# Supplementary material for: Targeting the MDK/c‐Myc complex to overcome temozolomide resistance in glioma
Source: Clin Transl Med. 2025 Jun 4;15(6):e70359. doi: 10.1002/ctm2.70359 (PMC12137620; doi:10.1002/ctm2.70359)
Supplement: Supplementary file 2 — Supporting Information [file CTM2-15-e70359-s004.xlsx]

## Sheet: sheet
Samples	Age	Sex	OS	Histological Type	Event	New Event Time	New Event Type	Age at initial pathologic diagnosis	Drugs
TCGA-06-0125-01	63	FEMALE	1448	Untreated primary (de novo) GBM	Dead	797	Progression of Disease	63	Thalidomide
TCGA-02-0055-01	62	FEMALE	76	Untreated primary (de novo) GBM	Dead	6	Progression of Disease	62	Temozolomide
TCGA-06-0168-01	59	FEMALE	598	Untreated primary (de novo) GBM	Dead	461	Progression of Disease	59	Temozolomide
TCGA-06-5412-01	78	FEMALE	138	Untreated primary (de novo) GBM	Dead	88	Progression of Disease	78	Temozolomide
TCGA-12-1597-01	62	FEMALE	675	Untreated primary (de novo) GBM	Dead	180	Progression of Disease	62	Temozolomide
TCGA-12-5295-01	60	FEMALE	454	Untreated primary (de novo) GBM	Dead	399	Progression of Disease	60	Temozolomide
TCGA-19-2619-01	55	FEMALE	294	Untreated primary (de novo) GBM	Alive	146	Progression of Disease	55	Temozolomide
TCGA-06-5416-01	23	FEMALE	204	Untreated primary (de novo) GBM	Alive	204	Not Available	23	Temozolomide
TCGA-76-4932-01	50	FEMALE	1458	Treated primary GBM	Dead	1458	Not Available	50	Temodar (escalation)
TCGA-06-2561-01	53	FEMALE	537	Untreated primary (de novo) GBM	Dead	78	Recurrence	53	Temodar
TCGA-32-4213-01	47	FEMALE	604	Untreated primary (de novo) GBM	Alive	353	Recurrence	47	Temodar
TCGA-12-3653-01	34	FEMALE	442	Untreated primary (de novo) GBM	Dead	224	Progression of Disease	34	Temodar
TCGA-28-5215-01	62	FEMALE	335	Untreated primary (de novo) GBM	Dead	164	Progression of Disease	62	Temodar
TCGA-32-2616-01	48	FEMALE	224	Untreated primary (de novo) GBM	Dead	182	Progression of Disease	48	Temodar
TCGA-76-4931-01	70	FEMALE	279	Untreated primary (de novo) GBM	Dead	112	Progression of Disease	70	Temodar
TCGA-06-2563-01	72	FEMALE	932	Untreated primary (de novo) GBM	Alive	554	Not Available	72	Temodar
TCGA-06-2570-01	21	FEMALE	958	Untreated primary (de novo) GBM	Alive	958	Not Available	21	Temodar
TCGA-06-5417-01	45	FEMALE	155	Untreated primary (de novo) GBM	Alive	155	Not Available	45	Temodar
TCGA-28-2509-01	77	FEMALE	145	Untreated primary (de novo) GBM	Alive	145	Not Available	77	Temodar
TCGA-28-5209-01	66	FEMALE	442	Untreated primary (de novo) GBM	Alive	442	Not Available	66	Temodar
TCGA-76-4928-01	85	FEMALE	94	Untreated primary (de novo) GBM	Dead	94	Not Available	85	Temodar
TCGA-27-1834-01	53	FEMALE	648	Untreated primary (de novo) GBM	Dead	157	Progression of Disease	53	PC2
TCGA-19-0957-02	48	FEMALE	666	Untreated primary (de novo) GBM	Dead	50	Recurrence	48	Irinotecan
TCGA-12-0616-01	36	FEMALE	448	Untreated primary (de novo) GBM	Dead	398	Progression of Disease	36	Hydroxyurea
TCGA-14-1823-01	58	FEMALE	543	Untreated primary (de novo) GBM	Dead	140	Recurrence	58	Gliadel Wafers
TCGA-41-5651-01	59	FEMALE	460	Untreated primary (de novo) GBM	Dead	210	Progression of Disease	59	Gliadel wafer carmustine
TCGA-32-1982-01	76	FEMALE	142	Untreated primary (de novo) GBM	Dead	142	Not Available	76	Gliadel Wafer
TCGA-14-0790-01	64	FEMALE	419	Untreated primary (de novo) GBM	Dead	419	Not Available	64	Gliadel BCNU
TCGA-14-1034-01	60	FEMALE	485	Untreated primary (de novo) GBM	Dead	282	Progression of Disease	60	Dexamethasone
TCGA-14-2554-01	52	FEMALE	532	Untreated primary (de novo) GBM	Dead	532	Locoregional Disease	52	Dexamethasone
TCGA-14-0817-01	69	FEMALE	164	Untreated primary (de novo) GBM	Dead	164	Not Available	69	Dexamethasone
TCGA-14-0871-01	74	FEMALE	880	Untreated primary (de novo) GBM	Dead	880	Not Available	74	Dexamethasone
TCGA-27-2524-01	79	FEMALE	87	Untreated primary (de novo) GBM	Dead	87	Not Available	79	Dexamethasone
TCGA-06-5858-01	45	FEMALE	187	Untreated primary (de novo) GBM	Alive	97	Progression of Disease	45	Carboplatin
TCGA-06-5408-01	54	FEMALE	357	Untreated primary (de novo) GBM	Dead	158	Progression of Disease	54	BS1-201
TCGA-14-1402-02	58	FEMALE	975	Untreated primary (de novo) GBM	Dead	333	Progression of Disease	58	Avastin
TCGA-28-2513-01	69	FEMALE	222	Untreated primary (de novo) GBM	Alive	75	Progression of Disease	69	Avastin
TCGA-12-5299-01	56	FEMALE	98	Untreated primary (de novo) GBM	Dead	98	Not Available	56	Avastin
TCGA-16-1045-01	49	FEMALE	883	Untreated primary (de novo) GBM	Dead	654	Recurrence	49	Not Available
TCGA-06-0210-01	72	FEMALE	225	Untreated primary (de novo) GBM	Dead	67	Progression of Disease	72	Not Available
TCGA-06-0157-01	63	FEMALE	97	Untreated primary (de novo) GBM	Dead	97	Not Available	63	Not Available
TCGA-06-0645-01	55	FEMALE	175	Untreated primary (de novo) GBM	Dead	175	Not Available	55	Not Available
TCGA-06-0649-01	73	FEMALE	64	Untreated primary (de novo) GBM	Dead	64	Not Available	73	Not Available
TCGA-06-1804-01	81	FEMALE	414	Untreated primary (de novo) GBM	Dead	414	Not Available	81	Not Available
TCGA-06-2558-01	75	FEMALE	380	Untreated primary (de novo) GBM	Dead	380	Not Available	75	Not Available
TCGA-06-2569-01	24	FEMALE	13	Untreated primary (de novo) GBM	Alive	13	Not Available	24	Not Available
TCGA-06-5410-01	72	FEMALE	108	Untreated primary (de novo) GBM	Dead	108	Not Available	72	Not Available
TCGA-06-5418-01	75	FEMALE	83	Untreated primary (de novo) GBM	Dead	83	Not Available	75	Not Available
TCGA-19-1390-01	63	FEMALE	772	Untreated primary (de novo) GBM	Dead	772	Not Available	63	Not Available
TCGA-19-2625-01	76	FEMALE	124	Untreated primary (de novo) GBM	Dead	124	Not Available	76	Not Available
TCGA-26-5135-01	72	FEMALE	270	Untreated primary (de novo) GBM	Dead	270	Not Available	72	Not Available
TCGA-26-5136-01	78	FEMALE	577	Untreated primary (de novo) GBM	Dead	577	Not Available	78	Not Available
TCGA-26-5139-01	65	FEMALE	48	Untreated primary (de novo) GBM	Alive	48	Not Available	65	Not Available
TCGA-41-4097-01	63	FEMALE	6	Untreated primary (de novo) GBM	Dead	6	Not Available	63	Not Available
TCGA-76-4929-01	76	FEMALE	111	Untreated primary (de novo) GBM	Dead	111	Not Available	76	Not Available
TCGA-06-0174-01	54	MALE	98	Untreated primary (de novo) GBM	Dead	47	Progression of Disease	54	Tipfarnib (R115777)
TCGA-06-0743-01	69	MALE	803	Untreated primary (de novo) GBM	Dead	176	Locoregional Disease	69	Temozolomode
TCGA-06-0644-01	71	MALE	384	Untreated primary (de novo) GBM	Dead	85	Recurrence	71	Temozolomide
TCGA-06-0882-01	30	MALE	632	Untreated primary (de novo) GBM	Dead	213	Recurrence	30	Temozolomide
TCGA-19-1389-02	51	MALE	141	Untreated primary (de novo) GBM	Dead	81	Recurrence	51	Temozolomide
TCGA-19-4065-01	36	MALE	214	Untreated primary (de novo) GBM	Alive	70	Recurrence	36	Temozolomide
TCGA-06-0129-01	30	MALE	1024	Untreated primary (de novo) GBM	Dead	148	Progression of Disease	30	Temozolomide
TCGA-06-0130-01	54	MALE	394	Untreated primary (de novo) GBM	Dead	244	Progression of Disease	54	Temozolomide
TCGA-06-0686-01	53	MALE	432	Untreated primary (de novo) GBM	Dead	160	Progression of Disease	53	Temozolomide
TCGA-06-5413-01	67	MALE	268	Untreated primary (de novo) GBM	Alive	195	Progression of Disease	67	Temozolomide
TCGA-15-0742-01	65	MALE	419	Untreated primary (de novo) GBM	Dead	232	Progression of Disease	65	Temozolomide
TCGA-26-5133-01	59	MALE	452	Untreated primary (de novo) GBM	Alive	370	Progression of Disease	59	Temozolomide
TCGA-27-1835-01	36	MALE	427	Untreated primary (de novo) GBM	Dead	136	Progression of Disease	36	Temozolomide
TCGA-27-2526-01	62	MALE	480	Untreated primary (de novo) GBM	Dead	72	Progression of Disease	62	Temozolomide
TCGA-06-0184-01	63	MALE	2126	Untreated primary (de novo) GBM	Dead	1276	Not Available	63	Temozolomide
TCGA-06-0744-01	66	MALE	1426	Untreated primary (de novo) GBM	Dead	1277	Not Available	66	Temozolomide
TCGA-06-5859-01	63	MALE	139	Untreated primary (de novo) GBM	Alive	139	Not Available	63	Temozolomide
TCGA-19-2620-01	70	MALE	148	Untreated primary (de novo) GBM	Dead	148	Not Available	70	Temozolomide
TCGA-26-5132-01	74	MALE	286	Untreated primary (de novo) GBM	Alive	286	Not Available	74	Temozolomide
TCGA-27-2519-01	34	MALE	510	Untreated primary (de novo) GBM	Dead	510	Not Available	34	Temozolomide
TCGA-28-2514-01	45	MALE	160	Untreated primary (de novo) GBM	Alive	160	Not Available	45	Temozolomide
TCGA-19-5960-01	56	MALE	455	Untreated primary (de novo) GBM	Dead	382	Recurrence	56	Temodar
TCGA-02-2485-01	53	MALE	470	Untreated primary (de novo) GBM	Alive	186	Progression of Disease	53	Temodar
TCGA-06-2562-01	81	MALE	382	Untreated primary (de novo) GBM	Dead	151	Progression of Disease	81	Temodar
TCGA-12-3652-01	60	MALE	1062	Untreated primary (de novo) GBM	Dead	203	Progression of Disease	60	Temodar
TCGA-28-5208-01	52	MALE	544	Untreated primary (de novo) GBM	Dead	148	Progression of Disease	52	Temodar
TCGA-28-5220-01	67	MALE	388	Untreated primary (de novo) GBM	Dead	262	Progression of Disease	67	Temodar
TCGA-32-1970-01	59	MALE	468	Untreated primary (de novo) GBM	Dead	408	Progression of Disease	59	Temodar
TCGA-32-5222-01	66	MALE	585	Untreated primary (de novo) GBM	Dead	118	Progression of Disease	66	Temodar
TCGA-41-2571-01	89	MALE	26	Untreated primary (de novo) GBM	Dead	26	Progression of Disease	89	Temodar
TCGA-76-4925-01	76	MALE	146	Untreated primary (de novo) GBM	Dead	88	Progression of Disease	76	Temodar
TCGA-76-4926-01	68	MALE	138	Untreated primary (de novo) GBM	Dead	34	Progression of Disease	68	Temodar
TCGA-41-3915-01	48	MALE	184	Untreated primary (de novo) GBM	Alive	288	Locoregional Disease	48	Temodar
TCGA-02-2483-01	43	MALE	466	Untreated primary (de novo) GBM	Alive	466	Not Available	43	Temodar
TCGA-06-2559-01	83	MALE	150	Untreated primary (de novo) GBM	Dead	150	Not Available	83	Temodar
TCGA-06-2564-01	50	MALE	181	Untreated primary (de novo) GBM	Alive	181	Not Available	50	Temodar
TCGA-06-2567-01	65	MALE	133	Untreated primary (de novo) GBM	Dead	133	Not Available	65	Temodar
TCGA-27-2528-01	44	MALE	77	Untreated primary (de novo) GBM	Dead	77	Not Available	44	Temodar
TCGA-28-5204-01	72	MALE	454	Untreated primary (de novo) GBM	Dead	454	Not Available	72	Temodar
TCGA-28-5207-01	71	MALE	343	Untreated primary (de novo) GBM	Dead	343	Not Available	71	Temodar
TCGA-28-5213-01	72	MALE	298	Untreated primary (de novo) GBM	Alive	298	Not Available	72	Temodar
TCGA-28-5216-01	52	MALE	415	Untreated primary (de novo) GBM	Alive	415	Not Available	52	Temodar
TCGA-28-5218-01	63	MALE	157	Untreated primary (de novo) GBM	Dead	157	Not Available	63	Temodar
TCGA-08-0386-01	74	MALE	548	Untreated primary (de novo) GBM	Dead	427	Recurrence	74	Tarceva
TCGA-06-0156-01	57	MALE	178	Untreated primary (de novo) GBM	Dead	178	Not Available	57	Tamoxifen
TCGA-06-0152-02	68	MALE	375	Untreated primary (de novo) GBM	Dead	299	Progression of Disease	68	Procarbazine
TCGA-27-2523-01	56	MALE	231	Untreated primary (de novo) GBM	Dead	231	Not Available	56	Oxcarbazepine
TCGA-26-1442-01	43	MALE	953	Untreated primary (de novo) GBM	Alive	953	Not Available	43	Motexafin Gadolinium
TCGA-06-0878-01	74	MALE	218	Untreated primary (de novo) GBM	Alive	66	Recurrence	74	Irinotecan
TCGA-06-5414-01	61	MALE	273	Untreated primary (de novo) GBM	Alive	167	Progression of Disease	61	Hydrochoroquine
TCGA-32-2615-01	62	MALE	485	Untreated primary (de novo) GBM	Dead	131	Progression of Disease	62	Gliadel Wafers
TCGA-12-0618-01	49	MALE	395	Untreated primary (de novo) GBM	Dead	395	Not Available	49	Gliadel wafers
TCGA-14-0789-01	54	MALE	342	Untreated primary (de novo) GBM	Dead	105	Progression of Disease	54	Gliadel Wafer (BCNU)
TCGA-06-0221-02	31	MALE	603	Untreated primary (de novo) GBM	Dead	260	Progression of Disease	31	Gliadel Wafer
TCGA-32-2634-01	82	MALE	693	Untreated primary (de novo) GBM	Alive	693	Not Available	82	Gliadel Wafer
TCGA-14-0736-02	49	MALE	460	Untreated primary (de novo) GBM	Dead	128	Recurrence	49	Gliadel
TCGA-27-1837-01	48	MALE	550	Untreated primary (de novo) GBM	Dead	256	Progression of Disease	48	Fotemustine
TCGA-14-0787-01	69	MALE	68	Untreated primary (de novo) GBM	Dead	68	Not Available	69	Dexmethasone
TCGA-27-1830-01	57	MALE	154	Untreated primary (de novo) GBM	Dead	124	Recurrence	57	Dexamethasone
TCGA-27-1832-01	56	MALE	1233	Untreated primary (de novo) GBM	Dead	335	Recurrence	56	Dexamethasone
TCGA-14-1825-01	70	MALE	232	Untreated primary (de novo) GBM	Dead	82	Progression of Disease	70	Dexamethasone
TCGA-27-1831-01	66	MALE	505	Untreated primary (de novo) GBM	Dead	144	Progression of Disease	66	Dexamethasone
TCGA-14-0781-01	49	MALE	29	Untreated primary (de novo) GBM	Dead	29	Not Available	49	Dexamethasone
TCGA-14-1829-01	57	MALE	218	Untreated primary (de novo) GBM	Alive	218	Not Available	57	Dexamethasone
TCGA-06-0139-01	40	MALE	362	Untreated primary (de novo) GBM	Dead	152	Progression of Disease	40	CPT11
TCGA-27-2521-01	63	MALE	489	Untreated primary (de novo) GBM	Dead	402	Progression of Disease	63	Cisplatin
TCGA-06-0211-01	47	MALE	360	Untreated primary (de novo) GBM	Dead	53	Progression of Disease	47	CI-980
TCGA-12-0821-01	62	MALE	323	Untreated primary (de novo) GBM	Dead	259	Recurrence	62	CCNU
TCGA-06-0171-02	65	MALE	399	Untreated primary (de novo) GBM	Dead	117	Progression of Disease	65	Carmustine (BCNU)
TCGA-06-0158-01	73	MALE	329	Untreated primary (de novo) GBM	Dead	90	Progression of Disease	73	Carmustin
TCGA-06-0141-01	62	MALE	313	Untreated primary (de novo) GBM	Dead	145	Progression of Disease	62	CAI NABIT 9712
TCGA-06-0178-01	38	MALE	2681	Untreated primary (de novo) GBM	Dead	192	Progression of Disease	38	Bevcizumab
TCGA-32-2638-01	67	MALE	766	Untreated primary (de novo) GBM	Dead	766	Not Available	67	Bevacizumab or placebo RTOG 0825
TCGA-41-2572-01	67	MALE	406	Untreated primary (de novo) GBM	Dead	122	Progression of Disease	67	Bevacizumab
TCGA-15-1444-01	21	MALE	1537	Glioblastoma Multiforme (GBM)	Dead	1550	Progression of Disease	21	BCNU
TCGA-06-2565-01	59	MALE	506	Untreated primary (de novo) GBM	Dead	178	Recurrence	59	Avastin
TCGA-19-1787-01	48	MALE	385	Untreated primary (de novo) GBM	Dead	308	Recurrence	48	Avastin
TCGA-06-5411-01	51	MALE	254	Untreated primary (de novo) GBM	Dead	214	Progression of Disease	51	Avastin
TCGA-19-2629-01	60	MALE	737	Untreated primary (de novo) GBM	Dead	145	Progression of Disease	60	Avastin
TCGA-02-2486-01	64	MALE	618	Untreated primary (de novo) GBM	Dead	618	Not Available	64	Accutane
TCGA-06-0187-01	69	MALE	828	Untreated primary (de novo) GBM	Dead	531	Recurrence	69	Not Available
TCGA-02-0047-01	78	MALE	448	Untreated primary (de novo) GBM	Dead	57	Progression of Disease	78	Not Available
TCGA-06-0132-01	49	MALE	771	Untreated primary (de novo) GBM	Dead	482	Progression of Disease	49	Not Available
TCGA-06-0138-01	43	MALE	737	Untreated primary (de novo) GBM	Dead	394	Progression of Disease	43	Not Available
TCGA-06-0190-01	62	MALE	317	Untreated primary (de novo) GBM	Dead	88	Progression of Disease	62	Not Available
TCGA-06-0238-01	46	MALE	405	Untreated primary (de novo) GBM	Dead	311	Progression of Disease	46	Not Available
TCGA-06-0646-01	60	MALE	175	Untreated primary (de novo) GBM	Dead	90	Progression of Disease	60	Not Available
TCGA-06-0745-01	59	MALE	239	Untreated primary (de novo) GBM	Dead	92	Progression of Disease	59	Not Available
TCGA-76-4927-01	58	MALE	535	Untreated primary (de novo) GBM	Dead	416	Progression of Disease	58	Not Available
TCGA-06-0219-01	67	MALE	22	Untreated primary (de novo) GBM	Dead	22	Not Available	67	Not Available
TCGA-06-0747-01	53	MALE	82	Untreated primary (de novo) GBM	Dead	82	Not Available	53	Not Available
TCGA-06-0749-01	50	MALE	82	Untreated primary (de novo) GBM	Dead	82	Not Available	50	Not Available
TCGA-06-0750-01	43	MALE	28	Untreated primary (de novo) GBM	Dead	28	Not Available	43	Not Available
TCGA-06-2557-01	76	MALE	33	Untreated primary (de novo) GBM	Dead	33	Not Available	76	Not Available
TCGA-06-5856-01	58	MALE	114	Untreated primary (de novo) GBM	Dead	114	Not Available	58	Not Available
TCGA-16-0846-01	85	MALE	119	Untreated primary (de novo) GBM	Dead	119	Not Available	85	Not Available
TCGA-19-2624-01	51	MALE	5	Untreated primary (de novo) GBM	Dead	5	Not Available	51	Not Available
TCGA-26-5134-01	74	MALE	167	Untreated primary (de novo) GBM	Alive	167	Not Available	74	Not Available
TCGA-28-1747-01	53	MALE	37	Untreated primary (de novo) GBM	Alive	37	Not Available	53	Not Available
TCGA-32-1980-01	72	MALE	36	Untreated primary (de novo) GBM	Dead	36	Not Available	72	Not Available
TCGA-32-2632-01	80	MALE	269	Untreated primary (de novo) GBM	Dead	269	Not Available	80	Not Available
