# Supplementary material for: Targeting the MDK/c‐Myc complex to overcome temozolomide resistance in glioma
Source: Clin Transl Med. 2025 Jun 4;15(6):e70359. doi: 10.1002/ctm2.70359 (PMC12137620; doi:10.1002/ctm2.70359)
Supplement: Supplementary file 3 — Supporting Information [file CTM2-15-e70359-s002.xlsx]

## Sheet: prognostic_glioma_Unfavorable
Gene	Gene description	Uniprot	Chromosome	Position	Protein class	Biological process	Molecular function	Disease involvement	Evidence	HPA evidence	UniProt evidence	NeXtProt evidence	RNA tissue specificity	RNA tissue distribution	RNA tissue specificity score	RNA tissue specific nTPM	RNA single cell type specificity	RNA single cell type distribution	RNA single cell type specificity score	RNA single cell type specific nTPM	RNA cancer specificity	RNA cancer distribution	RNA cancer specificity score	RNA cancer specific FPKM	RNA brain regional specificity	RNA brain regional distribution	RNA brain regional specificity score	RNA brain regional specific nTPM	RNA blood cell specificity	RNA blood cell distribution	RNA blood cell specificity score	RNA blood cell specific nTPM	RNA blood lineage specificity	RNA blood lineage distribution	RNA blood lineage specificity score	RNA blood lineage specific nTPM	RNA cell line specificity	RNA cell line distribution	RNA cell line specificity score	RNA cell line specific nTPM	RNA tissue cell type enrichment	RNA mouse brain regional specificity	RNA mouse brain regional distribution	RNA mouse brain regional specificity score	RNA mouse brain regional specific nTPM	RNA pig brain regional specificity	RNA pig brain regional distribution	RNA pig brain regional specificity score	RNA pig brain regional specific nTPM
PODNL1	Podocan like 1	Q6PEZ8	19	13931187-13953392	Predicted intracellular proteins, Predicted secreted proteins				Evidence at protein level	Evidence at transcript level	Evidence at transcript level	Evidence at protein level	Low tissue specificity	Detected in many			Cell type enhanced	Detected in many		Basal respiratory cells: 11.9;Bipolar cells: 33.6;Leydig cells: 17.6;Paneth cells: 13.3;Peritubular cells: 36.6	Low cancer specificity	Detected in many			Low region specificity	Detected in all			Not detected in immune cells	Not detected			Not detected	Not detected			Cancer enhanced	Detected in many		Bile duct cancer: 7.8;Rhabdoid: 8.0	Testis - Peritubular cells, Thyroid - Fibroblasts	Not detected	Not detected			Region enriched	Detected in some	11	spinal cord: 23.2
SLC6A6	Solute carrier family 6 member 6	P31641	3	14402576-14489349	Disease related genes, Metabolic proteins, Potential drug targets, Predicted membrane proteins, Transporters	Neurotransmitter transport, Symport, Transport		Cardiomyopathy, Disease variant	Evidence at protein level	Evidence at protein level	Evidence at protein level	Evidence at protein level	Tissue enhanced	Detected in many		retina: 139.9	Cell type enhanced	Detected in many		Cone photoreceptor cells: 458.8;Rod photoreceptor cells: 607.0	Low cancer specificity	Detected in all			Low region specificity	Detected in all			Immune cell enriched	Detected in many	5	neutrophil: 56.9	Lineage enriched	Detected in all	5	granulocytes: 56.9	Low cancer specificity	Detected in all				Low region specificity	Detected in all			Low region specificity	Detected in all
PTPRN	Protein tyrosine phosphatase receptor type N	Q16849	2	219289623-219309648	Disease related genes, Predicted intracellular proteins, Predicted membrane proteins	Transcription, Transcription regulation	Receptor	Diabetes mellitus	Evidence at protein level	Evidence at protein level	Evidence at protein level	Evidence at protein level	Group enriched	Detected in some	5	brain: 157.9;pituitary gland: 177.5	Group enriched	Detected in some	5	Bipolar cells: 55.0;Cone photoreceptor cells: 64.6;Excitatory neurons: 43.1;Horizontal cells: 102.0;Inhibitory neurons: 46.1;Pancreatic endocrine cells: 81.5;Rod photoreceptor cells: 28.8	Group enriched	Detected in some	12	glioma: 5.3;pancreatic cancer: 18.4	Low region specificity	Detected in all			Not detected in immune cells	Not detected			Not detected	Not detected			Cancer enhanced	Detected in many		Neuroblastoma: 41.9;thyroid cancer: 38.6	Colon - Colon enteroendocrine cells, Pancreas - Alpha cells, Pancreas - Beta cells, Thyroid - Parafollicular cells	Low region specificity	Detected in all			Low region specificity	Detected in all
MT1H	Metallothionein 1H	P80294	16	56669814-56671129	Predicted intracellular proteins				Evidence at protein level	Evidence at transcript level	Evidence at protein level	Evidence at protein level	Tissue enhanced	Detected in many		kidney: 822.2;liver: 1109.0	Cell type enriched	Detected in many	5	Proximal tubular cells: 22391.8	Cancer enhanced	Detected in many		testis cancer: 173.4	Low region specificity	Detected in all			Not detected in immune cells	Not detected			Not detected	Not detected			Cancer enhanced	Detected in some		Leukemia: 17.2;Myeloma: 12.0	Kidney - Proximal tubular cells, Stomach - Chief cells
RPL39L	Ribosomal protein L39 like	Q96EH5	3	187120948-187180908	Predicted intracellular proteins, Ribosomal proteins		Ribonucleoprotein, Ribosomal protein		Evidence at protein level	Evidence at transcript level	Evidence at protein level	Evidence at protein level	Tissue enriched	Detected in all	10	testis: 204.7	Cell type enhanced	Detected in many		Early spermatids: 616.0;Late spermatids: 249.7;Oocytes: 269.8;Spermatocytes: 697.8;Spermatogonia: 148.3	Low cancer specificity	Detected in all			Low region specificity	Detected in all			Low immune cell specificity	Detected in all			Low lineage specificity	Detected in all			Low cancer specificity	Detected in all			Testis - Early spermatids
EN2	Engrailed homeobox 2	P19622	7	155458129-155464831	Disease related genes, Predicted intracellular proteins, Transcription factors		Developmental protein, DNA-binding	Autism, Autism spectrum disorder	Evidence at protein level	Evidence at protein level	Evidence at transcript level	Evidence at protein level	Tissue enriched	Detected in single	41	brain: 35.3	Group enriched	Detected in some	4	Glandular and luminal cells: 8.1;Oocytes: 9.6;Skeletal myocytes: 2.9	Cancer enhanced	Detected in many		melanoma: 6.3	Group enriched	Detected in many	6	cerebellum: 38.7;midbrain: 16.7	Not detected in immune cells	Not detected			Not detected	Not detected			Cancer enhanced	Detected in many		skin cancer: 12.7	Testis - Spermatocytes	Region enriched	Detected in some	8	cerebellum: 27.8	Region enriched	Detected in many	5	cerebellum: 82.1
FAM174A	Family with sequence similarity 174 member A	Q8TBP5	5	100535374-100586741	Predicted membrane proteins				Evidence at protein level	Evidence at transcript level	Evidence at protein level	Evidence at protein level	Low tissue specificity	Detected in all			Cell type enhanced	Detected in all		Ciliated cells: 172.7	Low cancer specificity	Detected in all			Low region specificity	Detected in all			Immune cell enriched	Detected in all	7	neutrophil: 55.9	Lineage enriched	Detected in all	10	granulocytes: 55.9	Low cancer specificity	Detected in all			Skin - Keratinocyte (other), Testis - Early spermatids	Low region specificity	Detected in all			Low region specificity	Detected in all
ARMC10	Armadillo repeat containing 10	Q8N2F6	7	103074881-103099759	Predicted intracellular proteins, Predicted membrane proteins	Growth regulation			Evidence at protein level	Evidence at protein level	Evidence at protein level	Evidence at protein level	Low tissue specificity	Detected in all			Low cell type specificity	Detected in all			Low cancer specificity	Detected in all			Low region specificity	Detected in all			Low immune cell specificity	Detected in many			Low lineage specificity	Detected in all			Low cancer specificity	Detected in all				Low region specificity	Detected in all			Low region specificity	Detected in all
LRRC61	Leucine rich repeat containing 61	Q9BV99	7	150323263-150338156	Predicted intracellular proteins				Evidence at protein level	Evidence at transcript level	Evidence at protein level	Evidence at protein level	Low tissue specificity	Detected in all			Cell type enhanced	Detected in many		Proximal tubular cells: 57.8	Low cancer specificity	Detected in all			Low region specificity	Detected in all			Low immune cell specificity	Detected in all			Low lineage specificity	Detected in all			Low cancer specificity	Detected in many			Adipose visceral - Mesothelial cells, Skin - Keratinocyte (other), Thyroid - Thyroid glandular cells	Low region specificity	Detected in all			Low region specificity	Detected in all
DBNL	Drebrin like	Q9UJU6	7	44044640-44069456	Plasma proteins, Predicted intracellular proteins	Adaptive immunity, Endocytosis, Immunity, Transport	Actin-binding		Evidence at protein level	Evidence at protein level	Evidence at protein level	Evidence at protein level	Low tissue specificity	Detected in all			Cell type enhanced	Detected in all		Hofbauer cells: 189.2	Low cancer specificity	Detected in all			Low region specificity	Detected in all			Low immune cell specificity	Detected in all			Low lineage specificity	Detected in all			Low cancer specificity	Detected in all				Low region specificity	Detected in all			Low region specificity	Detected in all
RPP25	Ribonuclease P and MRP subunit p25	Q9BUL9	15	74954418-74956772	Predicted intracellular proteins	rRNA processing, tRNA processing	RNA-binding		Evidence at protein level	Evidence at protein level	Evidence at protein level	Evidence at protein level	Low tissue specificity	Detected in many			Cell type enhanced	Detected in many		Bipolar cells: 90.7;Hofbauer cells: 69.2;Rod photoreceptor cells: 59.2	Low cancer specificity	Detected in all			Low region specificity	Detected in all			Immune cell enhanced	Detected in many		plasmacytoid DC: 25.9	Group enriched	Detected in many	5	dendritic cells: 25.9;monocytes: 10.1	Low cancer specificity	Detected in all			Heart muscle - Fibroblasts, Skeletal muscle - Macrophages	Low region specificity	Detected in all			Region enhanced	Detected in many		olfactory bulb: 30.7
MED10	Mediator complex subunit 10	Q9BTT4	5	6371874-6378571	Predicted intracellular proteins	Transcription, Transcription regulation	Activator		Evidence at protein level	Evidence at protein level	Evidence at protein level	Evidence at protein level	Low tissue specificity	Detected in all			Low cell type specificity	Detected in all			Low cancer specificity	Detected in all			Low region specificity	Detected in all			Low immune cell specificity	Detected in all			Low lineage specificity	Detected in all			Low cancer specificity	Detected in all								Low region specificity	Detected in all
WFDC2	WAP four-disulfide core domain 2	Q14508	20	45469753-45481532	Cancer-related genes, Predicted intracellular proteins, Predicted secreted proteins		Aspartic protease inhibitor, Protease inhibitor, Serine protease inhibitor, Thiol protease inhibitor	Cancer-related genes	Evidence at protein level	Evidence at protein level	Evidence at protein level	Evidence at protein level	Tissue enhanced	Detected in many		cervix: 5022.3;salivary gland: 1926.5	Cell type enhanced	Detected in many		Basal respiratory cells: 4980.5;Ciliated cells: 2976.8;Club cells: 6611.7;Glandular and luminal cells: 5185.3;Ionocytes: 5925.0;Mucus glandular cells: 4025.9;Salivary duct cells: 7309.6;Secretory cells: 3901.4;Serous glandular cells: 2849.6	Group enriched	Detected in all	4	endometrial cancer: 1815.6;ovarian cancer: 1086.5	Region enhanced	Detected in all		choroid plexus: 36.6	Not detected in immune cells	Not detected			Not detected	Not detected			Cancer enhanced	Detected in many		ovarian cancer: 312.2;pancreatic cancer: 279.8	Adipose subcutaneous - Smooth muscle cells, Adipose visceral - Mesothelial cells, Lung - Alveolar cells type 2	Low region specificity	Detected in many			Low region specificity	Detected in many
TSPAN13	Tetraspanin 13	O95857	7	16753755-16784536	Predicted membrane proteins				Evidence at protein level	Evidence at protein level	Evidence at transcript level	Evidence at protein level	Low tissue specificity	Detected in all			Cell type enhanced	Detected in many		Adipocytes: 295.2;Alveolar cells type 1: 429.5;Cytotrophoblasts: 291.2;dendritic cells: 370.5;Intestinal goblet cells: 367.5	Low cancer specificity	Detected in all			Low region specificity	Detected in all			Immune cell enhanced	Detected in many		naive B-cell: 99.9;plasmacytoid DC: 232.1	Group enriched	Detected in many	42	B-cells: 99.9;dendritic cells: 232.1	Low cancer specificity	Detected in all			Adipose visceral - Endothelial cells, Heart muscle - Endothelial cells, Kidney - Endothelial cells, Lung - Alveolar cells type 1, Skeletal muscle - Endothelial cells	Low region specificity	Detected in all			Low region specificity	Detected in all
RABGEF1	RAB guanine nucleotide exchange factor 1	Q9UJ41	7	66682164-66811464	Predicted intracellular proteins, Transporters	Endocytosis, Protein transport, Transport, Ubl conjugation pathway			Evidence at protein level	Evidence at protein level	Evidence at protein level	Evidence at protein level	Tissue enhanced	Detected in all		bone marrow: 76.0	Group enriched	Detected in many	4	Astrocytes: 86.7;Excitatory neurons: 120.2;Inhibitory neurons: 144.8;Microglial cells: 58.2;monocytes: 65.7;Oligodendrocyte precursor cells: 94.3;Oligodendrocytes: 227.2	Low cancer specificity	Detected in all			Low region specificity	Detected in all			Low immune cell specificity	Detected in all			Low lineage specificity	Detected in all			Low cancer specificity	Detected in all			Testis - Spermatocytes	Low region specificity	Detected in all			Low region specificity	Detected in all
HPCAL1	Hippocalcin like 1	P37235	2	10302889-10427617	Plasma proteins, Predicted intracellular proteins				Evidence at protein level	Evidence at protein level	Evidence at protein level	Evidence at protein level	Tissue enriched	Detected in all	4	brain: 413.4	Cell type enhanced	Detected in all		Alveolar cells type 1: 220.7;Extravillous trophoblasts: 170.2;Intestinal goblet cells: 239.2	Low cancer specificity	Detected in all			Low region specificity	Detected in all			Low immune cell specificity	Detected in all			Low lineage specificity	Detected in all			Low cancer specificity	Detected in all			Lung - Alveolar cells type 1, Testis - Sertoli cells	Low region specificity	Detected in all			Low region specificity	Detected in all
CEND1	Cell cycle exit and neuronal differentiation 1	Q8N111	11	787115-790113	Predicted membrane proteins	Differentiation			Evidence at protein level	Evidence at protein level	Evidence at protein level	Evidence at protein level	Tissue enriched	Detected in many	4	brain: 276.6	Cell type enhanced	Detected in some		Bipolar cells: 82.0;Excitatory neurons: 41.5;Horizontal cells: 95.0;Inhibitory neurons: 43.7	Cancer enriched	Detected in many	13	glioma: 24.8	Low region specificity	Detected in all			Not detected in immune cells	Not detected			Not detected	Not detected			Cancer enhanced	Detected in many		Neuroblastoma: 24.3;Rhabdoid: 27.0	Colon - Colon enteroendocrine cells, Kidney - Ascending Loop of Henle cells, Prostate - Smooth muscle cells	Low region specificity	Detected in all			Low region specificity	Detected in all
KDELR2	KDEL endoplasmic reticulum protein retention receptor 2	P33947	7	6445953-6484190	Disease related genes, Human disease related genes, Predicted membrane proteins	ER-Golgi transport, Protein transport, Transport	Receptor	Disease variant, Osteogenesis imperfecta	Evidence at protein level	Evidence at transcript level	Evidence at protein level	Evidence at protein level	Low tissue specificity	Detected in all			Cell type enhanced	Detected in all		Early spermatids: 899.0;Extravillous trophoblasts: 1067.7;Syncytiotrophoblasts: 818.1	Low cancer specificity	Detected in all			Low region specificity	Detected in all			Low immune cell specificity	Detected in all			Low lineage specificity	Detected in all			Low cancer specificity	Detected in all			Testis - Early spermatids	Low region specificity	Detected in all			Low region specificity	Detected in all
ADAM15	ADAM metallopeptidase domain 15	Q13444	1	155050566-155062775	Predicted intracellular proteins, Predicted membrane proteins	Angiogenesis, Cell adhesion, Collagen degradation	Hydrolase, Metalloprotease, Protease		Evidence at protein level	Evidence at transcript level	Evidence at protein level	Evidence at protein level	Low tissue specificity	Detected in all			Cell type enhanced	Detected in many		Adipocytes: 161.8;Endothelial cells: 136.5;Extravillous trophoblasts: 191.4	Low cancer specificity	Detected in all			Low region specificity	Detected in all			Group enriched	Detected in many	5	classical monocyte: 39.1;intermediate monocyte: 26.5;myeloid DC: 64.1	Group enriched	Detected in all	5	dendritic cells: 64.1;monocytes: 39.1	Low cancer specificity	Detected in all			Colon - Endothelial cells, Heart muscle - Endothelial cells, Pancreas - Endothelial cells, Testis - Endothelial cells	Low region specificity	Detected in all			Low region specificity	Detected in all
MGAT4B	Alpha-1,3-mannosyl-glycoprotein 4-beta-N-acetylglucosaminyltransferase B	Q9UQ53	5	179797597-179806952	Enzymes, Metabolic proteins, Predicted intracellular proteins		Glycosyltransferase, Transferase		Evidence at protein level	Evidence at transcript level	Evidence at protein level	Evidence at protein level	Tissue enhanced	Detected in all		liver: 270.4	Cell type enhanced	Detected in many		Distal enterocytes: 209.2;Proximal enterocytes: 212.7	Low cancer specificity	Detected in all			Low region specificity	Detected in all			Immune cell enriched	Detected in single	6	eosinophil: 5.5	Lineage enriched	Detected in single	6	granulocytes: 5.5	Low cancer specificity	Detected in all			Stomach - Gastric mucous cells, Testis - Sertoli cells	Low region specificity	Detected in all			Low region specificity	Detected in all
SPAG4	Sperm associated antigen 4	Q9NPE6	20	35615829-35621094	Predicted intracellular proteins, Predicted membrane proteins	Differentiation, Spermatogenesis			Evidence at protein level	Evidence at transcript level	Evidence at protein level	Evidence at protein level	Group enriched	Detected in many	5	pancreas: 87.3;testis: 31.1	Group enriched	Detected in many	5	Early spermatids: 153.5;Late spermatids: 166.4;Plasma cells: 234.9	Low cancer specificity	Detected in all			Low region specificity	Detected in all			Immune cell enhanced	Detected in single		plasmacytoid DC: 1.2	Low lineage specificity	Detected in single			Low cancer specificity	Detected in many			Breast - Plasma cells, Testis - Late spermatids	Low region specificity	Detected in many			Low region specificity	Detected in all
STC1	Stanniocalcin 1	P52823	8	23841929-23854806	Predicted intracellular proteins, Predicted secreted proteins		Hormone		Evidence at protein level	Evidence at protein level	Evidence at protein level	Evidence at protein level	Low tissue specificity	Detected in many			Cell type enhanced	Detected in many		Adipocytes: 163.8;Collecting duct cells: 72.0;Endothelial cells: 178.9;Glandular and luminal cells: 302.3	Low cancer specificity	Detected in all			Low region specificity	Detected in all			Not detected in immune cells	Not detected			Not detected	Not detected			Low cancer specificity	Detected in many				Low region specificity	Detected in many			Low region specificity	Detected in many
ISG20	Interferon stimulated exonuclease gene 20	Q96AZ6	15	88635670-88656483	Enzymes, Predicted intracellular proteins	Antiviral defense, Immunity, Innate immunity, rRNA processing	Exonuclease, Hydrolase, Nuclease, RNA-binding		Evidence at protein level	Evidence at transcript level	Evidence at protein level	Evidence at protein level	Tissue enhanced	Detected in many		lymphoid tissue: 184.3	Cell type enhanced	Detected in many		B-cells: 322.6;Langerhans cells: 573.2;monocytes: 629.0;NK-cells: 528.8;Plasma cells: 825.5	Low cancer specificity	Detected in all			Low region specificity	Detected in all			Low immune cell specificity	Detected in all			Low lineage specificity	Detected in all			Cancer enhanced	Detected in many		lymphoma: 126.4;Myeloma: 113.2		Low region specificity	Detected in many			Not detected	Not detected
ENSG00000187186	Novel protein		9	34664163-34666112	Predicted intracellular proteins				Evidence at protein level	Evidence at protein level			Tissue enhanced	Detected in all		brain: 95.6;testis: 284.3	Cell type enriched	Detected in many	5	Late spermatids: 3388.1	Low cancer specificity	Detected in many			Low region specificity	Detected in all			Immune cell enhanced	Detected in many		basophil: 18.3	Low lineage specificity	Detected in all			Low cancer specificity	Detected in all			Testis - Late spermatids					Low region specificity	Detected in all
GHDC	GH3 domain containing	Q8N2G8	17	42188799-42194532	Plasma proteins, Predicted intracellular proteins				Evidence at protein level	Evidence at transcript level	Evidence at protein level	Evidence at protein level	Low tissue specificity	Detected in all			Low cell type specificity	Detected in many			Low cancer specificity	Detected in all			Low region specificity	Detected in all			Low immune cell specificity	Detected in many			Low lineage specificity	Detected in all			Low cancer specificity	Detected in many			Skeletal muscle - Macrophages, Thyroid - Thyroid glandular cells	Low region specificity	Detected in all			Low region specificity	Detected in all
CTF1	Cardiotrophin 1	Q16619	16	30896614-30903547	Predicted intracellular proteins, Predicted secreted proteins		Cytokine		Evidence at protein level	Evidence at transcript level	Evidence at protein level	Evidence at protein level	Low tissue specificity	Detected in all			Cell type enhanced	Detected in many		Alveolar cells type 1: 15.0;Distal tubular cells: 27.7;Muller glia cells: 19.6;Proximal tubular cells: 13.9;Secretory cells: 20.1	Low cancer specificity	Detected in all			Low region specificity	Detected in all			Not detected in immune cells	Not detected			Not detected	Not detected			Low cancer specificity	Detected in many			Heart muscle - Cardiomyocytes, Liver - Hepatic stellate cells, Thyroid - Thyroid glandular cells	Low region specificity	Detected in all			Low region specificity	Detected in all
IMPDH1	Inosine monophosphate dehydrogenase 1	P20839	7	128392277-128410252	Disease related genes, Enzymes, FDA approved drug targets, Human disease related genes, Metabolic proteins, Predicted intracellular proteins	GMP biosynthesis, Purine biosynthesis	DNA-binding, Oxidoreductase, RNA-binding	Disease variant, FDA approved drug targets, Leber congenital amaurosis, Retinitis pigmentosa	Evidence at protein level	Evidence at protein level	Evidence at protein level	Evidence at protein level	Tissue enhanced	Detected in all		retina: 102.9	Cell type enhanced	Detected in many		Bipolar cells: 166.2;Cone photoreceptor cells: 175.0;Rod photoreceptor cells: 186.6	Low cancer specificity	Detected in all			Low region specificity	Detected in all			Group enriched	Detected in all	5	classical monocyte: 89.2;eosinophil: 89.3;intermediate monocyte: 104.6;myeloid DC: 60.0;neutrophil: 198.3;non-classical monocyte: 136.7	Group enriched	Detected in all	5	dendritic cells: 60.0;granulocytes: 198.3;monocytes: 136.7	Low cancer specificity	Detected in all			Adipose subcutaneous - Adipocytes (Subcutaneous), Adipose visceral - Adipocytes (Visceral), Breast - Adipocytes (Breast)	Low region specificity	Detected in all			Low region specificity	Detected in all
CARD19	Caspase recruitment domain family member 19	Q96LW7	9	93096217-93113283	Predicted membrane proteins				Evidence at protein level	Evidence at protein level	Evidence at protein level	Evidence at protein level	Low tissue specificity	Detected in many			Cell type enhanced	Detected in all		Langerhans cells: 202.2	Low cancer specificity	Detected in all			Low region specificity	Detected in all			Low immune cell specificity	Detected in all			Low lineage specificity	Detected in all			Low cancer specificity	Detected in many			Adipose visceral - Adipose progenitor cells	Low region specificity	Detected in all			Low region specificity	Detected in all
MANBA	Mannosidase beta	O00462	4	102630770-102760994	Disease related genes, Enzymes, Human disease related genes, Metabolic proteins, Plasma proteins, Potential drug targets, Predicted intracellular proteins		Glycosidase, Hydrolase		Evidence at protein level	Evidence at protein level	Evidence at protein level	Evidence at protein level	Low tissue specificity	Detected in many			Cell type enhanced	Detected in many		Microglial cells: 106.5;monocytes: 100.6	Low cancer specificity	Detected in all			Low region specificity	Detected in all			Immune cell enhanced	Detected in many		eosinophil: 16.6	Group enriched	Detected in many	5	dendritic cells: 5.3;granulocytes: 16.6;monocytes: 9.1	Low cancer specificity	Detected in many				Low region specificity	Detected in all			Low region specificity	Detected in all
SMPD1	Sphingomyelin phosphodiesterase 1	P17405	11	6390440-6394998	Disease related genes, Enzymes, Human disease related genes, Metabolic proteins, Potential drug targets, Predicted intracellular proteins, Predicted secreted proteins	Host-virus interaction, Lipid metabolism	Glycosidase, Hydrolase	Disease variant, Neurodegeneration, Niemann-Pick disease	Evidence at protein level	Evidence at transcript level	Evidence at protein level	Evidence at protein level	Low tissue specificity	Detected in all			Cell type enhanced	Detected in all		Distal enterocytes: 92.2;Late spermatids: 204.9	Low cancer specificity	Detected in all			Low region specificity	Detected in all			Low immune cell specificity	Detected in many			Low lineage specificity	Detected in all			Low cancer specificity	Detected in all			Skin - Keratinocyte (granular), Testis - Late spermatids, Thyroid - Thyroid glandular cells	Low region specificity	Detected in all			Low region specificity	Detected in all
DMTN	Dematin actin binding protein	Q08495	8	22048995-22082527	Plasma proteins, Predicted intracellular proteins		Actin capping, Actin-binding	Tumor suppressor	Evidence at protein level	Evidence at protein level	Evidence at protein level	Evidence at protein level	Tissue enhanced	Detected in all		brain: 330.7	Cell type enhanced	Detected in many		Erythroid cells: 125.3;Excitatory neurons: 44.2;Lymphatic endothelial cells: 68.0	Low cancer specificity	Detected in all			Low region specificity	Detected in all			Group enriched	Detected in many	8	gdT-cell: 1.7;MAIT T-cell: 1.7;memory CD4 T-cell: 3.7;memory CD8 T-cell: 1.6;naive CD4 T-cell: 1.5;naive CD8 T-cell: 1.5;neutrophil: 1.1;T-reg: 3.2	Group enriched	Detected in many	9	granulocytes: 1.1;T-cells: 3.7	Low cancer specificity	Detected in all			Adipose subcutaneous - Adipocytes (Subcutaneous), Breast - Adipocytes (Breast), Heart muscle - Cardiomyocytes, Skin - Keratinocyte (other), Testis - Late spermatids	Low region specificity	Detected in all			Low region specificity	Detected in all
CD81	CD81 molecule	P60033	11	2376177-2397802	CD markers, Disease related genes, Human disease related genes, Plasma proteins, Potential drug targets, Predicted membrane proteins, Transporters	Adaptive immunity, Host-virus interaction, Immunity	Host cell receptor for virus entry, Receptor		Evidence at protein level	Evidence at protein level	Evidence at protein level	Evidence at protein level	Low tissue specificity	Detected in all			Cell type enhanced	Detected in all		Basal prostatic cells: 2015.8;Endometrial stromal cells: 1072.2	Low cancer specificity	Detected in all			Low region specificity	Detected in all			Group enriched	Detected in many	4	memory B-cell: 149.3;naive B-cell: 137.6	Lineage enriched	Detected in all	4	B-cells: 149.3	Low cancer specificity	Detected in all			Skin - Fibroblast_2	Low region specificity	Detected in all			Low region specificity	Detected in all
PGBD5	PiggyBac transposable element derived 5	Q8N414	1	230314490-230426332	Disease related genes, Predicted intracellular proteins	Transposition	Endonuclease, Hydrolase, Nuclease		Evidence at protein level	Evidence at protein level	Evidence at protein level	Evidence at protein level	Tissue enhanced	Detected in many		brain: 27.9;pancreas: 19.6	Cell type enhanced	Detected in many		Excitatory neurons: 80.5;Horizontal cells: 25.2;Inhibitory neurons: 75.2;Mucus glandular cells: 28.8;Oligodendrocytes: 44.7	Low cancer specificity	Detected in many			Low region specificity	Detected in all			Not detected in immune cells	Not detected			Not detected	Not detected			Low cancer specificity	Detected in many			Colon - Colon enteroendocrine cells, Skin - Outer root sheath cells, Testis - Sertoli cells	Low region specificity	Detected in all			Low region specificity	Detected in all
CHI3L2	Chitinase 3 like 2	Q15782	1	111200771-111243440	Plasma proteins, Predicted intracellular proteins, Predicted secreted proteins		Hydrolase		Evidence at protein level	Evidence at transcript level	Evidence at protein level	Evidence at protein level	Tissue enhanced	Detected in many		lymphoid tissue: 195.4;salivary gland: 137.9	Cell type enhanced	Detected in many		Alveolar cells type 2: 108.5;B-cells: 63.5;Leydig cells: 77.3;Melanocytes: 39.5;Mucus glandular cells: 57.2;Serous glandular cells: 178.7	Cancer enriched	Detected in many	8	glioma: 104.0	Low region specificity	Detected in all			Immune cell enhanced	Detected in many		naive CD4 T-cell: 91.9	Low lineage specificity	Detected in all			Group enriched	Detected in many	6	Leukemia: 153.8;lymphoma: 103.9	Stomach - Macrophages					Low region specificity	Detected in all
PCSK1	Proprotein convertase subtilisin/kexin type 1	P29120	5	96390333-96434143	Disease related genes, Enzymes, Human disease related genes, Potential drug targets, Predicted intracellular proteins, Predicted secreted proteins		Hydrolase, Protease, Serine protease	Disease variant, Obesity	Evidence at protein level	Evidence at transcript level	Evidence at protein level	Evidence at protein level	Tissue enhanced	Detected in many		brain: 31.2;pituitary gland: 11.8	Group enriched	Detected in some	8	Enteroendocrine cells: 175.8;Excitatory neurons: 52.6;Pancreatic endocrine cells: 56.0	Cancer enhanced	Detected in many		breast cancer: 12.1	Region enhanced	Detected in all		hypothalamus: 173.7	Not detected in immune cells	Not detected			Not detected	Not detected			Cancer enhanced	Detected in many		lung cancer: 27.1;thyroid cancer: 74.8	Colon - Colon enteroendocrine cells, Pancreas - Beta cells	Low region specificity	Detected in all			Low region specificity	Detected in many
PTPRN2	Protein tyrosine phosphatase receptor type N2	Q92932	7	157539056-158587823	Disease related genes, Enzymes, Potential drug targets, Predicted intracellular proteins, Predicted membrane proteins, Transporters	Lipid metabolism, Phospholipid metabolism	Hydrolase, Protein phosphatase, Receptor	Diabetes mellitus	Evidence at protein level	Evidence at protein level	Evidence at protein level	Evidence at protein level	Tissue enhanced	Detected in many		brain: 61.1;pancreas: 95.0	Group enriched	Detected in many	4	Excitatory neurons: 424.6;Inhibitory neurons: 415.5;Oligodendrocyte precursor cells: 129.7	Cancer enhanced	Detected in all		prostate cancer: 40.8	Low region specificity	Detected in all			Immune cell enhanced	Detected in many		neutrophil: 23.7	Lineage enriched	Detected in all	4	granulocytes: 23.7	Cancer enhanced	Detected in many		thyroid cancer: 34.0	Colon - Colon enteroendocrine cells, Heart muscle - Fibroblasts, Pancreas - Exocrine glandular cells, Prostate - Prostate glandular cells	Low region specificity	Detected in all			Low region specificity	Detected in all
LOXL1	Lysyl oxidase like 1	Q08397	15	73925989-73952137	Disease related genes, Plasma proteins, Predicted secreted proteins		Oxidoreductase	Glaucoma	Evidence at protein level	Evidence at protein level	Evidence at protein level	Evidence at protein level	Low tissue specificity	Detected in many			Group enriched	Detected in many	4	Extravillous trophoblasts: 173.8;Fibroblasts: 58.5	Low cancer specificity	Detected in all			Region enriched	Detected in all	5	choroid plexus: 26.2	Immune cell enhanced	Detected in some		T-reg: 3.4	Lineage enriched	Detected in single	34	T-cells: 3.4	Cancer enhanced	Detected in many		Brain cancer: 89.2	Adipose subcutaneous - Adipose progenitor cells, Adipose visceral - Adipose progenitor cells, Colon - Smooth muscle cells, Liver - Hepatic stellate cells, Stomach - Fibroblasts, Testis - Early spermatids, Thyroid - Fibroblasts	Low region specificity	Detected in many			Low region specificity	Detected in all
TCAF2	TRPM8 channel associated factor 2	A6NFQ2	7	143620952-143730410	Predicted intracellular proteins	Transport			Evidence at protein level	Evidence at protein level	Evidence at protein level	Evidence at protein level	Low tissue specificity	Detected in many			Cell type enhanced	Detected in many		Cytotrophoblasts: 12.8;Hepatocytes: 10.0;Suprabasal keratinocytes: 7.6;Syncytiotrophoblasts: 16.5	Low cancer specificity	Detected in many			Low region specificity	Detected in all			Low immune cell specificity	Detected in many			Low lineage specificity	Detected in many			Low cancer specificity	Detected in many			Colon - Endothelial cells, Kidney - Endothelial cells, Lung - Fibroblast_1
RRAS	RAS related	P10301	19	49635292-49640143	Predicted intracellular proteins, RAS pathway related proteins		Hydrolase		Evidence at protein level	Evidence at transcript level	Evidence at protein level	Evidence at protein level	Low tissue specificity	Detected in all			Cell type enhanced	Detected in many		Adipocytes: 179.2;Alveolar cells type 1: 173.0;Smooth muscle cells: 234.7	Low cancer specificity	Detected in all			Low region specificity	Detected in all			Group enriched	Detected in many	4	intermediate monocyte: 20.9;non-classical monocyte: 25.1	Lineage enriched	Detected in many	7	monocytes: 25.1	Low cancer specificity	Detected in all				Low region specificity	Detected in all			Low region specificity	Detected in all
PXN	Paxillin	P49023	12	120210439-120265771	Predicted intracellular proteins	Cell adhesion			Evidence at protein level	Evidence at protein level	Evidence at protein level	Evidence at protein level	Low tissue specificity	Detected in all			Cell type enhanced	Detected in all		Extravillous trophoblasts: 166.4	Low cancer specificity	Detected in all			Low region specificity	Detected in all			Immune cell enhanced	Detected in many		neutrophil: 170.2	Low lineage specificity	Detected in all			Low cancer specificity	Detected in all			Heart muscle - Endothelial cells, Kidney - Endothelial cells, Liver - Vascular Endothelial cells	Low region specificity	Detected in all			Low region specificity	Detected in all
PLAAT5	Phospholipase A and acyltransferase 5	Q96KN8	11	63461404-63491194	Enzymes, Predicted intracellular proteins	Lipid metabolism	Acyltransferase, Hydrolase, Transferase		Evidence at protein level	Evidence at transcript level	Evidence at protein level	Evidence at protein level	Group enriched	Detected in some	8	adipose tissue: 15.9;pancreas: 13.2;testis: 51.9	Group enriched	Detected in some	8	Early spermatids: 401.5;Late spermatids: 1023.1	Cancer enhanced	Detected in many		breast cancer: 3.9	Low region specificity	Detected in many			Group enriched	Detected in some	65	basophil: 5.4;eosinophil: 16.4	Lineage enriched	Detected in single	97	granulocytes: 16.4	Cancer enhanced	Detected in some		ovarian cancer: 1.5	Adipose subcutaneous - Adipocytes (Subcutaneous), Adipose visceral - Adipocytes (Visceral), Breast - Adipocytes (Breast), Kidney - Proximal tubular cells, Stomach - Fibroblasts, Testis - Early spermatids, Testis - Late spermatids	Not detected	Not detected			Low region specificity	Detected in all
DNAJC30	DnaJ heat shock protein family (Hsp40) member C30	Q96LL9	7	73680918-73683453	Disease related genes, Human disease related genes, Predicted membrane proteins	ATP synthesis	Chaperone	Disease variant, Leber hereditary optic neuropathy, Primary mitochondrial disease, Williams-Beuren syndrome	Evidence at protein level	Evidence at transcript level	Evidence at protein level	Evidence at protein level	Low tissue specificity	Detected in all			Cell type enhanced	Detected in all		Early spermatids: 104.4;Late spermatids: 232.3	Low cancer specificity	Detected in all			Low region specificity	Detected in all			Low immune cell specificity	Detected in many			Low lineage specificity	Detected in all			Low cancer specificity	Detected in all			Adipose subcutaneous - Adipocytes (Subcutaneous), Adipose visceral - Adipocytes (Visceral), Heart muscle - Cardiomyocytes, Testis - Early spermatids, Testis - Late spermatids, Thyroid - Thyroid glandular cells	Low region specificity	Detected in all			Low region specificity	Detected in all
BET1	Bet1 golgi vesicular membrane trafficking protein	O15155	7	93962762-94004382	Predicted intracellular proteins, Predicted membrane proteins	ER-Golgi transport, Protein transport, Transport			Evidence at protein level	Evidence at transcript level	Evidence at protein level	Evidence at protein level	Low tissue specificity	Detected in all			Cell type enhanced	Detected in all		Extravillous trophoblasts: 194.4;Syncytiotrophoblasts: 146.0	Low cancer specificity	Detected in all			Low region specificity	Detected in all			Low immune cell specificity	Detected in all			Low lineage specificity	Detected in all			Low cancer specificity	Detected in all								Low region specificity	Detected in all
EID3	EP300 interacting inhibitor of differentiation 3	Q8N140	12	104303739-104305205	Predicted intracellular proteins	DNA damage, DNA recombination, DNA repair, Transcription, Transcription regulation	Repressor		Evidence at protein level	Evidence at protein level	Evidence at protein level	Evidence at protein level	Tissue enriched	Detected in many	9	testis: 59.4	Group enriched	Detected in many	5	Early spermatids: 95.2;Spermatocytes: 286.1	Cancer enhanced	Detected in many		testis cancer: 5.4	Low region specificity	Detected in all			Low immune cell specificity	Detected in many			Low lineage specificity	Detected in many			Cancer enhanced	Detected in many		Adrenocortical cancer: 11.7	Testis - Early spermatids	Not detected	Not detected
PAK1	P21 (RAC1) activated kinase 1	Q13153	11	77322017-77474635	Disease related genes, Enzymes, Human disease related genes, Plasma proteins, Potential drug targets, Predicted intracellular proteins, RAS pathway related proteins	Apoptosis, Exocytosis	Allosteric enzyme, Kinase, Serine/threonine-protein kinase, Transferase	Disease variant, Epilepsy, Intellectual disability	Evidence at protein level	Evidence at protein level	Evidence at protein level	Evidence at protein level	Tissue enhanced	Detected in all		brain: 118.3	Cell type enhanced	Detected in all		Excitatory neurons: 212.0;Langerhans cells: 182.5	Low cancer specificity	Detected in all			Low region specificity	Detected in all			Group enriched	Detected in all	9	classical monocyte: 182.4;eosinophil: 293.3;intermediate monocyte: 177.8;myeloid DC: 264.5;neutrophil: 433.6;non-classical monocyte: 203.7	Group enriched	Detected in all	11	dendritic cells: 264.5;granulocytes: 433.6;monocytes: 203.7	Low cancer specificity	Detected in all			Thyroid - Thyroid glandular cells	Low region specificity	Detected in all			Low region specificity	Detected in all
SNX10	Sorting nexin 10	Q9Y5X0	7	26291862-26374383	Disease related genes, Human disease related genes, Predicted intracellular proteins	Cilium biogenesis/degradation, Protein transport, Transport		Disease variant, Osteopetrosis	Evidence at protein level	Evidence at protein level	Evidence at protein level	Evidence at protein level	Tissue enhanced	Detected in many		brain: 44.7;liver: 42.7	Cell type enhanced	Detected in many		Distal tubular cells: 196.7;Hofbauer cells: 175.1;Kupffer cells: 180.1;Langerhans cells: 152.8;Macrophages: 163.4;monocytes: 149.4;Muller glia cells: 281.3;Proximal tubular cells: 216.3	Low cancer specificity	Detected in all			Low region specificity	Detected in all			Immune cell enhanced	Detected in all		neutrophil: 181.1	Low lineage specificity	Detected in all			Cancer enhanced	Detected in all		skin cancer: 81.2	Adipose visceral - Macrophages, Breast - Adipocytes (Breast)	Low region specificity	Detected in all			Low region specificity	Detected in all
G0S2	G0/G1 switch 2	P27469	1	209675412-209676390	Predicted intracellular proteins	Apoptosis			Evidence at protein level	Evidence at transcript level	Evidence at protein level	Evidence at protein level	Tissue enhanced	Detected in many		adipose tissue: 769.2;bone marrow: 1329.6	Group enriched	Detected in many	7	Langerhans cells: 6474.2;monocytes: 4231.3	Low cancer specificity	Detected in all			Region enriched	Detected in all	6	cerebral cortex: 80.3	Immune cell enriched	Detected in some	60	neutrophil: 552.0	Lineage enriched	Detected in many	213	granulocytes: 552.0	Cancer enhanced	Detected in many		thyroid cancer: 435.6	Adipose subcutaneous - Adipocytes (Subcutaneous), Adipose visceral - Adipocytes (Visceral), Breast - Adipocytes (Breast), Skin - Adipocytes (Skin)	Low region specificity	Detected in all			Low region specificity	Detected in all
LOXL2	Lysyl oxidase like 2	Q9Y4K0	8	23296897-23425328	Enzymes, Metabolic proteins, Predicted intracellular proteins, Predicted secreted proteins	Transcription, Transcription regulation	Chromatin regulator, Oxidoreductase, Repressor		Evidence at protein level	Evidence at protein level	Evidence at protein level	Evidence at protein level	Tissue enhanced	Detected in many		smooth muscle: 39.7	Cell type enriched	Detected in many	6	Oocytes: 241.2	Low cancer specificity	Detected in all			Low region specificity	Detected in all			Not detected in immune cells	Not detected			Not detected	Not detected			Cancer enhanced	Detected in all		Kidney cancer: 665.7	Breast - Adipocytes (Breast), Skeletal muscle - Fibroblasts, Thyroid - Endothelial cells	Low region specificity	Detected in single			Low region specificity	Detected in some
IL4I1	Interleukin 4 induced 1	Q96RQ9	19	49889654-49929539	Enzymes, Metabolic proteins, Predicted secreted proteins	Adaptive immunity, Immunity	Oxidoreductase		Evidence at protein level	Evidence at protein level	Evidence at protein level	Evidence at protein level	Group enriched	Detected in many	5	lymphoid tissue: 17.6;testis: 26.0	Cell type enhanced	Detected in many		Early spermatids: 96.0;Hofbauer cells: 92.7;Langerhans cells: 456.0;Secretory cells: 135.5	Cancer enhanced	Detected in all		ovarian cancer: 35.4	Low region specificity	Detected in all			Immune cell enhanced	Detected in many		MAIT T-cell: 103.5	Group enriched	Detected in many	6	monocytes: 36.6;T-cells: 103.5	Cancer enhanced	Detected in many		lymphoma: 33.1;Myeloma: 18.6	Breast - T-cells, Testis - Early spermatids, Testis - Late spermatids	Not detected	Not detected			Low region specificity	Detected in many
VILL	Villin like	O15195	3	37988059-38007188	Plasma proteins, Predicted intracellular proteins		Actin capping, Actin-binding		Evidence at protein level	Evidence at protein level	Evidence at protein level	Evidence at protein level	Group enriched	Detected in all	5	intestine: 53.4;stomach 1: 85.1	Cell type enhanced	Detected in many		Distal enterocytes: 180.2;Gastric mucus-secreting cells: 178.0;Intestinal goblet cells: 93.1;Paneth cells: 110.2;Proximal enterocytes: 150.5	Cancer enhanced	Detected in many		pancreatic cancer: 22.4	Low region specificity	Detected in all			Low immune cell specificity	Detected in many			Low lineage specificity	Detected in many			Cancer enhanced	Detected in many		Gallbladder cancer: 57.2	Heart muscle - Fibroblasts, Stomach - Gastric mucous cells	Low region specificity	Detected in many			Low region specificity	Detected in some
TXNDC11	Thioredoxin domain containing 11	Q6PKC3	16	11679083-11742857	Predicted intracellular proteins, Predicted membrane proteins				Evidence at protein level	Evidence at protein level	Evidence at protein level	Evidence at protein level	Low tissue specificity	Detected in all			Cell type enriched	Detected in all	4	Plasma cells: 280.4	Low cancer specificity	Detected in all			Low region specificity	Detected in all			Low immune cell specificity	Detected in many			Low lineage specificity	Detected in all			Cancer enhanced	Detected in all		Gallbladder cancer: 119.2;Myeloma: 175.3	Prostate - Prostate glandular cells, Thyroid - Thyroid glandular cells	Low region specificity	Detected in all			Low region specificity	Detected in all
NACAD	NAC alpha domain containing	O15069	7	45080437-45088969	Predicted intracellular proteins	Protein transport, Transport			Evidence at protein level	Evidence at protein level	Evidence at protein level	Evidence at protein level	Group enriched	Detected in many	5	brain: 64.3;pituitary gland: 23.7	Cell type enhanced	Detected in many		Horizontal cells: 19.5;Oligodendrocytes: 21.5;Peritubular cells: 11.9;Sertoli cells: 16.3	Group enriched	Detected in many	7	glioma: 12.1;testis cancer: 16.9	Low region specificity	Detected in all			Not detected in immune cells	Not detected			Not detected	Not detected			Cancer enriched	Detected in many	4	Neuroblastoma: 25.4	Prostate - Fibroblasts	Low region specificity	Detected in all			Low region specificity	Detected in all
SLC2A6	Solute carrier family 2 member 6	Q9UGQ3	9	133471094-133479127	Metabolic proteins, Predicted membrane proteins, Transporters	Sugar transport, Transport			Evidence at protein level	Evidence at protein level	Evidence at protein level	Evidence at protein level	Tissue enhanced	Detected in many		brain: 17.0;lymphoid tissue: 12.9	Cell type enriched	Detected in many	4	monocytes: 219.2	Low cancer specificity	Detected in all			Low region specificity	Detected in all			Immune cell enhanced	Detected in many		non-classical monocyte: 73.5	Low lineage specificity	Detected in all			Low cancer specificity	Detected in all				Low region specificity	Detected in all			Low region specificity	Detected in all
HS3ST2	Heparan sulfate-glucosamine 3-sulfotransferase 2	Q9Y278	16	22814162-22916338	Enzymes, Metabolic proteins, Predicted intracellular proteins		Transferase		Evidence at protein level	Evidence at transcript level	Evidence at protein level	Evidence at protein level	Group enriched	Detected in many	4	brain: 20.5;lung: 5.2	Group enriched	Detected in some	4	Excitatory neurons: 96.4;Inhibitory neurons: 24.8	Low cancer specificity	Detected in many			Low region specificity	Detected in many			Not detected in immune cells	Not detected			Not detected	Not detected			Group enriched	Detected in some	9	Bone cancer: 4.0;Neuroblastoma: 2.6;thyroid cancer: 1.9		Low region specificity	Detected in many			Low region specificity	Detected in many
SIMC1	SUMO interacting motifs containing 1	Q8NDZ2	5	176238367-176345991	Predicted intracellular proteins		Protease inhibitor		Evidence at protein level	Evidence at protein level	Evidence at protein level	Evidence at protein level	Tissue enhanced	Detected in all		ovary: 45.5	Cell type enhanced	Detected in many		Early spermatids: 57.3;Excitatory neurons: 47.4;Inhibitory neurons: 54.9;Spermatocytes: 71.8	Low cancer specificity	Detected in all			Low region specificity	Detected in all			Low immune cell specificity	Detected in many			Low lineage specificity	Detected in all			Low cancer specificity	Detected in all			Skin - Keratinocyte (other), Testis - Early spermatids	Low region specificity	Detected in all			Low region specificity	Detected in all
AEBP1	AE binding protein 1	Q8IUX7	7	44104345-44114562	Disease related genes, Enzymes, Human disease related genes, Potential drug targets, Predicted intracellular proteins, Predicted secreted proteins	Transcription, Transcription regulation	Calmodulin-binding, DNA-binding, Repressor	Disease variant, Ehlers-Danlos syndrome	Evidence at protein level	Evidence at protein level	Evidence at protein level	Evidence at protein level	Low tissue specificity	Detected in all			Cell type enhanced	Detected in many		Fibroblasts: 277.4;Leydig cells: 148.2;Melanocytes: 115.1;Mesothelial cells: 112.7;Ovarian stromal cells: 158.2;Peritubular cells: 480.3;Smooth muscle cells: 212.0	Low cancer specificity	Detected in all			Low region specificity	Detected in all			Immune cell enriched	Detected in some	5	plasmacytoid DC: 7.6	Lineage enriched	Detected in many	5	dendritic cells: 7.6	Cancer enhanced	Detected in many		skin cancer: 76.4	Adipose visceral - Adipose progenitor cells, Breast - Fibroblasts, Heart muscle - Fibroblasts, Kidney - Fibroblasts	Low region specificity	Detected in all			Region enhanced	Detected in all		spinal cord: 77.4
OPN3	Opsin 3	Q9H1Y3	1	241590102-241677376	G-protein coupled receptors, Predicted membrane proteins	Sensory transduction	G-protein coupled receptor, Photoreceptor protein, Receptor, Retinal protein, Transducer		Evidence at protein level	Evidence at protein level	Evidence at protein level	Evidence at protein level	Tissue enhanced	Detected in many		placenta: 18.1	Cell type enhanced	Detected in many		dendritic cells: 210.0;Early spermatids: 161.5;Extravillous trophoblasts: 280.4;Langerhans cells: 251.8;Late spermatids: 106.7;Syncytiotrophoblasts: 155.3	Low cancer specificity	Detected in all			Low region specificity	Detected in all			Immune cell enriched	Detected in many	4	plasmacytoid DC: 10.0	Lineage enriched	Detected in many	5	dendritic cells: 10.0	Low cancer specificity	Detected in all			Adipose subcutaneous - Macrophages, Testis - Early spermatids, Testis - Late spermatids	Low region specificity	Detected in all
PDGFA	Platelet derived growth factor subunit A	P04085	7	497258-520296	Cancer-related genes, Candidate cardiovascular disease genes, Human disease related genes, Predicted intracellular proteins, Predicted secreted proteins, RAS pathway related proteins		Developmental protein, Growth factor, Mitogen	Cancer-related genes	Evidence at protein level	Evidence at transcript level	Evidence at protein level	Evidence at protein level	Tissue enhanced	Detected in all		skeletal muscle: 77.6	Cell type enhanced	Detected in many		Alveolar cells type 1: 104.0;Breast myoepithelial cells: 181.5;Smooth muscle cells: 120.1	Low cancer specificity	Detected in all			Low region specificity	Detected in all			Immune cell enhanced	Detected in all		basophil: 9.5	Low lineage specificity	Detected in all			Low cancer specificity	Detected in all			Colon - Enteric glia cells	Low region specificity	Detected in all			Low region specificity	Detected in all
FOSL1	FOS like 1, AP-1 transcription factor subunit	P15407	11	65892049-65900573	Cancer-related genes, Metabolic proteins, Plasma proteins, Predicted intracellular proteins, Transcription factors		DNA-binding	Cancer-related genes	Evidence at protein level	Evidence at protein level	Evidence at protein level	Evidence at protein level	Tissue enhanced	Detected in many		adipose tissue: 54.6;urinary bladder: 81.0	Cell type enhanced	Detected in many		Basal keratinocytes: 252.5;Basal squamous epithelial cells: 235.1;Squamous epithelial cells: 203.1;Suprabasal keratinocytes: 301.3	Cancer enhanced	Detected in all		head and neck cancer: 51.2	Low region specificity	Detected in all			Immune cell enriched	Detected in single	4	myeloid DC: 3.4	Lineage enriched	Detected in single	4	dendritic cells: 3.4	Low cancer specificity	Detected in all			Colon - Neutrophils	Not detected	Not detected			Low region specificity	Detected in single
RHBDD2	Rhomboid domain containing 2	Q6NTF9	7	75842602-75888926	Enzymes, Predicted membrane proteins, Transporters				Evidence at protein level	Evidence at protein level	Evidence at protein level	Evidence at protein level	Tissue enhanced	Detected in all		brain: 345.4;choroid plexus: 366.9	Cell type enhanced	Detected in all		Early spermatids: 175.3;Late spermatids: 295.7	Low cancer specificity	Detected in all			Low region specificity	Detected in all			Immune cell enhanced	Detected in all		basophil: 400.9	Low lineage specificity	Detected in all			Low cancer specificity	Detected in all			Testis - Early spermatids, Testis - Late spermatids, Thyroid - Thyroid glandular cells	Low region specificity	Detected in all			Low region specificity	Detected in all
MXRA5	Matrix remodeling associated 5	Q9NR99	X	3308565-3346652	Cancer-related genes, Disease related genes, Predicted secreted proteins			Cancer-related genes	Evidence at protein level	Evidence at transcript level	Evidence at protein level	Evidence at protein level	Tissue enhanced	Detected in many		cervix: 33.7	Cell type enhanced	Detected in many		Basal keratinocytes: 22.6;Basal prostatic cells: 29.9;Collecting duct cells: 27.2;Exocrine glandular cells: 66.0;Fibroblasts: 47.9;Salivary duct cells: 31.9	Low cancer specificity	Detected in all			Low region specificity	Detected in many			Not detected in immune cells	Not detected			Not detected	Not detected			Cancer enhanced	Detected in many		thyroid cancer: 42.4	Heart muscle - Fibroblasts, Liver - Hepatic stellate cells, Skin - Fibroblast_1
C7orf31	Chromosome 7 open reading frame 31	Q8N865	7	25134692-25180356	Predicted intracellular proteins				Evidence at protein level	Evidence at transcript level	Evidence at protein level	Evidence at protein level	Tissue enriched	Detected in many	8	testis: 63.6	Group enriched	Detected in many	19	Early spermatids: 300.1;Late spermatids: 909.6	Low cancer specificity	Detected in all			Low region specificity	Detected in all			Low immune cell specificity	Detected in some			Low lineage specificity	Detected in many			Low cancer specificity	Detected in all			Testis - Early spermatids, Testis - Late spermatids	Low region specificity	Detected in many			Not detected	Not detected
CYGB	Cytoglobin	Q8WWM9	17	76527356-76551175	Predicted intracellular proteins, Transporters	Oxygen transport, Transport			Evidence at protein level	Evidence at transcript level	Evidence at protein level	Evidence at protein level	Tissue enhanced	Detected in all		heart muscle: 101.0	Cell type enhanced	Detected in many		Adipocytes: 78.1;Fibroblasts: 73.2;Leydig cells: 87.4;Melanocytes: 101.4;Sertoli cells: 40.8;Smooth muscle cells: 53.4	Cancer enhanced	Detected in all		melanoma: 34.6	Low region specificity	Detected in all			Immune cell enhanced	Detected in some		naive B-cell: 2.2	Low lineage specificity	Detected in many			Group enriched	Detected in many	8	Neuroblastoma: 103.1;skin cancer: 110.9	Breast - Endothelial cells, Heart muscle - Fibroblasts, Kidney - Fibroblasts, Prostate - Fibroblasts	Low region specificity	Detected in all			Low region specificity	Detected in all
MAP2K1	Mitogen-activated protein kinase kinase 1	Q02750	15	66386837-66491656	Cancer-related genes, Disease related genes, Enzymes, FDA approved drug targets, Human disease related genes, Predicted intracellular proteins, RAS pathway related proteins		Kinase, Serine/threonine-protein kinase, Transferase, Tyrosine-protein kinase	Cancer-related genes, Cardiomyopathy, Disease variant, Ectodermal dysplasia, FDA approved drug targets, Intellectual disability	Evidence at protein level	Evidence at protein level	Evidence at protein level	Evidence at protein level	Low tissue specificity	Detected in all			Cell type enhanced	Detected in all		Hepatocytes: 182.8;Langerhans cells: 316.8;monocytes: 356.2	Low cancer specificity	Detected in all			Low region specificity	Detected in all			Low immune cell specificity	Detected in all			Low lineage specificity	Detected in all			Low cancer specificity	Detected in all			Breast - Adipocytes (Breast), Testis - Spermatogonia	Low region specificity	Detected in all			Low region specificity	Detected in all
HOXB2	Homeobox B2	P14652	17	48540894-48545109	Predicted intracellular proteins, Transcription factors	Transcription, Transcription regulation	Developmental protein, DNA-binding		Evidence at protein level	Evidence at protein level	Evidence at protein level	Evidence at protein level	Low tissue specificity	Detected in many			Cell type enhanced	Detected in many		Basal prostatic cells: 92.1;Distal tubular cells: 110.6;Secretory cells: 79.2	Low cancer specificity	Detected in all			Group enriched	Detected in many	18	medulla oblongata: 31.9;pons: 18.6;spinal cord: 25.1;white matter: 21.7	Low immune cell specificity	Detected in many			Low lineage specificity	Detected in many			Low cancer specificity	Detected in many			Heart muscle - Fibroblasts	Region enriched	Detected in single	34	pons and medulla: 4.4	Group enriched	Detected in some	4	medulla oblongata: 8.9;spinal cord: 12.2
LITAF	Lipopolysaccharide induced TNF factor	Q99732	16	11547722-11636381	Disease related genes, Human disease related genes, Predicted intracellular proteins, Predicted membrane proteins	Transcription, Transcription regulation	DNA-binding	Charcot-Marie-Tooth disease, Disease variant, Neurodegeneration, Neuropathy	Evidence at protein level	Evidence at protein level	Evidence at protein level	Evidence at protein level	Low tissue specificity	Detected in all			Cell type enhanced	Detected in many		Langerhans cells: 852.1;monocytes: 656.9;NK-cells: 644.3	Low cancer specificity	Detected in all			Low region specificity	Detected in all			Immune cell enriched	Detected in all	5	neutrophil: 2587.2	Lineage enriched	Detected in all	6	granulocytes: 2587.2	Low cancer specificity	Detected in all			Colon - Endothelial cells	Low region specificity	Detected in all
CLEC18B	C-type lectin domain family 18 member B	Q6UXF7	16	74408631-74421478	Predicted secreted proteins				Evidence at protein level	Evidence at transcript level	Evidence at transcript level	Evidence at protein level	Tissue enriched	Detected in some	7	kidney: 31.0	Group enriched	Detected in some	11	Proximal tubular cells: 32.2;Sertoli cells: 13.6	Cancer enhanced	Detected in some		glioma: 2.7;renal cancer: 5.6	Low region specificity	Detected in all			Not detected in immune cells	Not detected			Not detected	Not detected			Cancer enhanced	Detected in some		lung cancer: 3.5	Kidney - Proximal tubular cells, Kidney - Proximal tubular cells
MAP3K6	Mitogen-activated protein kinase kinase kinase 6	O95382	1	27355184-27366961	Enzymes, Plasma proteins, Predicted intracellular proteins		Kinase, Serine/threonine-protein kinase, Transferase		Evidence at protein level	Evidence at transcript level	Evidence at protein level	Evidence at protein level	Low tissue specificity	Detected in many			Cell type enhanced	Detected in many		Adipocytes: 39.2;Endothelial cells: 31.0	Low cancer specificity	Detected in all			Low region specificity	Detected in all			Low immune cell specificity	Detected in many			Low lineage specificity	Detected in many			Low cancer specificity	Detected in all			Liver - Vascular Endothelial cells, Testis - Endothelial cells	Low region specificity	Detected in single			Low region specificity	Detected in some
TAX1BP3	Tax1 binding protein 3	O14907	17	3662895-3668679	Predicted intracellular proteins	Wnt signaling pathway			Evidence at protein level	Evidence at protein level	Evidence at protein level	Evidence at protein level	Low tissue specificity	Detected in all			Cell type enhanced	Detected in many		Distal enterocytes: 369.9;Ductal cells: 332.4;Exocrine glandular cells: 315.1;Pancreatic endocrine cells: 353.2	Low cancer specificity	Detected in all			Low region specificity	Detected in all			Low immune cell specificity	Detected in all			Group enriched	Detected in all	4	dendritic cells: 164.7;granulocytes: 218.6;monocytes: 78.9	Low cancer specificity	Detected in all				Low region specificity	Detected in all			Low region specificity	Detected in all
EMP2	Epithelial membrane protein 2	P54851	16	10528422-10580632	Disease related genes, Human disease related genes, Predicted membrane proteins			Disease variant	Evidence at protein level	Evidence at transcript level	Evidence at protein level	Evidence at protein level	Tissue enhanced	Detected in many		lung: 223.6	Cell type enriched	Detected in many	4	Alveolar cells type 1: 3419.6	Low cancer specificity	Detected in all			Low region specificity	Detected in all			Low immune cell specificity	Detected in single			Low lineage specificity	Detected in single			Low cancer specificity	Detected in all			Adipose visceral - Endothelial cells, Liver - Hepatocytes, Lung - Alveolar cells type 1, Skeletal muscle - Endothelial cells, Skin - Keratinocyte (other), Thyroid - Endothelial cells	Low region specificity	Detected in all			Low region specificity	Detected in all
UBXN10	UBX domain protein 10	Q96LJ8	1	20186096-20196050	Predicted intracellular proteins	Cilium biogenesis/degradation			Evidence at protein level	Evidence at transcript level	Evidence at protein level	Evidence at protein level	Tissue enhanced	Detected in many		choroid plexus: 23.1;fallopian tube: 48.1	Group enriched	Detected in many	5	Ciliated cells: 110.8;Early spermatids: 114.0;Late spermatids: 150.4;Spermatocytes: 38.9	Low cancer specificity	Detected in many			Low region specificity	Detected in all			Immune cell enhanced	Detected in some		NK-cell: 4.1	Low lineage specificity	Detected in many			Cancer enhanced	Detected in some		Gastric cancer: 3.1	Adipose subcutaneous - Mast cells, Adipose visceral - Mesothelial cells, Lung - Respiratory ciliated cells, Prostate - Smooth muscle cells, Testis - Early spermatids, Testis - Late spermatids	Low region specificity	Detected in many			Low region specificity	Detected in many
B4GALT7	Beta-1,4-galactosyltransferase 7	Q9UBV7	5	177600132-177610330	Disease related genes, Enzymes, Human disease related genes, Metabolic proteins, Potential drug targets, Predicted intracellular proteins		Glycosyltransferase, Transferase	Disease variant, Dwarfism, Ehlers-Danlos syndrome	Evidence at protein level	Evidence at protein level	Evidence at protein level	Evidence at protein level	Low tissue specificity	Detected in all			Cell type enhanced	Detected in all		Extravillous trophoblasts: 154.7	Low cancer specificity	Detected in all			Low region specificity	Detected in all			Low immune cell specificity	Detected in all			Low lineage specificity	Detected in all			Low cancer specificity	Detected in all			Adipose subcutaneous - Adipocytes (Subcutaneous)	Low region specificity	Detected in all			Low region specificity	Detected in all
EPS8L2	EPS8 like 2	Q9H6S3	11	694438-727727	Disease related genes, Human disease related genes, Predicted intracellular proteins			Deafness, Non-syndromic deafness	Evidence at protein level	Evidence at protein level	Evidence at protein level	Evidence at protein level	Tissue enhanced	Detected in many		esophagus: 183.1	Cell type enhanced	Detected in many		Alveolar cells type 1: 164.6;Distal enterocytes: 140.0;Proximal enterocytes: 212.7	Low cancer specificity	Detected in all			Low region specificity	Detected in all			Immune cell enhanced	Detected in single		plasmacytoid DC: 1.4	Low lineage specificity	Detected in single			Low cancer specificity	Detected in all			Adipose subcutaneous - Adipose progenitor cells, Breast - Breast glandular cells, Lung - Alveolar cells type 1, Skeletal muscle - Fibroblasts, Thyroid - Thyroid glandular cells	Low region specificity	Detected in many			Region enriched	Detected in some	10	cerebellum: 12.2
CCDC74A	Coiled-coil domain containing 74A	Q96AQ1	2	131527675-131533666	Predicted intracellular proteins				Evidence at protein level	Evidence at transcript level	Evidence at protein level	Evidence at protein level	Tissue enhanced	Detected in many		choroid plexus: 64.5;testis: 71.5	Cell type enhanced	Detected in many		Ciliated cells: 144.4;Early spermatids: 382.7;Late spermatids: 331.4;Spermatocytes: 135.4	Low cancer specificity	Detected in many			Low region specificity	Detected in all			Not detected in immune cells	Not detected			Not detected	Not detected			Low cancer specificity	Detected in all			Breast - Breast glandular cells, Lung - Respiratory ciliated cells, Testis - Early spermatids, Thyroid - Fibroblasts
FBXO17	F-box protein 17	Q96EF6	19	38941401-38975742	Predicted intracellular proteins	Ubl conjugation pathway			Evidence at protein level	Evidence at transcript level	Evidence at protein level	Evidence at protein level	Tissue enhanced	Detected in many		liver: 66.2	Cell type enhanced	Detected in many		Leydig cells: 83.0;Ovarian stromal cells: 74.3;Peritubular cells: 74.5;Proximal tubular cells: 68.8	Cancer enhanced	Detected in many		renal cancer: 18.9	Low region specificity	Detected in all			Not detected in immune cells	Not detected			Not detected	Not detected			Low cancer specificity	Detected in many			Heart muscle - Fibroblasts, Thyroid - Fibroblasts	Low region specificity	Detected in many			Low region specificity	Detected in all
ADAMTSL4	ADAMTS like 4	Q6UY14	1	150549369-150560937	Disease related genes, Human disease related genes, Predicted secreted proteins	Apoptosis			Evidence at protein level	Evidence at protein level	Evidence at protein level	Evidence at protein level	Low tissue specificity	Detected in many			Cell type enhanced	Detected in many		Cytotrophoblasts: 143.9;Endometrial stromal cells: 36.6;Extravillous trophoblasts: 44.7;Skeletal myocytes: 50.7;Syncytiotrophoblasts: 93.3	Low cancer specificity	Detected in all			Low region specificity	Detected in all			Immune cell enhanced	Detected in single		non-classical monocyte: 1.3	Low lineage specificity	Detected in single			Cancer enhanced	Detected in all		Bladder cancer: 39.1	Prostate - Fibroblasts	Low region specificity	Detected in all			Low region specificity	Detected in many
ULBP2	UL16 binding protein 2	Q9BZM5	6	149942014-149949235	Predicted membrane proteins, Predicted secreted proteins	Host-virus interaction, Immunity			Evidence at protein level	Evidence at protein level	Evidence at protein level	Evidence at protein level	Tissue enhanced	Detected in many		esophagus: 5.9	Cell type enhanced	Detected in many		Adipocytes: 25.5;Basal respiratory cells: 16.4;Late spermatids: 10.8;Squamous epithelial cells: 12.0;T-cells: 9.1	Cancer enhanced	Detected in all		head and neck cancer: 12.9	Low region specificity	Detected in many			Immune cell enhanced	Detected in some		gdT-cell: 2.7	Lineage enriched	Detected in single	6	T-cells: 2.7	Low cancer specificity	Detected in many			Breast - Endothelial cells, Heart muscle - Endothelial cells, Kidney - Endothelial cells, Liver - Vascular Endothelial cells
CCM2	CCM2 scaffold protein	Q9BSQ5	7	44999475-45076469	Disease related genes, Human disease related genes, Predicted intracellular proteins		Developmental protein	Disease variant	Evidence at protein level	Evidence at protein level	Evidence at protein level	Evidence at protein level	Tissue enhanced	Detected in all		brain: 139.8	Low cell type specificity	Detected in all			Low cancer specificity	Detected in all			Low region specificity	Detected in all			Low immune cell specificity	Detected in all			Low lineage specificity	Detected in all			Low cancer specificity	Detected in all			Breast - Adipocytes (Breast)	Low region specificity	Detected in all			Low region specificity	Detected in all
NSUN5	NOP2/Sun RNA methyltransferase 5	Q96P11	7	73302516-73308826	Disease related genes, Human disease related genes, Predicted intracellular proteins	rRNA processing	Methyltransferase, RNA-binding, Transferase	Williams-Beuren syndrome	Evidence at protein level	Evidence at protein level	Evidence at protein level	Evidence at protein level	Low tissue specificity	Detected in all			Cell type enhanced	Detected in many		Oocytes: 108.8	Low cancer specificity	Detected in all			Low region specificity	Detected in all			Low immune cell specificity	Detected in all			Low lineage specificity	Detected in all			Low cancer specificity	Detected in all				Low region specificity	Detected in all			Low region specificity	Detected in all
PRNP	Prion protein	P04156	20	4686350-4701590	CD markers, Disease related genes, Human disease related genes, Plasma proteins, Potential drug targets, Predicted membrane proteins, Transporters	Cell cycle, Growth arrest	Prion	Amyloidosis, Disease variant	Evidence at protein level	Evidence at protein level	Evidence at protein level	Evidence at protein level	Tissue enhanced	Detected in all		choroid plexus: 494.3	Cell type enhanced	Detected in all		monocytes: 457.0;Schwann cells: 409.8	Low cancer specificity	Detected in all			Low region specificity	Detected in all			Immune cell enriched	Detected in all	9	basophil: 879.6	Lineage enriched	Detected in all	9	granulocytes: 879.6	Low cancer specificity	Detected in all			Breast - Breast myoepithelial cells	Low region specificity	Detected in all			Low region specificity	Detected in all
RGS4	Regulator of G protein signaling 4	P49798	1	163068775-163076802	Disease related genes, Predicted intracellular proteins		Signal transduction inhibitor	Schizophrenia	Evidence at protein level	Evidence at protein level	Evidence at protein level	Evidence at protein level	Tissue enriched	Detected in many	6	brain: 189.2	Group enriched	Detected in some	4	Excitatory neurons: 111.7;Horizontal cells: 30.8;Inhibitory neurons: 57.5;Pancreatic endocrine cells: 69.6	Low cancer specificity	Detected in all			Low region specificity	Detected in all			Not detected in immune cells	Not detected			Not detected	Not detected			Group enriched	Detected in many	5	Neuroblastoma: 415.4;thyroid cancer: 117.9	Colon - Colon enteroendocrine cells, Heart muscle - Fibroblasts	Low region specificity	Detected in all			Low region specificity	Detected in all
KCNN4	Potassium calcium-activated channel subfamily N member 4	O15554	19	43766533-43780976	Disease related genes, FDA approved drug targets, Human disease related genes, Predicted intracellular proteins, Predicted membrane proteins, Transporters, Voltage-gated ion channels	Immunity, Ion transport, Transport	Calmodulin-binding, Ion channel	Disease variant, FDA approved drug targets, Hereditary hemolytic anemia	Evidence at protein level	Evidence at transcript level	Evidence at protein level	Evidence at protein level	Tissue enhanced	Detected in many		salivary gland: 122.7	Group enriched	Detected in many	5	Cytotrophoblasts: 223.3;Syncytiotrophoblasts: 783.0	Low cancer specificity	Detected in all			Low region specificity	Detected in all			Low immune cell specificity	Detected in many			Low lineage specificity	Detected in many			Low cancer specificity	Detected in many			Breast - Breast glandular cells (progenitors), Skin - Eccrine sweat gland cells, Stomach - Gastric mucous cells	Region enhanced	Detected in single		olfactory bulb: 1.9	Not detected	Not detected
ENO1	Enolase 1	P06733	1	8861000-8879190	Cancer-related genes, Enzymes, Metabolic proteins, Plasma proteins, Predicted intracellular proteins	Glycolysis, Plasminogen activation, Transcription, Transcription regulation	DNA-binding, Lyase, Repressor	Cancer-related genes	Evidence at protein level	Evidence at protein level	Evidence at protein level	Evidence at protein level	Low tissue specificity	Detected in all			Cell type enhanced	Detected in all		Ductal cells: 2000.6;Extravillous trophoblasts: 2170.5;Muller glia cells: 2541.6	Low cancer specificity	Detected in all			Low region specificity	Detected in all			Low immune cell specificity	Detected in all			Low lineage specificity	Detected in all			Low cancer specificity	Detected in all				Low region specificity	Detected in all			Low region specificity	Detected in all
FLNC	Filamin C	Q14315	7	128830406-128859274	Disease related genes, Human disease related genes, Plasma proteins, Potential drug targets, Predicted intracellular proteins, Transporters		Actin-binding	Cardiomyopathy, Disease variant, Myofibrillar myopathy	Evidence at protein level	Evidence at protein level	Evidence at protein level	Evidence at protein level	Tissue enhanced	Detected in many		heart muscle: 614.1;skeletal muscle: 1335.9;tongue: 425.5	Group enriched	Detected in many	7	Cardiomyocytes: 409.4;Skeletal myocytes: 259.6	Low cancer specificity	Detected in all			Low region specificity	Detected in all			Not detected in immune cells	Not detected			Not detected	Not detected			Low cancer specificity	Detected in many			Adipose subcutaneous - Smooth muscle cells, Colon - Smooth muscle cells, Lung - Smooth muscle cells, Prostate - Smooth muscle cells, Skin - Smooth muscle cells	Low region specificity	Detected in single			Low region specificity	Detected in all
SCX	Scleraxis bHLH transcription factor	Q7RTU7	8	144266453-144268481	Predicted intracellular proteins, Transcription factors	Transcription, Transcription regulation	Activator, Developmental protein, DNA-binding		Evidence at protein level	Evidence at transcript level	Evidence at protein level	Evidence at protein level	Tissue enhanced	Detected in many		brain: 25.6;thyroid gland: 36.9	Cell type enhanced	Detected in many		Horizontal cells: 17.6;Oocytes: 40.4;Skeletal myocytes: 21.5	Group enriched	Detected in all	6	endometrial cancer: 12.8;ovarian cancer: 34.4;thyroid cancer: 37.7	Low region specificity	Detected in all			Not detected in immune cells	Not detected			Not detected	Not detected			Low cancer specificity	Detected in many				Region enhanced	Detected in many		cerebellum: 10.7	Low region specificity	Detected in some
TSPAN4	Tetraspanin 4	O14817	11	842812-867116	Predicted membrane proteins				Evidence at protein level	Evidence at transcript level	Evidence at protein level	Evidence at protein level	Low tissue specificity	Detected in all			Cell type enhanced	Detected in many		Adipocytes: 196.5;Hofbauer cells: 219.2;Leydig cells: 172.8;Lymphatic endothelial cells: 235.2	Low cancer specificity	Detected in all			Low region specificity	Detected in all			Group enriched	Detected in many	9	classical monocyte: 146.7;intermediate monocyte: 143.7;myeloid DC: 101.4;NK-cell: 95.8;non-classical monocyte: 40.2	Group enriched	Detected in all	10	dendritic cells: 101.4;monocytes: 146.7;NK-cells: 95.8	Low cancer specificity	Detected in all			Prostate - Fibroblasts	Region enriched	Detected in all	4	cerebellum: 142.8	Low region specificity	Detected in all
RNF175	Ring finger protein 175	Q8N4F7	4	153710160-153760024	Predicted membrane proteins				Evidence at protein level	Evidence at transcript level	Evidence at protein level	Evidence at protein level	Tissue enhanced	Detected in many		brain: 22.1	Group enriched	Detected in some	4	Early spermatids: 92.6;Excitatory neurons: 88.3;Inhibitory neurons: 91.7;Oligodendrocyte precursor cells: 36.3	Low cancer specificity	Detected in some			Low region specificity	Detected in all			Immune cell enhanced	Detected in some		neutrophil: 2.4	Low lineage specificity	Detected in many			Cancer enhanced	Detected in some		Bone cancer: 4.4;skin cancer: 3.9	Colon - Colon enteroendocrine cells, Kidney - Macrophages, Liver - Neutrophils, Testis - Early spermatids, Testis - Late spermatids
FN3KRP	Fructosamine 3 kinase related protein	Q9HA64	17	82716706-82730328	Enzymes, Metabolic proteins, Plasma proteins, Predicted intracellular proteins		Kinase, Transferase		Evidence at protein level	Evidence at protein level	Evidence at protein level	Evidence at protein level	Low tissue specificity	Detected in all			Cell type enhanced	Detected in all		Cytotrophoblasts: 101.6	Low cancer specificity	Detected in all			Low region specificity	Detected in all			Low immune cell specificity	Detected in all			Low lineage specificity	Detected in all			Low cancer specificity	Detected in all				Low region specificity	Detected in all			Low region specificity	Detected in all
ZDHHC24	Zinc finger DHHC-type containing 24	Q6UX98	11	66520637-66546235	Enzymes, Metabolic proteins, Predicted membrane proteins		Acyltransferase, Transferase		Evidence at protein level	Evidence at transcript level	Evidence at protein level	Evidence at protein level	Low tissue specificity	Detected in all			Low cell type specificity	Detected in all			Low cancer specificity	Detected in all			Low region specificity	Detected in all			Low immune cell specificity	Detected in all			Low lineage specificity	Detected in all			Low cancer specificity	Detected in all				Low region specificity	Detected in all
VGF	VGF nerve growth factor inducible	O15240	7	101162509-101165569	Plasma proteins, Predicted secreted proteins		Antibiotic, Antimicrobial, Growth factor		Evidence at protein level	Evidence at protein level	Evidence at protein level	Evidence at protein level	Group enriched	Detected in some	10	brain: 75.2;pituitary gland: 51.7	Cell type enhanced	Detected in many		Distal tubular cells: 24.6;Enteroendocrine cells: 54.9;Horizontal cells: 89.4;Inhibitory neurons: 35.9;Pancreatic endocrine cells: 161.3	Cancer enriched	Detected in many	6	melanoma: 236.3	Region enriched	Detected in all	6	hypothalamus: 2693.3	Not detected in immune cells	Not detected			Not detected	Not detected			Cancer enhanced	Detected in many		Neuroblastoma: 141.0;skin cancer: 234.3	Colon - Colon enteroendocrine cells, Thyroid - Parafollicular cells	Low region specificity	Detected in all			Low region specificity	Detected in all
AP3S1	Adaptor related protein complex 3 subunit sigma 1	Q92572	5	115841592-115914081	Predicted intracellular proteins	Protein transport, Transport			Evidence at protein level	Evidence at transcript level	Evidence at protein level	Evidence at protein level	Low tissue specificity	Detected in all			Low cell type specificity	Detected in all			Low cancer specificity	Detected in all			Low region specificity	Detected in all			Low immune cell specificity	Detected in all			Low lineage specificity	Detected in all			Low cancer specificity	Detected in all				Low region specificity	Detected in all			Low region specificity	Detected in all
RAB3D	RAB3D, member RAS oncogene family	O95716	19	11322068-11346270	Plasma proteins, Predicted intracellular proteins	Exocytosis, Protein transport, Transport			Evidence at protein level	Evidence at protein level	Evidence at protein level	Evidence at protein level	Tissue enhanced	Detected in all		pancreas: 66.3;skin 1: 51.7	Cell type enhanced	Detected in many		Kupffer cells: 46.3;Squamous epithelial cells: 51.8;Suprabasal keratinocytes: 53.3	Low cancer specificity	Detected in all			Low region specificity	Detected in all			Immune cell enhanced	Detected in many		neutrophil: 169.2	Low lineage specificity	Detected in all			Low cancer specificity	Detected in all			Prostate - Prostate glandular cells	Low region specificity	Detected in all			Region enriched	Detected in all	5	spinal cord: 95.9
CTSL	Cathepsin L	P07711	9	87724051-87731469	Cancer-related genes, Enzymes, Metabolic proteins, Plasma proteins, Predicted intracellular proteins	Host-virus interaction	Hydrolase, Protease, Thiol protease	Cancer-related genes	Evidence at protein level	Evidence at protein level	Evidence at protein level	Evidence at protein level	Tissue enhanced	Detected in all		placenta: 544.2	Cell type enhanced	Detected in many		Cytotrophoblasts: 1104.2;Extravillous trophoblasts: 1194.3;Hofbauer cells: 1034.6;Macrophages: 600.4;Syncytiotrophoblasts: 1853.4	Low cancer specificity	Detected in all			Low region specificity	Detected in all			Group enriched	Detected in many	10	intermediate monocyte: 128.2;non-classical monocyte: 196.2	Lineage enriched	Detected in many	12	monocytes: 196.2	Low cancer specificity	Detected in all			Adipose subcutaneous - Macrophages, Adipose visceral - Macrophages, Breast - Macrophages, Pancreas - Macrophages, Testis - Spermatocytes					Low region specificity	Detected in all
EIF4H	Eukaryotic translation initiation factor 4H	Q15056	7	74174231-74197122	Cancer-related genes, Disease related genes, Human disease related genes, Plasma proteins, Predicted intracellular proteins	Host-virus interaction, Protein biosynthesis	Initiation factor, RNA-binding	Cancer-related genes, Williams-Beuren syndrome	Evidence at protein level	Evidence at transcript level	Evidence at protein level	Evidence at protein level	Low tissue specificity	Detected in all			Cell type enriched	Detected in all	6	Late spermatids: 2928.5	Low cancer specificity	Detected in all			Low region specificity	Detected in all			Low immune cell specificity	Detected in all			Low lineage specificity	Detected in all			Low cancer specificity	Detected in all			Skin - Keratinocyte (granular), Testis - Late spermatids	Low region specificity	Detected in all			Low region specificity	Detected in all
PRICKLE1	Prickle planar cell polarity protein 1	Q96MT3	12	42456757-42590355	Disease related genes, Human disease related genes, Predicted intracellular proteins			Disease variant, Epilepsy, Neurodegeneration	Evidence at protein level	Evidence at transcript level	Evidence at protein level	Evidence at protein level	Low tissue specificity	Detected in many			Cell type enhanced	Detected in many		Early spermatids: 64.6;Excitatory neurons: 297.4;Inhibitory neurons: 117.1;Microglial cells: 61.7;Oligodendrocyte precursor cells: 107.5	Cancer enhanced	Detected in many		thyroid cancer: 6.2	Low region specificity	Detected in all			Immune cell enhanced	Detected in many		naive B-cell: 11.6	Group enriched	Detected in many	4	B-cells: 11.6;granulocytes: 4.0	Low cancer specificity	Detected in many			Kidney - Fibroblasts, Liver - Hepatic stellate cells, Prostate - Fibroblasts, Skin - Outer root sheath cells, Testis - Early spermatids, Thyroid - Fibroblasts	Low region specificity	Detected in all			Low region specificity	Detected in all
BCL3	BCL3 transcription coactivator	P20749	19	44747705-44760044	Cancer-related genes, Disease related genes, Plasma proteins, Predicted intracellular proteins, Transcription factors	Transcription, Transcription regulation	Activator	Cancer-related genes, Proto-oncogene	Evidence at protein level	Evidence at protein level	Evidence at protein level	Evidence at protein level	Tissue enhanced	Detected in all		liver: 157.8	Cell type enhanced	Detected in many		Basal squamous epithelial cells: 158.7	Low cancer specificity	Detected in all			Low region specificity	Detected in all			Group enriched	Detected in many	4	eosinophil: 5.5;neutrophil: 19.8	Lineage enriched	Detected in all	6	granulocytes: 19.8	Low cancer specificity	Detected in all				Not detected	Not detected			Low region specificity	Detected in all
FAHD2B	Fumarylacetoacetate hydrolase domain containing 2B	Q6P2I3	2	97083583-97094882	Predicted intracellular proteins		Hydrolase		Evidence at protein level	Evidence at protein level	Evidence at protein level	Evidence at protein level	Low tissue specificity	Detected in all			Group enriched	Detected in many	4	Early spermatids: 211.3;Late spermatids: 204.8;Oocytes: 56.6	Low cancer specificity	Detected in many			Low region specificity	Detected in all			Low immune cell specificity	Detected in many			Low lineage specificity	Detected in many			Low cancer specificity	Detected in all			Heart muscle - Cardiomyocytes, Testis - Early spermatids, Testis - Late spermatids
EPHB6	EPH receptor B6		7	142855061-142871094	Predicted intracellular proteins, Predicted membrane proteins				Evidence at transcript level	Evidence at transcript level			Tissue enhanced	Detected in many		brain: 59.5;skin 1: 63.8	Cell type enhanced	Detected in many		Mesothelial cells: 181.6;Muller glia cells: 193.3;Prostatic glandular cells: 76.9;Suprabasal keratinocytes: 105.2	Low cancer specificity	Detected in all			Group enriched	Detected in all	4	basal ganglia: 70.9;cerebral cortex: 120.2;white matter: 83.2	Low immune cell specificity	Detected in some			Low lineage specificity	Detected in many			Low cancer specificity	Detected in many			Adipose visceral - Mesothelial cells	Low region specificity	Detected in all			Low region specificity	Detected in many
ETNK2	Ethanolamine kinase 2	Q9NVF9	1	204131062-204152044	Enzymes, Metabolic proteins, Predicted intracellular proteins	Lipid biosynthesis, Lipid metabolism, Phospholipid biosynthesis, Phospholipid metabolism	Kinase, Transferase		Evidence at protein level	Evidence at protein level	Evidence at protein level	Evidence at protein level	Tissue enhanced	Detected in all		kidney: 103.4;liver: 227.8;testis: 121.5	Cell type enriched	Detected in many	5	Late spermatids: 1375.4	Cancer enhanced	Detected in all		liver cancer: 32.3	Low region specificity	Detected in all			Low immune cell specificity	Detected in some			Low lineage specificity	Detected in single			Low cancer specificity	Detected in many			Kidney - Proximal tubular cells, Kidney - Proximal tubular cells, Liver - Hepatocytes, Testis - Late spermatids, Thyroid - Thyroid glandular cells	Low region specificity	Detected in many			Region enriched	Detected in many	9	basal ganglia: 33.9
COL22A1	Collagen type XXII alpha 1 chain	Q8NFW1	8	138588235-138914041	Predicted intracellular proteins, Predicted secreted proteins				Evidence at protein level	Evidence at protein level	Evidence at transcript level	Evidence at protein level	Tissue enriched	Detected in many	6	pituitary gland: 42.9	Group enriched	Detected in some	5	Early spermatids: 40.9;Excitatory neurons: 12.6;Late spermatids: 36.6;Muller glia cells: 21.0;Oocytes: 28.7	Cancer enhanced	Detected in many		testis cancer: 9.1	Low region specificity	Detected in many			Not detected in immune cells	Not detected			Not detected	Not detected			Low cancer specificity	Detected in many			Colon - Enteric glia cells, Testis - Early spermatids, Testis - Late spermatids					Low region specificity	Detected in many
SIL1	SIL1 nucleotide exchange factor	Q9H173	5	138946724-139293557	Disease related genes, Human disease related genes, Predicted intracellular proteins	Protein transport, Translocation, Transport		Disease variant	Evidence at protein level	Evidence at protein level	Evidence at protein level	Evidence at protein level	Low tissue specificity	Detected in all			Low cell type specificity	Detected in all			Low cancer specificity	Detected in all			Low region specificity	Detected in all			Low immune cell specificity	Detected in all			Low lineage specificity	Detected in all			Low cancer specificity	Detected in all			Testis - Early spermatids, Testis - Late spermatids, Thyroid - Thyroid glandular cells	Low region specificity	Detected in all			Low region specificity	Detected in all
LGR6	Leucine rich repeat containing G protein-coupled receptor 6	Q9HBX8	1	202193799-202319781	G-protein coupled receptors, Plasma proteins, Predicted intracellular proteins, Predicted membrane proteins	Wnt signaling pathway	G-protein coupled receptor, Receptor, Transducer	Tumor suppressor	Evidence at protein level	Evidence at transcript level	Evidence at protein level	Evidence at protein level	Tissue enhanced	Detected in many		pituitary gland: 17.1	Cell type enhanced	Detected in some		Basal keratinocytes: 5.6;Basal squamous epithelial cells: 10.4;Breast myoepithelial cells: 8.2;Cardiomyocytes: 9.3;NK-cells: 10.0;Secretory cells: 11.0;Smooth muscle cells: 6.3;Spermatocytes: 5.7	Cancer enhanced	Detected in many		ovarian cancer: 17.8	Low region specificity	Detected in many			Group enriched	Detected in some	6	gdT-cell: 15.5;memory CD8 T-cell: 9.1;naive CD8 T-cell: 4.8	Lineage enriched	Detected in single	37	T-cells: 15.5	Cancer enhanced	Detected in many		Bile duct cancer: 6.9;colorectal cancer: 8.4	Adipose subcutaneous - Smooth muscle cells, Adipose visceral - Smooth muscle cells, Skeletal muscle - Smooth muscle cells, Testis - Early spermatids	Region enriched	Detected in many	9	olfactory bulb: 24.4	Low region specificity	Detected in many
GPC5	Glypican 5	P78333	13	91398621-92873682	Predicted intracellular proteins				Evidence at protein level	Evidence at protein level	Evidence at protein level	Evidence at protein level	Tissue enhanced	Detected in some		brain: 13.8;kidney: 7.0;testis: 5.9	Cell type enriched	Detected in some	20	Astrocytes: 3668.6	Cancer enhanced	Detected in some		glioma: 2.1	Low region specificity	Detected in all			Not detected in immune cells	Not detected			Not detected	Not detected			Cancer enhanced	Detected in some		cervical cancer: 3.1	Skin - Outer root sheath cells	Low region specificity	Detected in all			Low region specificity	Detected in all
GJB2	Gap junction protein beta 2	P29033	13	20187463-20192938	Disease related genes, Human disease related genes, Potential drug targets, Predicted membrane proteins, Transporters	Hearing		Deafness, Disease variant, Ectodermal dysplasia, Ichthyosis, Non-syndromic deafness, Palmoplantar keratoderma	Evidence at protein level	Evidence at transcript level	Evidence at protein level	Evidence at protein level	Tissue enhanced	Detected in many		cervix: 319.0;esophagus: 789.3;vagina: 504.1	Cell type enhanced	Detected in many		Basal keratinocytes: 230.2;Basal respiratory cells: 221.0;Basal squamous epithelial cells: 100.6;Squamous epithelial cells: 176.4;Suprabasal keratinocytes: 619.0	Cancer enhanced	Detected in all		head and neck cancer: 447.5	Region enhanced	Detected in many		thalamus: 15.9	Not detected in immune cells	Not detected			Not detected	Not detected			Cancer enhanced	Detected in many		head and neck cancer: 104.9	Kidney - Proximal tubular cells, Liver - Hepatocytes	Low region specificity	Detected in all			Low region specificity	Detected in many
ERLIN2	ER lipid raft associated 2	O94905	8	37736601-37758422	Disease related genes, Human disease related genes, Potential drug targets, Predicted intracellular proteins, Transporters	Cholesterol metabolism, Lipid metabolism, Steroid metabolism, Sterol metabolism		Hereditary spastic paraplegia, Neurodegeneration	Evidence at protein level	Evidence at protein level	Evidence at protein level	Evidence at protein level	Low tissue specificity	Detected in all			Low cell type specificity	Detected in all			Low cancer specificity	Detected in all			Low region specificity	Detected in all			Low immune cell specificity	Detected in all			Low lineage specificity	Detected in all			Low cancer specificity	Detected in all			Testis - Spermatocytes, Testis - Spermatogonia, Thyroid - Thyroid glandular cells	Low region specificity	Detected in all			Low region specificity	Detected in all
SARDH	Sarcosine dehydrogenase	Q9UL12	9	133663560-133739955	Disease related genes, Enzymes, Metabolic proteins, Plasma proteins, Potential drug targets, Predicted intracellular proteins		Oxidoreductase	Disease variant	Evidence at protein level	Evidence at protein level	Evidence at protein level	Evidence at protein level	Group enriched	Detected in many	5	epididymis: 40.6;liver: 76.3;pancreas: 40.9	Group enriched	Detected in some	6	Hepatocytes: 108.1;Oocytes: 74.3	Cancer enriched	Detected in many	8	liver cancer: 18.7	Low region specificity	Detected in all			Group enriched	Detected in some	5	memory CD4 T-cell: 3.2;naive CD4 T-cell: 6.5;T-reg: 8.5	Lineage enriched	Detected in single	15	T-cells: 8.5	Low cancer specificity	Detected in many			Adipose visceral - Adipose progenitor cells, Kidney - Proximal tubular cells, Liver - Hepatocytes	Low region specificity	Detected in all			Low region specificity	Detected in single
MOB2	MOB kinase activator 2	Q70IA6	11	1469457-1501247	Predicted intracellular proteins				Evidence at protein level	Evidence at protein level	Evidence at protein level	Evidence at protein level	Low tissue specificity	Detected in many			Low cell type specificity	Detected in all			Low cancer specificity	Detected in all			Low region specificity	Detected in all			Low immune cell specificity	Detected in all			Low lineage specificity	Detected in all			Low cancer specificity	Detected in all			Adipose subcutaneous - Smooth muscle cells, Prostate - Smooth muscle cells, Skin - Keratinocyte (other)	Low region specificity	Detected in all			Low region specificity	Detected in all
B3GAT3	Beta-1,3-glucuronyltransferase 3	O94766	11	62615296-62622154	Disease related genes, Enzymes, Human disease related genes, Metabolic proteins, Potential drug targets, Predicted intracellular proteins		Transferase	Disease variant	Evidence at protein level	Evidence at transcript level	Evidence at protein level	Evidence at protein level	Low tissue specificity	Detected in all			Low cell type specificity	Detected in many			Low cancer specificity	Detected in all			Low region specificity	Detected in all			Low immune cell specificity	Detected in all			Low lineage specificity	Detected in all			Low cancer specificity	Detected in all				Low region specificity	Detected in all			Low region specificity	Detected in all
DYNLT3	Dynein light chain Tctex-type 3	P51808	X	37836757-37847571	Predicted intracellular proteins	Cell cycle, Cell division, Mitosis, Transport	Motor protein		Evidence at protein level	Evidence at protein level	Evidence at protein level	Evidence at protein level	Low tissue specificity	Detected in all			Cell type enhanced	Detected in many		Early spermatids: 544.9;Glandular and luminal cells: 297.0;Late spermatids: 587.6	Low cancer specificity	Detected in all			Low region specificity	Detected in all			Low immune cell specificity	Detected in all			Low lineage specificity	Detected in all			Low cancer specificity	Detected in all				Low region specificity	Detected in all			Low region specificity	Detected in all
IGFBP6	Insulin like growth factor binding protein 6	P24592	12	53097436-53102345	Plasma proteins, Predicted intracellular proteins, Predicted secreted proteins		Growth factor binding		Evidence at protein level	Evidence at transcript level	Evidence at protein level	Evidence at protein level	Tissue enhanced	Detected in many		choroid plexus: 348.1	Cell type enhanced	Detected in many		Basal respiratory cells: 530.2;Fibroblasts: 1573.6;Leydig cells: 978.1;Peritubular cells: 1530.1;Sertoli cells: 492.3;Smooth muscle cells: 600.5	Cancer enhanced	Detected in all		thyroid cancer: 145.7	Low region specificity	Detected in all			Immune cell enhanced	Detected in many		eosinophil: 31.7;non-classical monocyte: 20.2	Low lineage specificity	Detected in many			Low cancer specificity	Detected in all			Breast - Fibroblasts, Kidney - Fibroblasts, Lung - Fibroblast_2, Pancreas - Fibroblasts, Skin - Fibroblast_2	Low region specificity	Detected in all			Region enriched	Detected in all	5	spinal cord: 139.2
CABCOCO1	Ciliary associated calcium binding coiled-coil 1	Q8IVU9	10	61662929-61766766	Predicted intracellular proteins				Evidence at protein level	Evidence at protein level	Evidence at protein level	Evidence at protein level	Tissue enhanced	Detected in many		brain: 13.3;fallopian tube: 25.8;testis: 15.0	Cell type enhanced	Detected in many		Ciliated cells: 100.9;Early spermatids: 52.2;Ionocytes: 24.7;Oligodendrocytes: 23.9;Spermatocytes: 26.9	Low cancer specificity	Detected in many			Low region specificity	Detected in all			Not detected in immune cells	Not detected			Not detected	Not detected			Low cancer specificity	Detected in some			Lung - Respiratory ciliated cells, Testis - Early spermatids	Low region specificity	Detected in all			Low region specificity	Detected in many
RCC1L	RCC1 like	Q96I51	7	75027122-75074228	Disease related genes, Human disease related genes, Predicted intracellular proteins		Guanine-nucleotide releasing factor, RNA-binding, rRNA-binding	Williams-Beuren syndrome	Evidence at protein level	Evidence at protein level	Evidence at protein level	Evidence at protein level	Low tissue specificity	Detected in all			Low cell type specificity	Detected in all			Low cancer specificity	Detected in all			Low region specificity	Detected in all			Low immune cell specificity	Detected in many			Low lineage specificity	Detected in all			Low cancer specificity	Detected in all			Thyroid - Thyroid glandular cells	Low region specificity	Detected in all			Low region specificity	Detected in all
SDC1	Syndecan 1	P18827	2	20200797-20225433	Cancer-related genes, CD markers, Metabolic proteins, Plasma proteins, Predicted intracellular proteins, Predicted membrane proteins, Predicted secreted proteins, Transporters			Cancer-related genes	Evidence at protein level	Evidence at protein level	Evidence at protein level	Evidence at protein level	Tissue enhanced	Detected in many		esophagus: 477.8;liver: 472.9;skin 1: 433.6	Cell type enhanced	Detected in many		Alveolar cells type 1: 232.8;Cholangiocytes: 259.5;Hepatocytes: 515.2;Squamous epithelial cells: 275.0;Suprabasal keratinocytes: 456.1;Syncytiotrophoblasts: 421.4	Low cancer specificity	Detected in all			Region enriched	Detected in all	6	midbrain: 36.5	Not detected in immune cells	Not detected			Not detected	Not detected			Cancer enhanced	Detected in all		Gallbladder cancer: 564.7	Colon - Colon enterocytes, Lung - Alveolar cells type 2, Stomach - Gastric mucous cells, Testis - Spermatogonia	Low region specificity	Detected in all			Low region specificity	Detected in many
KHNYN	KH and NYN domain containing	O15037	14	24429286-24441843	Predicted intracellular proteins				Evidence at protein level	Evidence at transcript level	Evidence at protein level	Evidence at protein level	Low tissue specificity	Detected in all			Low cell type specificity	Detected in many			Low cancer specificity	Detected in all			Low region specificity	Detected in all			Low immune cell specificity	Detected in many			Low lineage specificity	Detected in all			Low cancer specificity	Detected in all				Low region specificity	Detected in all			Low region specificity	Detected in all
ZDHHC18	Zinc finger DHHC-type palmitoyltransferase 18	Q9NUE0	1	26826688-26857604	Enzymes, Metabolic proteins, Predicted membrane proteins	Immunity, Innate immunity	Acyltransferase, Transferase		Evidence at protein level	Evidence at transcript level	Evidence at protein level	Evidence at protein level	Tissue enhanced	Detected in all		bone marrow: 112.8	Low cell type specificity	Detected in many			Low cancer specificity	Detected in all			Low region specificity	Detected in all			Immune cell enriched	Detected in many	5	neutrophil: 49.1	Lineage enriched	Detected in many	18	granulocytes: 49.1	Low cancer specificity	Detected in all			Adipose subcutaneous - Adipocytes (Subcutaneous), Breast - Adipocytes (Breast)	Low region specificity	Detected in all			Low region specificity	Detected in all
MSC	Musculin	O60682	8	71841560-71844412	Plasma proteins, Predicted intracellular proteins, Transcription factors	Transcription, Transcription regulation	DNA-binding, Repressor		Evidence at protein level	Evidence at protein level	Evidence at protein level	Evidence at protein level	Low tissue specificity	Detected in many			Cell type enhanced	Detected in many		Exocrine glandular cells: 27.3;Fibroblasts: 26.3;Leydig cells: 39.5;Melanocytes: 25.8;Pancreatic endocrine cells: 27.2;Peritubular cells: 40.2;Skeletal myocytes: 30.2	Low cancer specificity	Detected in all			Low region specificity	Detected in many			Immune cell enhanced	Detected in many		memory CD8 T-cell: 25.8	Group enriched	Detected in many	37	B-cells: 6.9;dendritic cells: 6.4;T-cells: 25.8	Low cancer specificity	Detected in many			Heart muscle - Fibroblasts	Low region specificity	Detected in many			Group enriched	Detected in some	8	cerebral cortex: 21.5;hippocampal formation: 17.4
SEZ6L2	Seizure related 6 homolog like 2	Q6UXD5	16	29871159-29899550	Predicted intracellular proteins, Predicted membrane proteins				Evidence at protein level	Evidence at protein level	Evidence at protein level	Evidence at protein level	Tissue enhanced	Detected in many		brain: 101.5;pituitary gland: 89.4	Cell type enhanced	Detected in many		Bipolar cells: 229.8;Cone photoreceptor cells: 214.1;Horizontal cells: 249.9;Rod photoreceptor cells: 250.9	Low cancer specificity	Detected in all			Low region specificity	Detected in all			Not detected in immune cells	Not detected			Not detected	Not detected			Low cancer specificity	Detected in all			Adipose visceral - Mesothelial cells, Colon - Colon enteroendocrine cells, Liver - Cholangiocyte, Prostate - Prostate glandular cells, Testis - Sertoli cells	Low region specificity	Detected in all			Low region specificity	Detected in all
ACHE	Acetylcholinesterase (Cartwright blood group)	P22303	7	100889994-100896974	Blood group antigen proteins, Enzymes, FDA approved drug targets, Metabolic proteins, Predicted intracellular proteins, Predicted membrane proteins	Neurotransmitter degradation	Blood group antigen, Hydrolase, Serine esterase	FDA approved drug targets	Evidence at protein level	Evidence at transcript level	Evidence at protein level	Evidence at protein level	Group enriched	Detected in many	8	brain: 104.5;skeletal muscle: 157.4;tongue: 46.2	Cell type enhanced	Detected in many		Distal enterocytes: 35.1;Erythroid cells: 33.0;Exocrine glandular cells: 63.2;Horizontal cells: 59.2;Paneth cells: 39.8;Proximal enterocytes: 39.3;Skeletal myocytes: 80.0	Low cancer specificity	Detected in many			Low region specificity	Detected in all			Not detected in immune cells	Not detected			Not detected	Not detected			Low cancer specificity	Detected in many			Colon - Colon enteroendocrine cells, Heart muscle - Fibroblasts	Low region specificity	Detected in all			Low region specificity	Detected in all
PNPLA4	Patatin like phospholipase domain containing 4	P41247	X	7898247-7927739	Disease related genes, Enzymes, Metabolic proteins, Plasma proteins, Potential drug targets, Predicted intracellular proteins	Lipid degradation, Lipid metabolism	Hydrolase	Primary mitochondrial disease	Evidence at protein level	Evidence at protein level	Evidence at protein level	Evidence at protein level	Low tissue specificity	Detected in all			Cell type enhanced	Detected in many		Proximal tubular cells: 92.8	Low cancer specificity	Detected in all			Low region specificity	Detected in all			Low immune cell specificity	Detected in many			Low lineage specificity	Detected in all			Low cancer specificity	Detected in all			Heart muscle - Cardiomyocytes, Skeletal muscle - Skeletal myocytes, Thyroid - Thyroid glandular cells					Not detected	Not detected
LSP1	Lymphocyte specific protein 1	P33241	11	1850904-1892267	Predicted intracellular proteins				Evidence at protein level	Evidence at protein level	Evidence at protein level	Evidence at protein level	Tissue enhanced	Detected in many		adrenal gland: 217.7;lymphoid tissue: 239.1	Cell type enhanced	Detected in many		B-cells: 332.8;dendritic cells: 269.8;Hofbauer cells: 642.4;Langerhans cells: 599.7;Macrophages: 289.1;monocytes: 427.6;NK-cells: 316.4;Plasma cells: 341.1;Schwann cells: 334.7;T-cells: 297.2	Low cancer specificity	Detected in all			Low region specificity	Detected in all			Low immune cell specificity	Detected in all			Low lineage specificity	Detected in all			Group enriched	Detected in many	35	Leukemia: 97.4;lymphoma: 355.2;Myeloma: 161.8	Adipose subcutaneous - Adipose progenitor cells, Heart muscle - Fibroblasts, Skin - Keratinocyte (other), Stomach - Fibroblasts	Low region specificity	Detected in all			Low region specificity	Detected in all
SMAGP	Small cell adhesion glycoprotein	Q0VAQ4	12	51244558-51270415	Predicted intracellular proteins, Predicted membrane proteins				Evidence at protein level	Evidence at protein level	Evidence at protein level	Evidence at protein level	Tissue enhanced	Detected in many		esophagus: 135.9;placenta: 99.0	Group enriched	Detected in many	8	Cytotrophoblasts: 1246.5;Syncytiotrophoblasts: 745.8	Low cancer specificity	Detected in all			Low region specificity	Detected in all			Low immune cell specificity	Detected in all			Low lineage specificity	Detected in all			Low cancer specificity	Detected in all			Adipose visceral - Endothelial cells, Heart muscle - Endothelial cells, Skeletal muscle - Endothelial cells, Stomach - Gastric mucous cells, Thyroid - Endothelial cells	Low region specificity	Detected in all			Low region specificity	Detected in all
NXPH4	Neurexophilin 4	O95158	12	57216794-57226449	Predicted secreted proteins				Evidence at protein level	Evidence at transcript level	Evidence at transcript level	Evidence at protein level	Tissue enhanced	Detected in many		brain: 18.9;skin 1: 18.8	Cell type enhanced	Detected in some		Basal keratinocytes: 10.2;Cytotrophoblasts: 26.9;Muller glia cells: 16.9;Oocytes: 16.2;Prostatic glandular cells: 10.3;Syncytiotrophoblasts: 25.0	Low cancer specificity	Detected in all			Low region specificity	Detected in many			Not detected in immune cells	Not detected			Not detected	Not detected			Low cancer specificity	Detected in many			Prostate - Prostate glandular cells, Testis - Spermatogonia	Low region specificity	Detected in all			Low region specificity	Detected in many
TOLLIP	Toll interacting protein	Q9H0E2	11	1274371-1309654	Plasma proteins, Predicted intracellular proteins	Autophagy, Immunity, Inflammatory response, Innate immunity			Evidence at protein level	Evidence at protein level	Evidence at protein level	Evidence at protein level	Low tissue specificity	Detected in all			Cell type enhanced	Detected in all		Late spermatids: 490.5	Low cancer specificity	Detected in all			Low region specificity	Detected in all			Low immune cell specificity	Detected in all			Low lineage specificity	Detected in all			Low cancer specificity	Detected in all			Skin - Keratinocyte (other), Testis - Sertoli cells, Thyroid - Thyroid glandular cells	Low region specificity	Detected in all			Low region specificity	Detected in all
HGSNAT	Heparan-alpha-glucosaminide N-acetyltransferase	Q68CP4	8	43140464-43202855	Disease related genes, Enzymes, Human disease related genes, Metabolic proteins, Potential drug targets, Predicted membrane proteins, Transporters		Acyltransferase, Transferase	Disease variant, Mucopolysaccharidosis, Retinitis pigmentosa	Evidence at protein level	Evidence at transcript level	Evidence at protein level	Evidence at protein level	Low tissue specificity	Detected in all			Low cell type specificity	Detected in many			Low cancer specificity	Detected in all			Low region specificity	Detected in all			Low immune cell specificity	Detected in many			Low lineage specificity	Detected in all			Low cancer specificity	Detected in all			Liver - Hepatocytes	Low region specificity	Detected in all			Low region specificity	Detected in all
MDK	Midkine	P21741	11	46380756-46383837	Cancer-related genes, Predicted secreted proteins	Differentiation	Developmental protein, Growth factor, Heparin-binding, Mitogen	Cancer-related genes	Evidence at protein level	Evidence at transcript level	Evidence at protein level	Evidence at protein level	Tissue enhanced	Detected in all		ovary: 588.2	Cell type enhanced	Detected in many		Enteroendocrine cells: 656.5;Granulosa cells: 739.5;Ovarian stromal cells: 1036.0;Paneth cells: 1087.7;Proximal enterocytes: 793.9	Low cancer specificity	Detected in all			Low region specificity	Detected in all			Immune cell enhanced	Detected in some		memory B-cell: 1.8;neutrophil: 2.1	Low lineage specificity	Detected in many			Low cancer specificity	Detected in all				Low region specificity	Detected in all			Low region specificity	Detected in all
DENND2A	DENN domain containing 2A	Q9ULE3	7	140518420-140673993	Predicted intracellular proteins	Protein transport, Transport	Guanine-nucleotide releasing factor		Evidence at protein level	Evidence at transcript level	Evidence at protein level	Evidence at protein level	Low tissue specificity	Detected in many			Cell type enhanced	Detected in many		Distal enterocytes: 137.1;Intestinal goblet cells: 35.3;Oligodendrocyte precursor cells: 67.9;Oligodendrocytes: 39.4;Paneth cells: 35.2	Cancer enriched	Detected in all	6	glioma: 28.8	Low region specificity	Detected in all			Low immune cell specificity	Detected in some			Low lineage specificity	Detected in single			Low cancer specificity	Detected in many			Liver - Hepatic stellate cells, Prostate - Fibroblasts, Skeletal muscle - Fibroblasts, Thyroid - Fibroblasts	Low region specificity	Detected in all			Low region specificity	Detected in all
SLC12A5	Solute carrier family 12 member 5	Q9H2X9	20	46021690-46060150	Disease related genes, FDA approved drug targets, Human disease related genes, Metabolic proteins, Predicted intracellular proteins, Predicted membrane proteins, Transporters	Ion transport, Potassium transport, Symport, Transport		Disease variant, Epilepsy, FDA approved drug targets	Evidence at protein level	Evidence at protein level	Evidence at protein level	Evidence at protein level	Tissue enhanced	Detected in many		brain: 198.0;retina: 114.4	Cell type enhanced	Detected in many		Bipolar cells: 209.0;Cone photoreceptor cells: 249.8;Excitatory neurons: 89.7;Horizontal cells: 129.7;Inhibitory neurons: 87.4;Rod photoreceptor cells: 192.2	Low cancer specificity	Detected in some			Low region specificity	Detected in all			Immune cell enhanced	Detected in some		naive CD4 T-cell: 2.4	Low lineage specificity	Detected in single			Low cancer specificity	Detected in all			Pancreas - Alpha cells	Low region specificity	Detected in all			Low region specificity	Detected in all
STAC2	SH3 and cysteine rich domain 2	Q6ZMT1	17	39210541-39225945	Predicted intracellular proteins				Evidence at protein level	Evidence at transcript level	Evidence at protein level	Evidence at protein level	Tissue enhanced	Detected in many		brain: 48.3;breast: 54.4;retina: 117.2;skin 1: 51.4	Cell type enriched	Detected in many	4	Muller glia cells: 431.7	Cancer enhanced	Detected in many		breast cancer: 15.0	Low region specificity	Detected in all			Not detected in immune cells	Not detected			Not detected	Not detected			Cancer enhanced	Detected in some		breast cancer: 8.0;cervical cancer: 5.5	Adipose subcutaneous - Smooth muscle cells, Adipose visceral - Smooth muscle cells, Skin - Eccrine sweat gland cells	Low region specificity	Detected in all			Low region specificity	Detected in all
SLC46A1	Solute carrier family 46 member 1	Q96NT5	17	28394642-28407197	Disease related genes, Human disease related genes, Metabolic proteins, Potential drug targets, Predicted membrane proteins, Transporters	Symport, Transport		Disease variant	Evidence at protein level	Evidence at protein level	Evidence at protein level	Evidence at protein level	Tissue enhanced	Detected in all		intestine: 91.1	Cell type enhanced	Detected in many		Cytotrophoblasts: 22.3;Hepatocytes: 26.0;Hofbauer cells: 22.9;Kupffer cells: 23.9	Low cancer specificity	Detected in all			Low region specificity	Detected in all			Low immune cell specificity	Detected in many			Low lineage specificity	Detected in many			Low cancer specificity	Detected in all				Low region specificity	Detected in all			Low region specificity	Detected in all
ANKH	ANKH inorganic pyrophosphate transport regulator	Q9HCJ1	5	14704800-14871778	Disease related genes, Human disease related genes, Potential drug targets, Predicted membrane proteins, Transporters	Phosphate transport, Transport		Deafness, Disease variant	Evidence at protein level	Evidence at transcript level	Evidence at protein level	Evidence at protein level	Low tissue specificity	Detected in all			Cell type enhanced	Detected in many		Hofbauer cells: 193.2;Inhibitory neurons: 205.0;Oligodendrocytes: 243.4;Oocytes: 574.2	Low cancer specificity	Detected in all			Low region specificity	Detected in all			Low immune cell specificity	Detected in many			Low lineage specificity	Detected in many			Low cancer specificity	Detected in all			Prostate - Prostate glandular cells, Skeletal muscle - Skeletal myocytes	Low region specificity	Detected in all			Low region specificity	Detected in all
ABCB9	ATP binding cassette subfamily B member 9	Q9NP78	12	122920951-122981649	Enzymes, Predicted intracellular proteins, Predicted membrane proteins, Transporters	Peptide transport, Protein transport, Transport	Translocase		Evidence at protein level	Evidence at protein level	Evidence at protein level	Evidence at protein level	Tissue enhanced	Detected in all		brain: 19.8	Cell type enhanced	Detected in many		Excitatory neurons: 44.8;Inhibitory neurons: 40.0;Plasma cells: 99.6	Low cancer specificity	Detected in many			Low region specificity	Detected in all			Low immune cell specificity	Detected in some			Low lineage specificity	Detected in many			Low cancer specificity	Detected in all				Low region specificity	Detected in all			Low region specificity	Detected in all
SERGEF	Secretion regulating guanine nucleotide exchange factor	Q9UGK8	11	17788048-18013047	Predicted intracellular proteins		Guanine-nucleotide releasing factor		Evidence at protein level	Evidence at protein level	Evidence at protein level	Evidence at protein level	Low tissue specificity	Detected in all			Cell type enhanced	Detected in all		Early spermatids: 137.0;Excitatory neurons: 111.0;Inhibitory neurons: 118.8;Late spermatids: 266.1	Low cancer specificity	Detected in all			Low region specificity	Detected in all			Low immune cell specificity	Detected in all			Low lineage specificity	Detected in all			Low cancer specificity	Detected in all			Testis - Late spermatids	Low region specificity	Detected in all			Low region specificity	Detected in all
NRP1	Neuropilin 1	O14786	10	33177492-33336262	Cancer-related genes, CD markers, Plasma proteins, Predicted intracellular proteins, Predicted membrane proteins, Predicted secreted proteins, Transporters	Angiogenesis, Differentiation, Host-virus interaction, Neurogenesis	Developmental protein, Heparin-binding, Receptor	Cancer-related genes	Evidence at protein level	Evidence at transcript level	Evidence at protein level	Evidence at protein level	Low tissue specificity	Detected in all			Cell type enhanced	Detected in many		Adipocytes: 336.4;Endothelial cells: 161.7;Hofbauer cells: 118.8	Low cancer specificity	Detected in all			Low region specificity	Detected in all			Immune cell enriched	Detected in some	16	plasmacytoid DC: 39.4	Lineage enriched	Detected in many	16	dendritic cells: 39.4	Low cancer specificity	Detected in all			Adipose subcutaneous - Endothelial cells, Adipose visceral - Endothelial cells, Breast - Endothelial cells, Prostate - Endothelial cells	Low region specificity	Detected in all			Low region specificity	Detected in all
FKBP9	FKBP prolyl isomerase 9	O95302	7	32957404-33006930	Enzymes, Metabolic proteins, Plasma proteins, Predicted intracellular proteins		Isomerase, Rotamase		Evidence at protein level	Evidence at protein level	Evidence at protein level	Evidence at protein level	Low tissue specificity	Detected in all			Cell type enhanced	Detected in many		Adipocytes: 85.1	Low cancer specificity	Detected in all			Low region specificity	Detected in all			Immune cell enhanced	Detected in some		neutrophil: 4.2	Low lineage specificity	Detected in many			Low cancer specificity	Detected in all			Adipose subcutaneous - Adipose progenitor cells, Breast - Fibroblasts, Kidney - Fibroblasts, Prostate - Fibroblasts, Skeletal muscle - Fibroblasts, Skin - Fibroblast_1, Thyroid - Fibroblasts	Low region specificity	Detected in all			Low region specificity	Detected in all
BACE2	Beta-secretase 2	Q9Y5Z0	21	41167801-41282530	Enzymes, Predicted intracellular proteins, Predicted membrane proteins, Transporters		Aspartyl protease, Hydrolase, Protease		Evidence at protein level	Evidence at protein level	Evidence at protein level	Evidence at protein level	Tissue enhanced	Detected in many		salivary gland: 26.0	Cell type enhanced	Detected in many		Melanocytes: 261.1;Mucus glandular cells: 248.8;Syncytiotrophoblasts: 521.5	Low cancer specificity	Detected in all			Low region specificity	Detected in all			Group enriched	Detected in some	6	basophil: 2.9;eosinophil: 5.2	Lineage enriched	Detected in single	8	granulocytes: 5.2	Cancer enhanced	Detected in many		skin cancer: 55.9	Adipose visceral - Adipose progenitor cells, Lung - Fibroblast_2, Skeletal muscle - Endothelial cells	Low region specificity	Detected in all			Low region specificity	Detected in all
RASSF7	Ras association domain family member 7	Q02833	11	560404-564025	Plasma proteins, Predicted intracellular proteins	Apoptosis			Evidence at protein level	Evidence at protein level	Evidence at protein level	Evidence at protein level	Tissue enhanced	Detected in many		kidney: 123.9	Cell type enhanced	Detected in many		Distal enterocytes: 199.0;Intestinal goblet cells: 165.5;Paneth cells: 160.3	Low cancer specificity	Detected in all			Low region specificity	Detected in all			Low immune cell specificity	Detected in all			Low lineage specificity	Detected in all			Low cancer specificity	Detected in all			Adipose visceral - Mesothelial cells, Breast - Breast glandular cells	Low region specificity	Detected in many			Low region specificity	Detected in all
ZNF618	Zinc finger protein 618	Q5T7W0	9	113876282-114056593	Predicted intracellular proteins, Transcription factors	Transcription, Transcription regulation	DNA-binding		Evidence at protein level	Evidence at protein level	Evidence at protein level	Evidence at protein level	Low tissue specificity	Detected in all			Low cell type specificity	Detected in many			Low cancer specificity	Detected in all			Low region specificity	Detected in all			Low immune cell specificity	Detected in single			Low lineage specificity	Detected in single			Low cancer specificity	Detected in many				Low region specificity	Detected in many			Low region specificity	Detected in all
GOLT1A	Golgi transport 1A	Q6ZVE7	1	204198163-204213988	Predicted membrane proteins	Protein transport, Transport			Evidence at protein level	Evidence at transcript level	Evidence at protein level	Evidence at protein level	Tissue enriched	Detected in many	4	liver: 186.0	Group enriched	Detected in many	4	Hepatocytes: 127.5;Proximal enterocytes: 213.7	Cancer enriched	Detected in many	6	liver cancer: 80.7	Low region specificity	Detected in all			Not detected in immune cells	Not detected			Not detected	Not detected			Cancer enhanced	Detected in many		Bile duct cancer: 36.4	Adipose visceral - Mesothelial cells, Breast - Breast glandular cells, Lung - Alveolar cells type 2, Prostate - Prostate basal glandular cells, Skin - Eccrine sweat gland cells	Region enhanced	Detected in many		cerebral cortex: 9.0	Low region specificity	Detected in all
OBSL1	Obscurin like cytoskeletal adaptor 1	O75147	2	219550728-219571859	Disease related genes, Human disease related genes, Predicted intracellular proteins			Dwarfism	Evidence at protein level	Evidence at protein level	Evidence at protein level	Evidence at protein level	Tissue enhanced	Detected in all		ovary: 326.7	Cell type enhanced	Detected in many		Early spermatids: 1254.3;Late spermatids: 1969.0;Spermatocytes: 471.1	Low cancer specificity	Detected in all			Low region specificity	Detected in all			Group enriched	Detected in some	8	basophil: 4.4;plasmacytoid DC: 1.3	Group enriched	Detected in many	11	dendritic cells: 1.3;granulocytes: 4.4	Low cancer specificity	Detected in many			Heart muscle - Cardiomyocytes, Skeletal muscle - Fibroblasts	Low region specificity	Detected in all			Low region specificity	Detected in all
LOXL4	Lysyl oxidase like 4	Q96JB6	10	98247690-98268194	Predicted secreted proteins		Oxidoreductase		Evidence at protein level	Evidence at protein level	Evidence at protein level	Evidence at protein level	Low tissue specificity	Detected in many			Cell type enhanced	Detected in many		Basal respiratory cells: 134.1;Collecting duct cells: 33.1;Pancreatic endocrine cells: 30.6;Salivary duct cells: 47.3;Skeletal myocytes: 31.2	Cancer enhanced	Detected in all		melanoma: 44.1	Low region specificity	Detected in all			Not detected in immune cells	Not detected			Not detected	Not detected			Cancer enriched	Detected in many	4	skin cancer: 160.0	Lung - Fibroblast_1, Testis - Sertoli cells	Not detected	Not detected			Low region specificity	Detected in single
HPS1	HPS1 biogenesis of lysosomal organelles complex 3 subunit 1	Q92902	10	98410939-98446963	Disease related genes, Human disease related genes, Predicted intracellular proteins	Sensory transduction, Vision	Guanine-nucleotide releasing factor	Albinism, Disease variant, Hermansky-Pudlak syndrome	Evidence at protein level	Evidence at transcript level	Evidence at protein level	Evidence at protein level	Low tissue specificity	Detected in many			Low cell type specificity	Detected in all			Low cancer specificity	Detected in all			Low region specificity	Detected in all			Low immune cell specificity	Detected in all			Low lineage specificity	Detected in all			Low cancer specificity	Detected in all				Low region specificity	Detected in all			Low region specificity	Detected in all
SYT5	Synaptotagmin 5	O00445	19	55171196-55180289	Predicted intracellular proteins, Predicted membrane proteins				Evidence at protein level	Evidence at protein level	Evidence at protein level	Evidence at protein level	Group enriched	Detected in some	9	brain: 111.0;pituitary gland: 57.7	Cell type enhanced	Detected in some		Enteroendocrine cells: 22.2;Excitatory neurons: 19.6;Inhibitory neurons: 11.4;Late spermatids: 45.1;Pancreatic endocrine cells: 11.9	Cancer enhanced	Detected in many		pancreatic cancer: 3.2	Low region specificity	Detected in all			Immune cell enhanced	Detected in single		basophil: 1.3	Low lineage specificity	Detected in single			Cancer enhanced	Detected in many		Gallbladder cancer: 28.7;Rhabdoid: 34.2	Colon - Colon enteroendocrine cells, Pancreas - Alpha cells, Pancreas - Beta cells, Testis - Late spermatids, Thyroid - Parafollicular cells	Low region specificity	Detected in all			Low region specificity	Detected in all
OLFM1	Olfactomedin 1	Q99784	9	135075422-135121180	Plasma proteins, Predicted intracellular proteins, Predicted secreted proteins, Transporters		Developmental protein		Evidence at protein level	Evidence at transcript level	Evidence at protein level	Evidence at protein level	Tissue enriched	Detected in many	12	brain: 943.6	Cell type enhanced	Detected in many		Cone photoreceptor cells: 93.5;Endothelial cells: 104.4;Excitatory neurons: 186.8;Inhibitory neurons: 67.0;Schwann cells: 73.3	Cancer enhanced	Detected in all		glioma: 18.9	Low region specificity	Detected in all			Immune cell enhanced	Detected in some		classical monocyte: 1.8;intermediate monocyte: 2.8;myeloid DC: 2.6	Group enriched	Detected in many	27	dendritic cells: 2.6;monocytes: 2.8	Cancer enhanced	Detected in many		Bone cancer: 111.1;Neuroblastoma: 78.3	Kidney - Fibroblasts, Lung - Fibroblast_2	Low region specificity	Detected in all			Low region specificity	Detected in all
NAGLU	N-acetyl-alpha-glucosaminidase	P54802	17	42536241-42544449	Disease related genes, Enzymes, Human disease related genes, Metabolic proteins, Plasma proteins, Potential drug targets, Predicted intracellular proteins		Glycosidase, Hydrolase	Charcot-Marie-Tooth disease, Disease variant, Mucopolysaccharidosis, Neurodegeneration, Neuropathy	Evidence at protein level	Evidence at protein level	Evidence at protein level	Evidence at protein level	Low tissue specificity	Detected in all			Low cell type specificity	Detected in many			Low cancer specificity	Detected in all			Low region specificity	Detected in all			Low immune cell specificity	Detected in many			Low lineage specificity	Detected in all			Low cancer specificity	Detected in all			Skin - Fibroblast_2	Low region specificity	Detected in all			Low region specificity	Detected in all
REEP2	Receptor accessory protein 2	Q9BRK0	5	138439057-138446969	Disease related genes, Human disease related genes, Predicted membrane proteins			Disease variant, Hereditary spastic paraplegia, Neurodegeneration	Evidence at protein level	Evidence at protein level	Evidence at protein level	Evidence at protein level	Tissue enhanced	Detected in many		brain: 126.9;choroid plexus: 100.8;retina: 58.7	Cell type enhanced	Detected in many		Bipolar cells: 43.0;Cone photoreceptor cells: 152.9;Excitatory neurons: 49.4;Horizontal cells: 61.1;Inhibitory neurons: 44.2;Rod photoreceptor cells: 59.1	Cancer enriched	Detected in many	9	glioma: 31.0	Low region specificity	Detected in all			Not detected in immune cells	Not detected			Not detected	Not detected			Cancer enhanced	Detected in many		Neuroblastoma: 37.1	Pancreas - Alpha cells, Pancreas - Beta cells, Thyroid - Fibroblasts	Low region specificity	Detected in all			Low region specificity	Detected in all
NTAN1	N-terminal asparagine amidase	Q96AB6	16	15037854-15056079	Enzymes, Metabolic proteins, Predicted intracellular proteins		Hydrolase		Evidence at protein level	Evidence at transcript level	Evidence at protein level	Evidence at protein level	Low tissue specificity	Detected in many			Cell type enhanced	Detected in all		Oocytes: 326.4	Low cancer specificity	Detected in all			Low region specificity	Detected in all			Immune cell enhanced	Detected in all		eosinophil: 17.6	Low lineage specificity	Detected in all			Low cancer specificity	Detected in many			Testis - Early spermatids	Low region specificity	Detected in all			Low region specificity	Detected in all
ITPKA	Inositol-trisphosphate 3-kinase A	P23677	15	41493393-41503551	Enzymes, Metabolic proteins, Predicted intracellular proteins		Calmodulin-binding, Kinase, Transferase		Evidence at protein level	Evidence at protein level	Evidence at protein level	Evidence at protein level	Tissue enhanced	Detected in many		brain: 58.5;intestine: 17.5	Cell type enhanced	Detected in some		Distal enterocytes: 59.0;Early spermatids: 43.8;Excitatory neurons: 22.9;Gastric mucus-secreting cells: 30.1;Late spermatids: 165.8;Proximal enterocytes: 33.0	Low cancer specificity	Detected in many			Low region specificity	Detected in all			Immune cell enriched	Detected in single	8	MAIT T-cell: 1.4	Lineage enriched	Detected in single	11	T-cells: 1.4	Low cancer specificity	Detected in many			Colon - Colon enterocytes, Stomach - Gastric mucous cells, Testis - Early spermatids, Testis - Late spermatids	Low region specificity	Detected in all			Group enriched	Detected in many	6	amygdala: 11.2;basal ganglia: 44.1;cerebral cortex: 33.5;hippocampal formation: 29.2
THY1	Thy-1 cell surface antigen	P04216	11	119415476-119424985	CD markers, Plasma proteins, Predicted intracellular proteins, Predicted membrane proteins				Evidence at protein level	Evidence at protein level	Evidence at protein level	Evidence at protein level	Tissue enhanced	Detected in many		brain: 276.2;smooth muscle: 292.8	Cell type enhanced	Detected in many		Endometrial stromal cells: 146.7;Excitatory neurons: 112.0;Fibroblasts: 177.7;Horizontal cells: 114.6;Inhibitory neurons: 99.7;Leydig cells: 97.9;Muller glia cells: 96.9;Proximal tubular cells: 161.2;Smooth muscle cells: 128.3	Low cancer specificity	Detected in all			Low region specificity	Detected in all			Not detected in immune cells	Not detected			Not detected	Not detected			Cancer enhanced	Detected in many		Brain cancer: 459.1;thyroid cancer: 259.2	Adipose subcutaneous - Adipose progenitor cells, Adipose visceral - Adipose progenitor cells, Liver - Hepatic stellate cells, Lung - Fibroblast_2, Skin - Fibroblast_1, Stomach - Fibroblasts, Thyroid - Fibroblasts	Low region specificity	Detected in all			Low region specificity	Detected in all
MICAL2	Microtubule associated monooxygenase, calponin and LIM domain containing 2	O94851	11	12094008-12359144	Enzymes, Predicted intracellular proteins, Predicted membrane proteins		Actin-binding, Monooxygenase, Oxidoreductase		Evidence at protein level	Evidence at protein level	Evidence at protein level	Evidence at protein level	Tissue enriched	Detected in all	4	brain: 199.5	Cell type enhanced	Detected in many		Alveolar cells type 1: 150.0;Excitatory neurons: 187.1;Inhibitory neurons: 104.5;Late spermatids: 229.3;Peritubular cells: 110.3	Low cancer specificity	Detected in all			Low region specificity	Detected in all			Immune cell enhanced	Detected in many		neutrophil: 11.9	Low lineage specificity	Detected in many			Low cancer specificity	Detected in all			Adipose subcutaneous - Smooth muscle cells, Testis - Sertoli cells	Low region specificity	Detected in all			Low region specificity	Detected in all
VSNL1	Visinin like 1	P62760	2	17539126-17657018	Predicted intracellular proteins				Evidence at protein level	Evidence at transcript level	Evidence at protein level	Evidence at protein level	Tissue enriched	Detected in many	18	brain: 858.1	Cell type enhanced	Detected in many		Basal keratinocytes: 83.9;Basal squamous epithelial cells: 70.9;Excitatory neurons: 428.8;Inhibitory neurons: 233.2;Squamous epithelial cells: 82.2	Low cancer specificity	Detected in many			Region enhanced	Detected in all		cerebral cortex: 1751.0	Not detected in immune cells	Not detected			Not detected	Not detected			Cancer enhanced	Detected in many		Gallbladder cancer: 112.8	Breast - Breast myoepithelial cells, Heart muscle - Cardiomyocytes, Liver - Hepatocytes, Skin - Outer root sheath cells	Low region specificity	Detected in all			Low region specificity	Detected in all
FXYD1	FXYD domain containing ion transport regulator 1	O00168	19	35138824-35143109	Predicted membrane proteins, Transporters	Ion transport, Potassium transport, Sodium transport, Sodium/potassium transport, Transport			Evidence at protein level	Evidence at transcript level	Evidence at protein level	Evidence at protein level	Tissue enhanced	Detected in all		choroid plexus: 1723.4;skeletal muscle: 1333.6	Cell type enhanced	Detected in many		Hepatocytes: 92.2;Leydig cells: 58.4;Muller glia cells: 59.2;Schwann cells: 243.2;Skeletal myocytes: 77.1;Smooth muscle cells: 59.0	Cancer enriched	Detected in many	5	liver cancer: 8.9	Low region specificity	Detected in all			Immune cell enhanced	Detected in many		memory B-cell: 11.1	Group enriched	Detected in many	4	B-cells: 11.1;T-cells: 6.9	Cancer enhanced	Detected in many		Adrenocortical cancer: 6.9	Breast - Fibroblasts, Colon - Enteric glia cells, Heart muscle - Cardiomyocytes, Kidney - Fibroblasts, Liver - Hepatocytes, Prostate - Fibroblasts, Thyroid - Fibroblasts	Low region specificity	Detected in all
PDZK1IP1	PDZK1 interacting protein 1	Q13113	1	47183582-47191044	Predicted membrane proteins				Evidence at protein level	Evidence at protein level	Evidence at protein level	Evidence at protein level	Tissue enriched	Detected in many	5	kidney: 1015.7	Cell type enriched	Detected in many	4	Proximal tubular cells: 4797.2	Cancer enhanced	Detected in all		renal cancer: 340.7	Low region specificity	Detected in some			Immune cell enhanced	Detected in many		neutrophil: 6.6	Low lineage specificity	Detected in many			Cancer enhanced	Detected in many		Kidney cancer: 497.6	Adipose visceral - Mesothelial cells, Colon - Colon enterocytes, Kidney - Proximal tubular cells, Lung - Alveolar cells type 2, Skin - Keratinocyte (other)	Low region specificity	Detected in many			Not detected	Not detected
FNDC3B	Fibronectin type III domain containing 3B	Q53EP0	3	172039578-172401669	Predicted intracellular proteins, Predicted membrane proteins				Evidence at protein level	Evidence at transcript level	Evidence at protein level	Evidence at protein level	Low tissue specificity	Detected in all			Cell type enhanced	Detected in all		Plasma cells: 260.9	Low cancer specificity	Detected in all			Low region specificity	Detected in all			Immune cell enhanced	Detected in many		neutrophil: 37.9	Lineage enriched	Detected in all	4	granulocytes: 37.9	Low cancer specificity	Detected in all			Skin - Endothelial cells	Low region specificity	Detected in all			Low region specificity	Detected in all
SEMA4F	Ssemaphorin 4F	O95754	2	74654228-74683853	Predicted intracellular proteins, Predicted membrane proteins	Differentiation, Neurogenesis	Developmental protein		Evidence at protein level	Evidence at protein level	Evidence at transcript level	Evidence at protein level	Low tissue specificity	Detected in many			Cell type enhanced	Detected in many		Excitatory neurons: 43.0;Inhibitory neurons: 21.7	Low cancer specificity	Detected in all			Low region specificity	Detected in all			Low immune cell specificity	Detected in many			Low lineage specificity	Detected in many			Low cancer specificity	Detected in all			Testis - Spermatogonia	Low region specificity	Detected in all			Low region specificity	Detected in all
RGS14	Regulator of G protein signaling 14	O43566	5	177357924-177372596	Predicted intracellular proteins	Cell cycle, Cell division	GTPase activation, Signal transduction inhibitor		Evidence at protein level	Evidence at protein level	Evidence at protein level	Evidence at protein level	Tissue enriched	Detected in many	9	brain: 246.0	Cell type enhanced	Detected in many		Basal squamous epithelial cells: 72.9;Oocytes: 96.3;Proximal tubular cells: 129.2;Squamous epithelial cells: 97.4;Suprabasal keratinocytes: 105.3	Low cancer specificity	Detected in all			Group enriched	Detected in all	5	basal ganglia: 238.3;cerebral cortex: 147.2;hippocampal formation: 120.1	Low immune cell specificity	Detected in all			Low lineage specificity	Detected in all			Low cancer specificity	Detected in many			Skin - Keratinocyte (other)	Group enriched	Detected in many	10	amygdala: 66.0;basal ganglia: 57.9;cerebral cortex: 46.8;hippocampal formation: 93.6;white matter: 23.9	Region enhanced	Detected in many		basal ganglia: 135.1
ADRA1B	Adrenoceptor alpha 1B	P35368	5	159865080-159973012	Cancer-related genes, FDA approved drug targets, G-protein coupled receptors, Plasma proteins, Predicted intracellular proteins, Predicted membrane proteins		G-protein coupled receptor, Receptor, Transducer	Cancer-related genes, FDA approved drug targets	Evidence at protein level	Evidence at protein level	Evidence at protein level	Evidence at protein level	Tissue enhanced	Detected in many		brain: 8.9;liver: 11.2;lymphoid tissue: 11.3	Cell type enhanced	Detected in some		Excitatory neurons: 40.1;Hepatocytes: 13.5;Horizontal cells: 8.2;Inhibitory neurons: 31.2;Mesothelial cells: 12.5	Low cancer specificity	Detected in many			Low region specificity	Detected in all			Not detected in immune cells	Not detected			Not detected	Not detected			Low cancer specificity	Detected in many			Breast - Adipocytes (Breast)	Low region specificity	Detected in all			Low region specificity	Detected in many
SSC4D	Scavenger receptor cysteine rich family member with 4 domains	Q8WTU2	7	76389334-76409697	Predicted secreted proteins				Evidence at protein level	Evidence at transcript level	Evidence at transcript level	Evidence at protein level	Tissue enhanced	Detected in some		kidney: 2.6;parathyroid gland: 6.8;pituitary gland: 2.5	Cell type enhanced	Detected in some		Collecting duct cells: 11.7;Granulosa cells: 3.8;Spermatogonia: 3.7	Low cancer specificity	Detected in many			Low region specificity	Detected in all			Not detected in immune cells	Not detected			Not detected	Not detected			Cancer enhanced	Detected in many		testis cancer: 9.9	Adipose subcutaneous - Adipocytes (Subcutaneous), Adipose visceral - Adipocytes (Visceral), Breast - Adipocytes (Breast)	Low region specificity	Detected in many			Not detected	Not detected
COL27A1	Collagen type XXVII alpha 1 chain	Q8IZC6	9	114155537-114312511	Disease related genes, Human disease related genes, Predicted intracellular proteins, Predicted secreted proteins			Disease variant, Dwarfism	Evidence at protein level	Evidence at transcript level	Evidence at protein level	Evidence at protein level	Tissue enhanced	Detected in many		brain: 98.5;cervix: 90.7	Cell type enhanced	Detected in many		Cholangiocytes: 51.5;Extravillous trophoblasts: 90.2;Gastric mucus-secreting cells: 38.3;Melanocytes: 41.2	Low cancer specificity	Detected in all			Low region specificity	Detected in all			Not detected in immune cells	Not detected			Not detected	Not detected			Low cancer specificity	Detected in many			Colon - Enteric glia cells	Low region specificity	Detected in some			Region enriched	Detected in all	20	cerebellum: 102.1
BIRC3	Baculoviral IAP repeat containing 3	Q13489	11	102317450-102339403	Cancer-related genes, Disease related genes, Enzymes, Plasma proteins, Potential drug targets, Predicted intracellular proteins	Apoptosis, Ubl conjugation pathway	Transferase	Cancer-related genes	Evidence at protein level	Evidence at protein level	Evidence at protein level	Evidence at protein level	Tissue enhanced	Detected in many		intestine: 86.5;lymphoid tissue: 138.1	Cell type enhanced	Detected in many		granulocytes: 1031.5;Langerhans cells: 1586.5;monocytes: 1328.0;Proximal enterocytes: 870.9	Low cancer specificity	Detected in all			Low region specificity	Detected in all			Immune cell enhanced	Detected in all		memory B-cell: 210.0;naive B-cell: 160.8	Group enriched	Detected in all	13	B-cells: 210.0;T-cells: 83.8	Cancer enhanced	Detected in many		Adrenocortical cancer: 295.5	Pancreas - Ductal cells, Thyroid - T-cells	Low region specificity	Detected in all			Low region specificity	Detected in all
C11orf24	Chromosome 11 open reading frame 24	Q96F05	11	68261338-68272001	Predicted intracellular proteins, Predicted membrane proteins				Evidence at protein level	Evidence at protein level	Evidence at protein level	Evidence at protein level	Low tissue specificity	Detected in all			Cell type enhanced	Detected in all		Hepatocytes: 103.7;Plasma cells: 78.3;Proximal enterocytes: 163.8	Low cancer specificity	Detected in all			Low region specificity	Detected in all			Low immune cell specificity	Detected in all			Low lineage specificity	Detected in all			Low cancer specificity	Detected in all			Skin - Fibroblast_1	Low region specificity	Detected in all			Low region specificity	Detected in all
SLC9A1	Solute carrier family 9 member A1	P19634	1	27098809-27166981	Disease related genes, Human disease related genes, Metabolic proteins, Potential drug targets, Predicted membrane proteins, Transporters	Antiport, Ion transport, Sodium transport, Transport	Calmodulin-binding	Deafness, Disease variant, Neurodegeneration	Evidence at protein level	Evidence at protein level	Evidence at protein level	Evidence at protein level	Tissue enhanced	Detected in all		salivary gland: 74.4;stomach 1: 64.3	Cell type enhanced	Detected in many		Distal enterocytes: 79.9;Gastric mucus-secreting cells: 184.5;Serous glandular cells: 71.3	Low cancer specificity	Detected in all			Low region specificity	Detected in all			Low immune cell specificity	Detected in some			Low lineage specificity	Detected in many			Low cancer specificity	Detected in all			Stomach - Gastric mucous cells, Testis - Late spermatids	Low region specificity	Detected in all			Low region specificity	Detected in all
CUX1	Cut like homeobox 1	P39880, Q13948	7	101815904-102283958	Cancer-related genes, Disease related genes, Predicted intracellular proteins, Predicted membrane proteins, Transcription factors	Transcription, Transcription regulation, Transport	Developmental protein, DNA-binding, Repressor	Cancer-related genes, Disease variant, Intellectual disability	Evidence at protein level	Evidence at protein level	Evidence at protein level	Evidence at protein level	Low tissue specificity	Detected in all			Cell type enhanced	Detected in all		monocytes: 361.6	Low cancer specificity	Detected in all			Low region specificity	Detected in all			Immune cell enhanced	Detected in all		non-classical monocyte: 35.1	Low lineage specificity	Detected in all			Low cancer specificity	Detected in all			Thyroid - Thyroid glandular cells	Low region specificity	Detected in all			Low region specificity	Detected in all
ALPL	Alkaline phosphatase, biomineralization associated	P05186	1	21509397-21578410	Cancer-related genes, Disease related genes, Enzymes, Human disease related genes, Metabolic proteins, Plasma proteins, Potential drug targets, Predicted intracellular proteins, Predicted membrane proteins	Biomineralization	Hydrolase	Cancer-related genes, Disease variant	Evidence at protein level	Evidence at protein level	Evidence at protein level	Evidence at protein level	Tissue enhanced	Detected in all		adrenal gland: 58.8	Cell type enriched	Detected in many	7	Alveolar cells type 2: 315.4	Cancer enhanced	Detected in all		testis cancer: 199.6	Low region specificity	Detected in all			Immune cell enriched	Detected in some	90	neutrophil: 381.2	Lineage enriched	Detected in many	139	granulocytes: 381.2	Cancer enhanced	Detected in many		Bone cancer: 75.0;testis cancer: 44.3	Kidney - Proximal tubular cells, Kidney - Proximal tubular cells, Skeletal muscle - Neutrophils, Testis - Spermatogonia	Low region specificity	Detected in all			Low region specificity	Detected in all
FAM110C	Family with sequence similarity 110 member C	Q1W6H9	2	38814-46870	Predicted intracellular proteins				Evidence at protein level	Evidence at transcript level	Evidence at protein level	Evidence at protein level	Tissue enhanced	Detected in many		esophagus: 31.8	Cell type enhanced	Detected in many		Basal prostatic cells: 92.5;Basal squamous epithelial cells: 106.1;Glandular and luminal cells: 148.1;Mesothelial cells: 83.6;Squamous epithelial cells: 67.7	Low cancer specificity	Detected in many			Low region specificity	Detected in all			Not detected in immune cells	Not detected			Not detected	Not detected			Cancer enhanced	Detected in many		Gallbladder cancer: 18.1	Adipose subcutaneous - Smooth muscle cells, Adipose visceral - Mesothelial cells, Colon - Colon enterocytes	Region enriched	Detected in single	6	olfactory bulb: 1.9	Low region specificity	Detected in all
RARRES2	Retinoic acid receptor responder 2	Q99969	7	150338317-150341662	Plasma proteins, Predicted secreted proteins	Chemotaxis, Differentiation, Inflammatory response			Evidence at protein level	Evidence at transcript level	Evidence at protein level	Evidence at protein level	Tissue enhanced	Detected in many		adrenal gland: 2325.9;choroid plexus: 1575.8;liver: 1945.9	Cell type enhanced	Detected in many		Exocrine glandular cells: 584.4;Hepatocytes: 2568.2;Mesothelial cells: 614.1;Muller glia cells: 667.6;Ovarian stromal cells: 698.5	Cancer enhanced	Detected in all		liver cancer: 420.2	Region enriched	Detected in all	8	choroid plexus: 596.7	Immune cell enriched	Detected in single	8	plasmacytoid DC: 5.4	Lineage enriched	Detected in single	8	dendritic cells: 5.4	Cancer enhanced	Detected in many		Kidney cancer: 575.4	Lung - Fibroblast_1, Pancreas - Exocrine glandular cells, Prostate - Fibroblasts, Stomach - Fibroblasts	Low region specificity	Detected in all			Low region specificity	Detected in all
ME1	Malic enzyme 1	P48163	6	83210402-83431051	Enzymes, Metabolic proteins, Plasma proteins, Predicted intracellular proteins		Oxidoreductase		Evidence at protein level	Evidence at protein level	Evidence at protein level	Evidence at protein level	Low tissue specificity	Detected in many			Cell type enhanced	Detected in many		Astrocytes: 68.1;Excitatory neurons: 113.1;Inhibitory neurons: 67.5;Muller glia cells: 81.0;Oligodendrocyte precursor cells: 116.0	Low cancer specificity	Detected in all			Low region specificity	Detected in all			Immune cell enriched	Detected in some	7	MAIT T-cell: 16.0	Lineage enriched	Detected in many	10	T-cells: 16.0	Low cancer specificity	Detected in all			Adipose visceral - Adipocytes (Visceral), Breast - Adipocytes (Breast), Prostate - Smooth muscle cells	Low region specificity	Detected in all			Low region specificity	Detected in all
PLK2	Polo like kinase 2	Q9NYY3	5	58453982-58460139	Enzymes, Predicted intracellular proteins		Kinase, Serine/threonine-protein kinase, Transferase	Tumor suppressor	Evidence at protein level	Evidence at protein level	Evidence at protein level	Evidence at protein level	Low tissue specificity	Detected in all			Cell type enhanced	Detected in many		Basal squamous epithelial cells: 232.0;Breast myoepithelial cells: 236.0;Extravillous trophoblasts: 299.1	Low cancer specificity	Detected in all			Low region specificity	Detected in all			Immune cell enriched	Detected in many	4	NK-cell: 9.1	Lineage enriched	Detected in many	4	NK-cells: 9.1	Low cancer specificity	Detected in all			Skeletal muscle - Fibroblasts, Testis - Early spermatids, Testis - Spermatocytes	Low region specificity	Detected in all			Low region specificity	Detected in all
GNS	Glucosamine (N-acetyl)-6-sulfatase	P15586	12	64713445-64759431	Disease related genes, Enzymes, Human disease related genes, Metabolic proteins, Potential drug targets, Predicted intracellular proteins		Hydrolase	Disease variant, Mucopolysaccharidosis	Evidence at protein level	Evidence at protein level	Evidence at protein level	Evidence at protein level	Low tissue specificity	Detected in all			Cell type enhanced	Detected in many		Kupffer cells: 167.6;monocytes: 273.6	Low cancer specificity	Detected in all			Low region specificity	Detected in all			Immune cell enhanced	Detected in all		non-classical monocyte: 229.4	Low lineage specificity	Detected in all			Low cancer specificity	Detected in all			Adipose subcutaneous - Macrophages, Thyroid - Thyroid glandular cells	Low region specificity	Detected in all			Low region specificity	Detected in all
PRPH	Peripherin	P41219	12	49295147-49298686	Disease related genes, Human disease related genes, Predicted intracellular proteins			Amyotrophic lateral sclerosis, Disease variant, Neurodegeneration	Evidence at protein level	Evidence at protein level	Evidence at protein level	Evidence at protein level	Tissue enhanced	Detected in many		adrenal gland: 14.0;intestine: 20.3;testis: 12.8	Group enriched	Detected in some	7	Early spermatids: 311.6;Late spermatids: 920.4	Group enriched	Detected in some	4	endometrial cancer: 1.6;glioma: 1.7;pancreatic cancer: 1.1;testis cancer: 1.5	Group enriched	Detected in many	4	medulla oblongata: 100.9;pons: 105.4;white matter: 29.5	Not detected in immune cells	Not detected			Not detected	Not detected			Group enriched	Detected in many	11	Neuroblastoma: 158.4;Rhabdoid: 80.6	Adipose visceral - Mesothelial cells, Breast - Smooth muscle cells, Colon - Colon enteroendocrine cells, Lung - Respiratory ciliated cells, Testis - Early spermatids, Testis - Late spermatids, Thyroid - Fibroblasts	Group enriched	Detected in many	4	hypothalamus: 19.4;pons and medulla: 35.1	Region enriched	Detected in all	8	spinal cord: 346.7
PTPRU	Protein tyrosine phosphatase receptor type U	Q92729	1	29236516-29326813	Enzymes, Plasma proteins, Predicted membrane proteins	Cell adhesion, Differentiation	Hydrolase, Protein phosphatase, Receptor		Evidence at protein level	Evidence at transcript level	Evidence at protein level	Evidence at protein level	Low tissue specificity	Detected in many			Cell type enhanced	Detected in many		Rod photoreceptor cells: 43.1	Low cancer specificity	Detected in all			Low region specificity	Detected in all			Not detected in immune cells	Not detected			Not detected	Not detected			Low cancer specificity	Detected in all			Lung - Alveolar cells type 2, Testis - Spermatogonia	Low region specificity	Detected in all			Low region specificity	Detected in many
CRELD1	Cysteine rich with EGF like domains 1	Q96HD1	3	9933793-9945413	Disease related genes, Enzymes, Human disease related genes, Potential drug targets, Predicted intracellular proteins, Predicted membrane proteins		Isomerase	Disease variant	Evidence at protein level	Evidence at transcript level	Evidence at protein level	Evidence at protein level	Low tissue specificity	Detected in all			Cell type enhanced	Detected in many		Astrocytes: 41.2;Excitatory neurons: 36.8;Inhibitory neurons: 35.5;Oligodendrocytes: 20.1	Low cancer specificity	Detected in all			Low region specificity	Detected in all			Low immune cell specificity	Detected in many			Low lineage specificity	Detected in all			Low cancer specificity	Detected in all				Low region specificity	Detected in all			Low region specificity	Detected in all
COL16A1	Collagen type XVI alpha 1 chain	Q07092	1	31652263-31704319	Predicted intracellular proteins, Predicted secreted proteins	Cell adhesion			Evidence at protein level	Evidence at transcript level	Evidence at protein level	Evidence at protein level	Tissue enhanced	Detected in many		ovary: 180.2	Cell type enhanced	Detected in many		Astrocytes: 103.4;Oligodendrocyte precursor cells: 58.5;Oligodendrocytes: 113.5;Ovarian stromal cells: 76.5;Peritubular cells: 90.8	Low cancer specificity	Detected in all			Low region specificity	Detected in all			Not detected in immune cells	Not detected			Not detected	Not detected			Cancer enhanced	Detected in many		Rhabdoid: 57.6	Adipose subcutaneous - Adipose progenitor cells, Adipose visceral - Adipose progenitor cells, Kidney - Fibroblasts, Liver - Hepatic stellate cells	Low region specificity	Detected in all			Low region specificity	Detected in many
SLC9A7	Solute carrier family 9 member A7	Q96T83	X	46599251-46759118	Disease related genes, Human disease related genes, Metabolic proteins, Plasma proteins, Potential drug targets, Predicted membrane proteins, Transporters	Antiport, Ion transport, Potassium transport, Sodium transport, Transport		Disease variant, Intellectual disability	Evidence at protein level	Evidence at protein level	Evidence at protein level	Evidence at protein level	Tissue enhanced	Detected in many		brain: 28.2	Cell type enhanced	Detected in many		dendritic cells: 53.1;Excitatory neurons: 41.9;Inhibitory neurons: 64.0;Oligodendrocyte precursor cells: 65.6	Low cancer specificity	Detected in all			Low region specificity	Detected in all			Immune cell enhanced	Detected in some		plasmacytoid DC: 2.7	Low lineage specificity	Detected in many			Low cancer specificity	Detected in all			Thyroid - Thyroid glandular cells	Low region specificity	Detected in all			Low region specificity	Detected in all
MFSD9	Major facilitator superfamily domain containing 9	Q8NBP5	2	102714630-102736888	Predicted membrane proteins, Transporters	Transport			Evidence at protein level	Evidence at transcript level	Evidence at transcript level	Evidence at protein level	Low tissue specificity	Detected in all			Low cell type specificity	Detected in many			Low cancer specificity	Detected in all			Low region specificity	Detected in all			Low immune cell specificity	Detected in many			Low lineage specificity	Detected in many			Low cancer specificity	Detected in all				Low region specificity	Detected in all			Low region specificity	Detected in all
SHISA6	Shisa family member 6	Q6ZSJ9	17	11241213-11564063	Predicted membrane proteins, Transporters	Wnt signaling pathway			Evidence at protein level	Evidence at transcript level	Evidence at protein level	Evidence at protein level	Tissue enhanced	Detected in many		brain: 17.3;cervix: 16.2	Cell type enhanced	Detected in some		Astrocytes: 47.7;Excitatory neurons: 26.5;Inhibitory neurons: 173.5;Oligodendrocyte precursor cells: 72.6;Peritubular cells: 29.9	Low cancer specificity	Detected in some			Low region specificity	Detected in all			Not detected in immune cells	Not detected			Not detected	Not detected			Cancer enhanced	Detected in some		Bone cancer: 6.7;thyroid cancer: 1.9	Colon - Fibroblasts	Low region specificity	Detected in all
DTX2	Deltex E3 ubiquitin ligase 2	Q86UW9	7	76461676-76505995	Enzymes, Predicted intracellular proteins	Notch signaling pathway, Ubl conjugation pathway	Transferase		Evidence at protein level	Evidence at protein level	Evidence at protein level	Evidence at protein level	Tissue enhanced	Detected in all		esophagus: 52.5	Cell type enhanced	Detected in many		Basal respiratory cells: 80.9;Ionocytes: 83.2	Low cancer specificity	Detected in all			Low region specificity	Detected in all			Low immune cell specificity	Detected in all			Low lineage specificity	Detected in all			Low cancer specificity	Detected in all			Skin - Keratinocyte (other), Testis - Sertoli cells	Low region specificity	Detected in all			Low region specificity	Detected in all
MTHFS	Methenyltetrahydrofolate synthetase	P49914	15	79833585-79897379	Disease related genes, Enzymes, Human disease related genes, Metabolic proteins, Potential drug targets, Predicted intracellular proteins		Ligase	Disease variant, Epilepsy	Evidence at protein level	Evidence at protein level	Evidence at protein level	Evidence at protein level	Tissue enriched	Detected in all	5	liver: 247.1	Cell type enhanced	Detected in many		Hepatocytes: 223.0;Proximal tubular cells: 199.7;Syncytiotrophoblasts: 251.7	Low cancer specificity	Detected in all			Low region specificity	Detected in all			Immune cell enhanced	Detected in all		neutrophil: 129.0	Group enriched	Detected in all	5	granulocytes: 129.0;monocytes: 48.9	Low cancer specificity	Detected in all			Adipose subcutaneous - Adipocytes (Subcutaneous), Kidney - Proximal tubular cells, Kidney - Proximal tubular cells, Liver - Hepatocytes, Testis - Sertoli cells, Thyroid - Thyroid glandular cells	Low region specificity	Detected in all			Low region specificity	Detected in all
POR	Cytochrome p450 oxidoreductase	P16435	7	75899200-75986855	Disease related genes, Enzymes, Human disease related genes, Metabolic proteins, Plasma proteins, Potential drug targets, Predicted intracellular proteins, Predicted membrane proteins		Oxidoreductase	Congenital adrenal hyperplasia, Craniosynostosis, Disease variant	Evidence at protein level	Evidence at protein level	Evidence at protein level	Evidence at protein level	Tissue enhanced	Detected in all		liver: 303.8	Cell type enhanced	Detected in many		Hepatocytes: 416.2;Ionocytes: 315.1;Proximal enterocytes: 277.8	Low cancer specificity	Detected in all			Low region specificity	Detected in all			Low immune cell specificity	Detected in all			Low lineage specificity	Detected in all			Low cancer specificity	Detected in all			Adipose subcutaneous - Adipocytes (Subcutaneous), Adipose visceral - Adipocytes (Visceral), Breast - Adipocytes (Breast)	Low region specificity	Detected in all			Low region specificity	Detected in all
PCDHGB2	Protocadherin gamma subfamily B, 2	Q9Y5G2	5	141359994-141512975	Predicted membrane proteins	Cell adhesion			Evidence at protein level	Evidence at protein level	Evidence at transcript level	Evidence at protein level	Low tissue specificity	Detected in many			Cell type enhanced	Detected in some		Bipolar cells: 1.4;Cardiomyocytes: 2.0;Mucus glandular cells: 1.1	Cancer enriched	Detected in many	5	glioma: 6.4	Low region specificity	Detected in all			Not detected in immune cells	Not detected			Not detected	Not detected			Low cancer specificity	Detected in many			Lung - Fibroblast_1	Low region specificity	Detected in all
GRN	Granulin precursor	P28799	17	44345246-44353106	Disease related genes, Human disease related genes, Plasma proteins, Predicted intracellular proteins, Predicted secreted proteins		Cytokine	Neurodegeneration, Neuronal ceroid lipofuscinosis	Evidence at protein level	Evidence at protein level	Evidence at protein level	Evidence at protein level	Low tissue specificity	Detected in all			Cell type enhanced	Detected in many		Hofbauer cells: 1429.9;Kupffer cells: 774.0	Low cancer specificity	Detected in all			Low region specificity	Detected in all			Group enriched	Detected in all	6	classical monocyte: 2059.0;intermediate monocyte: 1123.1;myeloid DC: 1535.9;neutrophil: 854.4;non-classical monocyte: 550.5;plasmacytoid DC: 1334.2	Group enriched	Detected in all	8	dendritic cells: 1535.9;granulocytes: 854.4;monocytes: 2059.0	Low cancer specificity	Detected in all			Adipose subcutaneous - Macrophages, Adipose visceral - Macrophages, Colon - Macrophages, Lung - Macrophages, Stomach - Macrophages	Low region specificity	Detected in all			Low region specificity	Detected in all
ATP6AP1	ATPase H+ transporting accessory protein 1	Q15904	X	154428633-154436516	Disease related genes, Human disease related genes, Metabolic proteins, Plasma proteins, Potential drug targets, Predicted intracellular proteins, Predicted membrane proteins, Transporters	Hydrogen ion transport, Ion transport, Transport		Congenital disorder of glycosylation, Disease variant	Evidence at protein level	Evidence at transcript level	Evidence at protein level	Evidence at protein level	Low tissue specificity	Detected in all			Low cell type specificity	Detected in all			Low cancer specificity	Detected in all			Low region specificity	Detected in all			Low immune cell specificity	Detected in all			Low lineage specificity	Detected in all			Low cancer specificity	Detected in all			Adipose subcutaneous - Macrophages, Lung - Macrophages, Prostate - Prostate glandular cells, Thyroid - Thyroid glandular cells	Low region specificity	Detected in all			Low region specificity	Detected in all
SLC47A2	Solute carrier family 47 member 2	Q86VL8	17	19678288-19718979	Metabolic proteins, Predicted membrane proteins, Transporters	Antiport, Transport			Evidence at protein level	Evidence at transcript level	Evidence at protein level	Evidence at protein level	Group enriched	Detected in some	9	choroid plexus: 126.6;kidney: 54.3	Cell type enriched	Detected in some	5	Proximal tubular cells: 81.1	Cancer enhanced	Detected in some		glioma: 2.6;renal cancer: 4.0	Region enhanced	Detected in all		choroid plexus: 79.2	Not detected in immune cells	Not detected			Not detected	Not detected			Cancer enhanced	Detected in some		Brain cancer: 3.9;Kidney cancer: 3.7	Breast - Breast myoepithelial cells, Kidney - Proximal tubular cells					Low region specificity	Detected in single
CNIH2	Cornichon family AMPA receptor auxiliary protein 2	Q6PI25	11	66278175-66285301	Predicted membrane proteins, Transporters				Evidence at protein level	Evidence at transcript level	Evidence at protein level	Evidence at protein level	Tissue enriched	Detected in many	10	brain: 434.9	Cell type enhanced	Detected in many		Early spermatids: 75.4;Enteroendocrine cells: 15.6;Excitatory neurons: 17.1;Late spermatids: 38.4	Cancer enriched	Detected in many	5	glioma: 20.1	Low region specificity	Detected in all			Not detected in immune cells	Not detected			Not detected	Not detected			Cancer enhanced	Detected in many		Neuroblastoma: 11.9	Colon - Colon enteroendocrine cells, Lung - Respiratory ciliated cells, Pancreas - Alpha cells, Pancreas - Beta cells, Testis - Early spermatids, Testis - Late spermatids	Low region specificity	Detected in all
RARRES1	Retinoic acid receptor responder 1	P49788	3	158696892-158732489	Predicted intracellular proteins				Evidence at protein level	Evidence at transcript level	Evidence at protein level	Evidence at protein level	Tissue enhanced	Detected in many		adipose tissue: 214.9;fallopian tube: 199.7	Cell type enhanced	Detected in many		Club cells: 974.1;Ionocytes: 374.4;Mesothelial cells: 1729.6;Mucus glandular cells: 959.1;Salivary duct cells: 787.8	Cancer enhanced	Detected in all		urothelial cancer: 93.7	Region enriched	Detected in all	4	choroid plexus: 28.4	Not detected in immune cells	Not detected			Not detected	Not detected			Group enriched	Detected in many	7	Bile duct cancer: 62.0;breast cancer: 207.5;pancreatic cancer: 67.3	Lung - Fibroblast_2, Skin - Sebaceous gland cells	Low region specificity	Detected in all			Low region specificity	Detected in all
QPRT	Quinolinate phosphoribosyltransferase	Q15274	16	29663279-29698699	Enzymes, FDA approved drug targets, Metabolic proteins, Plasma proteins, Predicted intracellular proteins	Pyridine nucleotide biosynthesis	Glycosyltransferase, Transferase	FDA approved drug targets	Evidence at protein level	Evidence at protein level	Evidence at protein level	Evidence at protein level	Tissue enhanced	Detected in all		kidney: 115.0;liver: 179.0	Cell type enhanced	Detected in many		Cytotrophoblasts: 422.5;Extravillous trophoblasts: 351.0;Hepatocytes: 372.3;Proximal tubular cells: 527.4;Syncytiotrophoblasts: 192.1	Low cancer specificity	Detected in all			Low region specificity	Detected in all			Group enriched	Detected in some	6	classical monocyte: 4.3;intermediate monocyte: 5.3;myeloid DC: 5.9;non-classical monocyte: 9.1;plasmacytoid DC: 3.1	Group enriched	Detected in many	8	dendritic cells: 5.9;monocytes: 9.1	Low cancer specificity	Detected in all			Heart muscle - Cardiomyocytes, Kidney - Proximal tubular cells, Liver - Hepatocytes, Skin - Fibroblast_1	Low region specificity	Detected in many			Low region specificity	Detected in all
EPHX4	Epoxide hydrolase 4	Q8IUS5	1	92029985-92063538	Predicted intracellular proteins		Hydrolase		Evidence at protein level	Evidence at protein level	Evidence at protein level	Evidence at protein level	Group enriched	Detected in some	5	brain: 15.0;choroid plexus: 6.8	Cell type enhanced	Detected in some		Excitatory neurons: 53.5;Horizontal cells: 11.3;Inhibitory neurons: 31.2	Low cancer specificity	Detected in many			Low region specificity	Detected in all			Immune cell enhanced	Detected in some		gdT-cell: 12.1	Lineage enriched	Detected in single	22	T-cells: 12.1	Low cancer specificity	Detected in many			Skin - Eccrine sweat gland cells	Low region specificity	Detected in all			Low region specificity	Detected in many
SH3BP2	SH3 domain binding protein 2	P78314	4	2793071-2841098	Disease related genes, Human disease related genes, Plasma proteins, Predicted intracellular proteins			Disease variant	Evidence at protein level	Evidence at protein level	Evidence at protein level	Evidence at protein level	Low tissue specificity	Detected in all			Cell type enhanced	Detected in many		monocytes: 191.0	Low cancer specificity	Detected in all			Low region specificity	Detected in all			Low immune cell specificity	Detected in all			Low lineage specificity	Detected in all			Low cancer specificity	Detected in all				Low region specificity	Detected in all			Low region specificity	Detected in all
GALNT11	Polypeptide N-acetylgalactosaminyltransferase 11	Q8NCW6	7	152025674-152122340	Disease related genes, Enzymes, Metabolic proteins, Potential drug targets, Predicted membrane proteins	Notch signaling pathway	Glycosyltransferase, Transferase	Heterotaxy	Evidence at protein level	Evidence at transcript level	Evidence at protein level	Evidence at protein level	Group enriched	Detected in all	6	choroid plexus: 822.8;kidney: 221.0	Cell type enhanced	Detected in all		Excitatory neurons: 126.6;Inhibitory neurons: 125.2;Proximal tubular cells: 162.3	Cancer enhanced	Detected in all		renal cancer: 30.9	Region enriched	Detected in all	9	choroid plexus: 878.7	Low immune cell specificity	Detected in all			Low lineage specificity	Detected in all			Low cancer specificity	Detected in all			Thyroid - Thyroid glandular cells	Low region specificity	Detected in all			Low region specificity	Detected in all
COL5A1	Collagen type V alpha 1 chain	P20908	9	134641803-134844843	Cancer-related genes, Disease related genes, Human disease related genes, Plasma proteins, Predicted secreted proteins		Heparin-binding	Cancer-related genes, Disease variant, Ehlers-Danlos syndrome	Evidence at protein level	Evidence at transcript level	Evidence at protein level	Evidence at protein level	Tissue enhanced	Detected in many		cervix: 124.7	Cell type enhanced	Detected in many		Endometrial stromal cells: 127.3;Fibroblasts: 123.9;Leydig cells: 60.4;Pancreatic endocrine cells: 61.1;Schwann cells: 50.2;Smooth muscle cells: 54.5	Low cancer specificity	Detected in all			Low region specificity	Detected in all			Not detected in immune cells	Not detected			Not detected	Not detected			Cancer enhanced	Detected in many		Brain cancer: 229.7	Adipose subcutaneous - Adipose progenitor cells, Adipose visceral - Adipose progenitor cells, Breast - Fibroblasts, Heart muscle - Fibroblasts, Kidney - Fibroblasts, Lung - Fibroblast_2, Prostate - Fibroblasts, Skeletal muscle - Fibroblasts, Skin - Fibroblast_1, Stomach - Fibroblasts	Low region specificity	Detected in many			Low region specificity	Detected in all
TAFA3	TAFA chemokine like family member 3	Q7Z5A8	1	112718905-112727235	Predicted secreted proteins				Evidence at protein level	Evidence at transcript level	Evidence at transcript level	Evidence at protein level	Tissue enhanced	Detected in some		adrenal gland: 13.2;retina: 44.5	Cell type enriched	Detected in some	4	Cone photoreceptor cells: 185.2	Low cancer specificity	Detected in some			Low region specificity	Detected in many			Not detected in immune cells	Not detected			Not detected	Not detected			Group enriched	Detected in some	7	Rhabdoid: 14.0;skin cancer: 4.5	Testis - Early spermatids, Testis - Late spermatids	Region enriched	Detected in single	21	olfactory bulb: 3.5	Low region specificity	Detected in all
NNAT	Neuronatin	Q16517	20	37521206-37523690	Predicted membrane proteins, Transporters		Developmental protein		Evidence at transcript level	Evidence at transcript level	Evidence at transcript level	Evidence at transcript level	Group enriched	Detected in many	12	brain: 896.4;pituitary gland: 1544.8	Cell type enhanced	Detected in many		Excitatory neurons: 32.7;Late spermatids: 82.2;Muller glia cells: 142.6	Group enriched	Detected in many	16	glioma: 87.5;testis cancer: 55.0;urothelial cancer: 37.4	Low region specificity	Detected in all			Not detected in immune cells	Not detected			Not detected	Not detected			Cancer enhanced	Detected in many		Neuroblastoma: 150.4	Adipose subcutaneous - Adipocytes (Subcutaneous), Adipose visceral - Adipocytes (Visceral), Breast - Adipocytes (Breast), Testis - Late spermatids					Low region specificity	Detected in all
SLC35C1	Solute carrier family 35 member C1	Q96A29	11	45804072-45813016	Disease related genes, Human disease related genes, Metabolic proteins, Potential drug targets, Predicted membrane proteins, Transporters	Sugar transport, Transport		Congenital disorder of glycosylation, Disease variant	Evidence at protein level	Evidence at protein level	Evidence at protein level	Evidence at protein level	Tissue enhanced	Detected in all		liver: 82.4	Cell type enhanced	Detected in many		Distal enterocytes: 46.6;Proximal enterocytes: 57.7	Low cancer specificity	Detected in all			Low region specificity	Detected in all			Low immune cell specificity	Detected in all			Low lineage specificity	Detected in all			Low cancer specificity	Detected in all			Adipose subcutaneous - Adipocytes (Subcutaneous), Adipose visceral - Adipocytes (Visceral), Breast - Adipocytes (Breast)	Low region specificity	Detected in all			Low region specificity	Detected in all
PDIA4	Protein disulfide isomerase family A member 4	P13667	7	149003062-149028662	Enzymes, Metabolic proteins, Plasma proteins, Predicted intracellular proteins		Isomerase		Evidence at protein level	Evidence at protein level	Evidence at protein level	Evidence at protein level	Low tissue specificity	Detected in all			Cell type enhanced	Detected in all		Extravillous trophoblasts: 413.7;Hepatocytes: 454.4;Plasma cells: 569.5	Low cancer specificity	Detected in all			Low region specificity	Detected in all			Low immune cell specificity	Detected in all			Low lineage specificity	Detected in all			Low cancer specificity	Detected in all			Testis - Spermatogonia	Low region specificity	Detected in all			Low region specificity	Detected in all
DEAF1	DEAF1 transcription factor	O75398	11	644233-707118	Disease related genes, Human disease related genes, Predicted intracellular proteins, Transcription factors	Neurogenesis, Transcription, Transcription regulation	Developmental protein, DNA-binding	Disease variant, Epilepsy, Intellectual disability	Evidence at protein level	Evidence at protein level	Evidence at protein level	Evidence at protein level	Tissue enriched	Detected in many	5	brain: 131.8	Cell type enhanced	Detected in all		Oocytes: 80.1	Low cancer specificity	Detected in all			Low region specificity	Detected in all			Low immune cell specificity	Detected in many			Low lineage specificity	Detected in many			Low cancer specificity	Detected in many				Low region specificity	Detected in all			Low region specificity	Detected in all
TNFSF13	TNF superfamily member 13	O75888	17	7558292-7561608	Cancer-related genes, CD markers, Plasma proteins, Predicted intracellular proteins, Predicted secreted proteins	Immunity	Cytokine	Cancer-related genes	Evidence at protein level	Evidence at transcript level	Evidence at protein level	Evidence at protein level	Tissue enhanced	Detected in all		choroid plexus: 174.6;salivary gland: 143.4	Cell type enhanced	Detected in some		Basal squamous epithelial cells: 4.7;Erythroid cells: 4.5;Gastric mucus-secreting cells: 10.6;Macrophages: 11.2;Mesothelial cells: 13.2;Schwann cells: 8.2	Low cancer specificity	Detected in all			Low region specificity	Detected in all			Immune cell enhanced	Detected in many		classical monocyte: 384.4	Group enriched	Detected in all	11	dendritic cells: 249.2;granulocytes: 139.3;monocytes: 384.4	Low cancer specificity	Detected in all			Adipose subcutaneous - Macrophages, Colon - Macrophages, Lung - Macrophages, Skeletal muscle - Macrophages	Low region specificity	Detected in all			Low region specificity	Detected in all
CNPY4	Canopy FGF signaling regulator 4	Q8N129	7	100119634-100125508	Predicted intracellular proteins				Evidence at protein level	Evidence at protein level	Evidence at protein level	Evidence at protein level	Low tissue specificity	Detected in all			Cell type enhanced	Detected in many		Cytotrophoblasts: 35.5;Leydig cells: 34.1;Peritubular cells: 32.3	Low cancer specificity	Detected in all			Low region specificity	Detected in all			Low immune cell specificity	Detected in all			Low lineage specificity	Detected in all			Low cancer specificity	Detected in all			Kidney - Fibroblasts, Prostate - Fibroblasts, Thyroid - Fibroblasts	Low region specificity	Detected in all			Low region specificity	Detected in all
BET1L	Bet1 golgi vesicular membrane trafficking protein like	Q9NYM9	11	167784-207399	Predicted intracellular proteins, Predicted membrane proteins	Protein transport, Transport			Evidence at protein level	Evidence at protein level	Evidence at protein level	Evidence at protein level	Low tissue specificity	Detected in all			Cell type enhanced	Detected in all		Late spermatids: 136.8	Low cancer specificity	Detected in all			Low region specificity	Detected in all			Low immune cell specificity	Detected in all			Low lineage specificity	Detected in all			Low cancer specificity	Detected in all								Low region specificity	Detected in all
CLCF1	Cardiotrophin like cytokine factor 1	Q9UBD9	11	67364168-67374177	Disease related genes, Human disease related genes, Metabolic proteins, Predicted secreted proteins		Cytokine	Disease variant	Evidence at protein level	Evidence at transcript level	Evidence at protein level	Evidence at protein level	Low tissue specificity	Detected in many			Cell type enhanced	Detected in many		Glandular and luminal cells: 101.7;monocytes: 31.9;Secretory cells: 84.8	Low cancer specificity	Detected in all			Low region specificity	Detected in all			Low immune cell specificity	Detected in many			Low lineage specificity	Detected in many			Low cancer specificity	Detected in all			Heart muscle - Endothelial cells	Not detected	Not detected			Region enhanced	Detected in some		spinal cord: 3.9
SLC10A3	Solute carrier family 10 member 3	P09131	X	154487306-154490690	Predicted intracellular proteins, Predicted membrane proteins, Transporters	Symport, Transport			Evidence at protein level	Evidence at protein level	Evidence at transcript level	Evidence at protein level	Low tissue specificity	Detected in all			Cell type enhanced	Detected in many		Extravillous trophoblasts: 69.5;Syncytiotrophoblasts: 109.3	Low cancer specificity	Detected in all			Low region specificity	Detected in all			Immune cell enriched	Detected in all	10	basophil: 218.9	Lineage enriched	Detected in all	17	granulocytes: 218.9	Low cancer specificity	Detected in all			Breast - Fibroblasts, Skin - Keratinocyte (granular)	Low region specificity	Detected in all			Low region specificity	Detected in all
[truncated: 37 more columns]
