# Supplementary material for: Targeting the MDK/c‐Myc complex to overcome temozolomide resistance in glioma
Source: Clin Transl Med. 2025 Jun 4;15(6):e70359. doi: 10.1002/ctm2.70359 (PMC12137620; doi:10.1002/ctm2.70359)
Supplement: Supplementary file 4 — Supporting Information [file CTM2-15-e70359-s010.xlsx]

## Sheet: Sheet1
AC000089.1	black	black
AC002075.2	black	black
AC004890.1	black	black
AC005480.2	black	black
AC005840.1	black	black
AC005912.1	black	black
AC006122.1	black	black
AC007182.2	black	black
AC007387.1	black	black
AC007560.1	black	black
AC007683.1	black	black
AC007688.2	black	black
AC008026.1	black	black
AC008677.2	black	black
AC009220.1	black	black
AC009244.1	black	black
AC009245.1	black	black
AC009362.1	black	black
AC009474.2	black	black
AC010343.1	black	black
AC010422.3	black	black
AC010468.1	black	black
AC011416.2	black	black
AC011979.1	black	black
AC012618.1	black	black
AC013356.1	black	black
AC015911.1	black	black
AC016596.3	black	black
AC016700.2	black	black
AC016712.1	black	black
AC016739.1	black	black
AC018475.1	black	black
AC018738.1	black	black
AC018868.1	black	black
AC019129.2	black	black
AC020898.1	black	black
AC020899.1	black	black
AC021074.1	black	black
AC022018.1	black	black
AC022968.1	black	black
AC023512.1	black	black
AC024619.4	black	black
AC024940.3	black	black
AC025458.1	black	black
AC026403.1	black	black
AC026410.2	black	black
AC027309.2	black	black
AC034236.1	black	black
AC044787.1	black	black
AC064799.1	black	black
AC069218.1	black	black
AC069271.1	black	black
AC078817.1	black	black
AC079140.2	black	black
AC079250.1	black	black
AC079922.1	black	black
AC079944.1	black	black
AC080023.2	black	black
AC087343.1	black	black
AC087385.2	black	black
AC090114.1	black	black
AC090589.1	black	black
AC090602.1	black	black
AC091133.7	black	black
AC091153.1	black	black
AC091429.1	black	black
AC092597.1	black	black
AC092670.1	black	black
AC092809.4	black	black
AC096533.1	black	black
AC098591.3	black	black
AC098934.3	black	black
AC098935.1	black	black
AC099336.2	black	black
AC099560.2	black	black
AC104563.1	black	black
AC104619.3	black	black
AC106800.1	black	black
AC106820.1	black	black
AC107075.1	black	black
AC107983.1	black	black
AC108479.1	black	black
AC112191.2	black	black
AC112491.1	black	black
AC113398.1	black	black
AC113404.3	black	black
AC113935.1	black	black
AC114491.1	black	black
AC115223.1	black	black
AC116533.1	black	black
AC125807.1	black	black
AC131235.2	black	black
AC132942.1	black	black
AC133134.1	black	black
AC136632.1	black	black
AC138305.3	black	black
AC246787.1	black	black
ACTG1P20	black	black
AF279873.1	black	black
AL009174.1	black	black
AL022718.1	black	black
AL031727.1	black	black
AL031729.1	black	black
AL033519.3	black	black
AL034379.1	black	black
AL035398.1	black	black
AL035411.1	black	black
AL049597.1	black	black
AL049830.1	black	black
AL049873.1	black	black
AL109741.2	black	black
AL121871.1	black	black
AL122020.1	black	black
AL133260.1	black	black
AL136126.1	black	black
AL136454.1	black	black
AL136968.2	black	black
AL138785.2	black	black
AL139095.2	black	black
AL139100.2	black	black
AL139156.2	black	black
AL139421.1	black	black
AL158050.1	black	black
AL158801.6	black	black
AL161787.1	black	black
AL161909.1	black	black
AL162151.2	black	black
AL354710.1	black	black
AL355032.1	black	black
AL355309.1	black	black
AL355472.1	black	black
AL356535.1	black	black
AL356653.1	black	black
AL358472.1	black	black
AL445189.2	black	black
AL445433.1	black	black
AL450405.1	black	black
AL590135.1	black	black
AL590682.1	black	black
AL590867.2	black	black
AL592114.1	black	black
AL603825.1	black	black
AL669983.1	black	black
AP000936.3	black	black
AP001024.1	black	black
AP001324.1	black	black
AP002784.2	black	black
AP003352.1	black	black
AP004245.1	black	black
ATP5F1EP2	black	black
ATP5MC2P4	black	black
ATP5MDP1	black	black
ATP5MFP5	black	black
BANF1P3	black	black
BX679664.1	black	black
BX679664.3	black	black
CALM2P2	black	black
CALM2P3	black	black
CDC42P6	black	black
COX17P1	black	black
COX7CP1	black	black
DBIP1	black	black
DNAJC19P9	black	black
DYNLL1P1	black	black
EBPL	black	black
EEF1A1P1	black	black
EEF1A1P10	black	black
EEF1A1P11	black	black
EEF1A1P12	black	black
EEF1A1P13	black	black
EEF1A1P14	black	black
EEF1A1P16	black	black
EEF1A1P17	black	black
EEF1A1P19	black	black
EEF1A1P22	black	black
EEF1A1P24	black	black
EEF1A1P25	black	black
EEF1A1P29	black	black
EEF1A1P38	black	black
EEF1A1P4	black	black
EEF1A1P5	black	black
EEF1A1P6	black	black
EEF1A1P7	black	black
EEF1A1P8	black	black
EEF1A1P9	black	black
EEF1B2P3	black	black
EEF1B2P6	black	black
EEF1DP1	black	black
EIF1P3	black	black
EIF1P5	black	black
EIF1P7	black	black
EIF3E	black	black
EIF3FP3	black	black
EIF3H	black	black
EIF4A1P10	black	black
EIF4A1P2	black	black
EIF5AL1	black	black
EIF5AP4	black	black
ERHP1	black	black
FABP5P1	black	black
FAM92A1P1	black	black
FAUP1	black	black
FKBP1C	black	black
FO393411.1	black	black
GNG5P2	black	black
GTF2E2	black	black
H2AZP3	black	black
H3-5	black	black
H3P14	black	black
H3P36	black	black
H3P47	black	black
HIGD1AP1	black	black
HMGN2P7	black	black
HSPA8P1	black	black
HSPE1P2	black	black
HSPE1P3	black	black
LINC02637	black	black
MCTS1	black	black
MICOS10P2	black	black
MORF4L1P1	black	black
MT1P3	black	black
MYL6P5	black	black
NACA	black	black
NACA2	black	black
NDUFB1P1	black	black
NHP2P1	black	black
NME2P1	black	black
NPM1	black	black
NPM1P27	black	black
NPM1P39	black	black
PABPC1P3	black	black
PFN1P1	black	black
PLEKHO1	black	black
PPIAP11	black	black
PPIAP22	black	black
PPIAP29	black	black
PPIAP31	black	black
PPIAP6	black	black
PSMA6P1	black	black
RACK1	black	black
RANP1	black	black
RHEBP2	black	black
RPL10AP2	black	black
RPL10AP6	black	black
RPL10P15	black	black
RPL10P16	black	black
RPL10P3	black	black
RPL10P8	black	black
RPL11	black	black
RPL12	black	black
RPL12P12	black	black
RPL12P4	black	black
RPL13AP20	black	black
RPL13AP6	black	black
RPL13AP7	black	black
RPL14	black	black
RPL14P1	black	black
RPL15P18	black	black
RPL15P2	black	black
RPL15P3	black	black
RPL17P36	black	black
RPL19	black	black
RPL21	black	black
RPL21P11	black	black
RPL21P119	black	black
RPL21P28	black	black
RPL21P75	black	black
RPL21P93	black	black
RPL22	black	black
RPL22P1	black	black
RPL22P2	black	black
RPL23	black	black
RPL23AP18	black	black
RPL23AP2	black	black
RPL23AP42	black	black
RPL23AP65	black	black
RPL23AP7	black	black
RPL23AP74	black	black
RPL23P8	black	black
RPL24P2	black	black
RPL24P8	black	black
RPL26	black	black
RPL26P19	black	black
RPL28	black	black
RPL29P11	black	black
RPL29P12	black	black
RPL29P33	black	black
RPL3	black	black
RPL30	black	black
RPL30P4	black	black
RPL31P49	black	black
RPL31P63	black	black
RPL34	black	black
RPL34P18	black	black
RPL34P27	black	black
RPL34P31	black	black
RPL34P34	black	black
RPL36A	black	black
RPL37	black	black
RPL37AP1	black	black
RPL37AP8	black	black
RPL37P2	black	black
RPL37P23	black	black
RPL37P6	black	black
RPL39	black	black
RPL39P3	black	black
RPL39P38	black	black
RPL3P2	black	black
RPL3P4	black	black
RPL3P7	black	black
RPL4	black	black
RPL41P2	black	black
RPL4P4	black	black
RPL4P5	black	black
RPL5P1	black	black
RPL5P23	black	black
RPL5P34	black	black
RPL5P4	black	black
RPL6	black	black
RPL6P27	black	black
RPL7	black	black
RPL7AP11	black	black
RPL7AP30	black	black
RPL7AP50	black	black
RPL7AP6	black	black
RPL7AP66	black	black
RPL7P1	black	black
RPL7P23	black	black
RPL7P9	black	black
RPL9P18	black	black
RPL9P32	black	black
RPL9P7	black	black
RPLP0P6	black	black
RPS10P16	black	black
RPS10P2	black	black
RPS10P5	black	black
RPS11P5	black	black
RPS13P2	black	black
RPS15AP1	black	black
RPS15AP11	black	black
RPS15AP12	black	black
RPS15AP24	black	black
RPS15AP38	black	black
RPS15P5	black	black
RPS17	black	black
RPS18P12	black	black
RPS18P9	black	black
RPS19P1	black	black
RPS19P3	black	black
RPS20	black	black
RPS20P10	black	black
RPS20P14	black	black
RPS23P1	black	black
RPS23P8	black	black
RPS24P8	black	black
RPS25	black	black
RPS26P15	black	black
RPS27	black	black
RPS27A	black	black
RPS27AP11	black	black
RPS27AP16	black	black
RPS27P21	black	black
RPS27P29	black	black
RPS29P11	black	black
RPS29P16	black	black
RPS29P3	black	black
RPS29P5	black	black
RPS2P4	black	black
RPS2P55	black	black
RPS3AP25	black	black
RPS3AP44	black	black
RPS3AP47	black	black
RPS3AP49	black	black
RPS4XP11	black	black
RPS4XP16	black	black
RPS4XP22	black	black
RPS4XP3	black	black
RPS4XP6	black	black
RPS6P25	black	black
RPS7P1	black	black
RPS7P10	black	black
RPS7P11	black	black
RPS7P4	black	black
RPSAP12	black	black
RPSAP17	black	black
RPSAP4	black	black
RPSAP47	black	black
RPSAP54	black	black
RPSAP61	black	black
RPSAP9	black	black
RTRAF	black	black
SEC13	black	black
SEC61B	black	black
SELENOTP1	black	black
SEM1P1	black	black
SF3B6	black	black
SKP1P1	black	black
SLC43A1	black	black
SNHG3	black	black
SNHG6	black	black
SRIP3	black	black
SRP14P2	black	black
SSR2	black	black
ST13P6	black	black
SUB1P1	black	black
SUB1P3	black	black
TBCAP1	black	black
TCEAL8	black	black
TFB2M	black	black
TMEM14DP	black	black
TMEM182	black	black
TMEM183B	black	black
TMSB10P1	black	black
TMSB10P2	black	black
TMSB4XP1	black	black
TMSB4XP2	black	black
TOMM20P4	black	black
TPT1P4	black	black
TPT1P6	black	black
TPT1P9	black	black
TRMT112P6	black	black
TUBAP2	black	black
TXNP6	black	black
UBA52P5	black	black
UBA52P6	black	black
UBBP1	black	black
UBBP2	black	black
UBL5P2	black	black
UQCRBP1	black	black
UQCRFS1P1	black	black
UQCRHL	black	black
YWHAEP5	black	black
Z74021.1	black	black
Z97353.1	black	black
ZNF581	black	black
ABCA1	blue	blue
AC006333.1	blue	blue
AC006449.7	blue	blue
AC007405.4	blue	blue
AC008608.2	blue	blue
AC008915.3	blue	blue
AC008946.1	blue	blue
AC009005.1	blue	blue
AC010273.3	blue	blue
AC010531.6	blue	blue
AC015912.3	blue	blue
AC016747.1	blue	blue
AC020765.2	blue	blue
AC024575.2	blue	blue
AC026412.1	blue	blue
AC026979.2	blue	blue
AC027644.3	blue	blue
AC068535.1	blue	blue
AC073073.1	blue	blue
AC073896.2	blue	blue
AC084757.3	blue	blue
AC091729.3	blue	blue
AC093157.1	blue	blue
AC093809.1	blue	blue
AC098487.1	blue	blue
AC107032.2	blue	blue
AC116407.2	blue	blue
AC126283.1	blue	blue
AC133552.5	blue	blue
AC138207.2	blue	blue
AC138207.3	blue	blue
AC138207.8	blue	blue
AC241377.4	blue	blue
AC242842.1	blue	blue
AC245100.8	blue	blue
ADH5	blue	blue
ADI1	blue	blue
ADK	blue	blue
ADPRM	blue	blue
AF274858.1	blue	blue
AKIP1	blue	blue
AKR7A2	blue	blue
AL121601.1	blue	blue
AL137784.1	blue	blue
AL158206.1	blue	blue
AL162411.1	blue	blue
AL390755.1	blue	blue
AL391069.2	blue	blue
AL392172.1	blue	blue
AL451165.2	blue	blue
ALG14	blue	blue
ALG5	blue	blue
ALKBH2	blue	blue
ALKBH3	blue	blue
ALKBH7	blue	blue
ANAPC10	blue	blue
ANAPC11	blue	blue
ANAPC16	blue	blue
ANKRD49	blue	blue
ANXA2R	blue	blue
AP000704.2	blue	blue
AP000769.1	blue	blue
APOM	blue	blue
APTR	blue	blue
ARF5	blue	blue
ARL16	blue	blue
ARL2	blue	blue
ARPC3	blue	blue
ARPC4	blue	blue
ATG12	blue	blue
ATG3	blue	blue
ATOX1	blue	blue
ATP1A1	blue	blue
ATP5F1E	blue	blue
ATP5IF1	blue	blue
ATP5MF	blue	blue
ATP5PB	blue	blue
ATPSCKMT	blue	blue
ATRAID	blue	blue
B9D2	blue	blue
BAALC	blue	blue
BAALC-AS2	blue	blue
BANF1	blue	blue
BBS4	blue	blue
BCL7B	blue	blue
BCL7C	blue	blue
BLOC1S1	blue	blue
BLVRA	blue	blue
BNIP1	blue	blue
BOD1	blue	blue
BOLA1	blue	blue
BOLA3	blue	blue
BRK1	blue	blue
BUD31	blue	blue
BX284668.5	blue	blue
C11orf1	blue	blue
C11orf58	blue	blue
C17orf58	blue	blue
C19orf53	blue	blue
C1GALT1C1L	blue	blue
C1orf43	blue	blue
C1orf50	blue	blue
C1orf53	blue	blue
C1orf61	blue	blue
C1QBP	blue	blue
C2orf76	blue	blue
C3orf38	blue	blue
C5orf15	blue	blue
C6orf226	blue	blue
C6orf52	blue	blue
C7orf50	blue	blue
C8orf33	blue	blue
C8orf76	blue	blue
C9orf50	blue	blue
CARD8-AS1	blue	blue
CBY1	blue	blue
CCDC167	blue	blue
CCDC51	blue	blue
CCDC58	blue	blue
CCDC90B	blue	blue
CCND2-AS1	blue	blue
CCZ1	blue	blue
CD58	blue	blue
CD9	blue	blue
CDC42	blue	blue
CDK2AP1	blue	blue
CENPS	blue	blue
CENPX	blue	blue
CETN3	blue	blue
CGRRF1	blue	blue
CHAC2	blue	blue
CHCHD5	blue	blue
CHST15	blue	blue
CIAO2A	blue	blue
CIAO2B	blue	blue
CIAPIN1	blue	blue
CKLF	blue	blue
CLN5	blue	blue
CMC1	blue	blue
CNEP1R1	blue	blue
COA1	blue	blue
COA4	blue	blue
COA5	blue	blue
COA6-AS1	blue	blue
COA8	blue	blue
COMMD10	blue	blue
COMMD2	blue	blue
COMMD5	blue	blue
COMMD7	blue	blue
COMMD8	blue	blue
COMMD9	blue	blue
COPS6	blue	blue
COPZ1	blue	blue
COQ5	blue	blue
COQ9	blue	blue
COX16	blue	blue
COX18	blue	blue
COX6A1P2	blue	blue
COX6B1	blue	blue
COX8A	blue	blue
CRADD	blue	blue
CRLS1	blue	blue
CRYZ	blue	blue
CTTN	blue	blue
CUTA	blue	blue
CWC15	blue	blue
CYB5A	blue	blue
CYC1	blue	blue
CYTOR	blue	blue
CZIB	blue	blue
DAZAP2	blue	blue
DBI	blue	blue
DCXR	blue	blue
DERA	blue	blue
DGCR6L	blue	blue
DGKA	blue	blue
DHRS7B	blue	blue
DNAJC8	blue	blue
DNPH1	blue	blue
DPH3	blue	blue
DPH6	blue	blue
DPM3	blue	blue
DPY30	blue	blue
DTD2	blue	blue
DTYMK	blue	blue
DUT	blue	blue
DYNLT1	blue	blue
DYRK4	blue	blue
ECHS1	blue	blue
ECI1	blue	blue
EEF1AKMT1	blue	blue
EIF3I	blue	blue
EIF3K	blue	blue
EIF5A	blue	blue
ELAC1	blue	blue
ELOA-AS1	blue	blue
ELOB	blue	blue
ELP5	blue	blue
ELP6	blue	blue
EMC1-AS1	blue	blue
EMC6	blue	blue
EMG1	blue	blue
ERH	blue	blue
ESD	blue	blue
ETFA	blue	blue
FAM104B	blue	blue
FAM118B	blue	blue
FAM181A-AS1	blue	blue
FAM204A	blue	blue
FBXL5	blue	blue
FBXO4	blue	blue
FBXO8	blue	blue
FDX1	blue	blue
FLNA	blue	blue
FMC1	blue	blue
FNTA	blue	blue
FOPNL	blue	blue
FPGT	blue	blue
FRG1	blue	blue
FUNDC2	blue	blue
FUNDC2P1	blue	blue
GABARAP	blue	blue
GADD45GIP1	blue	blue
GCLM	blue	blue
GCSH	blue	blue
GEMIN6	blue	blue
GEMIN7	blue	blue
GET3	blue	blue
GGH	blue	blue
GLIPR2	blue	blue
GLO1	blue	blue
GNG10	blue	blue
GNPDA1	blue	blue
GON7	blue	blue
GPN3	blue	blue
GRAMD4	blue	blue
GSTP1	blue	blue
GSTZ1	blue	blue
GTF2A2	blue	blue
GTF2B	blue	blue
GTF3A	blue	blue
GYG1	blue	blue
HADH	blue	blue
HAX1	blue	blue
HDHD5-AS1	blue	blue
HEIH	blue	blue
HIGD2A	blue	blue
HIKESHI	blue	blue
HINT2	blue	blue
HMBS	blue	blue
HOXD-AS2	blue	blue
HPF1	blue	blue
HS3ST1	blue	blue
HSBP1	blue	blue
HSCB	blue	blue
HSD17B8	blue	blue
HSPE1	blue	blue
IAH1	blue	blue
ID2	blue	blue
IFI27L1	blue	blue
IFT20	blue	blue
IFT43	blue	blue
IFT46	blue	blue
ILK	blue	blue
IMMP2L	blue	blue
IMP3	blue	blue
ING4	blue	blue
INTS10	blue	blue
ISCA2	blue	blue
ISOC2	blue	blue
ITGAE	blue	blue
JAGN1	blue	blue
JPX	blue	blue
JTB	blue	blue
KANSL2	blue	blue
KATNBL1	blue	blue
KLHL21	blue	blue
KMT2E-AS1	blue	blue
KRCC1	blue	blue
KRT10	blue	blue
LACTB2	blue	blue
LAMTOR1	blue	blue
LAMTOR2	blue	blue
LAMTOR3	blue	blue
LAMTOR4	blue	blue
LAMTOR5	blue	blue
LGALS8	blue	blue
LINC00324	blue	blue
LINC00339	blue	blue
LINC00467	blue	blue
LINC00511	blue	blue
LINC00623	blue	blue
LINC01023	blue	blue
LINC01778	blue	blue
LINC02308	blue	blue
LINC02328	blue	blue
LINC02482	blue	blue
LINC02696	blue	blue
LINC02743	blue	blue
LIPT1	blue	blue
LRRC8C	blue	blue
LSM10	blue	blue
LSM2	blue	blue
LSM3	blue	blue
LSM5	blue	blue
LSM6	blue	blue
LYPD1	blue	blue
LYPLA1	blue	blue
LYSMD2	blue	blue
MACORIS	blue	blue
MAFK	blue	blue
MAGOHB	blue	blue
MAGT1	blue	blue
MALSU1	blue	blue
MANBAL	blue	blue
MAPKAPK5-AS1	blue	blue
MEA1	blue	blue
MED11	blue	blue
MED18	blue	blue
MED19	blue	blue
MED21	blue	blue
MED31	blue	blue
METTL2A	blue	blue
METTL5	blue	blue
METTL9	blue	blue
MIF4GD	blue	blue
MINCR	blue	blue
MIR4435-2HG	blue	blue
MIR924HG	blue	blue
MPDU1	blue	blue
MPG	blue	blue
MRPL11	blue	blue
MRPL12	blue	blue
MRPL13	blue	blue
MRPL15	blue	blue
MRPL16	blue	blue
MRPL2	blue	blue
MRPL20	blue	blue
MRPL21	blue	blue
MRPL23	blue	blue
MRPL24	blue	blue
MRPL27	blue	blue
MRPL32	blue	blue
MRPL33	blue	blue
MRPL36	blue	blue
MRPL39	blue	blue
MRPL40	blue	blue
MRPL41	blue	blue
MRPL44	blue	blue
MRPL46	blue	blue
MRPL47	blue	blue
MRPL49	blue	blue
MRPL51	blue	blue
MRPL57	blue	blue
MRPL58	blue	blue
MRPS10	blue	blue
MRPS11	blue	blue
MRPS12	blue	blue
MRPS15	blue	blue
MRPS18B	blue	blue
MRPS18C	blue	blue
MRPS21	blue	blue
MRPS24	blue	blue
MRPS26	blue	blue
MRPS28	blue	blue
MRPS33	blue	blue
MRPS35	blue	blue
MRPS7	blue	blue
MRS2	blue	blue
MSRB1	blue	blue
MT-ATP6	blue	blue
MT-CO1	blue	blue
MT-CO2	blue	blue
MT-CO3	blue	blue
MT-CYB	blue	blue
MT-ND1	blue	blue
MT-ND2	blue	blue
MT-ND3	blue	blue
MT-ND4	blue	blue
MT-ND4L	blue	blue
MT-ND5	blue	blue
MT-ND6	blue	blue
MTATP6P1	blue	blue
MTATP8P2	blue	blue
MTCO1P2	blue	blue
MTCO2P12	blue	blue
MTCO2P2	blue	blue
MTCO2P22	blue	blue
MTCO3P12	blue	blue
MTFMT	blue	blue
MTFR1L	blue	blue
MTHFD2L	blue	blue
MTLN	blue	blue
MTND4LP30	blue	blue
MTND4P35	blue	blue
MTND5P11	blue	blue
MTND6P4	blue	blue
MTRNR2L12	blue	blue
MTRNR2L2	blue	blue
MTRNR2L9	blue	blue
MYL12B	blue	blue
MYL6	blue	blue
NAA20	blue	blue
NAA38	blue	blue
NABP2	blue	blue
NAXE	blue	blue
NDUFA12	blue	blue
NDUFA13	blue	blue
NDUFA2	blue	blue
NDUFA3	blue	blue
NDUFA6	blue	blue
NDUFA7	blue	blue
NDUFB2	blue	blue
NDUFB7	blue	blue
NDUFS4	blue	blue
NDUFS5	blue	blue
NDUFS8	blue	blue
NDUFV3	blue	blue
NELFE	blue	blue
NFIA-AS2	blue	blue
NFU1	blue	blue
NHP2	blue	blue
NIT1	blue	blue
NMB	blue	blue
NMNAT1	blue	blue
NOP10	blue	blue
NPRL2	blue	blue
NRSN2-AS1	blue	blue
NSL1	blue	blue
NSMCE1	blue	blue
NT5C3B	blue	blue
NUBP2	blue	blue
NUDCD2	blue	blue
NUDT16L1	blue	blue
NUP37	blue	blue
NUTF2	blue	blue
NXT2	blue	blue
ORMDL2	blue	blue
OSER1	blue	blue
OST4	blue	blue
OXSM	blue	blue
PANTR1	blue	blue
PARL	blue	blue
PCCA-DT	blue	blue
PDCD10	blue	blue
PDCD6	blue	blue
PDE6D	blue	blue
PDLIM3	blue	blue
PDRG1	blue	blue
PDZD11	blue	blue
PECR	blue	blue
PET100	blue	blue
PEX2	blue	blue
PFDN5	blue	blue
PHACTR2	blue	blue
PHF5A	blue	blue
PHPT1	blue	blue
PI4K2A	blue	blue
PIGBOS1	blue	blue
PIGF	blue	blue
PIGH	blue	blue
PIN4	blue	blue
PINLYP	blue	blue
PITPNA-AS1	blue	blue
PKIG	blue	blue
PLBD2	blue	blue
PLGRKT	blue	blue
PLXNA1	blue	blue
PLXNB2	blue	blue
PMS2P1	blue	blue
POC1B	blue	blue
POLR2C	blue	blue
POLR2G	blue	blue
POLR2H	blue	blue
POLR2J	blue	blue
POLR2L	blue	blue
POMP	blue	blue
POP4	blue	blue
POP5	blue	blue
POP7	blue	blue
PPA2	blue	blue
PPCDC	blue	blue
PPFIBP1	blue	blue
PPIA	blue	blue
PPIH	blue	blue
PPIL3	blue	blue
PPP1R35	blue	blue
PPP4C	blue	blue
PPT1	blue	blue
PRADC1	blue	blue
PRCP	blue	blue
PRDX1	blue	blue
PRELID1	blue	blue
PRELID3B	blue	blue
PRKACA	blue	blue
PRKAG1	blue	blue
PRMT3	blue	blue
PSENEN	blue	blue
PSMA1	blue	blue
PSMA5	blue	blue
PSMA7	blue	blue
PSMB3	blue	blue
PSMB4	blue	blue
PSMB6	blue	blue
PSMC2	blue	blue
PSMD10	blue	blue
PSMD13	blue	blue
PSMD14	blue	blue
PSMD8	blue	blue
PSMD9	blue	blue
PSME1	blue	blue
PSMG3	blue	blue
PTGES3	blue	blue
PTPMT1	blue	blue
PTPRU	blue	blue
PTRH2	blue	blue
PTRHD1	blue	blue
PXMP2	blue	blue
PXN-AS1	blue	blue
PYM1	blue	blue
PYURF	blue	blue
RAB11B-AS1	blue	blue
RAB5IF	blue	blue
RAB9A	blue	blue
RAMAC	blue	blue
RAMP1	blue	blue
RANGRF	blue	blue
RBP1	blue	blue
RBX1	blue	blue
RHEB	blue	blue
RHOC	blue	blue
RINL	blue	blue
RNASEH1-AS1	blue	blue
RND2	blue	blue
RNF181	blue	blue
RNF25	blue	blue
RNF41	blue	blue
RNF7	blue	blue
RNFT1	blue	blue
ROMO1	blue	blue
RP4-545L17.11	blue	blue
RPA2	blue	blue
RPA3	blue	blue
RPL26L1	blue	blue
RRAS2	blue	blue
RREB1	blue	blue
RRP36	blue	blue
RRP8	blue	blue
RSL24D1	blue	blue
RWDD2B	blue	blue
S100A3	blue	blue
SAMD13	blue	blue
SAP30-DT	blue	blue
SAT2	blue	blue
SCAMP1-AS1	blue	blue
SCAND1	blue	blue
SCOC	blue	blue
SCRG1	blue	blue
SDF2	blue	blue
SDHAF2	blue	blue
SDHAF3	blue	blue
SDHB	blue	blue
SDHD	blue	blue
SELENOF	blue	blue
SELENOH	blue	blue
SELENOK	blue	blue
SELENOS	blue	blue
SERF2	blue	blue
SERP1	blue	blue
SETD9	blue	blue
SF3B5	blue	blue
SGMS2	blue	blue
SHLD1	blue	blue
SHLD3	blue	blue
SLC20A1	blue	blue
SLC25A20	blue	blue
SLC2A12	blue	blue
SLC2A3	blue	blue
SLC9A1	blue	blue
SMIM20	blue	blue
SMIM26	blue	blue
SMIM30	blue	blue
SMIM4	blue	blue
SMIM7	blue	blue
SMPD2	blue	blue
SMUG1	blue	blue
SNAPC1	blue	blue
SNAPIN	blue	blue
SNHG30	blue	blue
SNHG9	blue	blue
SNRPC	blue	blue
SNRPG	blue	blue
SNRPGP10	blue	blue
SNRPGP15	blue	blue
SNRPGP2	blue	blue
SNUPN	blue	blue
SNX11	blue	blue
SNX17	blue	blue
SNX3	blue	blue
SPCS1	blue	blue
SRA1	blue	blue
SREK1IP1	blue	blue
SRI	blue	blue
SRP9	blue	blue
SRPRB	blue	blue
SSBP1	blue	blue
SSNA1	blue	blue
ST20	blue	blue
STAG3L4	blue	blue
STARD3NL	blue	blue
STK16	blue	blue
STK17A	blue	blue
STMP1	blue	blue
STX8	blue	blue
SUCLG1	blue	blue
SUPT4H1	blue	blue
SURF1	blue	blue
SVBP	blue	blue
SYNPO2	blue	blue
TACC1	blue	blue
TACO1	blue	blue
TAF1A-AS1	blue	blue
TBC1D7	blue	blue
TBCA	blue	blue
TCTA	blue	blue
TEFM	blue	blue
TGOLN2	blue	blue
TIMM10	blue	blue
TIMM8B	blue	blue
TIMM8BP2	blue	blue
TIMMDC1	blue	blue
TIMP4	blue	blue
TINF2	blue	blue
TMA7	blue	blue
TMBIM4	blue	blue
TMEM101	blue	blue
TMEM106C	blue	blue
TMEM126A	blue	blue
TMEM128	blue	blue
TMEM134	blue	blue
TMEM14B	blue	blue
TMEM14C	blue	blue
TMEM179B	blue	blue
TMEM199	blue	blue
TMEM203	blue	blue
TMEM208	blue	blue
TMEM216	blue	blue
TMEM218	blue	blue
TMEM219	blue	blue
TMEM223	blue	blue
TMEM225B	blue	blue
TMEM230	blue	blue
TMEM258	blue	blue
TMEM267	blue	blue
TMEM50B	blue	blue
TMEM99	blue	blue
TMEM9B	blue	blue
TMSB4X	blue	blue
TMSB4XP8	blue	blue
TMX2	blue	blue
TOM1	blue	blue
TOMM7	blue	blue
TOR3A	blue	blue
TP53TG1	blue	blue
TPRKB	blue	blue
TRAM2-AS1	blue	blue
TRAPPC2B	blue	blue
TRAPPC3	blue	blue
TRAPPC4	blue	blue
TRIAP1	blue	blue
TRIM52-AS1	blue	blue
TRMO	blue	blue
TRMT10C	blue	blue
TRMT112	blue	blue
TRNAU1AP	blue	blue
TSEN15	blue	blue
TSG101	blue	blue
TSPAN6	blue	blue
TUBA1A	blue	blue
TXN2	blue	blue
TXNDC12	blue	blue
TXNDC15	blue	blue
TXNDC17	blue	blue
TXNDC9	blue	blue
UBA3	blue	blue
UBA6-AS1	blue	blue
UBAC2	blue	blue
UBAC2-AS1	blue	blue
UBE2A	blue	blue
UBE2D3	blue	blue
UBE2D3-AS1	blue	blue
UBE2D4	blue	blue
UBE2E1-AS1	blue	blue
UBE2Q2	blue	blue
UBE2W	blue	blue
UBL5	blue	blue
UBL7-AS1	blue	blue
UBXN8	blue	blue
UFC1	blue	blue
UFSP1	blue	blue
UNC50	blue	blue
UQCC3	blue	blue
UQCR11	blue	blue
UQCRQ	blue	blue
URM1	blue	blue
UROD	blue	blue
VPS28	blue	blue
WDR61	blue	blue
YAE1	blue	blue
YIF1A	blue	blue
YIPF1	blue	blue
YWHAE	blue	blue
ZBTB38	blue	blue
ZBTB8OS	blue	blue
ZCCHC10	blue	blue
ZCCHC9	blue	blue
ZFAND6	blue	blue
ZFP36L1	blue	blue
ZMAT5	blue	blue
ZNF226	blue	blue
ZNF426-DT	blue	blue
ZNF529-AS1	blue	blue
ZNF561-AS1	blue	blue
ZNF688	blue	blue
ZNHIT1	blue	blue
ZSCAN16-AS1	blue	blue
ZSWIM7	blue	blue
AASS	brown	brown
ABCB7	brown	brown
ABCC4	brown	brown
AC004943.2	brown	brown
AC009403.1	brown	brown
AC011497.2	brown	brown
AC012073.1	brown	brown
AC018647.2	brown	brown
AC021739.2	brown	brown
AC064807.1	brown	brown
AC078842.2	brown	brown
AC084824.2	brown	brown
AC135721.1	brown	brown
ACLY	brown	brown
ADAL	brown	brown
ADAM17	brown	brown
ADAMTS6	brown	brown
ADAT1	brown	brown
AGPAT5	brown	brown
AIDA	brown	brown
AJUBA	brown	brown
ALDH18A1	brown	brown
ALG1	brown	brown
AMMECR1L	brown	brown
ANKFY1	brown	brown
ANTXR1	brown	brown
AP3B1	brown	brown
AP3M1	brown	brown
APLP2	brown	brown
APPL2	brown	brown
AR	brown	brown
ARF6	brown	brown
ARFGAP3	brown	brown
ARHGAP19	brown	brown
ARHGAP31	brown	brown
ARHGAP31-AS1	brown	brown
ARHGAP42	brown	brown
ARHGEF26	brown	brown
ARHGEF6	brown	brown
ARID2	brown	brown
ARL13B	brown	brown
ARRDC3	brown	brown
ASTE1	brown	brown
ATF7IP	brown	brown
ATP10D	brown	brown
ATP11C	brown	brown
ATP7A	brown	brown
B4GALT4	brown	brown
BACH1	brown	brown
BAZ1A	brown	brown
BBS9	brown	brown
BCL2L11	brown	brown
BIN3	brown	brown
BIVM	brown	brown
BLM	brown	brown
BLMH	brown	brown
BMPR1A	brown	brown
BNIP2	brown	brown
BRD7	brown	brown
BTBD7	brown	brown
BTN2A2	brown	brown
C15orf39	brown	brown
C1orf109	brown	brown
C1orf226	brown	brown
C1orf56	brown	brown
C1orf94	brown	brown
C1QTNF6	brown	brown
C9orf64	brown	brown
C9orf85	brown	brown
CAD	brown	brown
CANX	brown	brown
CAPN7	brown	brown
CAPRIN1	brown	brown
CCDC77	brown	brown
CCDC80	brown	brown
CCNK	brown	brown
CDC23	brown	brown
CDC42EP4	brown	brown
CDC73	brown	brown
CDH11	brown	brown
CDYL	brown	brown
CEP112	brown	brown
CEP57	brown	brown
CEP78	brown	brown
CFAP97	brown	brown
CHCHD10	brown	brown
CHROMR	brown	brown
CHST9	brown	brown
CHTF8	brown	brown
CHTOP	brown	brown
CLHC1	brown	brown
CLINT1	brown	brown
CMTM1	brown	brown
CMTR2	brown	brown
CNOT11	brown	brown
COG5	brown	brown
COIL	brown	brown
COPB2	brown	brown
COX10-AS1	brown	brown
CPSF2	brown	brown
CPSF3	brown	brown
CPT2	brown	brown
CRK	brown	brown
CRLF3	brown	brown
CRNKL1	brown	brown
CRY1	brown	brown
CSNK1A1	brown	brown
CTC-487M23.5	brown	brown
CTNNA1	brown	brown
CTNNB1	brown	brown
CTNNBL1	brown	brown
CTNND1	brown	brown
CTPS2	brown	brown
CUL4A	brown	brown
CWC27	brown	brown
CWF19L2	brown	brown
CXorf38	brown	brown
CYP2U1	brown	brown
DAG1	brown	brown
DARS1	brown	brown
DARS2	brown	brown
DCAF12	brown	brown
DCAF7	brown	brown
DCHS1	brown	brown
DCLK2	brown	brown
DCP1B	brown	brown
DDX18	brown	brown
DDX19A	brown	brown
DDX19B	brown	brown
DDX20	brown	brown
DDX23	brown	brown
DDX31	brown	brown
DDX5	brown	brown
DDX52	brown	brown
DDX59	brown	brown
DELE1	brown	brown
DENND6A	brown	brown
DENR	brown	brown
DFFA	brown	brown
DHX15	brown	brown
DHX32	brown	brown
DHX8	brown	brown
DIAPH1	brown	brown
DISC1	brown	brown
DISP1	brown	brown
DKC1	brown	brown
DLST	brown	brown
DNAJB6	brown	brown
DNMBP	brown	brown
DOCK11	brown	brown
DOCK7	brown	brown
DPAGT1	brown	brown
DPF2	brown	brown
DPY19L3	brown	brown
DPYSL3	brown	brown
DVL2	brown	brown
E2F6	brown	brown
EDC3	brown	brown
EDNRA	brown	brown
EDNRB	brown	brown
EEF1AKNMT	brown	brown
EFTUD2	brown	brown
EI24	brown	brown
EIF2AK3	brown	brown
EIF2B1	brown	brown
EIF2S1	brown	brown
EIF2S3	brown	brown
EIF3C	brown	brown
EIF4B	brown	brown
EIF4BP3	brown	brown
EIF4BP6	brown	brown
EIF4G2	brown	brown
ELAC2	brown	brown
ELF1	brown	brown
ELF2	brown	brown
ELOA	brown	brown
EML4	brown	brown
ENAH	brown	brown
EPB41L5	brown	brown
EPS8	brown	brown
ERCC4	brown	brown
ERI1	brown	brown
ERLIN1	brown	brown
ERLIN2	brown	brown
ETAA1	brown	brown
EXOSC10	brown	brown
EXTL2	brown	brown
F2R	brown	brown
FAM104A	brown	brown
FAM210B	brown	brown
FAM76B	brown	brown
FAM91A1	brown	brown
FANCF	brown	brown
FBXO30	brown	brown
FBXW8	brown	brown
FCF1	brown	brown
FCF1P2	brown	brown
FCHO2	brown	brown
FEM1C	brown	brown
FERMT2	brown	brown
FIGN	brown	brown
FKBP14	brown	brown
FMNL3	brown	brown
FNBP1L	brown	brown
FNDC3A	brown	brown
FRMD3	brown	brown
FUT10	brown	brown
FYTTD1	brown	brown
G3BP1	brown	brown
GABPA	brown	brown
GALNT1	brown	brown
GALNT10	brown	brown
GANC	brown	brown
GAR1	brown	brown
GART	brown	brown
GEMIN4	brown	brown
GGCX	brown	brown
GJC1	brown	brown
GLE1	brown	brown
GLIS3	brown	brown
GNA13	brown	brown
GNAI3	brown	brown
GNL2	brown	brown
GOLIM4	brown	brown
GOLPH3	brown	brown
GORASP2	brown	brown
GPR161	brown	brown
GTF2IRD1	brown	brown
GTF3C2	brown	brown
GTF3C3	brown	brown
HADHA	brown	brown
HCG15	brown	brown
HEATR1	brown	brown
HEATR5A	brown	brown
HEATR6	brown	brown
HERPUD2	brown	brown
HES1	brown	brown
HEY1	brown	brown
HIF1A	brown	brown
HMGB1P1	brown	brown
HNF4G	brown	brown
HNRNPA1	brown	brown
HNRNPA2B1	brown	brown
HNRNPCP1	brown	brown
HOMEZ	brown	brown
HSDL2	brown	brown
HSPD1	brown	brown
HUS1	brown	brown
IFRD1	brown	brown
IFT81	brown	brown
IGDCC4	brown	brown
IKBKB	brown	brown
IL17RD	brown	brown
IMPACT	brown	brown
INTS13	brown	brown
INTS4	brown	brown
INTS8	brown	brown
INTS9	brown	brown
IPO8	brown	brown
IPO9	brown	brown
IPP	brown	brown
IQCB1	brown	brown
IQGAP2	brown	brown
IRF2BP2	brown	brown
ISG20L2	brown	brown
IST1	brown	brown
ITPRID2	brown	brown
JAM2	brown	brown
KARS1	brown	brown
KCTD18	brown	brown
KCTD3	brown	brown
KDM3A	brown	brown
KDM5A	brown	brown
KLHL20	brown	brown
KLHL5	brown	brown
LARP7	brown	brown
LARS1	brown	brown
LBR	brown	brown
LCLAT1	brown	brown
LDLRAD3	brown	brown
LINC01560	brown	brown
LIX1L	brown	brown
LPCAT3	brown	brown
LRCH1	brown	brown
LRRC37A3	brown	brown
LRRCC1	brown	brown
LSG1	brown	brown
LSM12	brown	brown
LSM8	brown	brown
LTA4H	brown	brown
MAML2	brown	brown
MAP3K20	brown	brown
MAP7D3	brown	brown
MAPK1IP1L	brown	brown
MAPKAP1	brown	brown
MAPRE1	brown	brown
MARCHF7	brown	brown
MAT2A	brown	brown
MATN2	brown	brown
MCC	brown	brown
MCCC2	brown	brown
MCL1	brown	brown
MCMBP	brown	brown
MCPH1	brown	brown
MECOM	brown	brown
MED12	brown	brown
MED17	brown	brown
METTL8	brown	brown
MEX3C	brown	brown
MFAP3	brown	brown
MFSD11	brown	brown
MFSD14B	brown	brown
MID1	brown	brown
MIER3	brown	brown
MIOS	brown	brown
MKLN1-AS	brown	brown
MMGT1	brown	brown
MNAT1	brown	brown
MORC4	brown	brown
MSI2	brown	brown
MTMR11	brown	brown
MTX1	brown	brown
N4BP2	brown	brown
NANP	brown	brown
NBPF2P	brown	brown
NBPF9	brown	brown
NCBP2	brown	brown
NCOA5	brown	brown
NCSTN	brown	brown
NEDD1	brown	brown
NEDD4	brown	brown
NEMP1	brown	brown
NFATC3	brown	brown
NFIA	brown	brown
NFIL3	brown	brown
NGLY1	brown	brown
NHSL1	brown	brown
NIPA2	brown	brown
NLN	brown	brown
NME6	brown	brown
NOA1	brown	brown
NOB1	brown	brown
NOC3L	brown	brown
NOL10	brown	brown
NOL11	brown	brown
NOL8	brown	brown
NOP14	brown	brown
NOTCH2	brown	brown
NRAS	brown	brown
NRF1	brown	brown
NSMAF	brown	brown
NSUN4	brown	brown
NT5C3A	brown	brown
NUB1	brown	brown
NUDT17	brown	brown
NUP160	brown	brown
NUP188	brown	brown
ODF2	brown	brown
OGFOD1	brown	brown
OSBPL9	brown	brown
OTULIN	brown	brown
OXA1L	brown	brown
OXSR1	brown	brown
P2RY1	brown	brown
PABPC1	brown	brown
PAG1	brown	brown
PAK2	brown	brown
PAPOLA	brown	brown
PARP11	brown	brown
PARP16	brown	brown
PARP4	brown	brown
PARS2	brown	brown
PATL1	brown	brown
PAXIP1-AS1	brown	brown
PBDC1	brown	brown
PBX3	brown	brown
PCDHB9	brown	brown
PDCL	brown	brown
PDLIM5	brown	brown
PGGT1B	brown	brown
PGM3	brown	brown
PHACTR4	brown	brown
PHC1	brown	brown
PHC1P1	brown	brown
PHF6	brown	brown
PHF8	brown	brown
PHKB	brown	brown
PIBF1	brown	brown
PIGO	brown	brown
PINK1-AS	brown	brown
PIP5K1A	brown	brown
PKN2	brown	brown
PLA2G4A	brown	brown
PLCE1	brown	brown
PLEKHA2	brown	brown
PLEKHA8P1	brown	brown
PLRG1	brown	brown
PM20D2	brown	brown
PMP2	brown	brown
PMS1	brown	brown
PNRC2	brown	brown
POFUT2	brown	brown
POGLUT3	brown	brown
POLR1B	brown	brown
POLR1E	brown	brown
POLR3D	brown	brown
POU3F2	brown	brown
PPIL4	brown	brown
PPP4R3B	brown	brown
PRKAR2A	brown	brown
PRKD1	brown	brown
PRKD3	brown	brown
PRKX	brown	brown
PRPF38A	brown	brown
PRPF4	brown	brown
PRPF40A	brown	brown
PRRC1	brown	brown
PSMC1	brown	brown
PSME3	brown	brown
PTAR1	brown	brown
PTK7	brown	brown
PTN	brown	brown
PTPN1	brown	brown
PTPN12	brown	brown
PTPN21	brown	brown
PTPN9	brown	brown
PTPRZ1	brown	brown
PUDP	brown	brown
PUS7	brown	brown
PXYLP1	brown	brown
PYGO1	brown	brown
QSER1	brown	brown
RAB10	brown	brown
RAB23	brown	brown
RAB4B	brown	brown
RALA	brown	brown
RARS1	brown	brown
RBBP7	brown	brown
RBM12	brown	brown
RBM22	brown	brown
RBM23	brown	brown
RBM45	brown	brown
RBM8A	brown	brown
RBMS2	brown	brown
RDX	brown	brown
RECQL	brown	brown
RELL1	brown	brown
REST	brown	brown
RFT1	brown	brown
RFX5	brown	brown
RHOBTB3	brown	brown
RIOK1	brown	brown
RIOK2	brown	brown
RIPK1	brown	brown
RIPK2	brown	brown
RMDN1	brown	brown
RNF185	brown	brown
RO60	brown	brown
ROCK1	brown	brown
RP11-282O18.3	brown	brown
RPA1	brown	brown
RPIA	brown	brown
RPRD1B	brown	brown
RRNAD1	brown	brown
RSL1D1	brown	brown
RSPRY1	brown	brown
RTTN	brown	brown
SASS6	brown	brown
SCAF11	brown	brown
SCP2	brown	brown
SCYL2	brown	brown
SDE2	brown	brown
SEC22B	brown	brown
SEC24A	brown	brown
SENP1	brown	brown
SEPSECS	brown	brown
SEPTIN10	brown	brown
SERBP1	brown	brown
SETDB1	brown	brown
SF3A3	brown	brown
SF3B3	brown	brown
SGPL1	brown	brown
SHLD2	brown	brown
SIKE1	brown	brown
SLAIN2	brown	brown
SLC10A7	brown	brown
SLC16A2	brown	brown
SLC30A5	brown	brown
SLC30A6	brown	brown
SLC30A7	brown	brown
SLC31A1	brown	brown
SLC35A2	brown	brown
SLC35F2	brown	brown
SLC49A4	brown	brown
SLC4A7	brown	brown
SLX4IP	brown	brown
SMAD1	brown	brown
SMAD4	brown	brown
SMAD5	brown	brown
SMARCAD1	brown	brown
SMARCC1	brown	brown
SMARCD1	brown	brown
SMC5	brown	brown
SMIM15	brown	brown
SMURF2	brown	brown
SNCAIP	brown	brown
SNRNP200	brown	brown
SNRNP48	brown	brown
SNTB1	brown	brown
SNW1	brown	brown
SNX13	brown	brown
SNX2	brown	brown
SOCS4	brown	brown
SORD	brown	brown
SOX2	brown	brown
SOX21	brown	brown
SOX21-AS1	brown	brown
SOX9	brown	brown
SP1	brown	brown
SP3	brown	brown
SP4	brown	brown
SPATA5	brown	brown
SPATA5L1	brown	brown
SPICE1	brown	brown
SPRTN	brown	brown
SPRY1	brown	brown
SPRY2	brown	brown
SRBD1	brown	brown
SRGAP2D	brown	brown
SRSF10	brown	brown
SS18	brown	brown
SSR1	brown	brown
ST13	brown	brown
STAG2	brown	brown
STARD7	brown	brown
STK32A	brown	brown
STK38L	brown	brown
STT3A	brown	brown
STYX	brown	brown
SUCO	brown	brown
SUPT20H	brown	brown
SURF4	brown	brown
SUZ12	brown	brown
SWT1	brown	brown
SYNCRIP	brown	brown
SYNE2	brown	brown
SYTL4	brown	brown
TAB2	brown	brown
TAF1A	brown	brown
TANC1	brown	brown
TARS1	brown	brown
TBX15	brown	brown
TCF12	brown	brown
TCF7L1	brown	brown
TEAD1	brown	brown
TEAD3	brown	brown
TEP1	brown	brown
TFG	brown	brown
TGIF2	brown	brown
TGS1	brown	brown
THADA	brown	brown
THAP6	brown	brown
THUMPD2	brown	brown
THUMPD3	brown	brown
TIGD1	brown	brown
TIGD6	brown	brown
TIGD7	brown	brown
TM9SF2	brown	brown
TMCO3	brown	brown
TMEM131L	brown	brown
TMEM133	brown	brown
TMEM168	brown	brown
TMEM170A	brown	brown
TMEM184C	brown	brown
TMEM185A	brown	brown
TMEM198B	brown	brown
TMEM255A	brown	brown
TMEM39A	brown	brown
TMEM43	brown	brown
TMEM69	brown	brown
TNPO1	brown	brown
TOP1	brown	brown
TOR1AIP1	brown	brown
TOR1B	brown	brown
TP53	brown	brown
TP53INP1	brown	brown
TRAF3IP2	brown	brown
TRAF5	brown	brown
TRAFD1	brown	brown
TRIM25	brown	brown
TRIP4	brown	brown
TRMT2B	brown	brown
TRMT5	brown	brown
TSR1	brown	brown
TTC17	brown	brown
TTC23	brown	brown
TTC27	brown	brown
TTF2	brown	brown
TULP3	brown	brown
TVP23B	brown	brown
TWISTNB	brown	brown
TXNDC11	brown	brown
TXNRD3	brown	brown
UBE2J1	brown	brown
UBIAD1	brown	brown
UBTD2	brown	brown
UBXN2A	brown	brown
UBXN4	brown	brown
UGGT2	brown	brown
UHRF1	brown	brown
UMPS	brown	brown
UNG	brown	brown
UPRT	brown	brown
URB2	brown	brown
USP28	brown	brown
USP3	brown	brown
USP4	brown	brown
USP6NL	brown	brown
UST	brown	brown
UTP14A	brown	brown
UTP15	brown	brown
UTP20	brown	brown
VANGL1	brown	brown
VANGL2	brown	brown
VCL	brown	brown
VEZF1	brown	brown
VGLL4	brown	brown
VIRMA	brown	brown
VPS26C	brown	brown
VPS54	brown	brown
VSIG10	brown	brown
WARS2	brown	brown
WASF2	brown	brown
WASHC4	brown	brown
WDCP	brown	brown
WDR3	brown	brown
WDR35	brown	brown
WDR45B	brown	brown
WDR55	brown	brown
WDR5B	brown	brown
WDR75	brown	brown
WEE1	brown	brown
WLS	brown	brown
WNT5A	brown	brown
WNT5A-AS1	brown	brown
WRN	brown	brown
XPNPEP3	brown	brown
XPO1	brown	brown
XRCC5	brown	brown
YES1	brown	brown
YIPF4	brown	brown
YTHDF2	brown	brown
ZBED1	brown	brown
ZBTB1	brown	brown
ZBTB26	brown	brown
ZBTB33	brown	brown
ZBTB5	brown	brown
ZDHHC15	brown	brown
ZDHHC3	brown	brown
ZDHHC6	brown	brown
ZEB1	brown	brown
ZFP37	brown	brown
ZIC1	brown	brown
ZIC4	brown	brown
ZKSCAN3	brown	brown
ZKSCAN4	brown	brown
ZMYM1	brown	brown
ZMYM4	brown	brown
ZNF107	brown	brown
ZNF117	brown	brown
ZNF12	brown	brown
ZNF131	brown	brown
ZNF138	brown	brown
ZNF2	brown	brown
ZNF200	brown	brown
ZNF217	brown	brown
ZNF252P	brown	brown
ZNF267	brown	brown
ZNF268	brown	brown
ZNF3	brown	brown
ZNF330	brown	brown
ZNF384	brown	brown
ZNF496	brown	brown
ZNF501	brown	brown
ZNF516	brown	brown
ZNF559	brown	brown
ZNF595	brown	brown
ZNF596	brown	brown
ZNF608	brown	brown
ZNF621	brown	brown
ZNF660	brown	brown
ZNF664	brown	brown
ZNF678	brown	brown
ZNF689	brown	brown
ZNF79	brown	brown
ZNF800	brown	brown
ZNF92	brown	brown
ZSCAN30	brown	brown
ABCD3	cyan	cyan
AC019080.5	cyan	cyan
AC073063.1	cyan	cyan
AC087501.4	cyan	cyan
AC090772.5	cyan	cyan
ACADM	cyan	cyan
AL450124.1	cyan	cyan
ALG13	cyan	cyan
ALG8	cyan	cyan
ARL2BP	cyan	cyan
BCHE	cyan	cyan
BIRC2	cyan	cyan
BMT2	cyan	cyan
BUD13	cyan	cyan
C17orf80	cyan	cyan
C2orf49	cyan	cyan
CASP3	cyan	cyan
CCZ1B	cyan	cyan
CDC14A	cyan	cyan
CEP44	cyan	cyan
CEP70	cyan	cyan
CEPT1	cyan	cyan
CLDN12	cyan	cyan
COG2	cyan	cyan
COPB1	cyan	cyan
CTDSPL2	cyan	cyan
DBR1	cyan	cyan
DCTN4	cyan	cyan
DHRS4-AS1	cyan	cyan
DHX40	cyan	cyan
DPY19L4	cyan	cyan
DUS4L	cyan	cyan
E2F5	cyan	cyan
EED	cyan	cyan
EIF2A	cyan	cyan
ELMOD2	cyan	cyan
FAIM	cyan	cyan
FAM114A2	cyan	cyan
FAM172A	cyan	cyan
FAM200A	cyan	cyan
FASTKD2	cyan	cyan
FGD5-AS1	cyan	cyan
GAS5-AS1	cyan	cyan
GLT8D1	cyan	cyan
GNPAT	cyan	cyan
GOLPH3L	cyan	cyan
GOSR2	cyan	cyan
GRPEL2	cyan	cyan
GSTCD	cyan	cyan
GTF2E1	cyan	cyan
GTF2H3	cyan	cyan
HAT1	cyan	cyan
HBP1	cyan	cyan
HELQ	cyan	cyan
HNRNPLL	cyan	cyan
ICE2	cyan	cyan
ING3	cyan	cyan
INTS14	cyan	cyan
IPO11	cyan	cyan
KLHL7	cyan	cyan
LDAH	cyan	cyan
LEPROTL1	cyan	cyan
LRRC37BP1	cyan	cyan
LZIC	cyan	cyan
MCCC1	cyan	cyan
METAP2	cyan	cyan
METTL21A	cyan	cyan
MRPL3	cyan	cyan
NAE1	cyan	cyan
NARS2	cyan	cyan
NBN	cyan	cyan
NEPRO	cyan	cyan
NIFK	cyan	cyan
NKAPD1	cyan	cyan
NNT-AS1	cyan	cyan
ORMDL1	cyan	cyan
OSGEPL1	cyan	cyan
OXNAD1	cyan	cyan
PEX11A	cyan	cyan
PEX13	cyan	cyan
PIGN	cyan	cyan
PNPT1	cyan	cyan
POGLUT1	cyan	cyan
POT1	cyan	cyan
PPP1CC	cyan	cyan
PTCD3	cyan	cyan
PUS3	cyan	cyan
RBBP4	cyan	cyan
RBBP9	cyan	cyan
RBMX2	cyan	cyan
RCBTB2	cyan	cyan
RINT1	cyan	cyan
RNF138	cyan	cyan
RPE	cyan	cyan
RSRC1	cyan	cyan
RYK	cyan	cyan
SEPTIN2	cyan	cyan
SLC35F5	cyan	cyan
SMARCE1	cyan	cyan
SMN1	cyan	cyan
SNX4	cyan	cyan
SRFBP1	cyan	cyan
SRR	cyan	cyan
ST7L	cyan	cyan
STAM2	cyan	cyan
STAMBP	cyan	cyan
STX18	cyan	cyan
TAF1B	cyan	cyan
TAF9B	cyan	cyan
TBC1D23	cyan	cyan
TCAIM	cyan	cyan
TCEA1	cyan	cyan
TENT2	cyan	cyan
THAP12	cyan	cyan
THG1L	cyan	cyan
TIPIN	cyan	cyan
TMA16	cyan	cyan
TMEM123	cyan	cyan
TMEM167A	cyan	cyan
TMEM237	cyan	cyan
TMLHE	cyan	cyan
TRMT61B	cyan	cyan
TSN	cyan	cyan
TSPAN12	cyan	cyan
TSPAN3	cyan	cyan
UEVLD	cyan	cyan
UFSP2	cyan	cyan
USP39	cyan	cyan
VPS45	cyan	cyan
WDR70	cyan	cyan
ZBED5	cyan	cyan
ZCCHC4	cyan	cyan
ZMPSTE24	cyan	cyan
ZNF140	cyan	cyan
ZNF143	cyan	cyan
ZNF22	cyan	cyan
ZNF232	cyan	cyan
ZNF322	cyan	cyan
ZNF502	cyan	cyan
ZNF639	cyan	cyan
[truncated: 5,548 more rows]
