# Supplementary material for: Targeting the MDK/c‐Myc complex to overcome temozolomide resistance in glioma
Source: Clin Transl Med. 2025 Jun 4;15(6):e70359. doi: 10.1002/ctm2.70359 (PMC12137620; doi:10.1002/ctm2.70359)
Supplement: Supplementary file 5 — Supporting Information [file CTM2-15-e70359-s012.xlsx]

## Sheet: Sheet1
Tag	TCGA-27-1832-01	TCGA-12-3650-01	TCGA-12-0619-01	TCGA-12-0821-01	TCGA-26-1442-01	TCGA-26-5132-01	TCGA-06-0745-01	TCGA-06-0211-01	TCGA-14-0787-01	TCGA-06-0644-01	TCGA-32-2615-01	TCGA-14-1829-01	TCGA-12-3653-01	TCGA-16-0846-01	TCGA-41-2572-01	TCGA-41-4097-01	TCGA-27-2528-01	TCGA-06-0219-01	TCGA-12-1597-01	TCGA-28-5208-01	TCGA-28-5209-01	TCGA-26-5133-01	TCGA-14-0789-01	TCGA-06-0178-01	TCGA-41-3915-01	TCGA-06-5408-01	TCGA-14-0871-01	TCGA-06-2561-01	TCGA-26-5134-01	TCGA-15-1444-01	TCGA-06-2563-01	TCGA-15-0742-01	TCGA-28-5204-01	TCGA-41-2571-01	TCGA-06-2570-01	TCGA-26-5135-01	TCGA-14-2554-01	TCGA-28-1753-01	TCGA-27-1830-01	TCGA-06-0130-01	TCGA-06-0184-01	TCGA-06-2558-01	TCGA-06-5417-01	TCGA-06-0238-01	TCGA-02-2486-01	TCGA-76-4926-01	TCGA-32-2616-01	TCGA-02-0055-01	TCGA-06-0139-01
ABCA1	10.4822	13.5354	34.2143	16.5868	49.6931	31.7421	14.3951	37.6696	41.6693	51.7194	20.453	17.2005	17.3279	27.9408	12.0435	66.6246	15.2819	8.98113	13.69	41.8193	35.731	33.2852	84.4275	6.5249	88.7145	43.6323	18.6875	38.0381	29.5535	42.6055	44.2576	13.7933	13.4318	21.3608	29.9683	20.899	26.9921	34.1941	62.4114	50.079	28.4626	30.6185	39.3735	14.6542	50.5883	55.1617	68.3341	23.049	55.168
ABCB4	1.51486	1.27308	1.41744	2.42169	0.919746	2.1755	3.02547	2.13473	0.946069	7.29241	1.05683	1.69065	3.0391	1.28652	2.12122	1.24558	1.6105	0.541309	0.866772	2.33272	0.939719	6.9846	2.57229	0.750437	3.42931	1.56438	2.25138	3.75554	1.44667	2.2647	2.00473	1.24971	2.38498	0.584256	3.79584	1.87314	1.78515	1.17025	3.76344	1.34569	1.66674	2.81109	1.60628	1.45538	0.538835	2.43254	1.11539	1.6548	1.3128
ABCF2P1	0.152014	0.524109	0.330786	0.226938	0.16408	0.44781	0.143886	0.289237	0.292112	0.532849	0.219958	0.112478	0.571815	0.197099	0.246795	0.388864	0.147758	0.155198	0.183114	0.537243	0.738838	0.44437	0.19299	0.0725831	0.198773	0.494732	0.645492	0.306081	0.34841	0.384098	0.247596	0.187173	0.568268	0.51673	0.152744	0.383116	0.373555	0.716537	0.195676	0.332968	0.304098	0.238384	0.967121	0.0932198	0.291152	0.633163	0.286993	0.261212	0.219562
ABHD17AP3	0.848684	3.1197	0.760429	1.11792	0.673563	1.22554	1.18134	1.36545	1.24711	0.758299	1.13514	0.492514	2.39952	0.453102	1.28328	1.0034	0.849187	1.1213	1.27789	1.70134	0.957791	1.19401	0.71302	0.834291	1.55037	0.74988	1.05992	0.502597	2.28841	0.630705	0.406562	1.04497	1.43557	0.91376	1.25406	1.02227	0.669155	0.91512	0.514092	0.485998	1.04862	0.848111	2.38208	0.8674	0.546381	0.43776	0.848256	0.674017	1.26186
ABHD4	66.9707	62.0285	126.732	76.7921	93.6948	139.155	64.3933	98.8629	93.3431	50.8414	58.2047	22.9602	51.9654	135.06	75.7753	59.5536	145.558	39.3412	75.2415	97.4515	93.6851	198.746	77.7506	42.7015	81.7214	44.6382	27.0439	42.8414	35.5874	137.623	75.1127	90.428	95.9492	64.966	92.0857	84.5327	87.2523	57.448	106.008	32.6355	86.9622	86.9348	95.0868	57.7002	42.0135	127.46	147.501	41.5959	35.7046
AC000067.1	0	3.40945	0.860735	2.21442	0	2.18483	3.36965	3.29272	3.0404	1.38652	0.408822	0.975591	0.413309	0.512869	1.60545	0.361378	2.6433	2.22112	1.78679	3.49489	2.52964	0.525586	0.941584	0.472169	2.58612	0.742694	0	0.248891	0.755496	0.20822	2.416	2.67872	4.5498	0.258573	0.496817	7.16523	1.5464	2.58958	0.254583	2.64738	1.18694	3.10148	1.04856	1.01069	0	1.3007	0.560085	1.21374	2.8566
AC000089.1	5.81084	11.6053	5.47416	5.46586	7.01145	5.4798	5.43308	8.93268	5.44691	7.8659	6.37195	7.69024	5.62741	4.04277	4.50603	4.01396	2.8413	10.1288	11.9506	11.0911	8.15737	9.13346	5.62286	19.2864	7.99204	10.0234	15.0454	2.94288	5.68461	5.1478	5.77105	2.79212	9.37366	9.07942	7.20943	6.25086	5.61994	6.12381	4.28723	9.4856	8.00948	6.6676	14.2766	8.03936	7.17407	7.379	5.35146	8.95867	13.05
AC002044.2	0.351105	0	0.445674	0.363997	0.578987	0.718266	0.387722	0.347942	0.674687	0.136746	0.241921	0.288654	0.122288	0.53111	0.237508	0.213846	0.78209	0.418203	0.0881116	0	0.074846	0.311017	0.464321	0.139704	0.382586	0.146497	0.414135	0.441845	0.447067	0.123215	0.476558	1.29693	0.336544	0.535539	0.220495	0.553049	0.19609	0.459716	0.451951	1.06813	0.234124	0.0764712	0	0.777504	0.320225	0.256563	0.276193	0.287294	1.2678
AC002056.1	0.896241	1.77033	0.731341	1.76538	1.41076	1.55845	0.848323	0.888168	1.57871	1.74531	1.0035	1.01314	2.1851	1.35573	1.51568	1.50115	0.54447	1.22002	0.899666	1.60259	1.81501	1.58782	0.829668	0.980684	1.22075	2.61767	2.64284	0.845901	1.99709	0.943567	1.31785	1.28745	2.14768	0.781162	1.4071	1.29409	0.667394	1.95581	0.384555	2.72654	1.04586	0.878412	2.77178	1.60301	1.02177	1.30982	1.05753	1.83339	1.61812
AC002075.2	6.08164	6.79522	5.39155	8.12637	6.68592	5.25303	3.19804	4.55362	6.05969	5.00047	7.21684	8.0554	5.17785	4.08871	5.18056	5.76197	4.3788	3.90939	6.7832	7.67627	8.35483	9.57735	9.65124	4.30199	7.36326	6.48482	20.7232	5.38572	6.02298	8.2999	5.80883	3.05076	11.6589	6.47868	6.22402	5.322	8.80589	7.07817	5.5089	5.48194	6.08305	5.29836	33.4373	4.83448	10.169	7.65363	4.03988	6.63513	8.13339
AC002091.1	2.03813	1.75675	2.43926	0.253556	0.916627	2.75185	1.63979	1.21186	0.979124	2.85768	1.57987	1.13104	1.49073	2.51048	1.9302	3.72407	0.86672	0.936372	2.4551	3.3443	0.651711	0.947848	2.4258	0.729871	3.33131	0.765362	0	2.0519	1.55711	4.72066	1.79814	0.878333	1.90477	1.19909	1.40795	0.64208	1.13828	7.20525	1.57412	10.7887	6.7274	1.06538	1.62084	3.33293	4.87954	1.22869	1.73154	2.00126	9.19934
AC002094.5	1.53411	0.388915	1.47276	1.0104	4.22085	1.32919	2.73334	1.07314	2.08091	0.316321	1.58557	1.89185	0.377169	3.51018	1.83134	2.30845	4.05683	5.15939	1.90231	0.113903	0.692533	0.479629	2.43455	2.80074	1.32749	1.12959	3.19325	2.95266	2.75774	2.56518	3.30711	6.22234	0.389246	4.83724	4.53375	2.55862	1.61278	1.89051	3.83332	0.439252	0.812363	2.83029	2.87061	2.58249	2.5926	1.28588	0.425926	1.21837	0.977558
AC002398.2	4.21415	1.48259	0.374289	1.17692	0.309431	1.58345	0.569833	1.63638	1.65264	2.00976	0.444439	0.424234	1.25809	0.11151	2.09439	0.314289	2.08988	0.702437	1.16548	1.30264	3.30003	0.571376	1.09186	0	0.984	0.753572	0	1.94813	0.657052	0	0.700395	0.74126	0.741927	0.5622	0.10802	0.541876	0.864578	0.900858	0.442821	3.13966	1.80648	0.449558	0	0.791097	0.588291	0.848408	0.568289	0.738912	0.931643
AC002401.4	2.23932	0	5.19061	0.242248	0.350299	0.358517	0.368625	0.926254	2.80637	11.831	4.42762	0.120066	0	1.0099	0.131723	6.40439	1.06466	0.397606	0.146601	0.122891	0.373588	4.91599	8.34344	0.23244	2.5462	0.609358	0	2.20544	0	0.615018	0.2643	0.959043	0.279973	1.52749	0.366861	3.22059	0.326256	0.25496	2.50653	0.355433	0.389538	0.254467	0	0.0995091	20.2461	3.20154	1.56241	1.91201	0.351563
AC002456.1	19.7193	15.4878	36.794	12.9538	4.06128	3.1669	20.5838	17.0943	37.3615	27.1317	6.38087	31.5903	9.62823	14.4565	9.47461	23.9084	5.37399	9.68986	6.24362	8.49042	7.42506	10.4072	5.26431	4.39976	11.5971	17.3014	12.3904	17.8579	4.92789	6.40278	4.12733	10.892	69.6882	26.2628	5.43958	7.40242	24.9081	5.79123	16.7244	12.5586	27.0051	8.67005	8.79357	8.57022	8.19406	12.9281	13.2214	8.59551	7.98551
AC002504.1	0.164289	0.35402	0.536247	0.919737	0.221662	0.907447	2.25483	1.07454	1.8942	0.383919	1.1886	0.405202	0	0.213015	0.44454	0.150095	0.299419	0	0.123688	0.414733	0.210132	0	0	0	0.671325	1.13106	0.581348	0.206749	0.313788	0.259447	1.11496	1.01144	0.590535	0.214791	0	0.129392	0.734036	0.645333	0.317216	0.0999601	0	0.107347	0.871015	0.0839563	0.11238	1.71073	0.155084	0.100823	0
AC002558.1	0.282749	0.152321	0.653724	0.175879	0.222536	0.260293	0.50181	0.210152	0.203751	0.0825927	0.292234	0.0871714	0.590883	0.0916522	0.191268	0.51664	0.257657	0	0.319309	0.356888	0.497264	0.422662	0.0560886	0.337516	0.231076	0.44241	0.500263	0.266868	0.675054	0.18605	0.239861	0.130555	0.304902	0.462082	0.221959	0.222689	0.276349	0.277662	0.136486	0.387081	0.141408	0.138562	0.374764	0.397355	0.290116	0.15496	0.30027	0.303663	0.255245
AC003991.1	0.129058	0.0505638	0.0510605	0.058384	0.20051	0.115208	0.0666314	0.418566	0.180363	0.0548342	0.218269	0.130217	0.196147	0.106486	0.158731	0.235814	0.114041	0.0359349	0.105996	0.0740442	0.105044	0.109126	0.130332	0.182065	0.153414	0.117488	0.166065	0.177176	0.35854	0.197633	0.143322	0.130015	0.286772	0.0613563	0.250514	0.147846	0.0917356	0.122895	0.135922	0.142771	0.0821468	0.153322	0.186607	0.119913	0.112357	0.0771599	0.443005	0.0288007	0.0423649
AC003991.2	1.18254	1.6988	1.07218	2.08413	1.50686	2.17724	1.11932	2.22659	2.84048	1.03628	1.32406	2.43051	2.88312	0.63886	1.99985	1.80062	1.19733	1.30792	1.92897	1.49261	2.26877	1.3094	1.0947	2.94081	2.09393	0.740116	2.78966	1.61217	1.50575	2.90496	2.00634	1.09204	3.54219	1.67489	3.83696	1.2418	2.42162	2.32253	1.64905	2.15851	1.97136	1.67413	4.70212	0.402873	0.674084	2.37633	1.48838	0.362859	2.13501
AC004129.2	0.285236	0.307321	0.31034	0.532277	0.513127	0.262582	0.404978	0.2544	0.411085	0.666552	0.515906	0.351752	0.596079	0.184916	0.19295	0.130296	0.173282	0.50962	0.536861	0.540039	0.364827	0.379003	0.226327	0.936331	0.815879	0.892602	1.00932	0.448691	0	0.0750745	0.483941	0.0878018	0.41011	0.279687	0.268693	0.449295	0.318605	0.373471	0.183581	0	0.855907	0.372749	0.37806	0.364408	0.682891	0.390808	0.134627	0.70019	1.02996
AC004224.1	0.499665	2.5841	0.326185	0.497291	0.898875	1.83992	0.28377	0.831875	0.384065	0.817348	0.826281	1.35561	0.417675	1.03657	0.676006	0.912988	0.364258	1.63242	2.40756	1.38749	1.15036	1.32785	1.11012	1.19289	0.98004	1.2509	0.707238	0.25152	0.763476	0.63126	1.22076	0.738277	1.29315	1.69848	0.251033	0.787056	0.781368	1.04677	0.514545	0.729638	0.699694	0.652967	0.529816	0.612822	1.09372	0.657218	0.566002	0.490626	1.08254
AC004386.1	1.64095	0.964367	0.48692	2.04144	0.939271	0.915529	0.776608	0.5322	1.28997	1.04581	0.770906	2.75947	1.55874	0.386842	0.302737	0.545154	0.63438	2.05608	1.90928	1.60048	0.572409	0.891977	1.30205	2.93818	0.853403	0.746923	4.22298	0.750924	0.854772	0.549691	0.708679	0.36736	1.07243	1.07269	1.59262	0.822427	0.749831	1.56259	1.05614	2.17837	1.79054	1.36462	3.16358	1.21974	1.53064	1.3081	0.352047	1.83098	3.23198
AC004453.1	24.4856	58.7586	24.8242	29.3365	38.3546	27.3223	35.9498	35.4875	23.3922	30.4788	31.1303	45.9795	50.5878	21.9167	33.1269	24.5307	28.9894	54.8262	61.4827	56.7191	39.5922	90.5799	29.6949	90.1757	43.8872	49.1088	111.258	14.0062	27.6348	25.8517	60.143	22.4403	45.2066	47.7457	41.5877	35.72	36.0523	35.1567	24.0865	24.8017	32.9797	29.4527	93.3048	37.4672	22.4589	35.7593	21.472	51.8248	51.2403
AC004540.2	9.84646	34.9468	9.38269	72.3768	63.6175	0.868922	111.475	2.06635	118.102	23.8368	52.7461	59.1258	170.667	24.115	50.3255	5.4092	1.01651	8.47583	17.6363	2.6806	102.151	5.90033	3.57453	60.151	2.73493	77.254	5.92091	34.663	13.7668	46.6149	2.00907	15.0557	90.2173	163.313	49.7921	75.4204	35.0079	19.8863	21.7871	1.87952	97.4576	78.0457	41.626	86.0998	13.8228	17.9173	256.973	1.57979	7.20386
AC004692.1	0.133873	0.865428	0.145655	1.33237	0.481661	0.16432	0.633575	0.795999	0.514502	0.312839	0.276726	0.660364	0.559527	0.520731	0.724474	0.244612	0.162656	0	0.604728	0.675898	0.856139	1.24517	1.06224	1.43822	0	0.50272	1.89486	0.336942	0.511385	0	0.908532	0.494506	0.384962	0.875123	0.840723	0.843487	0.149534	0.70114	0.344648	0.325813	0.267807	0.699784	1.41951	0.5473	0.732589	0.440212	0.252743	0.657253	0.966799
AC004801.1	0.788361	3.39761	1.20084	0.980769	1.2764	0.774131	2.08939	2.25002	1.21194	2.57919	1.14073	1.55552	1.6475	0.408871	1.70654	1.15239	8.04605	2.5756	3.32377	1.99014	2.21835	2.09505	1.25109	2.25854	2.06171	2.96046	4.46346	1.38895	0.602298	1.65998	1.28406	1.74726	2.7204	3.29824	1.18822	1.98688	1.9373	2.89025	1.21776	1.53494	3.31188	0.618142	5.85153	2.09494	1.07853	1.38259	2.23256	1.16115	2.84669
AC004832.6	2.9026	1.04245	0.614068	0.401224	0.0725229	0.395862	0.457902	0.383527	0.309871	0.942073	0.999987	0.0994299	0.505482	0	0.545414	1.03126	0.0979633	0.24695	0	0.203537	0.721881	0.321399	0.127952	0.288734	1.05429	0.504624	1.71184	2.84103	1.23197	0.0848853	0.32831	1.78697	0.811483	0.8433	0.405075	0.635011	0.18012	0.211139	0.51893	2.94343	0.161293	0.105365	0	0.494436	0.441219	0.618631	0.22833	0.296884	0.582277
AC004840.1	0	0	0.609451	0.348431	0.0839738	0.229183	0	0	0	0	0.67543	0	0	0.121047	0.505225	0.170585	0.113431	0	0.281146	0.117837	0	0.248098	0.444465	0	0.152594	0	0.660709	0	0	0	0.506865	0.344853	0	0.488226	0.351776	0.147055	0	0.488953	0.72104	0.113606	0.18676	0	0	0.286252	0.127721	0.20466	0.440637	0	0
AC004840.2	0.199165	0.858343	0.216694	0.495547	0.895721	0.244462	0.565549	0.473689	0.765435	0.232709	1.02923	0.982437	0	0.258234	0.269453	0.727828	0.725959	0.203337	0.599777	0.251387	0.764217	0.793912	0.948192	0.237741	0.325534	0.498604	0	0.501274	0.760797	0.419363	0.270328	1.22614	0.572716	0	0.750456	0.313718	0.444929	0.52155	1.28185	0	0	1.30135	0	0.610671	0.272472	1.09152	0.188005	0	0
AC004884.1	0.533812	2.684	0.387196	1.54955	0.640202	0.436814	0.842118	1.90441	0.341926	1.66325	1.10343	1.53602	2.97479	0.922843	1.68514	0.650254	1.72956	1.99831	1.87548	3.1443	1.13794	1.89145	1.12951	2.54883	2.61754	2.45004	1.25928	0.671771	0.679709	0.561999	1.44909	0.657275	2.0467	2.79161	1.78792	0.560562	2.38504	1.39788	0.687135	0.216528	0.533935	0.69759	3.77349	0.909307	2.67774	1.56029	0.839836	1.96558	3.85507
AC004890.1	8.78086	4.73037	6.14165	7.80281	2.82078	4.2342	3.26518	4.47519	6.62883	7.69481	5.83418	8.50812	7.20894	4.47273	2.54567	3.43808	3.04823	5.12274	5.19421	10.2916	5.61552	7.91719	7.96272	8.23557	5.63839	8.2435	42.1686	4.34115	2.39588	3.30162	3.83089	2.70294	5.86163	13.5301	8.66548	3.45783	11.5596	4.92735	4.44044	5.72424	5.0188	10.2454	14.9637	5.12829	7.29351	3.43738	4.44046	6.54348	13.5886
AC004910.1	0.144249	0.155418	0	0.179455	0.259497	0.177057	0.0682683	0.257309	0	0.0842719	0.149087	0	0.452172	0	0.0975784	0	0.175263	0.294541	0.3258	0.273107	0.368999	0	0	0.0860944	0.235774	0.270843	0	0	0	0.075933	0	0	0.1037	0.188591	0	0	0.0805621	0	0	0	0.288565	0.188506	0.382383	0.221145	0.296014	0.316222	0.136166	0	0.520868
AC004941.2	0.248956	1.07293	1.08347	1.23887	0	0.305578	0.235645	0.888168	0	0.290886	0.514613	0.614023	0.520262	0.968378	0	1.36468	0.302483	0.254171	0.374861	1.25693	2.86581	0.661593	1.18524	0	1.22075	1.55814	1.76189	1.25319	0	1.31051	0	0	0.357947	0.325484	0.31269	0.784295	0	1.95581	0	0	0.498028	0.325338	1.31989	0.508893	0	0.81864	0.70502	0.305565	0.898953
AC005000.1	3.35053	8.28167	6.00422	6.86539	5.58426	5.80598	3.63777	5.39068	4.3554	3.56941	5.90733	4.61796	8.64936	2.93876	6.79949	7.0224	4.19065	5.03047	9.79324	12.1896	10.2095	7.4636	3.44049	5.99926	6.12071	8.88139	6.97415	2.60428	5.27011	6.32867	4.14644	5.09616	9.63475	5.02466	3.83696	5.89855	3.7425	6.70952	3.04439	5.39628	3.64701	6.18142	10.9716	5.94238	3.77487	8.42517	5.11629	5.20097	7.82839
AC005083.1	0.755986	2.0363	1.71359	1.33237	0.056666	10.0525	4.77044	4.34522	2.54225	1.03053	0.911568	1.32073	1.84315	1.22525	1.44895	0.690669	1.14816	0.643186	0	1.27228	2.9008	1.59047	0.499879	0.60161	0.82377	0.946296	0.891701	1.18921	2.16587	0	1.11162	1.08597	0.905793	0.411822	0.474761	1.29004	1.26664	1.97969	0.729843	5.21301	1.07123	1.48189	2.33801	0.579494	1.9823	0.48337	3.27079	0.38662	2.04734
AC005099.1	1.02358	2.60669	1.31615	2.43102	2.00876	1.94167	1.40924	1.65985	2.68216	2.39194	2.78904	3.67206	3.3058	1.56845	3.02141	1.02015	1.24365	2.28004	4.76381	4.58059	3.92757	2.47284	3.54406	7.33101	3.34606	2.44602	8.56106	0.702606	3.19909	1.95932	2.02081	1.60404	3.47854	2.7981	2.80498	1.90545	2.49452	3.16777	0.718676	2.49114	1.86148	2.91844	3.9467	2.75803	1.78223	2.14188	1.40542	5.25372	6.38404
AC005244.1	1.17208	1.80404	1.09306	0.83322	2.10851	1.64417	1.74336	0.398234	1.60877	0.58692	0.865279	1.03243	1.04973	1.3026	0.453063	1.52973	0.81376	5.29936	0.504238	2.11343	0.642483	0.444965	1.32859	0.799485	1.09472	1.67672	1.18499	0.632138	0.639609	0.705124	0.909068	0.618498	1.20372	1.31346	1.68244	0.791236	0.748111	0.876942	0.862128	0.407507	0.502435	1.75049	1.77543	2.22472	0.458138	1.10118	0.474173	0.616539	1.20921
AC005262.1	1.41121	2.0273	0.682406	0	0.705195	1.15478	1.33576	2.23759	2.10917	3.84741	1.78267	2.3204	1.63839	2.23636	2.33353	0	0.381028	2.88154	2.1249	0.989574	2.2061	1.66678	0.995339	5.42799	1.79403	2.15901	4.4388	0	0	0.825404	1.70262	0.386134	1.12724	1.43501	0.590828	1.48193	2.80232	2.46367	1.6147	1.33565	2.97991	1.43436	6.65051	3.5257	1.93064	0.859345	1.18412	3.4642	6.7943
AC005300.1	3.04354	0	0.662281	0.75727	1.23192	1.12073	1.29636	0.723869	0.877274	0.355614	0.157281	0.750655	0.636031	0.39462	0.617648	0.556115	0.369792	0.310729	0.458275	0.576235	0.583919	0.404406	0.241497	0.544957	0.497464	0.190485	1.07697	0.766023	1.16261	0.480638	0.413102	0.749493	0.437598	0.596866	0.38227	0.479408	0.509939	0.398503	1.17531	0.740723	1.06549	0	0	1.24426	1.04094	0.667202	0.861901	0.747119	1.09899
AC005324.5	0.695856	0	0.108157	0.618348	0.17883	0.244034	0.94093	0.118215	0.955118	0	0.821939	0.735537	0.20774	0.902236	0.537963	0	0.724688	0.608942	0.299364	0.125473	0.381439	0.264174	0	0.47465	0.324964	0.373298	0	0.375297	0.759465	1.15123	0	1.7136	0	0.259931	2.37228	1.09609	0.333112	0.260318	1.02368	0.48387	0	0.519629	2.10813	2.23521	0.407992	0.435843	0.375352	0.488048	0.358952
AC005342.1	0.721933	0.583373	0	0.673597	1.13638	0.110766	0.5125	0	0	0.10544	0.559611	1.44671	0	0.468024	0.122089	0.494668	1.09644	1.65838	0.543518	0.113903	0.115422	0.239814	0.143209	0.107721	0.442498	0.112959	0	0.227128	0.689435	0.950068	1.22486	0.777793	0.778493	0.235963	0	0.142146	0.604792	0.472628	0.348484	0.439252	2.61761	0.235857	0.478435	0.553391	0.617285	0.989135	0.255556	0.110761	0.651706
AC005476.1	1.14382	2.46476	1.55561	2.49022	2.18628	1.75496	3.11265	2.72043	2.74747	2.00469	1.77328	1.23423	4.48186	1.29767	2.90155	2.87373	1.9109	3.94125	2.58342	3.42886	2.7431	3.79958	1.36138	2.04805	2.57065	2.32661	6.0712	2.33907	3.82315	1.95685	0.776257	1.05628	3.08358	2.24314	1.43664	2.92777	2.55526	3.74412	0.736175	1.04392	2.86021	1.49475	3.79012	1.02291	2.15163	2.35075	2.83429	1.40391	3.61393
AC005480.2	8.18816	4.7849	2.11396	6.21554	3.99461	3.06624	2.49588	3.46581	6.66714	3.56744	2.43844	7.18812	3.77031	2.69915	1.68985	3.29658	3.20381	5.10082	2.92556	4.02895	3.01763	2.76608	6.6072	4.80424	3.85626	4.5167	8.83961	2.27044	1.06028	3.21444	3.76741	2.05057	4.98851	2.72165	3.1376	3.06048	6.8208	3.63427	4.10881	3.71539	2.08222	5.80358	9.56519	1.27659	3.22769	3.1945	1.57207	3.23645	5.51241
AC005587.1	0.57529	1.8595	0	1.31211	0.344974	0.353066	1.17982	0.684129	0.184247	0.448121	0.396391	0.354723	0.601114	0.248638	0.77832	0.70078	0.232994	1.07679	0.866233	0.726134	0.613181	0.509606	0.304318	0.801173	0.626872	0.840131	1.35713	0.241323	0.732525	0.201889	0.260282	0.354174	0.68929	0.501422	0.722567	0.453089	0.535493	1.00434	0.246843	0.816735	0.671328	0.501196	3.55836	0.489981	0.918212	0.630574	0.362037	0.588419	1.73109
AC005702.2	1.09158	3.13625	5.14648	3.16864	6.90822	6.72328	5.2032	6.94648	6.29276	3.40113	7.93788	0.0241875	8.36422	1.41532	0.518806	10.6375	2.65254	1.11444	3.83512	0.459264	1.88664	3.89384	4.0731	0.434335	8.98499	2.73273	4.37958	0.457895	4.46945	4.21379	2.96321	2.68809	6.801	7.16126	3.19906	2.29255	1.21928	5.71698	1.89872	1.77109	1.45577	4.75494	5.9952	3.38704	0.497785	0.797649	4.48364	1.78638	0
AC005702.3	1.07776	3.09655	2.41946	3.66034	1.29256	3.61142	1.70023	1.87114	6.2131	2.51856	2.97043	0	2.39485	0.931604	1.06438	4.59499	2.18247	3.37066	1.08188	0.539562	3.21648	2.95476	1.81861	0.428837	3.63469	0.899381	0	1.8084	1.37232	0.900099	1.46285	2.65406	2.77884	2.14633	4.06101	2.26353	2.0064	0.178656	1.84976	1.74867	0.359336	0	1.90466	0	0.982968	0.787552	2.37386	1.76377	2.59445
AC005776.1	0.195731	0	1.06479	0.487003	0	0.96099	1.29686	1.39657	2.25671	0.228696	1.61837	0.241375	1.2271	1.26891	0	1.7882	2.37814	0.799324	0.884155	0.247052	1.00139	0.520149	0.621229	1.16821	0.639842	0	1.38521	1.23158	0	0.412133	2.65667	1.92801	0.562841	3.58257	0.983356	0.616618	0.218629	4.10046	1.5117	0.238181	0.391553	1.02313	0	1.20029	0.535548	0.21454	0.739055	0.96095	0.706763
AC005786.1	3.31726	0.794246	0.401024	3.66833	0.331533	0	2.09326	0.438317	0.708276	1.29199	1.90474	2.72722	1.54052	1.4337	1.49599	0	0	3.01044	2.21996	1.39569	0.942865	3.91801	0	1.7599	2.4098	0.922741	2.60851	1.39152	1.40797	0.776094	0	1.81533	0	2.89131	0.925887	1.16116	1.23511	0.965205	2.8467	0.897045	1.10601	0.963338	1.95413	0.753426	1.0085	0.808008	1.0438	1.35719	1.33092
AC005790.1	8.57736	1.90266	3.01927	2.82462	0.113458	3.25135	1.55212	1.80002	4.84775	2.21073	2.60737	1.86663	5.53559	0.163548	1.36523	3.45718	1.53258	2.44682	0.759718	1.75133	0.322669	2.01124	0.600521	1.05399	1.85554	0.947348	3.57077	0.793685	0.963677	1.32798	1.54087	2.17436	1.63224	0.659648	0.950577	1.19213	4.7904	1.98189	1.94841	1.53494	1.00934	0.494514	2.00624	0.257839	3.45131	3.0417	9.5256	1.08374	0
AC005821.1	0.962561	3.83409	1.30116	0.562456	0.170537	1.23519	5.27332	3.20854	11.4343	0.545299	1.4772	4.13661	3.444	0.397105	1.5785	0.639561	2.1264	1.95056	1.71288	3.44236	1.39904	0.155029	0.671189	0.678956	1.43027	4.85601	0.206429	2.45936	0.779954	0.767719	3.46419	6.59037	8.32476	1.08684	1.5387	1.24052	2.24808	1.06936	1.16394	1.40204	1.28371	2.02024	0.927859	1.72909	0.877902	7.7531	1.30787	0.537016	0.263311
AC005822.1	1.2626	2.9573	1.85154	2.18539	1.18505	2.22357	1.35097	3.65575	2.00427	1.47525	2.26947	1.35394	2.9827	1.28118	2.45088	1.9058	1.06717	1.17695	1.81847	4.50381	2.31704	1.31295	0.871163	1.76927	1.79453	2.13016	1.94251	1.45074	1.04849	2.08059	2.98041	2.02776	3.07821	0.717702	1.58583	1.38351	1.28767	4.02511	1.62525	2.27124	1.37271	1.57824	2.32832	1.12212	0.901212	1.20342	1.71005	1.95396	2.37866
AC005832.3	0.269867	0.775365	0.293618	0.335731	0.323652	0.110415	0.085146	0.641845	0.345719	0.210212	0.185946	0	0.563961	0.23327	0.365107	0.493101	0.65578	0.18368	0.677245	0.227085	0.345169	0.597636	0.999283	0.107379	0.147032	0.675605	1.90988	0.226408	0.343625	0.852351	0.244195	0.553805	0.646688	0.117608	0	0	0.301438	1.88452	0.231586	0.109465	0.0899764	0.587774	0.953837	0.275818	0.369197	0.5916	0.509491	0.11041	0.64964
AC005832.4	0.0693911	0.598112	0.0754984	0.258981	0.43691	0.170347	0.131362	0.0825192	0	0.162156	0.430312	0.171146	0.290024	0.269915	0.187761	0.633958	0	0.495913	0.313453	0.262757	0.532523	0.184405	0.33036	0.662653	0.680517	0.0868595	0	0.349299	0	0.0730553	0.18837	0.0854404	0.19954	0.0907217	0	0	0.155018	0.181713	0.178644	0.337763	0	0.362724	0	0.283686	0.189864	0.456357	0.458521	0.0851698	0
AC005840.1	7.52811	6.16436	3.11246	8.24158	6.09423	2.95689	4.98793	3.22285	8.10102	3.87025	6.06889	10.3977	3.46105	4.88042	5.09246	1.37554	2.74401	6.14865	8.61484	7.41157	8.66585	7.00201	6.21229	3.23505	5.41405	5.8424	68.195	5.49474	2.30055	5.23092	5.10898	2.03924	6.49432	7.0864	6.05142	4.26889	9.92239	9.06832	6.97707	5.86291	3.76493	5.11566	13.57	9.38685	8.03322	6.60123	4.54803	8.50071	10.3296
AC005884.2	2.06825	0	0.250031	3.7166	0.41341	1.41036	0.652556	0.273282	5.29916	0.80553	1.18757	1.41698	0.480242	0.893887	0.932724	0.419901	1.11686	1.64234	0	1.45031	0.587859	0.610702	2.18813	1.09727	1.50246	0.575312	3.25272	0	0.877843	0.725821	1.24767	1.13183	1.32165	0.600894	1.44318	0.723964	1.02676	0.601788	1.47906	1.67787	0.919435	0.900936	2.43673	0.704621	1.57195	1.51133	0.650788	1.69236	0.829803
AC005912.1	77.9086	103.127	81.8593	96.9231	147.362	92.076	111.036	78.8832	94.1034	94.4113	115.031	158.938	102.339	69.2675	110.825	69.1437	163.896	106.812	181.327	189.649	149.757	143.745	115.865	125.15	138.984	156.87	338.698	71.4316	73.9764	118.347	121.759	80.5793	170.905	130.96	106.8	103.435	203.385	79.8584	78.796	110.787	99.0782	91.0487	323.358	137.868	168.404	157.127	84.8899	151.086	147.894
AC005943.1	0.0566487	0.366209	0	0	0.0509542	0.139065	0.21448	0.202098	0.217713	0.132379	0.0585488	0	0.355149	0.440699	0.076641	0.103508	0.0688285	0.0578354	0.0852977	0.214507	0.0724557	0.150542	0.179797	0	0.185184	0.212728	0	0.142578	0	0.05964	0	0	0.244347	0.444374	0.355755	0.178462	0.189828	0.29669	0.291678	0	0.283309	0.296116	0.300335	0.173694	0.232498	0.0620924	0.106949	0.278119	0
AC006026.1	0.0629639	0.169598	0.0342528	0.195827	0.113269	0.0386421	0.0148994	0.037438	0.0907441	0.220705	0.0650759	0	0.13158	0.040819	0.127777	0.115048	0.114752	0.176778	0.0948067	0.11921	0.241599	0.18824	0.1249	0.0187899	0.1801	0.216739	0.222802	0.0792364	0.120259	0.0994331	0.128192	0	0.226323	0.0617391	0.158166	0.074384	0.0351649	0.206103	0.101311	0.210704	0.0472339	0.123423	0.333817	0.0321763	0.0430696	0.0690145	0.0594359	0.115922	0.056839
AC006122.1	4.38615	5.55972	1.6843	4.49371	1.2764	4.27531	2.32003	3.52845	5.45372	2.41171	3.19996	3.81811	4.58304	2.50898	3.83971	2.59289	2.50786	3.8195	1.35972	4.39641	4.62004	4.11391	2.25196	2.92584	2.952	2.90664	5.47788	2.11048	2.46395	1.22235	2.62648	1.42957	4.26608	3.20454	3.2406	1.82883	4.17879	6.41861	2.15875	1.56983	3.48393	2.36018	5.47156	4.21918	2.47082	1.13121	1.21776	2.21674	4.19239
AC006126.4	0.987165	3.1908	3.49065	4.75886	1.3319	4.08943	1.98557	2.34785	1.89695	4.46952	2.29562	1.52171	1.80508	0.159993	1.16861	3.38203	10.0451	0.503922	1.3006	6.23002	5.83961	13.6087	5.48302	0.589185	8.06757	4.17039	2.61986	0.931717	1.88545	0.259823	2.67977	3.03871	5.85477	2.25858	4.95953	8.94096	1.10265	7.43208	5.877	3.00315	0.617121	8.22398	1.96262	0.756702	0.84407	0.135253	6.75593	2.42326	1.3367
AC006210.2	0.442014	0.396865	0.320611	0.595717	0.496977	0.22606	0.13946	0.481835	0.283126	0.129115	0.532981	0.635938	0.538831	0.143277	0.398672	0.471128	0.268525	0.112818	0.110926	0.743882	1.36627	0.489433	0.584544	0.131907	0.963292	0.461071	0.521364	0.463541	0.281411	1.3185	0.34997	0.136061	0.688485	0.192629	0.370114	0.232082	0.45258	0.578747	0.426728	0.224116	0.221058	0.385085	0.585858	0.112941	0.503923	1.00935	0.173853	0.0904203	0.532022
AC006445.1	0.0700765	0.30201	0.228732	0.348718	0.56729	0.258044	0.331649	0.0833343	0	0.163758	0.217281	0.0864181	0.585777	0.18172	0.0948077	0.128044	0.0851434	0.357722	0.105516	0.0884508	0.358521	0.558679	0	1.42205	0.229079	0.0877174	0.49594	0.0881872	0.535376	0.295108	0.0951154	0.172569	0.201511	0.274853	0.176033	0.441529	0.391373	1.10105	0	0.0852746	0.210278	0.0915766	0.371526	0.071622	0.0958697	0.153621	0.19845	0.344044	0.759116
AC006512.1	0.390117	0.840645	1.48558	0.727994	2.45631	0.239422	0.369259	0.231961	0.749652	0.227911	0.604803	1.44327	0	1.26455	1.31949	0	0.710991	0.597433	0.293705	0.246203	0.249487	0.259181	0	0.698519	0.637643	0.488324	0	1.22735	0.745111	0.616075	1.05902	2.40173	0.560907	0.255019	0.979976	1.229	0.653633	2.55398	0.753251	0.949449	0.390207	0.764712	1.03414	1.79424	0.533708	0.427606	0.368258	0.239412	0.704335
AC006927.1	1.1398	0.49122	0.248023	0.567192	0.512611	0.139903	0.215772	0.135544	0.219025	0.532706	0.235606	0.421678	0	0.738923	0.462616	0.624792	0.553945	0.46547	0.171623	0.575463	0.583137	0.605796	0.54264	0.816341	1.1178	1.28406	2.41995	0.860622	0.435396	0.359996	0.773529	0	0.983277	0.745084	0.715796	0.897687	0.254628	0.895431	0.586871	0.693498	0.798044	0.5958	0	0.582468	0.155933	0.874531	0.430374	0.279795	1.23471
AC006970.1	4.37753	3.14432	3.81025	1.45224	0.656248	4.65672	1.65739	1.90876	5.04715	4.77382	5.42924	4.49863	9.45299	3.97309	9.4759	3.73269	1.77291	2.83051	0.878851	4.23609	3.35941	1.55109	4.86283	1.21927	2.86202	2.19181	8.26141	1.46903	2.22959	1.9971	1.38639	2.33566	8.18218	0.953861	0.733093	3.44767	2.60781	6.11379	2.6296	4.61667	3.64879	1.52549	4.64168	2.23704	11.5783	3.1988	1.37742	5.01473	10.5379
AC007016.1	3.7221	4.51158	1.01242	1.44704	4.18493	2.28432	2.86251	2.21314	3.12918	4.34898	5.04912	0.860639	3.40303	0.301626	4.40623	4.6757	1.41324	5.9376	5.2542	2.93628	3.86806	2.16374	1.84587	0.833069	3.42211	6.40625	3.29271	2.63477	7.99773	1.22458	1.57876	4.0101	4.68265	7.60352	0.292186	1.83216	1.29923	7.31024	0.598897	1.13234	4.88639	1.52002	6.16671	2.13985	3.81907	3.82479	3.95273	3.71187	2.52002
AC007041.1	0.344012	0.635397	0.21388	0.275125	0.287329	0.120644	0.279102	0.409095	0.188873	0.200976	0.177776	0.515141	0.564856	0.350461	0.332443	0.089797	0.298555	0.351218	0.554989	0.403198	0.565719	0.424451	0.233969	0.410644	0.602449	0.369097	0.347802	0.401996	0.187729	0.465657	0.166761	0.363066	0.565278	0.481886	0.308629	0.464466	0.219575	0.836511	0.3163	0.448522	0.221202	0.128445	0.781651	0.502284	0.268933	0.538672	0.231955	0.633353	0.532367
AC007066.1	5.51232	1.28414	0.972563	3.89219	2.94812	1.64579	2.25626	1.24017	4.00798	1.39259	1.38581	5.32798	1.86803	2.51117	1.41092	2.17775	0.905068	2.58574	1.79461	2.63263	2.09608	2.17753	1.41855	3.02325	2.92211	2.79729	7.38052	1.68736	2.8455	2.19588	2.62878	1.10063	2.35625	3.31122	3.18107	1.6427	2.49616	3.90135	0.767091	1.45034	0.894097	2.33629	7.89857	2.28401	3.05726	2.44947	1.12507	3.4743	3.76569
AC007160.1	1.24556	5.36801	1.35519	1.32819	1.12035	1.96566	1.34739	2.53921	0.683852	1.03953	1.10343	2.63318	4.09034	1.84569	1.68514	3.25127	1.72956	2.36164	2.94718	3.59349	2.27588	1.65502	2.54139	3.82324	2.3267	3.11823	2.51857	1.34354	0.679709	0.749333	2.65667	0.876367	3.32588	2.55898	2.68188	1.68169	3.18006	2.79577	1.37427	1.73222	1.77978	1.62771	1.88674	0.727446	2.92117	1.56029	1.67967	3.27597	3.21256
AC007182.2	9.46033	3.04263	3.22615	7.20207	7.2393	3.11963	4.00949	2.01495	5.15526	2.30972	3.79431	4.52727	1.77044	5.12614	2.4834	3.35398	3.77427	4.3247	3.82694	6.59421	7.22394	3.18947	3.80928	5.39354	6.92366	3.00465	15.9885	3.90919	3.23623	3.27041	3.25806	2.26013	4.66934	2.39984	8.15794	4.22583	5.04696	4.43706	4.36211	5.32648	3.53079	3.50588	32.9382	3.3192	6.56779	2.63105	5.06492	5.54578	8.66752
AC007238.1	4.72745	3.51275	3.68915	3.5693	3.63639	4.72215	1.72816	2.79153	2.81927	2.74278	3.90882	1.28659	3.33852	2.325	2.42601	2.97862	3.24826	1.26487	3.38731	5.51433	3.91985	2.51261	3.46654	0.972951	3.83685	5.99914	5.7684	2.74895	2.24175	3.43247	2.7879	2.40862	5.90644	2.47226	3.56262	3.18403	3.09546	3.32971	3.14756	3.21359	2.73929	2.68418	8.64261	1.46617	3.79129	4.96732	3.6316	2.96123	2.94316
AC007250.1	2.85489	2.17125	0.730861	1.67137	0.151054	0	0.953736	0.798825	1.29082	0.588656	0.520703	1.03548	1.05284	0.653225	0.454404	0.306851	0	2.74324	0.505729	0.847872	0	2.23141	0	1.80416	1.64693	0.840841	1.18849	0.845344	0.641501	0.70721	1.1397	1.65421	0.241456	1.31734	0.632781	0.793576	0.750324	0	0	0.408713	1.34379	1.09729	0	1.02983	1.14873	0.184073	0.158525	0.412242	0
AC007383.1	0.267745	0.76927	0.58262	0.666183	0.401384	0.219094	0.591336	0.106133	0.343001	0.20856	0.46121	0.660364	0.932545	0.462872	0.482983	0.163075	0.542187	1.45789	0.537536	0.788548	0.342456	0.47435	0.141632	0.21307	0.437628	0.446862	0.631621	0.336942	0	0.0939611	0.121138	0.219781	0.769924	0.583415	0.336289	0.421743	0.498446	1.63599	0	0.217209	0.178538	0.349892	0.946339	0.364867	0.366295	0.391299	0.252743	0.547711	0.966799
AC007387.1	7.56826	13.8622	5.35234	8.00308	4.08449	10.683	6.44725	10.8001	10.1803	6.19005	9.77765	9.33315	15.0252	8.8316	6.6555	5.53149	4.13797	8.88582	15.9541	10.508	3.87203	12.0675	9.00782	8.13076	9.89622	8.9998	18.7465	5.23832	10.1186	6.37432	9.24522	10.2506	7.07304	14.3473	6.65404	11.9213	7.1856	7.92755	6.33233	3.68386	8.70552	5.43965	14.0437	3.86759	12.4247	4.56255	6.07257	10.2181	13.6641
AC007537.1	0.11108	0.718085	0.36257	0.552762	0.799313	0.409032	0.94627	1.05676	0	0.778731	0.459224	1.36984	0	0.432075	0.450847	0.811863	0.269926	0.567035	0.669028	0.841235	0.568302	0.295192	0	1.45855	0.54468	0.834259	2.35838	0.139788	2.54592	0.350837	0.45231	0.273543	1.27768	1.30703	0.697586	0.874849	0.744451	0.581768	0.857911	0.540684	0.333318	0.870963	2.35566	0.681179	0.759828	0.974037	0.629137	0.954368	2.00549
AC007560.1	2.15552	5.67702	4.95104	2.08569	1.93884	5.29153	4.98733	7.97477	5.06253	5.59679	4.45564	7.08847	3.00303	3.10535	4.21234	3.50094	4.07395	6.60202	7.21251	9.37131	4.28864	6.3647	3.04062	6.00372	7.04636	3.89732	5.08495	5.12379	12.8084	4.53868	4.22601	5.60302	4.47661	5.63623	4.21142	3.77256	5.35041	7.52616	2.77463	6.12034	4.55159	4.38177	8.8884	4.16133	4.25953	6.82545	4.06948	7.93696	3.45926
AC007611.1	0.265933	0.382032	0.305413	0.459496	0.598002	0.652833	0.475461	0.386522	0.45424	0.811331	0.305393	1.23891	0.555741	0.862012	0.579655	0.998822	1.05908	0.633509	0.756356	0.428901	0.359035	1.06006	0.375131	0.370349	0.38637	0.425345	0.522789	0.632138	0.451488	0.731048	0.461218	0.400204	0.764714	0.289733	0.35257	0.511976	0.759112	0.425575	0.342316	0.449456	0.65021	0.675741	0.313311	0.407697	0.485088	0.761109	1.03202	0.398937	0.586823
AC007683.1	7.58747	8.27844	3.5529	8.84186	9.50283	6.24806	6.99998	7.42394	8.67428	6.50875	9.72802	7.93555	8.22912	5.85287	8.18619	6.1422	6.76825	9.90364	12.8709	12.0015	8.84474	8.55034	8.38291	10.5475	9.57598	10.9402	25.1494	4.95549	9.53893	8.29147	6.90914	7.68674	10.0807	9.29199	8.08232	7.86684	7.29503	13.0784	5.06883	6.19431	6.43644	7.27964	20.8771	8.04929	8.93486	6.42168	5.43975	10.2558	19.421
AC007685.1	0.376739	0.270606	0.273264	1.71852	1.12956	0.616564	1.06979	0.448014	0	1.61403	0.648959	2.47783	1.5746	0.976947	0.339798	0.688377	0.61032	1.02568	1.51271	1.74358	0.642483	0.83431	0.398576	1.04932	0.615777	0.943156	3.55497	0.316069	0	1.1899	1.3636	0.773122	1.98613	2.29855	0.315457	0.791236	1.96379	1.64427	0.484947	1.52815	0.879261	0.656434	4.66051	1.15514	1.37442	0.825884	0.829802	1.54135	4.08109
AC007688.2	4.18797	9.18563	4.39383	5.30313	3.63245	2.66203	4.10563	4.44669	2.73045	4.5438	4.32845	9.22248	3.75082	3.49075	2.12474	3.41619	3.72544	9.69668	10.3598	7.74032	3.34785	6.85651	3.79776	13.3013	7.57863	3.08918	8.99748	2.16459	3.14242	2.91317	3.45122	3.68328	4.6236	6.15976	4.3208	4.24077	4.51084	4.11261	3.17676	6.27931	5.53539	4.20239	11.8947	7.26128	4.3994	3.93465	4.37688	9.91336	15.9324
AC007849.2	0.843596	0.51938	0.655602	1.49927	0.325198	0.295846	0.798492	0.286627	0.694742	1.2673	0.622781	0.297234	1.25923	0.156256	0.65218	0.440405	0.146425	0.984306	1.08877	1.36902	0.770707	1.12092	0.573747	0.575425	0.393958	0.603406	1.70578	0.454978	0.460355	0.253755	0.817871	0.296774	1.38619	0.157559	0.454097	0.379659	0.942286	0.315587	0.465385	0.879904	0.843792	0.629954	1.27786	0.615858	1.31897	1.58514	0.910089	0.739585	0.870324
AC007938.2	0.150848	2.32183	0.351695	0.375329	0.348903	2.56574	0.224373	1.28134	1.15949	0.151075	0.935448	0.292325	0.630477	0.195587	0.23324	0.27563	0.235647	0.220011	0.68141	0.326402	2.28772	0.629945	0.307784	0.41158	1.05669	2.37376	5.64287	0.433905	0.905505	0.204189	1.57948	1.11442	3.40825	0.535307	0.378932	1.62933	0.288849	0.733615	0.610265	0.209787	0.711306	0.394259	0.571252	0.2643	0.176889	0.377929	0.101711	0.317398	0.233441
AC007950.2	0.338589	0.260575	0.236821	0.270788	0.195784	0.237484	0.709647	0.431407	0.46474	0.169549	0.174973	0	0.353787	0.219504	0.458082	0.132572	0.617081	0.123458	0.218496	0.335789	0.340267	0.417759	0.153521	0.375301	0.11859	0.423824	0.171159	0.213047	0.0923849	0.483778	0.262611	0.297785	0.208637	0.695624	0.637903	0.495239	0.270142	0.126665	0.466971	0.176581	0.241905	0.284445	0.384664	0.667393	0.0661734	0.106036	0.159808	0.148421	0.261987
AC007969.1	73.0159	152.413	59.1327	92.5741	61.6785	69.9835	109.377	116.578	90.2853	83.6814	77.1713	116.978	93.4098	68.9866	100.846	56.1502	95.0406	128.737	107.266	161.562	132.533	124.184	89.8767	136.271	89.2487	121.756	130.309	46.8221	72.2758	60.294	116.341	74.8936	117.762	94.4647	112.761	78.8085	154.038	76.4823	60.1523	78.3439	100.087	72.5176	90.2134	88.9026	89.2939	86.1568	58.8557	94.1387	96.2906
AC008026.1	3.55556	20.5225	8.98043	9.16262	9.93709	10.2871	12.981	12.0807	10.4926	9.7925	15.3555	17.2256	16.4529	5.43331	12.3695	6.72874	8.48577	21.7802	28.6806	20.035	15.1048	39.145	7.25462	35.015	14.3213	14.6235	25.1631	2.39703	4.85072	9.35827	9.65198	6.41051	17.1623	20.5863	11.005	10.4011	16.5953	16.294	6.37483	9.88957	11.4312	9.12693	26.9294	14.2763	9.20735	10.1607	11.2677	24.0022	20.1752
AC008026.2	0.652436	1.75738	0.887324	2.43501	1.1737	1.60165	2.6246	2.90951	1.25373	2.66812	1.51722	2.2126	2.04517	1.69188	2.4274	2.08623	1.58543	2.99747	5.15757	2.05877	2.29485	2.16729	1.55307	3.30993	2.66601	0.816679	4.61737	0.205263	1.8692	0.343444	2.87806	2.00834	1.87614	2.55898	0.614597	2.31232	2.18629	5.5527	0.209958	2.97726	1.63147	1.91837	0.864758	2.00048	1.56201	2.1454	0.923819	4.00396	5.88969
AC008065.1	2.12042	2.81181	1.06479	1.42042	0.880278	0.600619	1.23511	0.969838	2.19403	0.571741	1.01148	3.82176	2.04517	0.845939	1.10337	0	0.198179	2.99747	1.22799	1.85289	0.83449	0.650187	2.58845	3.89404	1.0664	0.816679	2.30869	1.64211	0.623067	0.85861	0.885557	0.401668	0.703552	1.06624	1.84379	1.0277	1.63972	5.12557	0.839832	2.18332	0.489441	1.06576	4.32379	1.00024	1.56201	0.715133	0.769849	1.40139	1.76691
AC008267.8	0.808169	0	0.15517	0.0591419	0.299324	0.641867	0.269986	0.226133	0.548113	0	0.24567	0.293127	0.198693	0.308194	0.450217	0.260592	0.115521	0.0970704	0.143163	0.0600043	0.0608045	0.0631672	0.150885	0.170242	0.155406	0.0595068	0	0.119651	0.363195	0.150149	0.193577	0.409742	0.0683517	0.745833	0.716515	0.524177	0.106202	0.248981	0.428357	0.115699	0.0951007	0.186375	0	0.485878	0.0650372	0.104215	0.0897513	0	0.343319
AC008280.1	0	0	0.449692	0.856983	0.247845	0.169106	0.130406	0.163837	0.529488	0	0.569572	0.339799	0.287912	0.178633	0	0.503473	0.167394	0.562631	0.829789	0.347792	0.528645	0	0.218636	0.657828	0	0.517362	0	0.693511	0	0.725234	0	0.50891	0.792349	0.180122	0.346084	0.434027	0	0.721561	0	0.670606	0	0.360083	0	0.42243	0.753927	0.302022	0.130052	0	0
AC008427.2	1.55987	1.49391	0.754293	2.1562	0.857431	1.48917	1.5585	1.64887	0.999155	0.708784	0.71653	2.13736	0.724396	1.23598	1.17243	0.791721	1.2635	1.0617	1.04389	1.96887	1.66261	1.72721	1.37524	1.13789	0.849867	2.38645	2.4532	1.09056	2.31724	1.64224	1.41148	0.426811	2.61657	1.13298	0.870758	0.546013	1.45196	1.58854	1.3386	0.843633	0.520078	1.35897	3.21611	0.354283	0.948451	1.89974	0.490823	1.27638	0.938754
AC008481.1	1.00337	2.47099	2.33931	3.20979	3.22324	2.11127	1.35675	2.04548	1.92808	0.669919	1.62961	3.35852	2.99545	1.67265	1.16355	1.04763	1.39326	2.92682	2.37412	1.08553	1.83335	2.66642	2.2747	1.02661	2.57714	1.07653	8.11538	1.26268	1.09509	1.81089	1.55643	1.05894	1.64873	0.937	2.52047	1.35469	3.36225	2.25215	1.29156	2.0931	1.57709	1.49853	3.03975	1.61149	3.13755	1.88535	1.21776	3.16677	5.69337
AC008677.1	0.436351	0.391781	0.158252	0.180949	0.163537	0.178531	0.275347	0.21621	0.139749	0.169947	0.300658	0.0896843	0.379948	0.282883	0.196782	0.332208	0.265084	0.0371243	0.328514	0.642558	0.232545	0.289897	0.288527	0.0434057	0.237738	0.182066	0.772027	0.13728	0.138903	0.229696	0.345486	0.313409	0.365973	0.285242	0.228358	0.343663	0.162466	0.380888	0.234034	0.221244	0.072742	0.237595	0	0.074329	0.14924	0.159428	0.1373	0.133893	0.131301
AC008677.2	1.48397	3.19775	3.22916	3	2.3359	4.09834	5.09179	3.75004	2.13871	2.60086	3.25922	3.43131	5.0394	1.68358	7.02692	2.71152	2.70455	3.97703	4.74824	4.91683	4.50788	4.19009	2.94373	4.42852	5.15428	0.696579	9.18947	0.466873	2.12576	1.17175	3.27309	2.0556	3.46718	3.88028	3.0288	3.79845	3.31516	3.88606	1.19388	2.03154	3.52525	3.15131	5.9007	1.89588	4.06036	3.6598	2.27634	5.23655	4.01885
AC008750.1	6.57608	2.48605	7.02933	1.43527	2.283	3.39862	1.85642	4.66469	3.10374	2.29161	2.50403	1.13819	0.723291	1.79504	1.71694	4.42688	0.5607	1.06008	0.347432	2.03868	1.32806	1.83955	3.11246	0.826297	6.6	1.1553	0	5.66226	2.20353	3.5224	1.25274	3.26723	1.4929	4.82669	11.4475	1.27209	2.06187	4.53176	9.05892	4.7733	3.11571	1.20613	0.611658	2.94785	2.36751	2.65559	1.74249	1.98245	17.4967
AC008750.2	0.395357	0.243411	0.798856	0.491849	0.101604	1.87178	0.427679	0.738814	0.651191	0.263968	1.05073	0.139301	0.11803	0.292922	0.534885	1.23839	0	0.172988	0.340172	0.926753	0.577915	0.750464	0.26889	0.337096	0.276947	0.28279	0	0.497534	0.862994	0.356772	0.613281	1.04314	0.243618	0.959935	1.41877	0.622754	0.252348	1.47902	0.508913	0.687288	0.338956	0.295232	0.598877	0.519526	0.463609	0.619071	0.693094	0.138645	1.01971
AC008750.4	1.55512	3.35107	1.12799	0.644889	1.16566	3.18136	0.245329	0.616445	0.498057	1.21136	2.67881	0.958885	2.16657	1.00817	1.05198	1.42076	0.314914	1.05847	1.56106	4.9072	2.32057	2.75513	0.822632	1.23756	2.1182	1.29774	0	0.326172	1.98016	0.81862	0.351797	0.319134	0.745315	2.03316	1.30216	1.22479	0.579017	1.35746	0.667264	0.315399	1.55548	0.677416	1.37414	1.32452	0.354587	1.42047	2.44664	0.954368	0
AC008753.1	1.79879	7.10626	1.19601	3.35672	2.33707	2.82122	2.74311	2.61447	3.84065	2.80234	2.89198	2.21827	3.96792	1.29572	3.51523	3.10416	1.21419	3.06079	3.00945	3.1534	2.42854	5.70974	2.53741	3.57868	3.2668	1.87635	7.07238	1.13184	3.05391	1.47294	2.7128	2.46092	2.72998	2.87435	2.76136	2.51858	2.56735	5.49555	1.415	2.31052	2.19904	2.08949	7.41743	1.73633	1.50387	2.19073	1.79234	6.13282	5.41271
AC008764.4	0.287645	0.413223	0.260801	0.834979	0.388095	0.588444	0.499154	0.513097	0.0921237	0.168046	0.495489	0.650325	0.400742	0.124319	0.3243	0.35039	0.174745	0.342616	0.794047	0.786645	0.981089	0.191102	0.989035	0.629493	0.078359	0.540084	0.678566	0.422315	0	0.706613	0.325353	0.0590289	0.482503	0.313388	0.361284	0.453089	0.535493	1.00434	0.617106	0.0583382	0.335664	0.375897	0	0.293989	0.459106	0.893313	0.0905093	0.29421	0.519328
AC008799.1	0.869439	2.67645	1.75678	1.69971	2.34612	1.98191	2.23373	1.47704	0.9547	2.61224	1.79721	2.91023	1.81693	0.805216	2.35256	0.680846	1.66002	3.67742	3.36637	2.97868	2.22409	4.95109	1.18265	8.8958	1.62411	2.02115	5.27411	0.937833	1.89783	1.04611	2.36019	1.07053	1.9644	3.73488	2.96405	2.54338	2.21978	1.30102	0.959283	1.51143	2.36045	2.11007	8.56053	1.1425	1.5293	1.36141	1.40695	4.421	3.13945
AC008802.1	1.57871	0.77316	0.312302	2.05329	0.387278	0.880806	0.882999	1.02403	0.827366	0.58692	0.296667	1.94686	0.899771	0.930426	1.84462	0.262239	0.871886	1.17221	1.40466	2.44554	0.82605	1.1442	1.93594	2.65543	0.703745	0.988068	2.53926	0.903054	0	0.453294	0.584401	0.26507	0.928581	1.12582	1.80261	0.791236	2.08402	0.93958	0.831338	0.785906	0.502435	1.40664	2.2827	0.95345	0.981725	1.49446	0.270956	1.40923	2.59117
AC008813.1	0.705516	0.829247	0.628045	0.159583	0.403834	0.787252	0.182126	0.228816	0.492992	0.52458	0.530313	0.237283	0.402101	0.498961	0.607412	0.703156	0.0779279	0.261926	0.386297	0.48573	0.656277	0.340889	0.30535	0	0.419332	0.401419	0	0.0807137	1.22501	0.472672	0.435274	0.868692	0.645519	0.503121	0.32223	0.404111	0.286564	0.839783	0.16512	0.312192	0.320764	0.251448	1.02012	0.131105	0.263235	0.492109	0.181632	0.157444	0.46319
AC008817.1	0	0	0.0790752	0.316458	0.294177	0.0892084	0.137585	0.0864286	0.06983	0.0424596	0	0	0.075941	0.047117	0.049164	0	0.0883049	0.0371005	0.0547172	0.18347	0.0464793	0.144856	0.115337	0.0867558	0.0593964	0.0454873	0	0.0457309	0.138814	0.153033	0.0493236	0.0447441	0.0522484	0.190039	0.136927	0.0572405	0.081181	0	0	0.132662	0	0.0474885	0.385321	0.0742814	0.149144	0.0796627	0.102909	0.0446023	0.131217
AC008915.3	7.55323	6.55904	6.86878	8.97594	2.38296	8.37168	8.00305	8.91519	8.6653	7.70573	10.0204	12.5817	3.29827	7.45468	6.9397	5.5617	6.7117	12.9483	3.90421	9.17798	6.84911	5.91689	5.09877	12.8515	5.4358	5.85625	5.98378	5.74574	2.36852	5.93439	4.97301	7.70389	5.2679	4.12689	4.03547	4.35062	10.1998	3.39499	4.86135	6.99641	8.11879	8.10276	1.79306	4.26318	5.08957	8.27907	8.08777	4.42781	10.7874
AC008953.1	0.356993	0.76927	0.388413	0.222061	0	0.657281	0.168953	0.212266	0.686003	0	0.553452	0.660364	0.373018	0.462872	0.241491	0.326149	0.216875	0.364472	0.537536	0.450599	0	0.47435	0.56653	0.21307	0.875256	0.670293	1.26324	0.224628	2.72739	0.375844	0	0.219781	0.513283	0.233366	1.12096	0.562325	0.797514	1.86971	0.459531	0.434418	0.357076	0	1.89268	1.0946	0.244196	0.978249	0	0.657253	0.644533
AC009005.1	9.33974	7.51175	7.51398	9.08263	3.07638	15.7428	0.933843	17.5205	28.6905	5.68694	7.54568	6.0022	6.32272	2.38784	2.49159	4.08613	13.7453	13.5644	8.12097	14.6113	13.7966	8.82687	5.94955	7.69423	7.31036	16.3837	1.86193	7.69773	5.27621	5.74742	12.6769	19.5174	8.03826	1.37586	3.55227	2.38287	10.2854	6.37282	1.69329	5.60263	3.61835	0.0859526	7.67159	2.2856	5.66887	6.05585	10.4307	6.29684	1.89999
AC009078.1	0	0.937271	0.315493	0.450928	0.45644	0.355922	0.480319	0.517247	0.278606	0.592917	0.524472	0.536388	0.454482	0.187986	0.784615	0	0.264238	0.370058	0	0.915009	0	0.385296	0.115042	0.432671	0.710936	0.272226	0	0.182456	0.553837	0.610567	0	0.357038	1.35499	1.2321	0	0.114189	0	0.759344	0.746517	0.617506	0.290039	0	1.15301	0.518642	0.495878	0.953511	0	0.0889768	1.04706
AC009097.4	0.0730527	0	0.158965	0.454411	0.131419	0.0896676	0.345734	0.173747	0.140379	0.170713	0.0755031	0	0.152664	0.189438	0	0.266964	0.0887595	0	0.109998	0	0.0934371	0.0970678	0	0.34881	0.119404	0.365771	0	0.36773	0.279057	0.230731	0.0991551	0.179898	0.105035	0.0955089	0.0917545	0.230141	0	0	0.564211	0.266689	0.146139	0	0	0	0.199883	0.320291	0.206878	0.179328	0
AC009245.1	6.45322	5.39203	3.3673	7.70052	7.64065	4.12211	4.86162	4.3852	5.94721	5.30883	5.24046	4.38506	5.91723	5.20812	3.47445	5.89566	4.96044	3.83203	6.94058	11.9686	8.92768	6.03723	5.64295	5.10923	5.05861	9.5614	16.3108	5.80071	5.53387	5.19947	5.89892	4.78367	8.80501	7.31773	6.69925	6.32713	8.89987	11.8982	4.74671	6.41044	3.55668	4.38867	15.7101	5.31681	6.84656	6.49593	4.35117	6.38497	7.60878
AC009302.1	1.74652	0.627251	0.633413	1.99172	1.0473	2.14375	0.551047	0.865394	1.95775	1.53051	1.35383	0.897418	2.43323	1.8871	1.18145	2.65937	1.23785	1.33733	0.657448	3.12299	1.48924	2.12728	0.923879	1.0424	1.66523	2.36837	4.12011	1.46526	0	0.612916	0.987737	0.896029	2.09261	0.570849	0.54841	0.687766	1.6257	1.90566	1.49878	1.23976	1.16462	1.71178	2.31489	1.48753	1.3938	2.07389	1.37388	0.535914	0.525542
AC009319.1	0.150562	0.48666	0.327627	1.68578	0.270855	0.462014	0.285025	0.268571	0.723305	0.17592	0.0778063	0.0928364	0.157321	0.195217	0.203698	0.687768	0	0.691723	0.226706	0.38008	0.0962873	0.200057	0.238934	0.0898625	0.123047	0.376929	0.532773	0.189474	0.287569	0.317025	0.306539	0.0926926	0.216477	0.590534	0.28366	0.237161	0.168176	0.591412	0.290711	0.549648	0.225896	0.196756	0.798238	0.0769414	0.41196	0.0825154	0.142126	0.277197	1.35916
AC009362.1	4.75346	6.32658	1.52113	4.34824	2.01206	2.74569	3.83765	1.9951	3.76119	2.28696	2.74545	6.72401	2.33734	1.63145	1.70234	1.27728	2.71788	5.42399	4.63129	4.94105	4.11284	5.57303	3.10615	6.50861	5.94139	2.27503	12.8627	1.93534	2.67029	1.76628	2.46691	1.72143	3.41725	3.4729	2.63399	3.30331	5.30956	5.49169	2.69946	1.87142	2.0976	3.47134	8.89465	2.00048	5.54675	2.45189	2.63948	6.00594	5.04831
AC009413.2	0.426782	1.83931	1.39303	3.36264	4.60657	2.09539	3.23171	2.19927	2.7337	2.49331	2.49955	2.45609	2.08105	2.02898	1.1548	1.81957	2.41986	2.03337	2.14206	3.59124	1.63761	4.91469	2.93488	2.2076	2.79029	1.78073	8.05436	1.61124	1.08685	3.44477	2.51019	1.40131	1.84087	2.0459	2.50152	1.12042	3.33697	5.58803	2.01433	3.11605	1.42294	2.4168	6.0338	2.61716	4.08708	2.80676	1.88005	6.63513	5.65056
AC009474.2	2.5042	5.3962	0.454101	3.63462	1.50165	0	1.18516	1.98532	1.60404	1.46298	1.2941	3.08817	3.48882	2.16461	1.69399	2.28784	2.53552	5.11333	3.14222	4.74122	2.13531	5.54571	1.98702	2.49104	1.36437	3.13461	2.95376	1.5757	3.18864	3.95466	1.13299	0	1.20018	0.545665	5.24215	0	3.26336	7.65067	1.07449	0.507886	2.08732	4.36336	4.42552	1.27972	1.71297	2.28738	0	1.53681	4.52121
AC009779.5	0.650301	0.400373	0.202153	0.231147	0.0835615	0.228058	0.263799	0.331428	0.178518	0.542733	0.480081	0.57282	0.19414	0	0.502745	0.169747	0.225748	1.89692	0.55953	0.351777	0.237645	0.370319	1.03199	0.776259	0.151845	0.232573	0.657465	0	0.709746	0.391223	0.252188	1.02948	0.534285	0.485829	0.116683	0.146333	0.311305	0	0.35875	0.226096	0.371687	0.364208	0.49253	0.284847	0.254188	0.40731	0.17539	0.912195	0
AC009961.3	0.667788	1.91865	0.726561	1.2	0.53392	1.18396	1.40463	0.970599	0.998067	1.12704	0.996937	2.19604	1.24047	0.673434	0.401538	1.22018	0.901518	1.51506	1.78757	1.31115	0.949027	1.08449	1.41299	2.74568	1.21277	1.2074	3.15068	0.653623	0.566869	0.624934	0.805683	0.456799	0.960141	0.776056	1.11833	0.350626	1.5747	0.971514	0.0955103	0.993199	1.11324	1.16356	2.75366	1.5167	1.1166	0.73196	0.350206	1.5482	1.07169
AC009963.3	0.583971	0	0.508294	0.726496	0.105054	0.57343	0.331649	0.694452	0.448866	0.27293	0.120712	0	1.46444	0	0.158013	0	0.141906	0.476963	0.351721	0.294836	0.74692	0.155189	0.556038	0	0.381799	0.146196	0	0	0.446147	0.368884	0.792628	0	1.00756	0.458089	0.586776	0.18397	0.260915	0.611694	0.751701	0.142124	0.233643	0.305255	1.85763	0.11937	0.159783	0.384053	0.11025	0.286703	0.421731
AC010186.2	4.13606	6.37174	3.31585	8.39531	8.06063	3.29544	9.64993	6.64437	5.99578	5.95605	7.55589	12.1698	3.90471	2.86954	3.5587	4.17646	3.92329	10.1123	5.8727	7.00653	3.59639	7.85793	4.46217	11.1087	5.72259	5.10914	3.59473	5.93551	6.30594	5.1184	4.25967	1.87625	3.54721	4.86198	4.98985	3.11462	7.49725	5.17799	2.61532	12.1412	4.17331	7.60973	3.07764	6.22967	6.97376	6.08446	4.55503	5.9449	13.5593
AC010186.3	2.96484	1.51185	2.7333	3.60398	5.08932	2.08349	3.21334	3.47193	3.2183	2.96175	3.2982	3.68414	2.7905	1.23248	1.40851	2.89477	2.17238	1.94094	2.01062	2.79953	1.96844	6.40543	2.72964	5.29515	3.88421	3.31458	3.20344	3.64563	4.23626	2.81164	1.9353	1.25401	0.97622	3.49156	2.95634	1.67554	3.28641	3.14115	2.2141	6.11407	2.17321	3.28296	0.959922	3.44659	3.09627	2.70399	1.66641	3.00009	6.3744
AC010240.3	0.518159	1.42107	0.512512	1.17204	0.593183	0.693827	0.535042	0.728224	0.724146	0.660468	0.778967	0.929442	1.87035	0.244304	0.509837	0.774638	0.915733	0.721382	1.13485	1.24859	0.662744	0.375543	1.12131	0.674752	1.1549	0.530672	4.33381	0.355676	3.05897	0.396742	0.639365	0.406001	0.541822	0.492683	0.769139	0.296795	0.526161	1.48025	1.09143	0.687858	0.471163	0.615577	2.49739	0.770307	0.322218	0.51632	0.44466	1.09851	1.19065
AC010273.3	7.12764	4.46809	3.10199	12.2529	0.932531	1.90882	1.34931	5.85623	6.22571	1.21136	4.9558	8.9496	2.70821	2.85649	3.85724	2.84152	3.14914	1.98462	1.1708	7.68795	5.96717	5.51026	2.4679	1.39225	2.75366	9.24637	0.917149	8.80664	4.45536	0.272873	8.61902	0.797834	4.28556	0.67772	7.48742	0	5.50066	2.03619	2.00179	0.315399	3.49984	4.74191	9.61895	1.05961	2.83669	8.38078	3.30297	0.636245	0
AC010326.2	0.848601	0.812717	0.615525	0.703808	1.01773	1.50454	0.178495	0.784892	1.08712	0.110169	2.53374	1.04649	0.197043	0.855776	0.765391	1.37828	0.801932	1.05891	0.709869	1.07111	0.964792	2.25513	0.598526	0.56276	0.770574	0.4721	0.667294	0	0.360178	0.992679	0.767875	1.16097	0	1.47928	1.89484	0.742605	0.631918	0.987652	1.33508	0.229477	0.754487	0.739306	0.999786	0.57821	0.257988	0.723449	0.267017	0.347187	0
AC010328.2	0.61309	0.990842	0.722638	1.65257	0.367641	1.06608	0.773748	0.972108	0.981768	1.49239	0.369632	0.315025	1.17445	0.463706	0.345609	0.373413	0.43453	0.521611	1.07701	1.09628	1.30694	0.407318	0.56755	0.731841	0.918585	0.959286	2.16946	0.578654	0.585492	0.537887	0.832153	0.440353	1.10187	1.06874	0.641704	0.885244	0.342407	1.20412	0.526123	0.808228	1.27757	0.934724	0.270869	0.574394	0.419376	1.23201	1.06102	0.752499	1.1069
AC010342.1	0.517783	1.95256	0.915451	2.41558	2.4451	1.50942	0.673886	1.69329	1.36809	0.983108	2.00682	2.07522	2.43461	0.755268	1.83886	2.36523	1.25822	0.925102	1.55928	1.87895	2.23514	1.71999	1.12983	1.23615	2.22157	3.32166	2.29026	1.4661	0.247237	3.74773	1.49343	0.796924	2.32645	1.18466	1.30068	1.63119	2.09654	1.69489	0.666503	0.3938	0.841593	1.86077	5.14713	0.992254	1.32818	5.53352	2.01618	0.95328	1.40224
AC010343.1	27.9749	83.0334	59.1068	41.5385	55.8451	42.7556	68.4188	63.1009	34.8553	72.9647	53.3496	86.5802	49.9749	24.1032	49.202	33.3077	35.744	97.3835	83.4301	85.997	62.9051	66.1888	43.5354	183.879	47.9373	66.1939	157.108	22.9399	30.3351	42.658	43.6049	44.2231	80.8335	60.0526	64.8327	39.8008	57.2537	42.3002	24.51	62.264	65.0793	44.1053	116.738	78.1203	45.926	42.335	33.8185	112.644	113.071
AC010409.2	1.06874	4.09419	1.4212	1.32958	0.53406	1.31181	2.0232	1.69458	1.59732	0.971242	0.981857	0.585763	1.73711	0.76984	3.53446	2.38676	1.15425	5.57688	4.29129	1.94851	1.97449	1.26229	0.753793	3.26024	1.16457	0.59457	0.8404	1.49439	1.36084	1.12517	0.967073	1.0235	2.21957	0.776259	2.23724	2.24459	1.45905	3.73159	0.458569	0.867018	0.475106	1.707	5.66615	2.06325	0.649828	2.34288	1.56933	0.728754	2.14395
AC010422.3	17.6788	38.8252	11.1282	44.4085	7.25021	10.1431	15.0026	17.5599	19.6542	9.33889	11.7612	16.2049	11.8903	12.1197	12.6463	9.28241	11.3572	13.0009	9.79112	17.6976	14.2949	10.9802	28.0554	29.9971	16.0533	18.4835	69.9879	13.2975	3.62241	9.27053	18.5713	11.426	13.9266	8.05865	25.7779	8.32214	41.3856	11.8842	17.0021	12.8584	12.8049	20.1818	12.2098	18.761	16.0313	12.5473	4.41184	17.1262	35.4647
AC010468.1	5.69704	19.6121	3.93072	8.98899	6.24922	5.7136	10.193	11.5668	8.27737	6.98126	7.25246	22.4475	8.42099	4.50408	9.58753	6.09344	5.23366	14.9665	17.5749	16.6617	10.1303	12.3703	10.1434	24.1335	11.5829	12.0883	35.4017	4.80874	3.71552	5.99787	10.1844	3.33625	9.28998	11.8083	10.4715	7.44168	16.2192	11.28	4.73986	8.28531	8.68653	9.62395	45.6744	13.2786	8.2692	9.67137	4.72199	16.7137	18.8153
AC010469.1	2.06945	2.33586	0.857746	2.20673	1.32959	1.08862	1.67897	1.0547	2.08302	0.921138	1.12036	3.28119	1.44156	1.27772	1.99985	1.80062	0.598665	2.31402	3.11603	2.11453	1.38647	1.04752	1.72024	2.70555	1.44964	2.09699	4.18449	0.992106	1.12931	0.933739	2.40761	0.849361	0.850125	1.28837	1.73282	0.776125	2.64177	1.03223	1.14165	0.839422	1.57709	1.41658	6.26949	2.01437	1.75262	1.29618	0.558141	2.66096	3.20252
AC010469.2	0.118254	0.254821	0.128662	0.588462	0.319101	0.14515	0.447726	0.42188	0.681715	0.138171	0.977765	1.02081	0	0.306653	0.159988	0	0.143679	0.482925	0.712236	1.19409	0.453754	0	0.375326	0.564636	0.773143	0.592092	3.34759	0.148816	1.35517	0.373495	0.160507	0.145605	0.850125	0.773025	0	0.18627	0.264177	0.61934	0.456659	0.575604	0.236563	0.154536	3.13475	0.725172	0.16178	0.388854	0	0.725717	0.854006
AC010533.1	0.0269653	0.406745	0.264047	0.10064	0.654876	0.430277	0.0765707	0.352735	0.103634	0.189041	0.362307	0.332535	0.0563514	0.174814	0.218891	0.295626	0.589734	0.0275302	0.203013	0.340357	0.482854	0.250808	0.68468	0.0965648	0.264448	0.405042	0.381673	0.23754	0.515029	0.397449	0.512403	0.066404	0.193853	0.105763	0.304817	0.339799	0.0903597	0.423682	0.312394	0.459389	0.134858	0.493339	0	0.8268	0.295124	0.147783	0.101818	0.330968	0.389475
AC010683.1	0.450492	1.29433	0.490141	0.373626	0.540276	1.47453	0.426406	0.714294	0.288557	0.175455	0.310402	0.185182	0.313809	0.584101	1.0158	1.09752	0.729801	1.22648	0.904426	0.947687	0.38413	0.798113	0	0.17925	1.96354	0.751863	4.25091	0	0	0.94856	1.01909	0	1.07952	0.785295	0.754426	1.4192	1.17412	0.393232	0.193295	0.730925	1.05139	0.196236	1.59225	0.613902	0.41087	0.164594	0.567	1.10585	0
AC010729.2	1.23087	1.93825	2.31785	1.94354	1.06456	1.80136	1.70278	1.52003	1.09165	0.663773	1.46787	1.34276	0.791458	4.66501	0.832631	0.778515	1.15039	1.73998	7.69856	1.61336	2.42204	1.06936	0.67615	0.452086	1.23806	2.78516	6.36573	0.714912	3.79764	1.64475	1.15662	3.90546	2.17813	3.96119	2.97303	3.65394	0.89895	4.71091	2.62036	1.44021	0.378817	1.9797	2.2589	2.80634	0.97149	1.50482	2.14505	0.639164	0.683774
AC010878.1	0.379497	0.584116	0.176956	1.14657	0.487642	0.0665442	0.359207	0.257882	0.833425	0.570103	0.504292	0.534851	1.01965	0.0702929	0.440082	0.792477	0.592832	0.608845	0.653053	1.43701	0.554732	1.15258	0.258104	0.517718	0.531674	1.28937	0.767357	0.40935	0.414188	0.627843	0.73585	0.400517	0.779484	0.496154	0.340465	0.512376	0.787231	0.851814	0.418713	0.659718	0.650718	0.425083	2.01199	0.387867	0.593348	0.831932	0.511762	0.399249	0.978803
AC010973.2	6.46071	2.38661	10.293	3.73171	3.40374	8.60984	3.31972	3.23784	6.03013	2.53425	5.67581	0.853642	4.53263	3.47041	6.86778	3.28854	21.6991	1.17787	1.73716	1.04847	1.82977	3.12724	1.31822	0.991556	4.82743	2.71496	5.8787	3.71677	2.29167	3.40093	3.63294	6.9322	2.25594	5.12836	5.56435	4.57952	1.70104	2.90032	6.59371	8.08653	5.5852	3.25655	2.20197	2.92427	2.77788	3.54078	6.18583	3.00199	2.99943
AC010978.1	0.0786177	0.0564699	0.199586	0.130407	0.212144	0.0964983	0.0744143	0.155819	0.151073	0.183717	0.162509	0	0.0547644	0.271825	0.0709088	0.478834	0.095521	0	0.0789181	0.0992315	0.0670366	0.104462	0.207937	0.0312818	0.0856668	0.131212	0.927311	0.23085	0.300315	0.248307	0.106708	0.193602	0.263751	0.274092	0.0987442	0.165115	0.087815	0.13725	0.101199	0.191336	0.157272	0.0684922	0.555745	0.0803515	0.107555	0.0574484	0.123688	0.192989	0.189253
AC011005.1	1.76986	6.90115	2.79675	2.41151	2.23631	2.63791	3.31058	4.81074	2.83415	3.742	3.65845	1.03933	4.57923	2.67724	4.27585	3.46488	2.61119	1.59182	5.20297	5.638	6.03657	4.25542	3.20991	1.91146	3.78823	4.85278	4.17517	1.85606	2.25359	3.63791	3.66057	3.32069	4.24116	4.35235	3.33443	3.91623	2.25933	5.51751	2.22396	2.35882	3.20335	2.86355	5.80871	1.89503	1.55655	3.46418	3.97784	1.39648	2.89107
AC011352.3	0.57432	0	0.104145	0.71449	0	0	0	0	0	0	0.494654	0.472166	0	0	0	0.1749	0	0.0977252	0	0	0.244859	0	0.911415	0	0.469361	0.119816	0	0	0	0	0	0	0	0	0	0.150775	0.53459	0.25066	0.369639	1.51424	0	0	0	0	0.392856	0	0	13.7458	1.38254
AC011416.2	3.52316	5.06126	1.70366	2.43501	1.05633	2.40247	1.1116	3.72418	4.51343	0.914786	3.64133	7.72399	3.27227	1.52269	3.70731	4.29168	3.3294	3.59696	5.89436	4.44694	2.50347	3.1209	1.86369	4.67285	6.39842	2.45004	13.8521	2.95579	5.98144	4.94559	4.25067	3.37401	2.25137	3.58257	2.95007	4.31633	5.68435	7.1758	2.0156	1.90545	1.95776	3.0694	8.30167	2.40057	1.60664	3.86172	1.47811	4.80475	5.65411
AC011444.4	0.950559	0.292617	0.590983	0.337873	0.244288	0.500037	0.514135	0.484455	0.260944	0.475995	0	0.669843	0.851338	0.176069	0	0.248123	0.164991	0.970472	0.20447	0.1714	0.347371	1.08261	0.430996	0.324193	1.10977	0.509936	1.92206	0	0.518726	0.142965	0.921573	0.334403	0.97622	0.53261	0.341116	0.855594	0.910082	0.711204	0.174798	0.66098	0.271651	0.532371	0.719942	0.832734	0.185776	0.148844	0.128185	0.333344	0.980676
AC011492.1	0.180197	1.55319	0.784225	1.34506	0.324166	0.44236	0.341125	0.857152	1.73134	0.421092	0.931205	0.222218	0.753141	0	0.487582	0.987766	0.65682	0	1.08531	1.36467	0.230478	1.67604	0.857888	0.215099	0.294531	3.38339	2.55055	1.3606	0.688341	0.569136	1.46749	0.221874	1.55451	0.235589	0.678984	0.85152	0.402555	2.83127	0.695861	0.657833	0.540716	0.470965	0.955351	0.368341	0	2.17264	1.1907	1.32703	1.30134
AC011495.1	10.9831	32.254	10.0462	16.3238	8.39278	10.7371	9.56784	17.3375	10.4592	11.3565	11.0501	17.6195	19.7023	9.32561	19.9875	10.4781	15.3521	22.2278	26.6357	23.1865	18.1501	12.1398	13.7277	37.5908	12.2326	17.6411	35.0809	6.84961	7.42559	12.2793	13.1924	9.09531	17.4683	17.1548	14.5272	12.401	20.1932	16.2895	11.8856	9.93508	15.5548	11.0503	26.2803	18.477	10.6376	13.8496	7.89043	21.2347	21.4086
AC011498.3	0.0997574	0.644889	0.434149	0	0	0.61223	0.0944238	0.11863	0	0	0	0.246041	0	0	0.134964	0.182277	0.121206	0	0.150208	0.125914	0.510373	0	0	0.11908	0.163053	0.12487	0	0	0	0	0.270803	0	0.286861	0.260845	0.125296	0.471404	0	0.261233	0.25682	0.242785	0.0997806	0	0.528885	0.305872	0.409426	0.109344	0.188336	0.122441	0
AC011506.1	0.558314	1.80463	0.708695	0.694578	0.669588	1.59902	0.96885	0.663942	1.25167	0.652347	1.05791	1.26227	1.75013	0.603252	1.88838	0.510076	0.678356	0.760013	1.1209	1.29196	1.19017	2.47284	1.18135	1.99937	1.36884	1.5142	2.63417	0.819707	0.710909	0.48983	1.89451	0.687445	0.802741	1.09491	1.98686	1.46573	0.727568	0.243675	0.958235	0.566168	1.02381	1.70242	4.93337	0.285314	0.891117	1.01994	0.439193	1.94159	1.34401
AC011511.3	0.799464	0	0.521896	0.994583	1.15056	0.588775	0.605376	1.90143	0.921756	0	0.826281	0	0	0.829259	0.648965	0.292156	1.16563	0.489727	0.240756	1.41272	1.22705	0.849821	1.26871	0.954314	0.261344	1.20086	0	0.603647	1.22156	1.01002	1.51917	2.16561	0	0.209043	1.20496	1.00743	1.42879	0.837418	2.46982	0.583711	1.11951	3.34319	0	1.79761	1.31247	0.87629	0.905603	0.19625	0
AC011530.1	0.132158	0	0.647054	0.164413	0.0594367	0.243324	0.0625461	0.471484	0.380935	0	0.546365	0	0.138091	0.257032	0.357598	0.603699	0.0802866	0.0674634	0.39799	0.250216	0.169035	0.263405	0.314592	0	0.756042	0.248141	0.46765	0.0831567	0.504837	0.139137	0.358759	0.569536	0.380033	0.691133	0.165991	0.416343	0.0738095	0.346081	0.170117	0.241231	0	0	0.350333	0.202609	0.180802	0.289716	0.18713	0.0811046	0.238605
AC011625.1	0	3.95311	0.11741	5.63849	0.582389	0	0.715	2.95155	2.69576	1.0087	0	0.399232	2.93167	0.139918	0.145997	0.788711	0.655572	0.220346	0.162487	1.36208	1.38024	0	2.74002	0.386443	0.176382	0.675391	0	1.49382	0.824438	0.454443	2.63647	0.930098	6.82686	0.564338	0.271077	0.509941	0	2.82589	0.416723	0	0.539688	1.41021	0	0.441169	0.295264	1.65596	0.203732	0	0
AC011773.3	0.406734	0.292151	0.14751	0.112445	0	0.776596	0.213882	0.161228	0.607899	0.158412	0.373668	0.39012	0	0.410173	0.0611419	0.165152	0.219637	0.322975	0	0.0570423	0.115606	0.540442	0.286873	0.161838	0.369336	0.339416	0	0.227489	0.690533	0.380632	0.122681	0.389516	0.519822	0.118169	0.340573	0.071186	0.555276	0	0.174519	0.219976	0.316422	0.472465	0.239598	0.323325	0.370961	0.297213	0.511925	0.554688	0.163186
AC011825.1	0.438881	0.945726	0.795847	0.909992	1.0527	0.718266	1.66166	0.869855	0.843359	1.5384	1.20961	1.62368	0.917163	0.189682	0.791693	0.801924	0.355496	2.53909	1.54195	1.10792	1.3098	1.94386	0.696481	1.57167	0.239116	0.915607	3.10601	0.368204	0.558833	0.462056	0.794263	0.900647	0.631021	0.956319	1.10247	0.460874	0.980449	0.383097	0.564939	1.78022	1.02429	0.764712	3.10243	1.94376	0.600421	0.641408	1.24287	1.61603	1.58475
AC011899.2	1.92372	2.33504	1.7751	0.621028	0.459965	0.926566	1.6019	2.33111	2.45663	2.97325	1.53523	0.975957	0.890539	1.97331	0.988343	3.04784	0.517764	1.21819	1.39331	2.1054	0.840934	0.598585	1.85489	1.2499	3.18411	1.2802	0.60317	2.98781	2.60453	1.75612	1.80132	0.689608	1.523	1.30529	1.80451	2.95347	1.60478	5.83471	2.14714	6.78575	3.23942	1.71839	0.516406	1.38128	4.14757	1.45466	2.19521	1.80822	9.89196
AC011921.3	0.943412	0.33882	0.513222	0.586832	0.424289	0	0.744143	0.747931	0.302145	0.367435	0	0.581706	1.31435	0.407738	0.212726	1.4365	0.382084	0.802646	0.236754	0.595389	0.20111	0.835697	0.499048	0.375381	1.285	0.590452	1.11277	1.18723	1.80189	0.496614	0.213417	0.193602	0.226072	1.23341	0.592465	0.990688	0.35126	1.647	0.404794	0	0.157272	0.410953	3.33447	0.160703	0.860437	0.34469	0.148425	0.964943	0
AC011979.1	3.64311	2.78562	2.17367	2.77783	4.22825	2.01947	2.89214	2.93481	2.70992	3.2955	3.03654	7.82593	2.21031	1.98086	2.22592	2.14732	2.57017	4.31933	5.83945	5.48835	2.70561	2.18613	4.28944	6.45298	1.53668	6.61967	18.2974	1.7747	0.897836	2.35078	2.23314	1.447	5.23804	2.61196	3.54252	2.7767	7.08847	4.6162	0.907645	3.00315	3.7615	1.68933	4.98444	4.44412	4.18016	3.22032	0.776544	5.04847	8.91136
AC011998.1	2.42572	2.09084	0.527844	0	2.18188	1.19097	0.459206	0.576929	0.93226	0	1.50425	1.19656	2.02769	0	0.656361	0.886457	0	0.495308	1.461	2.44941	2.48207	0	1.5398	1.15823	1.58593	1.21455	0	0.610527	1.85322	0	1.31698	0.597353	0.697538	0	0.609344	0	0	0	1.24898	1.77109	0.970515	0.633992	0	0	2.65485	3.1906	0	1.19092	0
AC012085.1	3.04214	8.63392	5.5703	6.18462	7.14118	10.2914	6.81246	6.00007	3.99227	10.1434	5.13806	5.30709	8.99339	3.55958	4.21615	10.3038	5.49926	9.92364	8.37924	10.1146	12.3374	10.2534	4.23898	9.29989	10.7937	10.6809	6.30135	4.38861	3.40121	8.4366	9.86962	4.29391	10.2415	10.8648	8.01467	7.48002	2.48637	13.0183	3.53388	8.8485	8.23796	5.72084	12.9815	3.79175	6.09055	8.05156	16.3196	9.01597	11.2528
AC012354.2	4.92512	3.97984	4.28687	3.82947	1.88276	3.62716	3.49634	2.48918	4.25887	3.16504	1.39984	3.18866	5.4035	3.03327	3.33164	2.47477	1.79521	4.27404	2.41017	3.26366	4.72455	6.05336	2.93096	2.35163	3.01878	3.39072	11.3281	2.63414	1.88136	1.94444	3.34245	1.97087	3.54065	3.70247	2.16509	3.2971	3.98844	2.9019	2.3774	2.8468	2.70944	3.05719	11.0974	2.01349	4.37964	3.10408	2.32458	3.77814	6.66903
AC012447.1	1.08197	4.66299	1.1772	3.31333	1.49725	1.63453	1.81191	6.53233	11.0354	1.94493	3.01071	4.00285	2.78287	1.83452	2.92764	2.88943	5.66291	2.29425	2.00512	5.98794	4.79036	2.54355	2.50951	2.28504	1.90452	4.2714	2.35608	3.66584	3.17929	3.41732	10.8448	7.78836	9.57325	2.5027	2.50885	2.62198	3.43972	4.35899	1.71414	0.607675	1.49846	1.41393	1.32376	1.70128	2.50498	4.1052	3.614	1.94092	0.90159
AC012558.1	0.0912572	1.37652	1.48933	1.58941	2.29835	3.02434	2.93685	4.01532	2.10433	0.853016	0.282955	0.900304	2.09778	1.18323	3.33351	0.33349	0.443512	4.00626	1.09927	2.99481	2.45115	1.21257	0.724101	1.85186	0.894956	0.91384	0	0.689051	2.09158	1.72937	3.83979	1.236	6.29803	0.715856	4.58478	2.15618	1.01933	1.91179	1.05722	0.444196	5.56798	1.66958	3.38674	0.466349	0.124846	1.30035	6.54694	0	0.98856
AC012618.1	3.58207	11.8751	1.49897	4.7991	2.23061	5.74961	3.12974	4.25976	3.70641	3.38049	4.84136	4.41739	6.62198	4.10855	8.57411	5.03473	4.68702	3.37579	6.43087	5.73857	2.81944	4.57656	4.15409	4.6048	6.53043	4.31135	12.6754	0.693511	8.42048	2.4658	5.98396	4.91946	3.36748	6.4844	3.80692	4.12326	3.53945	5.77249	2.12812	3.35303	3.5829	2.1605	5.84341	2.8162	3.01571	2.56719	5.07204	5.74937	6.96471
AC013356.1	2.81797	6.93979	2.62799	4.38216	3.53047	1.72944	3.81043	2.51333	2.12734	4.4685	2.80848	8.19133	2.52383	0.652453	3.54016	1.47114	1.83421	5.5485	5.15234	5.20825	3.86173	3.07571	3.03455	7.08798	2.96097	4.28322	8.54705	0.633259	1.92223	2.22508	2.86864	1.23919	2.89404	5.13157	2.27532	1.7438	5.0587	4.21678	1.81368	3.42913	3.52328	2.63039	4.26859	7.92032	4.26824	2.20626	1.23503	9.01742	5.81451
AC013391.3	2.10518	20.4136	2.29046	23.2313	23.8449	7.79979	15.1661	17.9415	14.0838	0.409957	10.9193	25.336	3.58466	4.59979	15.0318	5.91235	3.36305	16.1594	7.10279	6.24927	5.5348	3.05623	1.48481	55.5639	7.20042	12.2485	2.2072	8.83083	24.2739	14.9809	10.6887	24.6248	11.0983	15.8513	23.1116	6.63203	10.4945	6.02325	10.8896	0.521839	1.05284	6.11349	33.8966	7.84939	5.81342	8.88809	2.06083	0.478495	3.94157
AC013429.2	0.0726786	0.313224	0.237226	0.361667	0.0653727	0.178417	0.0687927	0.0864286	0.13966	0.0849193	0.0751164	0.537762	0	0.0942339	0.0983281	0	0.17661	0.519407	0.547172	0.366941	0	0.193141	0	0.780803	0.237585	0.0909745	1.02871	0.182923	1.38814	0.229549	0.0986472	0.178976	0.31349	0.380079	0.0912846	0.114481	0.243543	0.380644	0.0935536	0	0.436173	0.284931	1.15596	0.148563	0.198859	0	0.274425	0.446023	1.31217
AC013470.3	0.237697	0.307321	0.31034	0.354851	0.299324	0.116703	0.359981	0.395733	0.365409	0.222184	0.343938	0.175876	0.596079	0.308194	0.128634	0.694911	0.404324	0.0970704	0.214744	1.14008	0.912068	0.631672	0.603539	0.226989	0.388514	0.654575	2.01865	0.478604	0.181597	0.550546	0.322628	0.175604	0.956924	0.559375	0.238838	0.374412	0.265504	0.622452	0.244775	0.0578496	0.0475504	0.12425	2.26836	0.0971755	0.585335	0.6774	0.448756	0.466793	0.858297
AC013489.3	0.439164	0.946336	0.119454	0.546347	1.28381	2.15619	1.35097	1.17506	1.89878	0.769694	1.36168	0.812363	1.14719	1.13883	1.48538	0.802441	0.40019	0.672546	0.826579	0.831472	0.982987	1.31295	0	0.78634	0.897264	1.09944	1.55401	0.828994	1.25819	1.27147	1.4902	1.48703	0.789284	1.14832	0.827388	2.59409	0.490541	0.862524	0.706628	1.73683	0.658899	0.430428	0.582081	0.673274	0.450606	0.962733	0.725475	0.67378	0.396444
AC015688.4	0.233268	0.167553	0.253799	0.0967334	0	0.381763	0.0735988	0.2774	0	0.272556	0.56255	0	0.649971	0.604904	0.315593	0.426228	0	0.238155	0.23416	0.294432	0.0994529	0	0.987159	0.0928169	0.127092	0.194661	1.65087	0.391406	0.594047	0.327448	0.105539	0.0957401	0.223594	0.304974	0.195324	0.489916	0	0.814475	0.200179	0.378479	0.622193	0	0	0.476826	0.638256	0	0.440396	0.190874	0.561538
AC015720.3	0.339892	1.46484	1.10942	0.845693	0.61145	0.208598	0.804298	0.606294	1.30628	0.397137	0.526939	0.62873	0.710298	0.220349	0.229923	1.86315	1.23891	0.86753	1.79125	1.93056	0.869468	1.80651	0.539391	1.42004	1.38888	1.06364	4.81091	0.213867	0.649183	0.53676	1.38401	0.209252	1.46608	1.99968	1.06726	0.535387	0.949138	0.89007	0.437517	0.206804	1.35988	0.444174	0.901005	0.521082	0.697495	0.931386	0.320847	1.46013	2.45463
AC015849.6	0.598755	1.80632	0.130291	0.446933	0.32314	0.734934	0.226697	0.42722	0.46023	1.3992	0.495071	1.77212	1.75177	0.310535	0.486039	0.218809	0.727491	1.10034	1.26219	1.36035	1.07216	1.59117	0	1.28651	0.587197	1.49897	0.847492	0.753498	0.457442	0.882521	0.812695	0.294896	1.37742	0.469686	0.902447	0.377256	1.07008	1.25436	0.462439	0.437167	0.479115	0.312983	3.17443	0.856744	0.163828	0.918811	0.226082	0.440942	0.432408
AC015912.3	1.95731	3.51477	5.32394	1.01459	1.46713	2.20227	7.56503	3.49142	8.14924	3.04929	11.4635	3.62062	1.70431	4.2297	1.98606	3.27836	2.57632	16.153	2.45599	1.44114	2.29485	10.403	4.40037	12.2662	5.33202	5.51258	2.30869	1.84737	1.8692	1.37378	2.43528	6.82836	5.86293	6.82394	6.76057	1.0277	4.55477	1.28139	3.77924	4.56513	6.52588	5.32881	2.59427	5.16789	3.12403	0.893917	14.3192	13.6135	18.847
AC015977.1	0.19439	0.418883	0.211499	0.241834	0.349699	0	0	0.462334	1.49417	0.22713	0.401821	0	1.2187	0.252044	0.525988	0	0	0.595387	0.878099	0.736081	1.49179	0.258293	0.925461	0.696127	0.31773	1.45995	2.75145	0	0.742559	0.40931	0	0	0.558986	0	0.244155	0.918592	0.651394	0.509047	0.250224	0.473099	0	0.254031	1.0306	0.397355	0	0	0.550495	0.238592	2.80769
AC016304.1	0.824629	0.888479	0.149534	0.170982	0.370868	0.337394	0.39027	0.65376	0.528206	0.481758	0.142048	0.338976	0	0.356401	0.371885	0	0.333977	0.561269	0.82778	0.867375	0.351577	0.547857	0.218107	0.656235	0.224642	0.172037	0.972666	0	0.525006	0.289391	0.559638	0.846129	0.592823	0.898431	1.03574	0.432976	0.614067	0.359907	0.176914	0.167246	0.68735	0.179605	0.728658	0.140469	0.188025	0.301291	0.389212	0.337379	0.496275
AC016526.2	0.109158	0	1.78147	0.407396	0.0981848	1.20586	0.413286	1.55771	0.839034	0.255084	0.789734	0.134613	0.228115	0.424596	1.62449	0.797811	0	0.445777	0.164362	0	0.41885	0.145042	0.173227	0.130301	0.356835	0.273273	1.54504	0.137368	0.416976	1.14922	1.18528	1.88166	1.72641	1.56984	1.09682	0.343883	0	0.285849	0.702552	0.531326	0.109183	0.570593	0.578722	0.111565	0.448006	0.358942	0.309124	0.93785	0.788313
AC016546.1	1.83894	1.32088	0.800316	0.610068	0.661634	0.601916	0.232083	1.31211	0.235582	0.572976	1.14037	0.755925	0.512396	0.476869	0.497587	0.672023	0.29791	0.876149	1.84597	0.154741	0.784024	1.30318	1.16732	1.17074	1.2023	0.920748	3.47051	0.7714	1.87324	0.645348	0.832003	1.20761	1.41014	1.28225	0.923887	0.579328	0.958568	0.32104	0.631234	1.19348	0.613122	0.961258	2.59988	0.751798	0.503161	1.20939	0.694361	1.05331	1.77072
AC016596.3	40.7522	73.702	26.1283	62.4675	47.7833	24.1171	56.4824	49.3275	71.3179	59.5197	39.1106	91.5367	44.1022	36.7984	40.3662	34.5718	76.0396	117.388	70.1278	89.0972	80.9776	57.0497	46.194	129.432	52.3358	78.3384	139.054	50.3684	30.5782	50.5655	53.3378	34.0491	125.557	41.8623	57.583	36.6809	99.9807	59.0755	39.3429	54.0182	50.952	77.03	131.177	54.295	76.6589	59.8237	43.2774	66.9893	102.481
AC016687.1	1.28639	1.03949	1.04971	2.80061	1.59098	0.394741	1.52201	0.38244	1.23597	1.12729	2.32669	1.58637	3.0243	0.416979	1.74038	1.17525	0.976858	0.656669	2.66332	1.62369	1.234	1.70927	2.80697	0.767777	1.57695	1.61022	14.7939	0.809423	0	1.52361	0.436507	0.791957	1.15598	2.52273	1.00982	0.759855	1.61649	4.21081	0.827936	0.391345	0.643344	1.05067	2.55753	1.4791	1.97986	1.76251	1.06252	2.56571	4.06439
AC016691.1	0.412314	1.4808	0.598138	0.854908	0.49449	1.51827	0.52036	0.98064	0.792308	0.802929	0.568193	1.86437	0.287215	0.1782	0.185942	0.753381	0.166988	0.982221	2.27639	1.04085	0.175788	1.27833	0.436214	1.31247	0.673926	0.344073	2.918	0	0.525006	0.578782	1.30582	0.676903	0.790431	0.359372	0.517869	0.865953	1.07462	0.719814	0.530741	0.501737	0.68735	1.07763	2.91463	0.842815	0.940127	1.50646	0.518949	0.674759	0
AC016700.1	0.727717	0.392032	0.791766	0.678994	0.818207	0.223307	0	0.865394	0.699195	0.850282	0.564095	0.224355	0.380192	0.471774	1.72295	0.997264	0.442091	0.928702	0	1.37779	0.930777	0	0.577425	0.217168	0.892088	0	0	0.228947	0.694959	0	0.246934	0.224007	0.784731	0.951415	0.457008	1.14628	0.203213	1.42925	0.234184	0.221386	0.363943	0.713241	2.89361	0.743766	0.497785	0.997061	1.20215	1.33979	0
AC016700.2	13.0989	14.1131	8.31354	6.78994	8.18207	6.25259	8.61012	8.22124	10.4879	10.2034	4.88883	20.6406	12.1661	3.30242	10.3377	7.31327	7.95763	22.6603	16.4362	15.615	10.7039	12.0868	9.81622	14.7674	10.7051	6.37638	38.6261	6.86842	5.55967	6.8953	8.39576	5.82419	10.4631	12.3684	12.3392	5.15825	29.2626	16.1981	5.62041	15.0543	9.09858	7.13241	32.7943	11.9003	13.4402	10.7683	5.83901	23.6696	26.2771
AC016712.1	3.00328	4.53014	2.94084	3.17582	4.05207	4.23929	2.98484	3.03575	2.59701	5.26365	5.12163	5.92581	3.4519	4.28341	3.65687	5.21321	2.37185	5.97907	6.10488	6.82335	6.53021	3.79104	3.33623	3.40574	3.92707	4.13525	38.2582	1.88973	4.58894	3.47805	2.64964	2.58853	4.96581	6.08604	3.77213	3.78453	4.8642	5.89848	1.93295	3.28916	3.15417	3.33601	12.738	4.60427	4.72501	3.62107	3.402	8.1096	7.59116
AC016716.1	0.0801723	0.863799	0.174457	0.698175	0.0721131	0.590439	0.227657	0.19068	0.30812	0.281025	0.414307	0.889813	0.502626	0.10395	0.216933	0.585963	0.0974098	0.327407	0.241436	0.607162	1.02543	0.213056	0.508917	0.191402	0.786247	0.802837	0.567389	0.403568	0.91876	0.506434	0.435274	0.296145	1.03744	0.524085	0.30209	0.25257	0.268654	0.209946	0.412799	0.0975599	0	0.20954	2.12525	0.245821	0.329044	0.703013	0.832481	0.787219	1.15797
AC016734.1	3.42828	5.51722	3.069	3.45519	2.73236	3.35575	5.2577	4.38652	3.91934	4.36062	3.40872	3.7461	5.7617	1.8568	3.99236	2.69597	2.82262	3.45579	3.98591	4.98449	5.32848	3.63269	1.79055	4.81754	3.75932	5.43204	7.06373	1.96601	2.81809	2.37575	3.00399	3.36627	6.98818	4.08498	2.83429	4.64821	2.27822	3.86377	2.23442	4.64708	4.79782	2.72209	4.37139	2.99531	3.20592	4.61392	4.17837	4.84699	3.29066
AC016739.1	114.511	196.411	55.6715	133.658	138.369	133.689	147.789	138.132	120.456	96.1188	126.004	134.316	186.353	90.8759	164.05	95.5986	87.9568	139.754	190.755	190.638	149.41	196.096	94.778	196.984	142.258	167.227	288.766	55.6959	96.1582	103.063	99.8215	113.04	155.418	139.386	115.722	142.537	161.171	125.376	74.3361	129.536	124.576	66.4368	291.341	108.461	124.022	125.696	78.2756	188.813	187.139
AC017007.4	0.782924	0.843544	0.425915	0.811671	0.352111	0.800825	0.494043	0.620696	0.501492	0.304929	1.21378	0.482749	1.36345	0.507563	0.176538	0.476853	0.475629	1.06577	0.392958	0.988209	0.83449	2.42736	0.621229	2.33642	1.91953	0.980015	3.6939	0.328421	0	0.274755	0.354223	0.482002	0.187614	1.02359	0.491678	0.616618	0.874516	0.341705	0.335933	0.317574	0.652588	0.511566	0.691806	0.933555	0.178516	0.286053	0.615879	1.28127	2.82705
AC018371.2	0.248683	0.535877	0.338213	0.0773444	0.335527	0.228932	0.353081	0.443597	0.716809	0.363209	0.257025	0.536682	0.129923	0.725488	0.588784	1.02239	0.226614	0.507786	1.21696	0.470834	0.397594	0.413043	0.197324	0.445277	0.508089	0.233465	0.43999	0.0782383	0	0.327269	0.253155	0.382751	0.536333	0.487692	0.234261	0.293788	0.416664	0.162806	0.560195	0.832198	0.497482	0.406227	0.659224	0.698961	0.425271	0.13629	0.469498	0.381538	1.12246
AC018463.1	0.185699	0.133385	0.134695	0.385035	0.167032	0.341901	0.17577	0.147221	0.356841	0.216975	0.415844	0.114502	0.323391	0.240774	0.125618	0.452412	0.112813	0.157991	0.456356	0.46878	0.475031	0.0822483	0.34381	0.110834	0.252936	0.426152	0.219036	0.27264	1.03952	0.456178	0.210042	0.114324	0.355996	0.161855	0.194366	0	0.414847	0.243143	0.589327	0.301297	0.154785	0.36401	0.820435	0.0948971	0.211708	0.50886	0.116863	0.265912	0.447026
AC018475.1	5.8593	8.94338	4.91406	6.98561	5.27031	5.84344	6.23928	7.98396	5.86422	5.56249	5.67735	8.58048	5.10193	3.95681	6.11051	4.90697	5.93257	10.4686	7.53591	11.4016	7.65039	10.0562	7.16751	14.1341	8.57939	6.11192	29.3724	3.53318	3.73036	5.39761	8.7813	4.80965	6.31835	7.18165	6.59271	6.53748	10.0898	10.8684	6.12806	8.02132	9.40147	6.38082	15.5322	6.73708	6.34596	6.28856	4.72439	8.54005	15.4272
AC018523.1	0.997769	3.10563	0.844344	1.37921	0.698033	0.544311	0.629615	1.97756	1.27822	1.42489	1.14582	2.32417	0.926717	1.72492	1.3499	1.01285	1.0776	1.01867	1.33544	3.0785	2.26877	1.47308	1.23154	3.70542	1.81205	2.49789	3.92296	0.558059	0.423491	0.700304	0.902853	1.22854	1.59398	1.59436	1.67094	1.2224	0.742997	0.870947	1.56976	1.21416	1.55245	0.724385	2.93882	1.13308	1.36502	2.1873	1.04651	1.76894	1.60126
AC018695.1	0.17097	0	0.65106	0.531742	0.46135	0.314782	0.485486	0.609946	0.328537	0.499412	0.353409	0.632518	0.357288	0.443354	0.57827	0.312396	0.311594	0.872756	0.514869	0.431597	0.546691	0.567934	0.6783	0.408171	0.838347	0.642028	3.02493	0.322733	0.326547	0.269997	0.696176	0.105256	0	0.782338	0.429478	0.538612	0.381942	0.671574	0.660229	0.416099	0.598533	0.44685	1.35965	0.26211	0.233899	0.655898	0.16139	0.314769	1.23471
AC018868.1	7.20787	3.10638	3.72507	3.13846	4.05207	3.09652	5.28743	2.57146	4.84775	3.15819	3.72482	5.77766	6.02513	2.80368	4.14445	4.60958	3.06516	5.51914	4.06992	7.05079	6.45339	5.74641	4.28944	6.02278	1.76718	5.63898	21.6797	3.17474	4.13004	3.79424	3.17957	1.33124	6.99531	5.41854	3.62125	4.82528	7.24599	5.66254	3.24735	5.04338	4.50596	4.00321	8.59816	4.23593	4.93044	3.35772	3.0618	7.74098	7.15738
AC019069.1	14.5205	3.94561	7.18113	8.95274	7.39222	15.6801	13.2202	8.30467	14.8106	3.8808	3.03672	1.26029	6.76302	14.5206	6.74038	3.19005	13.2448	3.5214	3.59057	11.9319	15.5223	30.9495	5.67635	4.67635	5.84642	10.7136	14.1639	3.59034	9.27168	8.47299	1.21374	19.5043	12.9796	7.51568	13.6917	20.86	2.47331	9.14374	7.78341	12.5398	5.92029	8.34701	10.3849	5.87536	7.86448	14.2823	5.14511	4.70382	4.61278
AC019129.2	45.9688	5.41416	4.45889	11.207	8.57136	2.52924	5.24945	8.90901	6.74171	13.3807	1.56759	4.9972	3.12157	11.7397	4.07289	4.67489	12.1272	9.24401	6.06698	5.02773	7.67156	6.61593	8.7647	11.3476	1.70279	3.85459	35.2378	7.03712	0	7.36305	8.78566	9.89404	3.61251	2.16322	13.9315	3.17338	18.9352	5.2155	23.1029	21.2065	11.4546	18.9297	0	18.3436	18.5176	20.1931	3.39856	14.7235	12.5853
AC020765.2	6.0441	16.988	6.71901	5.55769	2.83645	8.54769	13.5561	7.50008	3.28233	2.14932	7.19744	11.3424	3.84416	4.42943	4.08858	3.12107	6.22611	23.3414	8.11157	4.14613	3.5292	14.8399	3.33623	25.0949	8.37571	7.40116	3.71955	2.81097	5.01915	1.38332	8.56039	8.73628	1.88917	10.4788	6.93129	4.55327	5.13677	4.81709	5.07398	3.99725	10.3825	12.1911	4.87627	8.19176	1.97731	1.72824	5.9535	9.35369	4.27003
AC020893.1	0	0.632658	0	0	0.264083	0.120124	0	0.116381	0	0.343045	0.404593	0	0	0.126891	0	0.536459	0.118907	0.199831	0.147359	0.247052	0.125173	0	0.310615	0.467285	0.479882	0.245004	0	0.246316	0	0.206066	0	0	0.14071	0	0	0.154155	0	0	0	0.238181	0.195776	0.127891	0	0	0.267774	0.32181	0.46191	0.240237	0
AC020893.2	1.02062	0.845877	0.256256	1.17204	0.494319	0.674554	1.04036	0.746896	0.905182	0.55039	0.892566	0.0968169	0.82033	0.508968	1.06216	1.00416	0.286167	0.320614	0.827494	1.28823	0.903742	0.834541	0.498358	0.562293	0.51329	0.687908	1.66685	0.88919	1.1996	0.826546	0.745926	0.96667	1.01592	0.205285	1.38051	0.494659	0.350774	1.64472	1.01059	0.573215	0.471163	0.82077	2.91362	0.401202	0.537029	1.11869	0.66699	0.674526	1.41744
AC020898.1	9.7368	19.4272	6.12084	14.0872	9.21215	6.81668	14.1315	14.5808	10.256	9.69126	8.19981	31.8418	11.0029	5.14335	10.1482	6.19394	10.5158	23.4897	19.548	22.0307	11.07	15.3335	10.5301	41.7558	13.6749	15.1672	36.2408	4.99204	5.78573	8.88416	12.139	3.64104	11.8218	13.107	13.0448	6.81649	23.4436	11.71	8.727	10.8831	12.1919	13.9494	38.2383	17.0282	10.8539	14.8624	5.71899	23.1934	19.0117
AC020899.1	1.60291	5.28266	3.48798	3.75364	2.28989	3.70348	2.76668	3.58808	3.80492	3.19491	3.31336	4.88362	4.53198	2.81183	4.46478	2.92884	2.74948	5.58332	7.80856	6.30763	5.18576	5.01141	5.38674	7.31588	3.85287	4.01285	13.3459	2.37314	3.60178	2.18389	1.91969	2.55413	4.06704	4.19128	3.55282	1.93077	4.63406	4.44443	1.57782	4.24532	3.4895	2.58757	7.99829	2.50558	2.1929	2.6871	2.84819	5.78645	6.46888
AC020911.1	0.589224	0.423231	0.747931	0.488688	0.618326	1.08485	0.278861	1.16783	0.37742	0.229488	1.11648	0.24221	0.205225	0.50932	0.66431	1.07663	0.83523	0	0	0.247907	1.00485	0.782924	1.24676	0.117225	1.44463	0.614629	2.08501	0.988673	0.375134	0.310169	1.19964	0.120917	0.423592	1.5407	1.35679	0.77344	0.658156	0.514331	2.27539	0.47801	0.294681	0.64167	1.56195	0.802959	1.0748	0.322924	0.834314	0.723206	0.354604
AC020917.1	1.27126	1.23273	0.760733	1.18615	0.62891	1.09228	0.601648	0.831476	1.22144	1.11403	0.525563	0.39193	0.92983	0.906566	0.773962	0.929142	0.695068	0.584053	0.957092	1.44414	1.38209	1.52026	1.00871	0.45525	0.415575	1.27303	0.899689	0.799906	0	0.803036	1.29412	0.782646	0.913908	1.16343	0.638686	0.600736	0.780993	1.49807	0.490921	1.16023	0.826514	0.83065	2.35896	0.714615	0.695673	0.696715	1.02003	1.01422	0.68856
AC020983.1	1.88161	0	0.682406	0.780281	0.752208	0.641545	0.79156	0.124311	0.803495	0.854979	0.756283	1.03129	0.873811	0.135537	0.989981	0.573014	0.254019	1.28069	1.4166	1.05555	1.06962	0.416694	0.33178	0.998251	1.19602	0.785095	3.699	0.39465	0	0.440216	0.851309	0.257423	1.05209	0.820004	1.05036	1.48193	1.16763	1.36871	0.807352	1.52646	1.35926	0.273212	2.77105	0.427358	1.14408	0.572897	0.592061	1.41134	1.50984
AC021016.1	3.76133	3.92976	1.36413	3.40315	3.6908	2.93797	3.0208	2.43979	3.06635	1.86447	3.06288	3.79511	2.62012	2.51234	2.9299	1.66611	3.0467	2.90919	5.14869	5.17917	4.37353	4.39202	3.07496	3.40142	3.35339	4.85088	8.06649	1.72124	3.48317	2.87996	2.01118	4.63128	5.08026	3.87444	3.29266	2.8726	2.92822	7.16345	2.20076	2.21919	2.28013	2.83005	6.64717	3.14533	3.43052	4.37265	2.15187	2.79795	5.3504
AC021074.1	5.82864	15.6515	5.65869	5.57784	6.21062	10.5663	9.42134	9.59726	8.44336	10.0583	9.63864	11.0582	13.8671	3.8368	9.4628	9.33931	5.33861	9.70428	17.1477	14.6007	10.3224	12.5107	6.68827	8.67024	12.6048	8.08164	26.0192	3.83677	6.85078	6.32523	8.03297	4.08521	13.5375	11.6064	6.5324	8.0511	8.21326	12.2107	5.5405	5.34684	9.86614	5.74198	17.1148	6.69037	6.99258	5.9956	8.21075	15.0784	13.2755
AC021188.1	10.8922	4.4628	7.34416	3.6262	8.27937	10.7332	13.6496	4.01356	8.25428	5.82558	8.64133	4.35127	2.88535	3.18256	8.61341	8.40936	7.6422	2.34937	9.35531	6.97088	3.23759	11.7209	7.54709	8.14907	4.26273	10.2736	7.59994	3.37852	7.03224	3.71477	3.85217	10.6724	7.83034	4.21194	6.35859	11.5991	6.34024	1.40607	4.34443	4.01367	6.90508	7.51794	8.1334	1.41115	5.98149	0.672612	8.83371	3.01271	1.1079
AC021224.1	0.5961	1.71268	1.00888	0.659187	1.31066	1.54465	0.626921	2.44168	0.763648	0.928662	1.43755	0.571751	1.79937	0.944648	0.627257	1.93635	1.93137	0.87907	1.49594	4.3472	3.47331	1.84814	0.945979	0.948747	0.649548	4.06243	3.28119	0.833508	1.26504	1.11569	1.61818	1.14173	2.76167	0.519559	2.07973	0.834629	1.10973	1.90789	1.27886	0.967175	1.05998	0.778989	5.26725	1.0831	0.815508	2.17794	1.00035	1.54458	0.717484
AC021231.2	1.01083	2.01064	1.43819	1.7412	0.839278	1.52705	1.03038	0.739734	0.597668	1.27193	1.84838	0.479443	1.62493	0.806539	0.736383	1.70491	0.377897	0.79385	1.28788	1.47216	1.6907	1.54976	0.493579	0.556901	1.27092	2.2386	1.65087	0.880664	1.18809	1.14607	1.37201	1.14888	1.78876	0.609948	1.07428	1.83718	1.12908	1.42533	1.40125	1.32468	0.622193	0.812899	2.88568	0.794709	0.319128	1.70456	0.880792	1.43155	3.08846
AC021733.3	0	0.246104	0.621305	0.142083	0.410914	0.280369	0.216206	0.135816	0	0.533778	0	0	0.477343	0.296164	0.309031	0.208683	0.138765	0.116602	0.343937	0.144155	0.584311	0.151754	0.724976	0.136331	0.373349	0.7148	0	0	0	0.36072	0.465051	0	0.492628	0.298633	0	0.179899	0	0	0.441039	0.138979	0.228471	0.298499	0	0	0.156246	0.751106	0.10781	0.420536	0.412397
AC021739.2	5.65264	23.3462	3.33133	9.01006	29.6062	4.84233	14.2121	13.3041	23.761	2.95834	27.3855	4.35676	19.6879	7.32913	7.80688	4.7339	12.019	15.6299	9.3093	9.14145	5.19652	13.144	6.54095	22.7729	7.21814	6.33858	1.25014	16.3018	8.99698	32.6072	10.8692	20.4451	19.3871	5.08079	27.0678	16.7875	10.7205	15.2651	13.1124	8.59823	7.12634	9.77229	31.8417	6.07821	28.5163	21.9436	3.61286	1.30087	6.8037
AC022018.1	4.23948	13.1957	4.1001	7.91127	6.35553	7.22736	6.46509	7.00215	7.69405	4.40312	7.30281	10.4562	8.36737	3.96995	8.28486	3.87319	5.43717	7.21382	13.1217	16.0533	5.1212	8.13678	7.47537	12.9327	8.85425	11.7927	28.3365	2.96397	14.3952	4.46335	4.15587	3.48001	7.7887	5.54268	6.21228	5.93591	7.62933	8.63478	4.24446	6.87858	6.12512	5.23241	19.9791	7.70307	7.08879	8.77745	2.00097	11.2742	20.4111
AC022034.2	0.474995	0.511774	0.387601	0.886386	1.17493	0.583027	0.449599	0.423645	0.456378	1.10999	1.22732	1.02508	0.496317	0	0.963944	0.433956	0.432842	0.606182	0.715216	2.09839	0.75942	0.631144	0.942241	0.992247	0.388189	0.891855	1.6808	0.448316	0	1.25019	0.483536	0	2.04884	0.621007	1.49149	0.748198	0.795846	1.24386	0.458569	0.433509	0.356329	0.931093	1.88872	0.606839	1.94948	1.17144	0.112095	1.02026	1.28637
AC022149.1	2.88936	6.22616	7.90986	6.72528	5.86852	8.35146	4.32287	4.98774	4.83581	25.1566	9.24783	4.48267	7.9859	1.81273	6.30495	17.3711	5.66225	2.56926	5.05231	12.235	16.9282	5.82072	8.57888	3.00397	16.4531	9.10014	12.5329	4.22256	1.42415	11.7752	5.43985	1.8362	12.8649	3.16826	5.85331	10.4238	5.10134	14.8886	7.19856	17.0129	6.52588	8.16069	10.3771	2.95308	5.48299	6.53836	9.94205	20.5918	14.1353
AC022182.3	1.12633	0.282219	0.826476	0.912428	0.424093	0.964538	0.495866	0.685287	0.453009	0.489687	0.460231	0.0969063	0.821088	0.5434	0.460695	0.191445	0.50921	0.187198	0.749376	1.42166	1.1726	0.417656	0.415682	0.093802	0.727831	1.40987	1.11226	0.560377	0.80047	0.63427	0.319978	0.806302	1.05452	0.342457	0.855388	0.618894	0.204807	1.23468	0.809215	0.47812	0.576397	0.650376	0.555488	0.455115	0.35835	0.631641	0.593427	0.225049	0.567498
AC022210.1	2.18315	5.8612	3.69923	2.62693	3.05822	2.5479	3.86185	5.36261	2.8197	3.88899	3.36608	1.76541	3.44042	2.45941	4.00362	1.1771	3.95707	1.90003	3.82613	5.2853	4.48604	4.47014	2.32863	3.67405	2.86638	4.43509	8.61172	1.12597	1.64056	2.37379	4.22622	3.83383	3.49913	4.39835	4.04565	4.11532	3.23808	4.03001	2.30345	3.65831	4.11673	3.78836	5.12312	2.48735	2.3502	1.80452	2.87164	5.447	3.48925
AC022306.1	0.327054	0.548142	0.118613	0.406875	0.261491	0.446042	0.171982	0.432143	0.27932	0.551975	0.563373	0.448135	0.75941	0.0942339	0.294984	0.265597	0.17661	0.371005	0.38302	0.321073	0.278876	0.386282	0.576685	0.563913	0.237585	0.454873	0.257177	0.320116	0.971697	0.191291	0.493236	0.178976	0.783726	0.14253	0.273854	0.286202	0.284134	0.190322	0.233884	1.32662	0.218086	0.189954	1.54128	0.259985	0.198859	0.238988	0.205819	0.490626	0.656086
AC022404.1	0	2.24018	0.452438	0	0.187019	1.78646	0.787211	0.741766	0.39954	0.242938	0.214894	0.51281	1.73802	0	0	0.37991	1.26312	0	0.313071	1.31218	0.797809	0	0	1.24096	0.679686	0.780781	2.94294	0.261654	0.794239	0.218898	0.282211	0.256008	2.09261	0.543666	0.261148	0	0.232243	0.544475	0	1.01205	0.415935	0.271711	1.10233	0.425009	0.284449	0.911599	0.588808	0	0
AC022483.1	0	0.215721	0.2723	0.435897	0.180092	0.0614389	0.0473784	0.0595245	0.384742	0.11697	0.258668	0.555545	0.209206	0.0649001	0.406319	0.27438	0.18245	0.255516	0.0753689	0.379075	0.192065	0.0665094	0.158868	0.1195	0.163628	0.313276	1.06273	0.125982	0	0.263489	0.0679396	0.431421	0.359841	0.196324	0.0628689	0.315378	0.111821	0.393232	0.0644316	0.0609104	0.0500663	0.130824	0.796126	0.153476	0	0.109729	0.23625	0.368618	0.180742
AC022494.1	0	0.168014	0.339328	0.290997	0.35066	0.478515	0.442806	0.185442	0.299655	0.182203	0.16117	0.288456	0.325879	0	0	0.284933	0.189467	0.159206	0.234803	0.393655	0.398904	0.103601	0.247468	0.279216	0.127441	0.390391	0	0.294361	0	0.574608	0.317487	0.288009	0	0	0.195861	0.245631	0.348365	0.408356	0.200729	0.474399	0	0	1.24012	0.239068	0	0.256387	0.073601	0.287097	0
AC022730.2	0.251159	0.811818	0.136632	0.468686	0	0.154141	0.475461	0.448014	0.48263	0	0.129792	0.619457	0	0	0.679595	0	0	0.384631	0.567267	0.951042	0.321242	1.3349	0.797152	0.749517	0	0.157193	0.888742	0	0.479706	0	0.17045	0.309249	0.361115	0.656729	0.315457	0	0.280542	0	0.161649	0.152815	0	0.492326	0.665787	0.256698	0.343604	0.275295	0.118543	0.770673	0.906909
AC022795.1	1.06429	0.509641	0.771972	0.735577	1.2764	0.435449	0.559658	0.562506	0.681715	0.829024	1.09999	2.04163	0	0.153326	0.479964	0.216074	1.14944	1.08658	0.890295	1.19409	1.21001	0.785642	0.562989	1.69391	0.773143	0.740116	1.6738	0.744079	0	0.746991	0.481522	0.291209	0.510075	0.30921	0.891166	0.74508	0.924618	0.30967	0.456659	0.287802	0.354845	0.618142	0.626949	0.725172	0.970681	1.16656	0.446513	1.016	2.56202
AC022868.1	2.46791	4.37953	2.21127	2.16722	2.74214	2.31645	2.33596	2.58954	3.90548	3.39243	3.75102	2.86439	2.427	2.44695	3.33888	2.65257	2.82214	2.3714	4.80896	3.84795	3.15655	1.73605	2.07341	2.07948	4.50835	4.54291	6.16437	4.20186	3.88182	2.29256	1.97042	1.07248	2.29599	3.41634	2.18803	2.51536	3.24309	1.14047	1.86868	3.17981	2.9041	4.36336	6.15725	2.37397	1.98605	3.34156	2.05556	4.98907	3.66939
AC022915.2	0.74183	0.154697	0.260361	0.327474	0.0215245	0.616824	0.40771	0.0284573	0.183937	0.251643	0.593584	1.1509	0	0.0620546	0.0323753	0.1749	0.174451	0.0732939	0.0720643	0.422864	0.091822	0.0317966	0.379756	0.0571301	0.234681	0.0898623	0.169355	0	0.182822	0.0503872	0.0324804	0	0.137626	0	0.0601124	0.113081	0.053459	0.12533	0.246426	0.465919	0.0957422	0.0312719	0.12687	0.0489155	0.130952	0.157378	0.180713	0.146857	0
AC022968.1	4.87999	6.64148	4.33142	7.66864	6.46865	4.25597	6.32084	7.02496	6.66292	4.05134	5.30913	12.9862	6.97763	3.33017	6.08099	5.16231	6.55334	12.7178	5.22091	11.5086	7.71997	6.48421	5.29872	9.04439	4.61787	8.1982	10.9062	5.65635	5.39615	10.0049	6.62365	3.63682	14.7714	4.02952	4.19372	6.06853	6.59844	5.0444	4.13266	3.12545	5.13802	3.35643	14.9787	3.54383	4.04084	11.824	4.72778	5.51677	11.5928
AC023157.1	3.67545	2.43411	3.37978	1.84443	0.444518	3.89954	2.13839	2.60264	3.52728	6.26924	6.64005	6.61679	11.803	4.21076	8.88292	3.48298	1.71558	2.88314	1.80717	7.66354	3.25077	1.78235	8.29078	1.26411	2.76947	4.06511	5.49605	3.28728	2.98289	1.18924	2.68311	2.43399	8.72964	2.21524	1.3301	3.781	2.44462	6.28584	1.36316	6.09968	2.75402	1.19938	4.86588	2.38116	12.2663	0.773838	0.799724	4.7659	9.4323
AC023161.2	0.509402	0.470438	0.23753	0.72426	0.720022	0.446614	0.551047	0.259618	0.139839	0.0850282	0.977765	0.897418	0.760383	0.0943548	0.196908	0.398906	0.353673	0.371481	0.547874	0.826675	0.930777	0	0.692909	0.173734	0.95156	0.81982	2.57507	0.457895	0.833951	0.383072	0.79019	0.358412	0.941677	0.0951415	0.365607	0.343883	0.406426	0.381132	0.187347	0.531326	0.363943	0.190198	1.15744	0.44626	0.796456	0.478589	0.48086	0.535914	1.57663
AC023302.1	2.65351	0.497211	0.627619	1.14822	0.933953	2.12414	1.20122	1.50916	3.10374	0.134801	2.62327	1.56501	0.241097	1.49587	0.936515	0.843215	1.1214	2.23795	0.86858	1.31058	0.442687	0.919776	0	0.275432	1.32	0.722064	0	1.30668	1.32212	1.82193	2.50548	1.84669	0.497634	2.41335	1.59396	1.45381	0.7732	1.20847	0.891041	0.842347	1.96174	1.95996	0.611658	0.707485	0.315669	0.505826	0.871244	0.708017	0
AC023424.2	1.82632	1.57418	1.58965	1.81764	0.657093	1.25535	1.10635	3.30119	0.561516	0.853564	1.20805	2.70265	1.37397	0.473595	0.889509	0.934374	1.59767	2.08833	2.19996	1.75194	1.7753	0.388271	0.811516	2.26726	1.55226	1.2802	3.61902	0.36773	1.11623	1.38438	1.18986	0.179898	1.05035	0.764071	1.46807	0.575351	1.06079	1.91302	1.03439	1.86682	1.24218	1.43199	6.19687	1.26928	0.999414	1.20109	0.620635	1.88294	1.58271
AC023449.1	0	2.38274	0	0	0.663066	0.452414	0.348877	0.438317	2.12483	0.430662	0.761895	1.36361	1.54052	0.477901	1.49599	0	0.447832	2.63414	2.77494	0.465228	0	0.489751	0	0.439976	1.2049	0.461371	2.60851	0	4.22391	0.388047	1.50085	1.3615	0.529948	1.44566	0	0.580582	0.823408	0.965205	0.948901	0.448522	1.47468	0.963338	1.95413	1.13014	0.50425	1.21201	0	1.35719	1.33092
AC023512.1	6.02883	7.84378	1.85644	7.92477	4.60426	4.74717	3.44543	3.92289	6.12041	2.12656	4.82025	10.2403	7.60688	2.80228	5.84806	5.81971	3.31701	6.27125	5.65221	10.194	9.74798	1.81375	5.23501	4.20931	6.13556	8.97038	7.24529	4.00819	1.73809	4.91008	3.24231	3.50152	8.50466	4.75898	3.71468	4.47944	5.84471	8.34061	4.24628	2.21475	4.20978	5.64875	15.0769	4.76666	4.97985	11.3461	3.00658	3.35081	6.98265
AC023644.1	0.489327	1.97706	1.33099	3.04377	1.32042	1.87693	1.50529	0.654641	0.940297	0.714676	1.0747	1.73488	0.894761	0.396534	0.993029	1.22939	0.74317	1.99831	1.38149	1.77569	1.48643	1.95056	2.23254	0.43808	1.59961	0.382818	2.16439	0.461842	0.70095	1.28792	1.16229	1.05438	1.31916	1.19952	1.07555	1.34885	1.84468	1.76192	1.49595	0.96761	0.672981	1.83844	3.89141	0.500119	1.25519	1.81018	2.07859	1.27626	2.4295
AC023825.2	0.253402	0.364029	0.827112	0.105082	0.531834	0.207356	0	0.200895	0.162313	0	0.349202	0	1.23562	0.766632	0.685663	0	0.205256	0	0.127185	0	0	0.112235	0	0.201656	0	0	0	0.212594	0	0.533565	0	0	0	0	0	0.2661	0	0	0.326185	0.205573	0.168974	0.220765	0	0.43165	0.346672	0.0925842	0.239203	0.207348	0.305002
AC023906.1	5.2627	1.89006	1.22697	4.05298	2.14143	1.69181	1.66044	1.34107	3.13017	1.46406	1.03604	5.5628	2.61854	2.27451	1.52571	1.83162	1.52243	3.07025	2.26406	2.37236	2.08346	1.16546	2.58503	2.99145	2.25287	2.98007	7.09424	1.57686	0.478647	2.37454	1.19052	2.00568	2.52222	3.44022	1.5738	1.97372	3.07914	4.59378	1.77421	2.7446	1.37865	1.80121	2.65727	1.66485	1.37138	3.02156	1.77422	2.7683	5.42944
AC023968.2	0.216442	0.349801	0.117746	0.471218	0.146014	0.265669	0.20487	0.128695	0.103979	0.189672	0.391479	0.133458	0.452316	0	0.585657	0.0988708	0	0.0552441	0.244428	0.409791	0.276837	0.215696	0.171741	0.258365	0.176887	0.270929	0.382947	0.40857	0.206699	0.455743	0.587558	0	0.233399	0.212232	0.135926	0.2557	0.120882	0.425095	0.0696524	0.32923	0.0541231	0.212136	0.573757	0.0553039	0.148054	0.237242	0.510787	0.0664146	0.195387
AC024270.1	0.562	0.302757	0.305731	2.62186	0.126376	1.72455	0.66494	0	0.809959	0.328327	0.726063	1.9059	0.293613	0.72868	1.14051	0.513443	0.170708	0.430329	0.211555	1.7734	1.07823	0.373375	0.222966	0.335427	0.229646	2.2863	1.98867	0	1.0734	0.443757	0.762807	0.345991	1.01005	0.367378	0.529406	0.442622	0.47081	1.83962	0.904275	0.683886	0.281065	0.55082	1.48978	0.717992	0.384428	1.23201	3.18306	0.689791	2.53665
AC024293.1	72.6052	228.417	129.344	111.311	139.43	117.519	237.672	177.562	119.807	136.639	154.793	260.457	149.585	90.1486	179.341	72.0594	96.8019	353.525	308.407	266.583	178.294	472.067	112.326	582.868	175.494	210.442	237.961	39.732	77.5005	111.839	149.446	119.992	210.094	224.27	147.168	139.321	234.64	121.182	76.4399	112.763	171.123	139.417	302.144	230.774	139.716	162.163	128.036	314.629	239.945
AC024451.3	0.858172	0.528354	0.266772	0.610068	0.441089	0.601916	0.580207	0.43737	1.17791	0.429732	0.126708	1.05829	1.02479	0.476869	0.995174	1.12004	0.744775	1.12648	0.55379	1.54741	0.784024	0.488693	0	1.02439	0.400765	0.920748	1.73525	0.92568	1.87324	0.903488	0.332801	0	1.58641	0.480845	0.307962	0.386219	0.547753	0.963121	0.315617	0	0.490498	0.640838	0.649969	0.626499	0.670881	0.403131	0.925814	0.300945	0.885362
AC024587.1	0.0789457	0	0.0858939	0.130951	0.0946798	0.0969009	0.0249083	0.125175	0.151703	0.0614946	0.108792	0.0324518	0.164979	0	0.106807	0.192333	0	0	0	0.0996456	0.168291	0.139864	0.167044	0.0314123	0.172048	0.197639	0	0.165581	0	0.0277048	0.107154	0.0324016	0.0756718	0.0688089	0.132208	0	0.0587876	0.413468	0.135494	0.0960674	0.0526427	0.034389	0.139516	0.0268956	0.0360011	0.173064	0.099363	0.032299	0.190043
AC024619.4	6.28693	6.96725	3.32241	4.46933	4.36239	7.93729	3.06041	5.12664	7.93896	4.19759	3.71303	6.20241	7.88296	2.79481	7.29059	2.62571	1.74598	6.60202	4.32751	9.29573	4.82472	5.25087	3.13563	5.57489	3.81678	7.86958	11.4411	4.06889	7.54779	5.10601	1.70666	4.86578	6.19838	4.22717	2.0305	3.96119	3.41089	6.58539	2.08098	4.15309	5.03071	3.28633	19.0466	4.22252	3.68613	4.72531	2.88255	6.39366	4.54028
AC024940.3	13.207	21.5967	6.828	18.1782	15.8392	12.0718	9.13184	15.7056	11.3394	11.382	11.9074	20.4451	17.2253	12.2661	15.3335	8.04394	10.4701	17.5957	22.7069	28.0196	19.7675	17.1752	17.54	32.0892	13.9319	17.3524	49.7167	4.95071	5.00921	10.5516	10.9336	9.91842	19.2583	17.7566	15.1763	9.4426	17.6815	15.2076	7.83705	11.5121	12.7416	9.79235	17.8774	13.4025	11.661	12.4228	7.95765	21.6134	27.0576
AC024995.1	2.59768	0.497211	2.08127	0.861163	1.23858	0.941016	1.23292	0.548787	0	0.895773	0.553888	2.17541	1.91322	0.395681	0.624343	1.11522	0.651136	0.782711	1.37852	2.21719	1.3709	1.11758	1.81905	3.6517	0.875944	1.90998	2.15974	2.11691	0	0.963859	0.727397	1.41137	0.77053	1.70297	1.63602	0.844151	2.39443	0.604234	2.26114	1.76621	2.14414	0.700334	6.07712	0.859633	1.15066	1.25641	1.22958	1.78146	1.10194
AC025048.6	1.41905	10.1928	6.4331	2.64808	1.70187	3.77389	1.67897	6.32819	2.49962	8.15207	2.44441	4.52074	6.17811	1.07329	2.55981	3.67326	2.72991	3.38048	3.56118	10.896	5.44504	2.82831	2.25196	0.988113	4.059	4.29267	5.02139	2.97632	1.80689	5.10444	2.40761	2.03847	8.67127	1.85526	2.82203	2.42151	6.20815	4.64505	2.73995	3.88532	1.8925	1.23628	6.26949	1.81293	2.91204	5.70319	14.8465	4.49945	6.83205
AC025062.1	0.440698	2.08921	0.863074	1.75442	1.10992	0.649116	1.75197	1.25778	0.677481	1.13283	0.364385	2.60864	1.10515	0.457122	0.953966	1.12734	0.856722	2.06968	1.59258	1.22375	1.35281	0.819801	1.11898	2.20945	1.87283	0.441311	6.23775	0.665512	0.336688	0.835145	0.837429	0.976727	1.39399	1.61327	0.885631	0.833009	1.08296	1.15405	0.907645	0.858043	1.3224	1.267	4.20562	2.162	1.3264	1.06271	0.832011	2.05545	2.5461
AC025161.1	0.960439	2.27657	0.313491	1.07536	0.259168	0.235776	0.181818	1.02793	0.553677	0.561099	0.297797	0.473764	0.602131	0.747175	1.03952	0.526475	0.700164	0.196112	0.289233	0.727362	0.982749	0.382851	0.304833	0.917175	0.627933	0.480887	0.679714	0.84606	1.46753	0.303347	0.521445	0.709546	1.24282	1.00454	1.08568	0.605141	0.750959	0.251509	0.24726	1.05186	0.576397	0.376533	2.03679	0.687134	0.131395	0.421094	0.543975	0.707298	0.346804
AC025171.5	4.38054	9.17354	5.10172	11.5901	1.05442	1.74179	5.72311	3.59515	14.2271	1.2976	9.37379	0.684769	7.60714	3.43985	1.5025	1.01461	1.12445	1.00784	11.3338	0.467251	2.76198	0.4099	4.79764	0	2.72281	9.11307	0.873285	1.86343	3.53523	0.584602	1.25614	13.3703	11.7983	3.95251	0.619942	10.01	1.03373	4.03917	0.953027	3.15331	0.617121	1.20941	0.327104	0.567526	3.6295	6.55979	7.8625	0.302908	2.67341
AC025176.1	2.64371	1.00532	4.90678	1.1608	0.279759	7.82614	0.58879	1.6644	2.68951	0.545112	2.41093	0.191777	2.59989	2.21798	1.47277	0.852456	1.13369	0.31754	1.40496	1.76659	1.59125	1.85971	0	1.6707	2.03347	0.973303	1.10058	0.391406	1.78214	0.654896	2.32186	2.48924	0.894378	1.2199	4.68778	4.40924	0	2.44342	2.60233	1.70316	0.622193	1.82902	1.64896	1.11259	0	1.36365	1.02759	0.190874	0.561538
AC025186.1	0.130487	0.281181	0.141972	0	0	0.160165	0.0617553	0.465522	0	0.0762321	0.337161	0.0804582	0.272689	0.253782	0.0882692	0.596066	0	0.133221	0.196479	0.247052	0.083449	0.0866916	0.103538	0.233642	0.10664	0.0816679	0	0.246316	0	0.0686888	0.0885557	0	0	0.255898	0.327785	0.308309	0	0.170852	0.25195	0.238181	0.326294	0.085261	0.345903	0.133365	0	0.143027	0.0615879	0.0800792	0
AC025198.1	0.67735	1.16767	1.17915	0.842666	0.852966	1.16397	1.28227	1.2888	1.3016	1.26629	0.840085	1.33649	1.13241	1.22954	0.916399	0.742593	0.658388	2.21293	1.63185	1.70991	1.03963	0.540012	0.859935	0.970257	1.32855	1.69573	2.87621	1.19337	0	0.998365	0.183875	0.500407	2.92167	0.885566	1.87166	0.640164	1.05923	1.41901	1.04628	1.31881	0.948511	1.23923	3.59112	1.10766	0.370666	1.33639	1.53455	1.66274	1.95667
AC025458.1	26.6713	8.84197	9.6729	14.038	15.9935	12.1716	9.38606	6.5061	21.0264	9.98825	9.89546	10.1203	19.2936	9.75378	17.5794	12.4958	8.30917	8.02936	6.6933	24.1695	13.1206	6.81521	11.9381	6.53073	10.0602	10.7005	31.4593	13.7699	2.61238	14.0398	9.28235	9.26256	25.5652	21.9055	10.3075	9.15641	10.3124	12.536	7.92275	7.90588	11.6286	9.38384	29.0058	7.33909	13.5661	14.6172	9.36062	9.65292	12.3471
AC025750.3	0.504551	1.63085	0.411718	1.25538	0.794206	0.464478	0.596968	0.600007	0.484775	1.32644	0.521475	0.62221	0.527199	0.327096	0.341308	0.230479	0.459774	0.51512	0.18993	0.159211	1.45201	0.167604	0.400348	1.35513	0.206171	0.473674	1.78538	0.158737	0.963677	0.265597	0	0.310623	0.54408	0.989472	0.316859	0.596064	0.422683	1.65157	0.487103	0.920966	0.252334	0.659352	2.67498	0.644598	1.03539	0.138259	0.59535	0.774098	0.45547
AC026111.1	0.0949991	0.409419	0.413441	0.650016	0.555422	0.816238	0.31472	0.56486	0.456378	0.332997	0.294557	0.527186	0.694844	0.184762	0.257052	0.520747	0.230849	0.193978	0.286086	0.359725	0.607536	0.4418	0.753793	0.283499	0.931653	0.416199	0	0.418428	2.35879	0.200031	0.515772	0.350913	1.02442	0.496806	0.298298	0.299279	0.58362	0.248773	0.733711	0.231205	0.190042	0.496583	1.7628	0.145641	0.259931	0.728897	0.269028	0.349802	0.343032
AC026316.1	0.685531	2.36355	0.895039	2.89967	3.20642	2.01947	1.16798	2.77177	1.31732	0.640792	1.41705	2.19802	2.00565	1.42216	1.85493	1.2526	1.99902	1.39978	3.30312	1.73056	0.876819	0.91089	2.1758	1.3093	1.79279	1.02973	2.91095	1.03524	2.09495	1.73215	2.23314	1.51935	2.16843	1.61327	2.23868	1.72772	0.765729	0.718075	1.94135	1.33473	2.33135	0.895858	3.63449	0.980909	0.375142	1.50282	0.905968	2.69252	5.44583
AC026403.1	31.0748	54.7303	17.2712	26.4509	35.8258	40.9764	44.803	45.6488	31.798	33.3858	35.299	33.457	95.7	21.7048	43.994	19.3368	28.8723	35.1635	52.0053	52.5803	48.8516	64.6837	26.8708	59.6026	41.3566	37.8136	91.2361	15.7392	29.7678	19.8522	28.8587	38.7358	44.4025	48.1739	28.6381	32.1268	46.8533	37.7902	58.4523	38.8679	26.5592	15.7155	66.3079	81.8093	26.1919	41.6535	26.2459	54.0819	36.4762
AC026410.1	0.515549	1.88859	2.1876	1.73171	1.66941	2.2781	1.75675	1.59402	0.990685	2.77094	1.43867	0.826505	2.2625	1.06953	2.65048	1.22462	0.876954	1.36851	2.63935	1.62682	2.50574	1.50706	1.96356	0.984651	1.76959	2.25866	1.45944	1.16782	1.96937	1.46549	0.839711	1.01566	1.63076	2.22429	1.61883	2.27381	1.67	1.75508	0.929078	2.00756	2.42364	1.07796	3.27995	1.3173	1.48115	1.63877	1.84932	1.77178	2.04775
AC026462.1	1.53618	2.81372	3.34277	1.52889	1.24359	3.11119	1.01783	2.64888	2.80435	4.57702	2.77849	1.32609	2.56822	0.796717	1.8705	2.66657	1.5865	2.11729	2.19743	4.26575	4.42088	2.2453	2.31595	0.825178	3.26415	2.69206	3.80511	1.9332	0.586813	2.50682	1.87657	1.04031	3.75481	1.20504	1.35062	2.29876	1.37272	4.22392	1.58193	2.71056	2.38164	1.90712	4.88664	1.25605	2.73209	3.03085	2.24767	4.14808	4.99229
AC026471.6	3.09882	2.05462	1.75061	2.40945	1.84928	3.10871	6.71236	1.98427	9.21836	0.974811	2.09411	0.845128	0.747211	1.7385	2.62028	2.83108	2.49799	1.27766	1.34596	2.03089	1.98175	1.46488	1.89141	1.1026	1.85067	1.71567	0.632616	2.66228	2.16258	3.35656	1.90081	5.35642	1.84216	1.55822	2.09576	3.80167	1.89708	1.48251	3.26014	2.17551	1.04311	2.06372	2.84349	0.578615	0.978324	3.20064	0.95631	2.12115	1.1835
AC026700.1	0.469538	0.786946	0.681151	0.713942	0.516192	1.08862	0.345671	0.55837	1.00252	0.914365	0.377446	0.257348	0.872204	0.067644	0.494081	0.667287	0.253552	0.213055	0.235666	1.18531	0.934199	0.415928	0.496755	0.062276	0.255819	1.37139	1.47688	0.459578	0.19929	0.329555	0.778932	0.578136	1.20018	1.09133	0.262108	0.903957	0.40792	1.36619	0.47009	0.190457	0.469647	0.54542	1.38298	0.479893	0.428242	1.0865	0.886459	0.256136	0.188384
AC027309.2	46.7104	82.8167	34.4171	66.9375	47.0673	46.085	41.4147	72.4227	55.6734	51.814	39.7217	70.3632	43.2468	32.5819	72.7945	41.054	41.667	97.4905	107.281	77.6156	64.2818	66.7796	40.8167	76.5788	66.2003	75.4918	81.5976	33.1115	63.2413	49.4881	44.1395	60.79	90.5383	75.3699	42.7017	68.9199	69.0161	42.5796	29.6828	44.6093	73.0389	64.9049	67.3971	74.9345	38.0183	67.7254	38.5117	49.3488	71.523
AC027612.3	0.542139	2.10282	0.353912	1.01168	0.487642	0.998163	0.410522	0.644706	0.833425	0.760137	0.336194	0.0668564	2.49249	0.351465	0.366735	0.594358	0.988054	0.442797	0.163263	1.77915	0.416049	0.288144	0.0860346	0.0647147	0.708899	0.610754	1.15103	0.341125	0.207094	0.85615	0.956605	2.06934	1.40307	0.850549	0.204279	1.28094	0.302781	1.13575	0.558284	0.131944	0.162679	0.354236	0	0.110819	1.11253	0.415966	0.460586	0.332707	0.587282
AC027801.1	0.594649	0.465958	1.08811	0.168132	0.486249	1.09484	1.04896	1.06073	1.35045	0.189491	0.614595	0.533323	1.01674	1.92753	2.63295	0.493883	0.65682	0.413936	0.447691	0.2047	0.345717	0.646471	0.729205	1.54872	0.971951	0.406006	0.382582	0.476211	2.06502	0.398395	1.50418	1.86374	1.86542	0.918795	2.30854	0.85152	0.0905748	1.20329	0.591482	1.28277	0.405537	0.600481	1.14642	0.718266	0.0739566	0.29627	0.637875	0.796216	0.878406
AC027801.3	0.162642	0.35047	0.353912	0.303505	0.950902	0.998163	0.230919	0.773647	0.312534	0.475086	0.252146	0.200569	0.679769	0.210879	0.770143	0.14859	0	0.332098	0	0.513218	0.832098	0.864432	0.774311	0.873649	0.531674	0.508962	0	0.307013	0	0.428075	0.331132	0.500646	0.818458	0.956867	0.817115	0.512376	0	0.638861	0.418713	0.296873	0.244019	0.106271	0	0.498686	0.445011	0.178271	0.383822	0.499061	0
AC034102.1	14.5664	7.89775	10.327	6.07947	9.04471	13.7267	9.16208	9.38752	12.8217	11.5295	13.5981	3.82443	11.3906	6.33614	9.40857	9.44429	9.59132	4.98916	5.94316	24.5539	24.7611	9.98962	15.361	3.36538	9.83069	27.0559	15.297	11.4716	3.58986	13.5547	5.86755	16.7783	36.0768	7.61762	6.25587	12.8785	8.2927	9.59772	8.58881	13.6086	8.64787	6.3861	17.4383	4.89851	8.87112	13.185	10.3792	14.0722	11.1982
AC036164.1	1.02274	1.10193	0.741835	1.48441	0.766608	1.04612	0.645371	0.81082	1.3102	0.597495	0.88087	2.73268	1.78108	0.221011	1.84491	0.622916	0.828422	1.21819	2.30995	1.50605	0.43604	1.58544	1.62303	1.42431	1.67166	1.49357	2.41268	0.858037	0.651133	0.538372	0.694085	0.839522	0.245081	1.33712	0.642282	1.07399	1.90398	0.892742	0.438831	0.41485	0.85248	0.668262	2.71113	0.348431	0.932786	1.49469	0.643622	0.836863	1.231
AC036214.3	0.712642	0.691039	0.659059	1.41851	0.544855	0.830988	0.775721	0.593227	0.547769	0.3747	0.220964	1.31824	1.26587	0.600601	1.15698	0.65107	0.779279	1.30963	0.697481	2.06885	0.95707	0.473457	1.18747	0.510405	0.582405	1.07045	0	0.358727	0.952788	0.937842	0.628729	0.482607	0.819706	0.419268	0.537049	0.224506	0.63681	0.653165	0.825598	0.17344	2.60175	0.139693	1.13347	0.145672	0.73121	0.898294	0.235449	0.437344	0.257328
AC040896.1	0.355503	0.510705	0.257861	0.442268	0	0.290905	0.448661	0.986441	1.36628	1.10767	0.612379	2.63043	2.4764	0.46094	0.160322	0.216525	0.575918	1.33082	0	0.299145	0.303134	0.472369	0	0.565815	0.387378	0.593329	0	0.298253	0.905333	0.623792	0.804212	0.729543	0.68152	0.154928	0.148838	0.559977	1.19128	0.620633	0.610149	0.721007	1.42234	0.154858	0	1.33226	0.648471	0.779331	0.223722	0.145446	0.855789
AC044787.1	6.80857	16.0614	6.93995	5.34965	10.8945	9.58866	6.78373	9.71602	10.7422	10.5512	8.07397	11.1361	8.38726	3.90286	6.98129	6.02388	4.61516	11.1951	15.9713	14.1119	11.8251	12.6655	6.93784	27.0341	11.0114	15.6994	25.8678	3.87823	10.4033	6.26265	8.85222	3.88279	17.0025	13.0243	9.72181	9.70862	8.16546	11.4484	4.05919	10.8144	10.3228	7.118	23.1781	7.47147	8.92242	8.95542	7.44188	14.4264	21.4795
AC044810.1	0.159668	0.344062	0.521162	0.397274	0.359044	0.195982	0.226697	0.0949378	0	0.279839	0.247536	0.492255	0.33367	0.103512	0.324026	0.145873	0.193998	0.326025	0.721251	0.403067	0.204221	0.530391	0.253385	0.285892	0.782929	0.499656	0.564995	0	0	0.588347	0.433437	0.0982985	0.573924	0.939372	0.701903	0.503008	0.267521	1.0453	0.411057	0.194297	0.479115	0.208656	1.26977	0.326379	0.109219	0.437529	0.301443	0.783897	0.288272
AC048334.1	1.42797	0	1.94207	0.888244	2.56886	0.876374	0.675813	0.849066	0.686003	0.417119	0.737936	2.20121	0.746036	1.85149	0	1.3046	0	1.09342	0.537536	1.3518	0.913215	1.42305	0.56653	0.852281	0.583504	2.23431	0	0.898511	1.36369	0.751689	0	0.439561	0	0.466732	1.34516	0.562325	0	1.86971	1.37859	1.73767	0.357076	0.466522	0	0.364867	0.976786	3.1304	0.673981	2.19084	0
AC055716.2	0.232536	0.300649	0.253002	0.376075	0.292825	0.199796	0.132062	0.165917	0.402159	0.19019	0.288403	0.0860286	0.145784	0.120601	0.157301	0.339911	0.226026	0.0712221	0.175068	0.498963	1.54659	0.370774	0.33212	0.138788	0.418086	0.378396	0.493705	0.526739	0.177654	0.367222	0.252498	0.343582	0.133735	0.486426	0.321272	0.146513	0.207792	0.608937	0.179595	0.226374	0.139554	0.30388	0.739703	0.142598	0.159063	0.305858	0.219506	0.0570822	0.251898
AC060764.1	0.250053	0.538828	0.544121	0.155541	0.449833	0.613848	0.71005	0.14868	0.240252	0.730418	0.775321	0.616728	0.522554	0.648429	0.16915	0.685345	0.151908	2.04233	0.188256	1.42028	0.639653	0	0.793641	0.596972	1.02177	0.313	0	0.157338	0	0.131628	0.169699	0.615773	0.359524	0.653836	1.4133	0.78775	0.698264	1.63702	0.482811	1.52142	1.1255	0.653542	0	0.383351	0.34209	0.959287	0.590105	1.22765	2.70874
AC063952.2	0.185043	0.897168	0.956314	0.690615	0.540937	1.47634	0.700598	0.605141	0.444476	0.486469	1.57781	0.114097	1.35344	0.839734	0.62587	0.845277	0.168621	0.377839	0.766219	0.992639	1.47923	1.53671	0.44048	0.717875	0.907356	0.521157	1.63697	0.232866	1.23699	0.584443	0.439531	1.36705	0.731648	0.907217	0.987763	1.31163	0.310036	1.33257	1.07186	0.506644	0.416444	0.423178	0.735784	0.756496	0.0632881	0.608475	0.480356	0.340679	0.835213
AC064799.1	8.69327	6.83195	7.67799	9.54262	13.155	7.65762	9.09973	6.68926	8.45081	11.7109	10.6761	14.8826	8.54917	4.77384	8.02534	8.59624	8.94696	17.4375	15.5537	18.8472	12.5579	7.06653	11.1989	12.3304	13.0389	13.1861	57.9043	4.76211	8.59496	11.7365	9.30074	5.16306	13.6755	11.9004	7.83584	6.92723	12.3378	9.10597	8.42556	16.0547	8.59299	8.15279	20.0624	11.1846	11.893	12.107	5.88914	25.8591	19.2036
AC064850.1	0.36542	0.0874921	0.883515	0.505117	0.219125	0.647878	0.115294	0.0965676	0.468131	0.237203	0.50357	0.0500705	0.254549	0.263221	0.109863	0.296754	0.197328	0.331622	0.366817	0.461235	0.519318	0.701346	0.386602	0.387733	0.730006	0.609881	2.01143	0.255478	0.775491	0.769433	0.275549	0.399944	0.408644	0.636999	0.560963	0.127911	0.181409	0.212649	0.418114	0.741121	0.324894	0.636713	0.861046	0.124493	0.277734	0.534048	0.766545	0.249173	0.293221
AC064875.1	2.25373	19.5118	1.73599	4.86318	0.340852	1.86052	15.65	26.0658	21.6156	12.0479	9.31729	23.5378	28.217	1.3447	12.0615	8.96487	10.7835	19.2016	8.91921	19.3588	12.3722	13.277	9.33699	0.523766	2.70573	26.1885	25.8303	11.5204	11.3518	0.461948	38.1698	21.635	27.7871	3.02474	1.20242	13.0062	8.86653	13.6316	2.59297	10.1934	2.39389	4.5872	2.00906	1.22306	2.48298	5.42155	4.16076	1.34638	1.72842
AC067904.2	0.663624	0.381337	0.481354	0.715511	0.358149	0.43443	0.209381	0.63134	0.765136	0.206772	0.457256	0.436468	0.73964	0.57363	0.478842	1.13174	0.268769	0.180673	0.732776	0.893471	1.01856	0.705425	0.631882	0.264054	0.216938	1.10758	3.13103	0.779456	0.507001	0.465778	0.360297	0.599215	1.08137	0.578413	0.555676	0.766567	0.741259	1.04269	1.13898	0.376857	0.354015	0.289077	1.64189	0.406956	0.242103	0.533424	0.208813	0.543015	0.798758
AC067930.5	1.12445	1.82964	1.13603	0.613799	1.0011	1.43653	1.15122	1.14616	1.14653	0.656919	1.20961	0.523539	1.12697	1.1009	1.84728	0.922474	0.864342	0.538861	1.46853	0.941366	1.1447	1.21967	0.564468	0.438286	0.956465	0.904835	2.43609	0.620893	1.27107	0.930152	1.02787	1.39865	1.10532	1.29009	1.5132	1.40973	0.512653	0.961498	0.945257	0.865674	0.814844	0.599774	1.58163	0.668443	0.486616	0.830058	0.87732	1.0844	1.11865
AC067945.1	0.367391	0.989595	0.499658	0.571322	0.33046	0.563687	0.0869371	0.546123	0.352992	0.429268	0.474643	0.339799	0.383883	0.238177	0.248525	1.00695	0.111596	0.187544	0.276596	0.231861	1.05729	0.244083	0.728788	0.219276	0.600499	0.919755	1.30004	0.924681	1.40341	0.580187	0.498663	0.678546	0.660291	0.360245	0.461445	0.289351	0.205186	0.481041	0.591144	0.447071	0.551215	0.240055	1.46085	0.469367	0.376963	0.906067	0.520209	0.338198	0.994958
AC068137.1	0.770198	0.314162	2.03007	1.31176	2.37107	0.587467	1.85809	0.915911	1.10648	1.28879	1.68491	1.89053	1.10175	2.86031	4.13817	0.0887975	1.22208	2.88222	0.439049	0.42938	0.860795	0.765096	0.308487	3.9412	1.56458	0.364988	8.15012	3.01153	0.18564	0.810868	0.781548	1.41797	1.03751	1.94074	0.906333	0.753895	1.98379	3.76	0.500448	0.641551	0.673159	1.50494	3.31042	0.687845	1.05369	0.745747	1.26364	1.23453	2.25466
AC068389.1	0.119941	0.129228	0.0815606	0.0559551	0.080913	0.202427	0.042573	0.0713162	0.17286	0.0525531	0	0	0.0626623	0.0777567	0.0202837	0.0547889	0.0364322	0.0153067	0.0225748	0	0.0575282	0.0796848	0.0237925	0	0.0980212	0.0187668	0.106104	0.0566019	0.171812	0.0631371	0.0610487	0.0738407	0.280231	0.196013	0.0188308	0.165311	0.0167465	0.235565	0.308781	0.0364883	0.0149961	0.0783698	0.0794864	0.168556	0.0820438	0.1479	0.0424576	0	0.0541367
AC068535.1	9.82187	2.85659	17.8979	21.5145	9.32234	26.4782	7.2981	0.644912	6.12713	0.915271	16.13	12.038	6.79986	6.56276	10.5164	2.20203	2.3428	11.258	20.1384	5.32395	7.55293	4.80393	1.24312	7.55246	5.90522	3.09246	1.27934	8.64459	0.92071	5.32885	0.981446	6.89999	4.33185	4.88434	3.63278	1.42372	13.7978	1.73573	2.71474	1.97978	24.1083	9.68222	13.098	4.92686	6.84217	8.58616	37.9393	0.517709	0.870324
AC068538.1	0.168934	0	0	1.05082	0.759763	0.622069	0.639609	0.200895	0.324626	0.394774	0.873005	1.04165	0.70607	0.219038	0.457109	1.85206	0.615769	0.51742	0.25437	1.06615	0.216073	0.448938	1.07236	0.403311	1.10449	0.211462	1.19557	0	0	0.35571	0.229296	0	1.94314	0.441729	0.636547	0.5322	0.943488	0.884771	0.434913	0.205573	0	0.44153	0.895642	0	0.693343	1.66652	0.637875	0	0.610004
AC068993.1	0.48185	0.622991	0	0.479561	0.346731	0.236576	0.0912175	0.343807	0	0.450404	0.298808	0.237686	0	0.124952	0	0.176087	0.23418	0.0983888	0.58043	0.729832	0.616304	0	0.305868	0.115036	0	0.72378	0	0.485104	0	0.507294	0.130804	0.237318	0.692801	0.629969	0	0.151799	0.430577	0.757088	0.2481	0.117271	0.0963924	0.125937	1.53278	0.295486	0.395524	0.211262	0.545822	0.236567	0.347982
AC069218.1	3.87352	7.06274	2.67455	2.78013	2.94812	4.93737	5.99318	4.69493	7.01397	6.61479	5.77421	4.86867	5.75975	2.41459	4.63587	3.40274	2.89622	4.71517	6.3933	5.92342	6.00241	6.23565	3.78281	4.97947	3.89615	4.19593	14.761	1.59362	2.56095	2.66642	2.83099	3.57706	6.31904	5.259	3.46175	4.81075	5.07552	5.65696	2.7807	3.5352	4.39598	2.43363	9.08336	4.56801	4.28017	4.00081	3.93775	10.0572	8.87628
AC069236.1	2.94867	1.38993	0.601536	1.83417	0.4973	1.69655	0.784974	0.219158	0.885344	0.430662	0.857132	0.681805	0.385129	1.19475	0.872662	0.841846	0.55979	0.658534	0.832483	1.16307	0.825007	0.734626	1.31608	0.54997	1.50612	1.38411	0	0.811723	1.05598	0.970118	0.125071	0.340375	1.72233	0.8433	1.15736	0.870873	1.02926	0.965205	0.830288	1.00918	0.36867	0.842921	1.95413	0.659248	0.882437	1.31301	1.0438	1.13099	0.998189
AC069271.1	3.63859	3.13625	2.77118	3.16864	1.63641	0.893228	3.44405	3.02888	3.49598	1.27542	3.00851	5.83322	1.52077	2.35887	1.96908	3.32421	3.09463	5.57221	1.64362	2.75558	1.39617	4.35125	0	6.08069	3.56835	2.27728	5.15014	2.28947	5.55967	1.14922	3.45708	1.79206	3.13892	2.37854	1.82803	4.58511	5.68996	1.90566	1.4051	3.98495	2.5476	0.950988	11.5744	2.60318	2.48892	2.39295	1.71736	5.80574	0
AC069281.1	2.19081	0.643757	1.19182	0.123887	0.268716	1.22231	1.1311	0.355267	1.91359	0.232709	0.720459	1.84207	2.08105	0.774702	0	0.545871	0.483973	0.203337	1.04961	0	0.636847	0.264637	0.948192	0.356612	0.651067	1.12186	0	0.87723	0	0.419363	0.270328	0.858301	0.859074	2.73407	0.375228	1.25487	1.33479	0	0.897294	0.12118	0.298817	1.30135	1.05591	1.52668	1.77107	2.51049	1.03403	0.244452	0
AC073136.2	0.133715	0.432205	0.509192	0.16635	0.240547	0.328253	0.189848	0.477037	0.256948	0.156235	0	0.164897	0.139717	0.173373	0.271358	0.244324	0	0.068258	0	0.421939	0.0855131	0.266508	0.636595	0.0798072	0.218556	0.334752	0	0.336545	0.255391	0.351939	0.272238	0.329283	0.576763	0.0874092	0.419866	0.210623	0.149358	0.700314	0.0860605	0.162715	0.200619	0.611589	0.354459	0.136664	0.457329	0.439693	0.252445	0.492359	0
AC073325.2	9.99582	6.92343	12.8176	7.9942	10.9177	25.853	10.4751	8.06613	2.74401	14.5992	21.7691	2.64146	4.47622	15.2748	33.3258	3.91379	2.16875	0.364472	10.7507	38.7515	15.5247	5.21785	1.69959	0.42614	18.6721	21.0025	7.57946	8.53585	0	10.8995	4.36095	6.15386	12.8321	12.6018	0.448385	13.4958	15.9503	10.2834	2.29765	3.47534	22.4958	0.466522	5.67803	0.729733	13.675	16.4346	18.1975	13.1451	6.44533
AC073335.1	1.40732	1.68476	1.02079	2.91799	1.54715	2.11127	1.7761	1.30167	1.5024	2.00976	1.93937	2.69967	1.63388	2.43295	2.3271	0.857153	1.13994	1.75609	2.8254	2.76317	2.40002	3.73992	1.24075	2.23988	2.04467	2.3488	16.5996	2.55816	1.79196	2.79864	1.48569	1.92535	2.69792	4.08873	1.964	2.46307	2.09595	2.04741	0.805128	0.951411	1.40765	1.43041	7.46122	3.35617	1.92532	1.54256	1.9189	1.72733	0.564632
AC073352.1	2.70295	0	0.612676	0.42033	0.607811	1.52061	0.74621	0.40179	1.73134	0.263182	0.931205	2.77772	0	0.438076	0.304739	0.617354	0.54735	1.83971	0	0.568612	0.288098	1.9454	0.178727	2.01656	1.10449	1.1278	0	1.27556	2.58128	0.59285	0.152864	1.10937	0.323857	1.76691	1.27309	0.887	0.251597	1.1797	1.59468	1.64458	1.57709	1.61894	1.79128	1.7266	0.154076	1.11101	0.8505	0	1.22001
AC073529.1	0.792456	0.357411	0.481229	0.298052	0.04973	0.452414	0.401209	0.328737	0.354138	0.301463	0.285711	0.477263	0.308103	0.023895	0.174532	0.202043	0.246308	0.846687	0.749235	0.348921	0.165001	0.563214	0.0584924	0.813956	0.602449	0.346028	0.130426	0.139152	0.703985	0.252231	0.300169	0.158841	0.450456	0.385509	0.254619	0.377378	0.473459	0.144781	0.308393	0.538227	0.147468	0.529836	0.390826	0.244863	0.151275	0.202002	0.226156	0.520255	0.199638
AC073655.1	0.345407	0	0.751615	0.859417	0.310686	0.282644	0.21796	0.273837	0.221246	0	0.237996	0	0.721824	0	0.155769	0.420752	0	0.117548	0.173364	0.145325	0	0	0.182714	0.137437	0	0	0	0.434675	0	0.606078	0.156275	0.28353	0.331083	0.451585	0.723056	0.181358	0	0	0.592823	0.280213	0	0.300921	1.22083	0.117675	0	0.5048	0.434738	0.282632	0
AC073861.1	88.1727	214.249	122.17	102.769	132.368	139.799	207.651	165.59	106.698	173.102	164.495	364.633	180.385	77.9259	183.871	81.5714	116.747	361.973	281.543	287.829	167.029	276.546	119.908	756.391	177.065	140.864	444.595	45.4423	123.294	101.682	156.101	94.5574	178.871	240.416	140.878	127.199	176.808	118.201	80.8654	131.674	149.174	140.435	389.446	219.669	129.593	127.551	94.5556	386.897	319.275
AC073878.2	1.91664	1.90619	2.72696	0.55025	5.56976	1.80966	0.697755	1.40261	0.849931	0.516794	1.21903	5.27262	0.308103	2.10276	0.797862	0.269391	1.6122	0.451566	0.887982	0.372183	1.69716	3.72211	0.935878	0.17599	0.481959	0.553645	0	0.371073	1.68956	0.776094	1.80102	1.45226	0.635938	2.50581	2.77766	0.464466	1.97618	0.772164	2.08758	1.79409	2.21202	0.770671	1.5633	0.602741	1.2102	2.90883	1.94842	0.542874	1.06473
AC073909.1	0	0.244873	0.0618195	0.494803	0.0511072	0.278966	0.107562	0.135137	0.218367	0.199165	0.0587247	0.280275	0.237477	0.147341	0.307484	0.103819	0.13807	0.232036	0.0855538	0.143434	0.43604	0.150994	0.180337	0	0.18574	0.497855	0	0.286012	0.217044	0.179457	0.231362	0.13992	0.0816937	0.371423	0.0713646	0.357996	0.253863	0.446371	0.0731385	0.41485	0.056832	0.222754	0.602474	0.174216	0	0.124558	0.160905	0.418432	0.205167
AC073910.1	0.777561	0.558511	0.704997	1.28978	0.815965	0.79534	0.981317	2.46578	0.498057	0.45426	1.3394	0.319628	0.270821	3.52861	0.350659	0.473587	1.25966	0.926158	0	0.49072	0.994529	1.20537	0.616974	0.30939	1.27092	0.648868	0.917149	1.1416	0.495039	0.545747	0.175898	0.957401	2.42227	0.16943	1.79047	0.816526	3.1846	1.01809	0.500448	0	2.07398	0.169354	0	0.662258	0.354587	0.994329	0.733993	0.477184	0.467948
AC074019.1	0.15537	0	0.225393	0.19329	0.046584	0.254277	0.196084	0	0.199041	0.0605127	0.107055	0.127735	0.216459	0.0671503	0.0700677	0.189262	0.125851	0.052875	0.233946	0.261479	0.0662414	0.0688154	0	0	0.169301	0.0648276	0	0.0651748	0.197835	0.0545249	0.14059	0.0637685	0.148927	0.13542	0.0650486	0.163156	0.0578489	0.271244	0.0666655	0.189067	0.155406	0.270719	0	0.211729	0.0708526	0.227068	0.195553	0	0.187009
AC074051.1	0.0363393	0.39153	0.197688	0.406875	0.130745	0.223021	0.309567	0.216072	0	0.424596	0.422215	0.582575	0.227823	0.047117	0.196656	0.331996	0.0883049	0.519407	0.273586	0.275206	0.278876	0.482853	0.115337	0.520535	0.118793	0.50036	1.02871	0.0914617	0.727608	0.191291	0.443912	0.0894882	0.31349	0.475099	0.228212	0.114481	0.365315	0.951611	0.0935536	0.309544	0.181739	0.142466	0.385321	0.334266	0.248574	0.199157	0.0343031	0.356819	0.393652
AC074085.2	1.45884	3.42936	0.432881	1.81488	0.71574	1.79063	0.878715	1.41941	1.78393	0.464874	0.959489	1.79903	1.94004	1.03173	1.61483	0.969304	1.61136	1.4894	2.39631	2.17614	1.8659	3.52438	0.631389	2.21633	0.216769	3.48615	6.57004	0.667585	2.02642	0.837747	1.62007	0.816475	1.14409	0.866944	0.832865	1.0445	2.07391	1.38917	1.02428	1.77523	0.663261	1.38649	2.81248	0.677731	1.45149	1.01756	0.250381	1.30222	1.91553
AC074276.1	0.185194	1.39673	0.402987	0.460786	0.916178	0.227314	0.350585	1.10115	0	0.540962	0.191406	0.913522	0.193507	0.24012	0.62638	0.845966	0.225012	0.56722	0.975984	0.701258	0.829044	0.984296	0.734733	0.884259	0.756746	0.579536	0.65532	0	1.06114	0.487433	0.502731	0.34204	1.06508	0.363183	0.814116	0.729279	0.206859	1.21241	1.07274	0.225359	0.370474	0.242013	0.490923	0.567835	0	0.405981	0.262226	0.909218	0.334358
AC078817.1	5.48047	7.87308	4.82704	7.95438	4.46007	6.08627	5.805	5.27592	5.76715	5.79364	9.97995	12.2296	5.45378	3.89132	5.82577	6.19909	7.29297	10.5244	8.44859	10.3762	11.516	3.98781	8.49013	6.0747	5.75858	7.35011	24.0103	3.77684	6.4799	7.28101	5.66757	3.69535	10.8816	8.87113	6.5557	6.7828	8.3079	9.22603	7.05459	7.463	3.52397	4.60409	17.987	6.00143	9.63986	8.5816	2.58669	9.92982	18.3758
AC078819.1	1.53133	3.59747	2.26041	1.43077	2.80308	3.1876	1.72067	1.63237	1.42581	2.94764	2.37731	1.46402	2.79105	0.625331	1.9575	2.71152	1.75796	2.65135	4.41307	2.29452	4.08082	3.69714	2.53975	3.09996	3.4564	3.34358	2.36301	0.980434	1.13374	3.00749	2.46741	1.8272	3.89391	4.86377	2.23665	2.68813	1.45038	3.60804	1.3849	2.80526	2.41202	2.37561	3.54042	1.17544	1.57339	2.23654	5.98852	2.91425	2.00943
AC078842.2	1.33437	1.76946	3.12697	7.40632	3.87768	16.6305	2.6232	2.68538	9.46758	2.27869	1.37913	0.886059	4.07554	0.798518	2.36076	0.375101	2.36954	0.943145	0.618215	2.59115	2.88827	3.0005	5.37537	0.367575	0.838853	2.69814	0.726422	6.7169	1.56837	1.08064	6.68732	3.28598	12.8395	2.01294	2.83626	2.10185	2.98094	2.9567	1.58551	1.24905	0.205335	1.74376	2.72094	0.524537	1.26382	2.13764	0.968924	0.125983	0
AC078899.1	0.335303	1.44506	1.45925	1.25141	1.12022	1.23469	0.408054	1.93673	1.01251	2.12678	1.13866	0.295353	2.60263	0.869497	0.972079	1.57543	0.931189	0.391231	0.577001	3.68806	3.36965	2.164	2.50851	0.34307	2.03562	2.15851	3.72896	1.92895	0.365953	3.37879	1.43034	0.64877	3.03032	0.688873	1.86506	0.67906	0.695554	2.63416	1.60312	1.16578	0.910319	2.25348	4.57117	0.734352	1.17956	1.99513	1.26606	1.70498	3.2863
AC079140.2	21.1858	8.61365	3.91422	14.9187	11.8651	7.85034	10.2157	5.70429	10.7538	10.7423	12.3942	16.7602	6.6828	12.4389	6.48965	9.49508	6.79948	13.4675	6.62078	11.1	12.2705	10.6228	12.0527	11.9289	3.92016	11.5083	33.9474	9.05471	10.6887	9.25848	10.3086	5.41403	9.19572	19.3365	18.5764	5.66681	12.0554	14.6548	12.3491	14.5928	7.59667	8.88035	16.9541	14.2992	15.3121	10.5155	4.15068	22.0782	11.5471
AC079193.1	0.193068	0.208017	0	0.120094	0.34732	0.236979	0.182745	0.114797	0	0.112792	0.299316	0.357136	0.201734	0.125164	0.391807	0	0	0.591337	0.145354	0.121846	0	0.256536	0.459583	0.460927	0.157784	0.24167	0.683182	0.121482	0.368754	0.406526	0.131026	0.237722	0	0.252416	0	0	0.107827	0.505584	0.372783	0	0.193113	0.126151	1.02359	0.295989	0.528262	0.423242	0.3645	0.118484	1.04572
AC079250.1	11.5448	33.8609	8.14132	22.6076	15.8649	12.596	24.2834	25.1698	14.5843	13.3643	12.9264	23.5965	21.222	13.4442	21.5487	8.98477	17.5338	24.4464	36.3763	33.5963	23.3799	27.2711	14.4193	61.6315	18.171	19.6695	74.8953	8.47494	8.57509	12.4921	22.199	11.3193	20.5951	22.92	22.6903	13.6388	23.9998	20.7146	9.35677	15.6096	17.3212	12.8518	31.1704	21.4138	15.6479	16.638	7.26529	29.6519	35.1252
AC079328.1	0.775111	3.72595	2.20563	2.00275	1.82343	1.82962	1.63665	1.7726	2.40605	1.67198	1.60222	1.3235	3.23962	1.23692	1.53266	1.74312	1.6662	0.669602	1.97511	2.93504	1.83027	2.69363	1.4193	1.06759	1.75419	2.38827	3.37572	0.750332	1.1388	2.19703	1.13299	2.27584	2.74326	2.41651	1.72242	2.44186	0.79919	3.59113	1.07449	1.52366	1.31203	1.94793	5.37385	1.58441	1.71297	1.76455	1.85734	1.39045	2.36825
AC079331.2	0.178357	0.240208	0.582162	0.110943	0.641711	0.602034	0.211026	0.689324	0.385573	0	0.368678	0.192455	0.0931813	0.953924	0.693742	0.773996	0.595937	0.159331	0.503544	0.112561	0.142578	0.355483	0.176901	0.319354	0.510165	0.139535	0.157781	0.476959	1.36262	0.469437	0.453909	1.4	0	0.291478	1.09208	0.421412	0.174319	0.467059	0.45917	0.162779	0.178398	0.815773	0.236399	0.706374	0.579511	0.48874	0.252544	0.13682	0
AC079768.1	0.239502	0.344062	0.130291	0.0993184	0.143618	0.0979912	0	0.0474689	0.230115	0.0932798	0.165024	0.147676	0	0	0.108009	0.218809	0.0484994	0.0815064	0.0601043	0.890429	0.153166	0.212157	0.0633461	0.0952972	0.130488	0.149897	0	0.1507	0	0.126074	0.0541797	0.0982985	0.22957	0.208749	0.100272	0.062876	0.178347	0.20906	0	0	0.0399263	0.104328	0.846514	0.0815946	0	0.175012	0.113041	0	0.432408
AC079780.1	1.37106	7.68155	0.596693	5.45819	1.23324	3.02921	2.59551	4.23918	0	1.92238	2.8341	1.35263	5.15738	0.711079	4.08085	0.501041	2.33219	4.19935	10.7351	7.61446	10.1711	0.728712	3.04612	3.9279	3.58559	5.83511	9.70317	2.41556	1.04747	4.61907	4.83848	1.35054	3.94261	5.37756	2.06647	2.15965	1.53146	6.46268	3.17676	3.33683	1.0971	3.94178	5.81518	6.72624	0	6.31183	1.55309	2.69252	2.97045
AC079944.1	1.49072	2.47099	2.86955	4.70769	3.09431	2.67427	3.36473	3.1364	2.42388	2.81366	2.37034	8.34327	3.83417	2.2302	3.8785	2.51431	2.78651	5.97071	10.3598	5.50003	3.37336	10.8181	3.45755	12.8669	4.31086	4.73674	10.55	2.02029	1.3141	1.93161	3.73544	1.55312	4.45156	5.39712	2.88054	2.70938	5.25151	4.50429	1.47607	2.37218	2.63804	2.99705	9.72721	4.21918	3.76506	4.02208	3.03087	7.03726	7.8672
AC079944.2	5.10394	6.66561	4.03865	3.46343	3.13014	5.79016	3.95268	4.78207	6.53852	4.42749	5.91455	1.90732	5.65626	2.90777	4.49884	10.1737	3.85233	3.316	4.77411	6.63743	7.02267	6.88454	4.78617	3.04626	5.30877	9.58319	6.56749	3.89273	3.54486	7.40885	4.30352	5.80832	7.33841	4.853	4.37084	7.55231	3.28241	5.46774	4.08131	4.04648	3.63547	3.84023	10.2499	2.37114	4.02026	7.03539	5.69395	3.22717	5.0263
AC080023.2	4.6392	3.52829	8.31354	4.07396	4.41832	4.35449	5.94098	8.11307	7.86595	8.6091	9.02553	16.8266	2.85144	2.47681	3.32283	9.47401	4.64195	11.9803	5.34177	12.0557	11.1693	6.52687	6.49603	7.81804	10.259	9.56457	7.72522	3.43421	3.12732	8.61913	6.66722	6.04819	11.3786	6.42205	6.51237	4.72839	7.31566	7.14623	2.81021	5.97742	9.00759	8.20227	14.4681	5.57825	4.8534	7.47796	4.89446	9.71345	19.7078
AC080038.2	7.13214	5.08758	10.7032	7.46541	5.7958	20.4668	10.0564	13.7458	20.8886	4.36782	14.0819	3.57879	5.03671	0.318877	12.1114	7.45961	3.64552	5.1724	1.25906	5.15299	7.8011	4.90175	3.82481	1.17429	8.03961	11.2056	5.91776	11.637	5.44887	2.01959	13.2857	21.5606	6.22344	1.15753	3.64498	7.51537	3.62613	6.82669	4.17878	12.5695	7.33059	3.02108	3.12931	2.01088	4.84499	10.621	17.4117	11.531	7.63721
AC080038.4	0.872366	1.25322	4.42934	0.832046	1.17701	5.31818	1.01839	3.90757	1.73223	2.75209	2.85516	0.0717199	2.73457	0.377032	3.6194	2.92231	0.70662	0.207816	0.08757	1.54155	3.08701	1.58416	2.21504	0.173556	2.42399	2.22035	4.52748	3.29347	1.1108	0.704131	2.96017	1.75442	2.2159	0.228106	0.840034	1.19091	0.682095	2.13215	1.31009	3.00777	0.959826	0.608009	0.616671	0.297202	1.47193	2.03989	3.84294	2.96235	0.840006
AC083867.2	0.124206	1.87352	1.0811	1.23616	1.6758	0.914728	2.93912	0.73852	0.9547	0.290249	1.02697	0.45951	0.778686	0.805216	0.16804	1.13474	0	1.01446	5.04955	0.313546	0.635454	0.495109	0.394215	2.66874	1.42109	1.39926	0	1.71936	1.42337	1.17688	0.674341	0.764664	2.50015	5.35874	1.56003	1.7608	0.554944	0.65051	1.43892	0.302286	1.11811	3.57089	3.29251	1.77723	0.339844	0.95299	0.937969	0.152448	0
AC083904.1	1.72006	4.76548	1.6041	2.75125	2.43124	1.50805	0.697755	2.92211	0.472184	0.574216	1.52379	0.909073	0	1.593	0.664885	2.69391	2.08988	0.752611	0.739985	3.41167	3.14288	0.653001	1.5598	0.293317	1.60653	2.46064	5.21703	1.54614	3.75458	2.58698	1.33409	0.907666	3.88628	0.963771	1.23452	2.70938	1.92128	4.50429	1.5815	0.897045	1.47468	2.5689	3.90826	1.25571	1.0085	4.57871	1.62368	1.50798	5.32367
AC084198.3	0.564796	0.608527	0.460879	0.526981	0.889037	0.346626	0.267299	0.503737	0.271329	0.49494	0.437805	1.04476	0	1.09846	0.382061	1.03199	0.171558	0.864941	0.637823	0.891109	0.541795	1.31331	0.672226	0.674192	1.38473	0.88372	0.999282	0.177691	1.61811	0.445965	0.574951	1.04314	0.40603	0.184603	0.709386	0.222412	0.63087	0.73951	0.181755	0.85911	0.423695	0.36904	1.49719	0.721564	0	0.464303	0.799724	0.173306	2.03942
AC084754.1	0.366995	0.790823	0.798591	0.760942	0.550173	0.300309	0.115791	0.436427	0.235074	0.285871	0.379306	0.301718	0.255646	0.634454	0.33101	0.670574	0.445902	0.249789	0.552597	0.772039	0.156467	0.97528	0.582402	2.04437	1.39965	0.306255	1.73151	0.153947	0.4673	0.772749	0.664168	0.301251	0	0.959617	1.22919	0.385386	0.956502	0.640697	1.41722	0.446589	0.489441	0.479593	0.648568	0.12503	0	0.804525	0.230955	0.90089	0.883454
AC087072.1	0.40448	0.871595	0.586772	1.0064	0.848914	0.827456	0.255236	1.44301	0.259084	0.630137	1.11479	0.332535	1.12703	0.524442	0.547227	0.49271	0.32763	0.550604	1.42109	2.04214	1.37958	1.25404	0.427925	0.482824	0.66112	1.51891	3.81673	0.678685	0	0.283892	0.366002	0.66404	0.775411	0.528815	0.338685	0.849498	0.602398	1.41227	0.86776	0.492203	0.809147	1.05716	2.85925	0.5512	0.184452	0.591132	1.52726	0.992905	0.973688
AC087273.2	11.3703	3.47263	3.89639	2.339	5.23446	2.30774	5.33882	1.91642	1.54838	0.941479	4.07145	0.883263	1.49678	4.75941	3.14929	4.74408	0.435118	11.7913	6.87521	4.06818	1.48866	3.33092	3.97822	10.2596	4.82909	2.24136	15.8403	5.97141	3.76199	4.24159	3.40255	0.881896	1.93088	3.04333	4.2731	3.38459	5.10019	1.17225	3.11162	8.27998	5.46259	6.31792	0.949324	6.77132	4.16443	1.27573	0.338054	1.97798	14.5477
AC087385.2	2.2796	6.14026	2.23221	4.82113	4.20341	2.65816	3.12869	4.06631	2.6283	2.39718	2.12046	3.65455	3.81108	1.18228	2.7757	1.87438	1.93881	7.21479	6.17843	5.4669	3.93618	7.42101	2.17056	8.8437	3.16709	4.99355	10.4864	1.1475	1.30619	2.51997	3.09412	2.24547	6.06354	5.21559	2.72002	3.23167	5.09256	3.8802	1.76061	3.05139	3.76221	1.93635	12.0858	2.91234	3.27459	4.99732	2.36705	5.456	7.40824
AC087477.6	0.673333	2.3215	0.659335	0.921435	0.242259	0.495884	0.637332	0.720649	0.646942	0.865411	0.347959	0.664281	0.562846	0.349213	0.728771	1.23031	0.409052	2.26855	1.72356	0.764895	1.72243	0.626277	0.213709	1.36638	1.21061	1.09569	0	0.254205	1.02884	0.637999	0.365568	0.580346	1.35536	0.616219	0.422855	0.530306	0.376052	0.705298	0.520038	0.819365	0.269396	0.791926	1.07095	0.894637	0.368467	0.811842	0.508484	0.41322	0.972533
AC087481.1	0.470565	0.633751	0.319988	0.731766	0.264539	0.144397	0.278379	0.349745	0	0.0687274	0.243175	0.145075	0.61461	0.228798	0.318318	0.107477	0.28587	0.600529	0.354273	0.445462	0.150468	0.5471	0	0.702138	0.576852	0.736281	1.24884	0	0.674074	0.247707	0.239513	0.579401	0.169144	0.461412	0.295516	0.555915	0.32851	0.308066	0.227146	0.644199	0.294172	0.845542	0.623701	0.30059	0.241413	0.0644732	0.166575	0.433174	1.27437
AC087650.1	0.849004	1.82948	2.11138	2.4142	2.07279	1.48871	0.459206	1.87502	1.86452	1.13371	2.38174	0.598279	2.28115	0.629032	0.492271	1.10807	1.03154	1.98123	3.10462	1.37779	1.24104	2.73968	1.15485	4.19858	1.58593	1.51819	5.15014	0.763158	1.85322	0.766144	0.987737	0.896029	2.79015	1.10998	1.98037	2.10151	2.1676	1.90566	1.09286	1.47591	1.94103	1.26798	3.21512	1.23961	1.32743	1.19647	1.1449	2.38184	2.62771
AC087752.1	0.50862	0.438401	0.442708	0.253102	0.0914984	0.24972	0.19257	0.241938	0.195474	0.594283	1.05136	0.752673	0.42516	0.263787	0.412872	0	0.123595	0.41542	0.306338	0.641982	0.260217	0.675821	0.161431	0.485708	0.997603	0.636659	2.15974	0.128014	1.16574	0.535477	0.276141	0	0.438774	0.132994	0.255531	0.480697	0.681746	0.532766	0.523766	0.742714	0.40699	0.132934	1.07862	0.623804	0.278331	0.222999	0.192048	0.624273	1.46926
AC087854.2	1.23396	3.54533	2.08843	1.02341	2.83645	1.17802	1.29776	0.652181	0.263465	0.80099	2.55069	1.69079	0.286521	0.711079	1.29845	1.00208	1.66585	0.979848	1.65156	5.8839	1.40291	1.45742	1.0879	1.63663	1.1205	2.74594	0	1.20778	1.04747	1.8765	0.930477	1.68817	2.95696	1.79252	1.03324	0.863861	3.21606	0.718075	0.529459	1.16789	1.23424	0.716687	2.90759	1.26117	1.87571	1.50282	2.20021	2.8608	1.48523
AC087879.1	0	0	0.165128	0	0.409541	0	0	0.180483	0.583286	0.354663	0	0.374324	0.63433	0.196783	0.205332	0.831942	0.184401	0.619797	0.228525	0.383129	0.194119	0.403324	0	0.181167	0.248067	0.379952	1.07409	0.190994	0	0.319568	0.205999	0	0	0.198424	0	0	0.169525	0	0.195362	0.184686	0	0	0	0	0.415264	0.665418	0	0.558841	0
AC090058.1	2.0878	0.843544	1.27775	0.811671	1.05633	0.64066	2.22319	0.465522	1.00298	0.914786	1.8881	2.09191	0.818067	0.676751	0.882692	1.66898	1.1098	1.59865	0.785915	0.988209	0.166898	0.693532	1.24246	1.24609	0.853123	0.980015	5.54084	0.328421	2.99072	0.412133	0.531334	0.642669	0.938069	1.70599	1.47503	0.616618	1.16602	1.70852	1.34373	1.90545	0.52207	1.02313	6.22626	1.60038	1.0711	1.28724	0.615879	1.28127	1.8847
AC090114.1	5.32143	20.2036	10.0632	12.137	12.878	11.1972	20.1477	14.6151	7.54756	14.0638	13.4879	19.6871	16.4161	6.73541	15.0846	8.33428	9.0826	31.3039	29.9521	24.1483	16.0434	38.0475	9.04804	52.9346	19.2595	16.9698	22.4169	3.66725	6.77585	9.0706	9.45846	9.67231	20.5852	21.5343	14.1632	9.5796	17.6904	14.5987	4.72968	10.33	13.5601	13.2459	32.9148	17.3523	10.5735	12.0822	10.1661	26.2813	22.4177
AC090281.1	1.64527	1.77267	1.1188	4.3495	2.21983	2.01947	1.55731	4.89136	3.95197	2.88356	2.97581	2.02895	3.86804	1.06662	3.89536	0.751561	0.749632	2.30964	1.54834	3.37459	3.94568	0.273267	3.2637	1.71846	4.03379	2.31688	5.8219	2.07048	1.57121	4.11386	4.18715	2.0258	3.54835	2.95766	1.54985	1.29579	2.75663	4.30845	2.11784	3.25341	0.822828	1.07503	8.72277	1.89175	1.68814	4.0576	2.7179	0.75727	5.1983
AC090337.1	0.301052	0.0589749	0.535988	0	0.147703	0.134372	0.10362	0.260369	0	0.223845	0.113145	0.101252	0.343162	0.106456	0.444325	0.350052	0.166264	0.0279417	0	0.207267	0.210031	0.145461	0.130296	0	0.178934	0	0.193689	0	0.418182	0.0288135	0.40862	0.20219	0.0787001	0.0715626	0.206249	0.344878	0.0611402	0.430014	0.246604	0.0666079	0.109499	0.178826	0.145099	0.0559439	0.0748838	0	0.0258349	0.0671831	0.296473
AC090502.3	0.122861	0.0882496	0	0	0.036837	0.100536	0.0775283	0.0974037	0.0786973	0	0.084655	0	0.256753	0.1593	0.0554071	0.0748308	0.0497591	0	0	0.155076	0	0	0	0.146659	0.0669388	0.0512634	0	0	0.156441	0.0431164	0	0.0504259	0.0588831	0.0535429	0.154314	0	0.0457449	0.107245	0.0527167	0.0498358	0.0409633	0	0.217125	0	0.0560277	0.0448893	0	0.0502661	0
AC090589.1	8.31045	5.06825	2.55902	3.70633	5.92364	4.61912	2.22626	2.79699	3.91704	4.21383	3.72739	4.64079	3.27679	3.6595	2.96994	3.43808	1.71463	2.2412	4.9581	6.7291	5.21441	4.16694	2.23951	2.80758	2.81919	4.90684	18.8649	2.56522	4.19279	3.13654	2.97958	2.12374	5.86163	3.69002	4.72663	4.19879	4.72891	8.62286	2.42206	4.961	4.54828	2.254	3.32526	3.68596	2.35967	5.49981	2.51626	7.31331	2.83096
AC090602.1	5.85639	1.94149	3.43098	5.6044	4.45728	2.2118	2.55843	2.14288	6.49253	1.05273	2.56081	1.94441	4.23642	3.21255	4.87582	2.88099	2.46308	3.44947	3.05244	3.41167	5.76195	4.19009	5.3618	2.95762	3.68163	2.53754	25.5055	5.10226	3.4417	2.84568	3.36301	3.05076	2.91471	5.30074	2.8291	3.1932	6.54152	2.94924	4.63907	2.74097	2.47828	3.82659	17.9128	1.38128	6.4712	5.18472	1.27575	3.31756	3.25336
AC090615.1	0.368584	0.794246	0.401024	2.29271	0.331533	0.452414	0.697755	1.31495	1.41655	1.29199	0.761895	1.36361	0.770258	1.9116	0	1.34695	0.447832	1.12892	2.77494	2.79137	1.4143	1.46925	0.584924	0.439976	0	2.76822	2.60851	0.927683	0	0.388047	1.50085	0.907666	2.11979	0	0.925887	0.580582	0	1.93041	1.42335	0	1.47468	0.963338	3.90826	0	1.0085	0.404004	0.347932	0	0
AC090686.1	1.66724	2.61285	1.2368	2.07415	1.29515	1.02322	1.64983	1.44194	1.45627	1.85949	0.939908	3.92516	1.74208	0.9826	1.74299	0.69236	1.47324	2.86273	3.19508	2.00874	1.55088	3.82647	2.28503	4.16127	1.73415	0.569168	6.43596	1.2398	1.73693	0.797854	0.720033	1.21305	1.19857	2.08067	2.37962	1.31309	2.53948	3.57216	1.26816	2.12105	2.80465	1.9807	8.43745	2.09128	1.65884	2.07666	1.1446	4.37174	4.92564
AC090692.1	3.00726	24.9083	1.5678	8.26185	2.0569	2.19166	5.60399	9.72279	10.775	0.658827	4.72695	23.951	7.33191	1.9902	7.03523	14.8247	21.276	12.6008	10.4713	28.152	11.419	9.19878	2.4856	8.63781	6.55379	9.13626	1.55186	24.4807	4.18816	9.39922	7.90844	26.421	41.0312	3.93168	4.56403	11.3982	16.9703	3.6094	1.45163	0.114358	4.41793	2.61994	4.8163	1.953	1.9285	4.36066	14.1938	0.53828	0.791793
AC090844.1	0.727717	0	0	0	1.30913	0.446614	0.344405	0.865394	0.699195	0.425141	0.376064	1.34613	1.52077	0	1.47681	0	0.884181	0.742962	1.09575	2.29632	0.930777	1.45042	0.577425	2.17168	0	0.910911	5.15014	0.91579	1.38992	0.383072	0.493868	1.34404	0.523154	0.475708	0	0.573139	2.03213	1.90566	0.468368	0.885544	0.727886	1.42648	7.7163	0.371883	0.497785	0.398824	0.686942	3.12617	3.94157
AC090912.1	0.995824	1.71669	1.40851	0.495547	0.179144	1.83347	1.69665	1.30265	1.14815	1.04719	0.926304	0.982437	0.41621	0.387351	0.40418	0.727828	1.08894	0.610011	1.19955	1.63401	1.27369	0.396956	1.10622	1.18871	1.62767	0.623255	1.40951	0.751912	0.760797	0.733886	0.810984	1.47137	1.00225	0.520775	0.750456	1.41173	1.55725	1.56465	1.02548	0.727078	0.597633	1.17122	0.527957	0.407114	1.49859	0.436608	1.78605	0.977809	0.359581
AC091042.1	2.78888	2.12105	1.07094	3.67363	0.590244	1.15036	1.70809	1.17053	1.26098	1.15009	0.678219	2.4277	2.05699	1.91437	1.55364	0.899267	1.19594	2.34484	0.741054	1.8636	1.25897	0.653945	1.82239	3.72072	0.995576	1.84815	8.12711	0.825799	0.626668	0.345429	1.94009	2.01995	0.707618	0	1.6484	0.258409	1.46595	0.4296	1.90054	1.99631	1.6409	1.28631	1.73951	1.34136	0.897739	0.899084	0.619439	1.61084	6.51611
AC091046.1	0.822637	0.590888	1.79008	0	1.72653	1.00974	0.778654	0.652181	2.10772	1.28158	0.566821	1.35263	0.573042	0.35554	0.741973	2.00416	1.33268	0.279957	0.825781	1.38445	2.10437	1.09307	1.30548	0.981976	3.58559	2.40269	0	1.03524	2.09495	0.577384	0.372191	0.675268	1.18278	0.358504	1.37765	1.72772	1.53146	3.59038	0.705946	0	0.822828	1.43337	2.90759	1.12104	1.87571	3.60676	0.776544	1.00969	1.9803
AC091057.1	0.655136	0.852362	1.26757	1.05339	0.250166	2.60586	0.503107	1.13922	0.766039	0.487449	1.03483	0.236276	1.59512	0.753276	0.852898	0.666291	0.908635	0.38491	0.61421	0.979036	1.69565	1.49053	0.274629	0.261906	0.737449	1.30745	3.9585	0.439447	1.93596	0.800347	1.21219	1.62093	1.55511	0.420181	1.83978	1.07089	0.279595	2.11212	0.942753	1.7411	0.336917	0.892483	2.81877	0.45797	0.333989	0.90439	0.921807	0.678938	0.40171
AC091153.1	8.33074	7.60658	5.68417	13.5258	10.4144	8.31902	8.15262	5.03737	8.41121	6.26924	7.8805	11.1441	6.49163	8.60459	3.62958	5.93397	5.6614	12.83	9.35474	11.5844	5.41795	8.63034	6.49818	7.92176	5.76972	8.13022	25.9813	3.02074	6.47246	7.5814	6.51612	5.04183	6.90251	6.0919	10.2861	6.67236	8.67446	7.76486	8.90598	7.21652	6.07296	8.48792	16.4691	8.51446	7.1473	8.51222	5.73136	16.984	11.2168
AC091429.1	2.35418	6.01236	3.51004	3.905	3.29394	2.88961	4.78675	4.66595	3.01588	2.75068	3.60467	8.38693	6.1952	3.0524	2.83112	4.46088	3.39004	7.03246	7.74597	9.02443	5.46456	2.66467	4.42781	8.63867	4.70299	5.12965	17.2779	2.41397	2.66454	2.66209	4.97055	3.00603	7.77257	4.44578	4.16151	4.12026	4.77222	5.93653	3.03036	2.97086	4.36061	3.76013	11.0944	4.72309	5.36782	4.96968	2.38689	7.91935	6.29682
AC091607.1	0	0.461562	0.466096	0.39971	0.0963323	0.460097	0	0.3184	0.1029	0.312839	0.166036	0.132073	0.783338	0	0.217342	0.0978448	0.130125	0.109342	0.161261	0.337949	0.547929	0.426915	0	0.0639211	0.262577	0.469205	1.13692	0.134777	0.409108	0.225507	0.218048	0.131868	0.230977	0.14002	0.269031	0.506092	0.299068	0.140228	0.0689296	0.325813	0.267807	0.139957	0.283902	0.16419	0.146518	0.11739	0.101097	0.262901	0.38672
AC091685.2	1.9052	0.849402	0.857746	2.125	1.18185	0.56447	0.994947	1.09376	0.757461	1.30495	1.22221	1.37729	1.37291	1.3629	1.24435	1.56053	1.51662	1.27439	0.989216	2.5706	1.51251	1.57128	0.834058	1.25475	0.859047	2.05588	5.57932	0.90943	1.7567	0.691658	1.78341	0.808915	1.1335	2.23318	1.56779	2.4836	1.54103	1.72039	1.35306	1.75879	0.98568	1.2878	5.57288	0.805747	1.16841	1.22417	0.558141	1.04826	2.13501
AC091799.1	0	0	0.38075	0.174144	0.0629545	0.601359	0.264992	0.499389	0.134494	0.654224	0.217013	0.172623	0.146264	0.181496	0.662836	0.255772	0.255115	0.0714563	0.210773	0.265025	0.447599	0.0929983	0.111071	0.25064	0.343195	0.350437	1.98131	0.352314	0.802074	0.36843	0.284994	0.0861779	0.301894	0.549029	0.263724	0.440985	0.234534	0.549846	0.450465	0.425847	0.210019	0.457318	0.371067	0.643803	0.574509	0.38358	0.132137	0.257715	0.252727
AC091807.2	0.110289	0.0792188	0.159994	0.0914707	0.0992023	0.0902484	0.0347974	0.0874362	0.211932	0.300682	0	0	0.0768263	0.0476663	0.0994744	0	0.0446672	0	0.11071	0.139207	0.188084	0	0.0583408	0.0877672	0	0.0920351	0.520351	0.046264	0	0.116113	0.199595	0.0452657	0.158573	0.288382	0	0	0	0.385082	0.141966	0.134208	0	0.0960843	0	0.0751474	0.0502943	0.0402957	0.104109	0.0902446	0
AC091959.1	0.715487	0	0	1.48352	1.07261	0.585477	0.225744	0.567233	0.458296	0.278664	0.246495	1.76467	0	0.92769	0	0	0	0.486983	0	0	0.610089	0.633795	0.37848	1.13876	0.77964	0	0	0	0.911039	0	0.323712	0	0.685815	1.24723	0.599103	0	0	0	0.613995	0.580441	0	0	1.26444	0.487511	0	0.784243	0.225132	0.585453	0
AC091982.2	0.20363	0.438794	0.443105	0.759986	0.732644	0.687345	0.144557	0.181616	0.489123	0.237926	0.631382	0.313895	0.638313	0.33003	0.55099	0.837165	0.371118	0.155922	0.766532	0.642558	0.846464	0.202928	1.13103	0.121536	0.832082	0.446061	1.44112	0.576578	0.194464	0.535958	0.207292	0.188046	0.512362	0.73212	0.383641	0.882068	0.568631	1.1998	0.851883	0.247794	0.305516	0.399159	1.61938	0.312182	1.04468	1.17179	0.432496	0.749799	1.10293
AC092017.1	1.80972	2.59847	1.40621	1.01798	1.20086	0.951511	2.1605	1.12672	1.73791	1.76121	0.934738	1.27463	2.07	0.614237	1.57317	1.10168	1.25583	1.40701	1.49148	2.71795	1.92794	1.37338	0.88848	1.69648	0.985493	1.88679	3.35267	0.704561	0.987074	0.680113	1.05219	1.11358	2.41492	1.57655	0.919564	1.89945	0.9621	1.35334	0.831548	1.72943	1.59384	0.61908	1.59829	1.14443	1.11945	1.36895	1.38222	1.9558	1.55509
AC092017.2	2.35201	3.37884	1.53541	3.12112	3.52597	1.34724	1.63259	1.86466	4.21835	1.8321	1.78267	5.02753	2.29375	1.42314	0.848555	2.29205	2.09566	2.88154	0.708301	1.97915	3.40942	3.12521	2.98602	3.3691	1.28145	2.55156	12.2067	1.18395	1.79691	3.96194	2.55393	3.47521	4.50895	1.84501	2.36331	2.71687	2.62717	4.92735	2.01838	1.14485	1.72521	2.254	2.49394	2.24363	3.43224	4.81233	0.740076	2.50192	5.09572
AC092047.1	0.946033	1.52892	1.54394	2.05962	0.850935	0.870897	0.895452	0.843759	1.81791	1.38171	1.46665	2.04163	2.96549	0.306653	0.319976	0.864296	1.43679	0.96585	1.42447	2.08965	1.51251	1.25703	1.12598	1.12927	2.706	1.77628	3.34759	0.595263	0.903447	1.49398	0.642029	0.291209	2.0403	0.92763	1.18822	2.60778	1.84924	1.23868	0.304439	0.575604	1.18282	1.54536	3.7617	0.483448	2.26492	0.518472	0.223256	1.74172	4.27003
AC092070.3	1.17903	1.08885	0.366515	0.628624	0.151502	0	0.159428	1.20179	0.323663	0.393602	0.348166	0.623133	2.8159	0.436776	1.13938	1.23104	0.409295	0.343923	0.50723	1.48818	0.430864	2.01423	1.87106	0.402115	0.825909	0.421668	1.19202	0.423926	0.643404	0.709309	1.82893	0.207389	0.968688	0.880835	0.846211	0.26531	0.376275	0.441073	0.433622	0.409925	0.336944	0.66033	0.892984	0.172148	0.460857	1.47695	0.317991	0	0
AC092106.1	0.233109	1.50695	1.0145	0.725004	0.314514	0.572253	0.330968	0.415816	0.895889	0.680924	0.361392	0.862406	1.21786	0.453368	0.94613	0.425936	0.9913	1.07096	1.053	1.32404	0.596309	0.30974	0.184966	0.41739	0.381015	0.583582	1.64974	0.44003	0.890461	0.490836	1.1074	0.287024	0.502743	0.304765	0.292786	0.734371	0.911328	0.915657	0.450095	0.425498	0.233163	0.761571	1.23588	0	0.637819	0.638774	0.440095	0.715286	0.420865
AC092115.2	3.11745	7.76458	5.77051	5.4397	4.00583	5.56579	3.18071	5.58494	4.43455	4.21017	4.68658	1.04848	9.89908	2.93967	4.21766	3.99475	4.77155	2.02539	5.97425	10.8336	9.52818	7.53141	3.53374	2.65806	7.67628	11.7067	13.1803	3.15889	5.25829	7.50188	5.71507	5.13459	10.6526	5.76957	4.4749	5.10183	4.97451	8.79975	3.90863	4.08917	3.52314	3.91519	10.947	2.77241	2.60325	5.50275	6.00021	4.17417	3.801
AC092140.1	0	0.222794	0.224983	0.514502	0.185997	0.253813	0	0.614761	0.397357	0.120805	0.213719	0	0.43213	0	0.13988	0.755668	0.125621	0.42223	0.31136	0.783007	0.528966	0.54952	0.820385	0.246835	0.337986	1.16477	0	0.520449	1.18485	0.435405	0.280668	0.127305	0.445967	0.540695	0.12986	0.162859	0.346461	0	0.133088	0	0.103416	0.270226	0.548152	0.211343	0.141447	0.906617	0.292795	0.253803	0.373336
AC092155.2	0.713987	1.79496	1.16524	2.36865	2.46182	1.02244	0.901084	1.41511	0.457335	1.25136	2.21381	3.96219	0.248679	0.925745	0.965965	0.869731	0.867499	1.70087	1.79179	1.2016	1.06542	0.632467	2.07728	2.84094	1.36151	2.23431	2.52649	0.748759	0.454565	1.50338	0.9691	0.732602	1.88204	0.933464	1.34516	0.937208	1.99379	1.55809	0	2.75131	0.714153	1.24406	2.52357	2.06758	0.813988	2.60866	0.673981	2.77507	5.15626
AC092171.1	0.301524	3.57358	1.5583	2.53203	1.49168	1.20283	5.0659	3.31677	1.15883	0.176154	1.48028	0.0929597	2.83553	0.684166	1.63175	0.688682	2.10654	0.384801	2.04307	0.666024	1.34981	0.500808	0.598129	0.809836	0.61605	2.17022	0.533481	0.853764	4.60722	1.0317	2.55788	2.50602	1.95088	2.36527	1.13615	1.89981	0.589398	1.38179	1.06736	0.825567	0.301594	1.77316	0.799298	0.924522	0.103127	2.14825	2.06356	0.55513	0.544386
AC092183.1	0	0	0.211741	0	0.233399	0.0796249	0.368415	0.154287	0.249313	0.0757965	0.0670468	0.239995	0.677827	0.168221	0.0877648	0.118532	0.236455	0.132459	0.390712	0.327521	0.248916	0.430981	0	0.232307	0	0.0812012	0.459099	0	1.23901	0.0682963	0.0880497	0.159749	0.186542	0.254436	0.488868	0.40873	0.21738	0.169876	0	0.23682	0.194658	0.593416	0	0.198904	0.177496	0	0.183708	0.238865	0.234242
AC092431.2	1.07098	0	1.55365	0.666183	1.28443	0.438187	0.844766	1.2736	1.71501	0.417119	0.553452	1.32073	0.373018	0.694309	1.69044	1.3046	0.433749	1.09342	1.07507	0.901197	0.913215	1.66023	0.283265	1.27842	1.45876	0.670293	7.57946	1.79702	1.36369	0.751689	0.726825	0.659342	0.256641	1.16683	1.34516	0.562325	2.59192	1.40228	0.689296	0.651627	1.07123	0.933045	2.83902	1.0946	0.488393	1.1739	0.336991	1.09542	1.9336
AC092436.1	0.564234	0.486338	0	0.561554	0.203006	0.138512	0.427253	0.402589	0.433696	0	0.233264	0.695811	0.471649	1.02421	0.152672	0.824775	0	0.230422	0.509751	0.427307	0.28867	0	0.179082	0.269409	0.368895	0.141255	0	0.142011	0	0.356417	0.306336	0.277894	0.811252	0.295071	0.992153	0.177753	0.882339	0.59102	0.435778	0.137321	0.112873	0.294939	0.598282	0.461342	0.463148	0.618455	0.319572	0.277013	0.814956
AC092447.2	1.69692	2.92529	1.01545	7.59986	1.14476	1.77043	1.84712	18.0607	3.5869	1.18963	1.49076	3.24358	3.01425	1.21011	1.95142	2.63552	2.26795	2.94519	2.04408	3.53407	2.93007	1.01464	2.15434	2.0256	2.77361	2.44271	6.00465	1.70838	0.648213	2.41181	2.30324	1.14917	3.53774	1.44206	3.09044	2.0047	2.84316	5.11025	2.29353	0.309742	1.35785	3.32633	10.7959	1.38747	1.50898	6.50996	1.20138	1.14553	2.45096
AC092484.1	0.272566	0	0.444834	0.593407	0.0612918	0.418198	1.54796	0.162067	1.70224	7.40449	10.5641	0.336128	0	0	0.09219	1.24508	0	0	0	0.344034	0	0	16.3287	1.38278	1.33652	0.511773	0	0.257257	0	0.0717398	0.277468	0.167804	0.0979736	0.178176	6.41896	0.429338	0.761133	2.85506	0.0877135	0.663361	0.136315	0.623337	0.722535	0.557155	0.186445	0.14938	0.192971	1.17091	5.41315
AC092573.1	0.0642104	0.553456	0.139723	0.0798817	0.231023	0.315257	0.0607773	0.45815	0.123387	0.450149	0.331821	0.079184	0.402556	0.0832542	0.0868713	0	0	0.196666	0.580101	0.162093	0.328509	0.255956	0	0.383237	0.524757	0.241124	0.454424	0.242415	0.24528	0.067601	0.0871533	0.395307	0.276964	0.419742	0.161297	0.202284	0.0717222	0.50444	0.0826531	0.234409	0.256901	0.335643	1.3617	0.262506	0	0.211142	0.0606126	0.157622	0.231857
AC092597.1	4.14657	9.92808	4.31101	5.5025	4.72435	5.20276	7.32643	9.09507	4.95793	5.38328	4.95232	9.77253	6.93232	2.62845	5.8593	6.73477	3.80657	7.33795	8.60233	9.7698	8.60364	7.95845	4.67939	10.2294	7.53061	9.4581	18.2596	3.71073	3.87192	6.79083	4.37747	3.85758	8.74414	6.7464	6.94415	3.91893	6.07263	6.75644	5.57479	4.93375	6.45172	5.78003	14.656	8.38186	3.65581	5.85806	3.30535	7.80382	11.3128
AC092670.1	9.43685	5.15964	1.83894	10.8639	5.19429	2.42036	3.19963	3.6849	9.20231	4.27884	4.22162	6.94775	5.00381	2.92195	3.62057	6.1766	3.08037	8.34035	4.45368	6.57784	8.46707	5.80167	5.8115	8.07023	5.29497	6.347	11.9616	7.97623	2.69016	2.96572	5.92642	2.94822	6.88538	2.94632	4.24575	3.77162	11.9568	2.58186	8.15867	4.79908	4.08556	5.70593	8.96086	4.03073	8.28571	4.94028	2.52618	4.14901	5.08589
AC092675.1	4.92522	1.89145	7.4279	6.79461	1.53519	4.90815	2.16939	3.5954	1.4056	6.38149	9.92886	7.09608	3.36293	4.93174	4.02444	4.81154	4.73994	4.63011	1.61538	4.73941	1.43455	4.40608	3.40502	4.36574	8.36907	5.98196	0.345113	1.96376	1.49022	3.59377	5.55984	2.2216	2.52408	3.06022	2.87868	2.38118	14.7067	2.29858	4.26842	2.4923	3.51186	2.67649	3.10243	1.29584	6.27106	7.16239	10.9557	2.81309	1.58475
AC092754.1	0.474004	0.510705	0.257861	1.17938	1.49225	0.290905	0.897321	0.704601	0.227713	0.692296	1.10228	1.16908	0	0.614586	0.961932	0.216525	0.719897	0.604917	1.42745	0.448717	0.303134	0.314913	0.376109	0.707268	0.774757	0.741661	3.35458	0.894759	1.358	0.124758	1.1259	0.583635	1.36304	0.619711	0.297675	0.186659	1.19128	0.93095	0.305075	1.15361	0.474114	0	3.14129	1.21114	1.7833	0.779331	0.447445	1.30902	1.28368
AC092798.1	0.416347	3.58867	1.35897	1.55388	1.12348	3.06624	2.88997	1.65038	0.266686	2.10803	2.15156	2.2249	4.06033	1.43954	1.68985	2.53583	1.18035	1.98365	3.55247	2.97792	2.13009	4.42572	1.32144	8.28317	2.04155	2.7795	7.85743	0.873247	3.71098	0.730553	1.8837	1.70881	1.59632	3.44743	2.09173	2.84187	2.48029	1.45371	1.42915	1.18217	2.08222	1.81362	7.35784	1.70212	1.70878	1.06483	1.57207	4.42883	3.5079
AC092809.4	8.84602	7.41296	5.61434	9.47652	9.28293	9.04828	6.97755	5.55201	10.8602	8.03903	6.34913	5.15141	11.2971	6.05341	7.97862	13.4695	4.77688	9.2822	8.13984	8.68426	6.91434	7.50952	8.57888	9.67947	5.62286	8.61225	10.4341	5.25687	9.38646	13.4523	7.671	9.07666	13.4253	9.31646	4.93806	8.90226	7.95961	5.79123	7.59121	9.26946	9.09385	5.45892	15.633	5.27398	5.71483	11.3121	9.97405	12.0639	10.6473
AC093014.1	1.88161	1.01365	0.682406	1.9507	1.05779	0.769854	0.816296	0.279699	0.753277	0.274815	0.486182	1.7403	0.819197	0.508265	0.848555	1.00277	1.3336	0.800428	0.4722	0.989574	0.601662	0.208347	0.746505	0.280758	0.640726	0.588821	1.66455	0.591975	0.898456	0.907945	0.532068	0.772268	0.90179	0.410002	0.6893	0.740964	1.31359	1.02653	1.11011	0.572424	0.313675	0.512272	3.32526	0.721166	1.07258	1.54682	0.666068	0.962277	0.849287
AC093117.1	0.183019	0.0845098	0.113787	1.41491	0.283405	0.868119	0.532074	0.15546	2.71304	0.106922	0.32427	0.532002	0.245872	0.796648	0.726943	0.64737	0.174718	1.38941	0.157473	0.148505	0.250808	0.243184	0.500012	0.374517	0.235041	0.425456	0.185035	1.73074	0.0998744	0.220209	0.337132	0.193156	0.244347	0.497388	0.328389	0.930826	1.24118	0.239634	0.878462	0.0477239	0.524364	0.307505	1.45547	0.173694	0.500766	0.888399	1.43399	0.096272	0.236022
AC093155.1	0.0687191	0.592319	0.149534	0.683926	0.865358	0.674787	0.0650449	0.73548	0.264103	0	0.284096	0.42372	0.718037	0.0891001	0.371885	0.376691	0.667953	0.210476	0.724307	1.21432	1.31841	0.639167	0.872428	0.328118	0.898568	1.20426	0.972666	0.432395	1.57502	0.361739	1.11928	0.253839	0.790431	0.0898431	0.517869	0.54122	0.230275	1.07972	0.265371	0.501737	0.068735	0.538816	1.45732	0.140469	0.282038	0.82855	0.583818	0.253035	0.496275
AC093157.1	5.40638	3.85461	4.5231	5.70642	4.53932	4.40355	8.18204	5.5498	6.5291	4.2035	5.68068	10.8572	3.90526	5.27357	5.58381	3.4511	3.83685	9.6619	2.91916	7.7952	3.68116	5.98859	3.14005	10.8195	3.54448	5.09116	6.86021	4.82918	4.16095	6.42833	7.1211	4.54041	4.85649	5.23915	5.57293	3.41582	6.12815	3.63753	5.82722	6.8586	4.82789	8.30574	9.43073	7.71134	4.38857	5.63016	4.43368	4.05993	4.58276
AC093388.1	3.69613	0.568902	1.43623	3.61288	1.30609	8.74948	4.74798	2.1977	4.31225	2.31356	3.68367	0.976725	3.58618	3.25195	2.50028	1.92959	4.65121	2.15632	1.78887	3.33233	2.36374	0.350798	0.628453	0.157573	1.51033	1.98282	0.934212	2.4918	1.0085	0.416925	4.47927	5.20113	2.84693	1.20808	1.16059	1.45551	2.06426	3.45678	4.07807	1.76697	0.924246	1.20753	6.9985	0.674579	1.62533	4.63007	2.61677	2.10627	1.42996
AC093422.1	0.616978	0.886333	0.22376	0.639632	1.01742	0.126217	0.389327	0.122284	0.592796	0.360445	0.531394	1.01447	0.859564	0.533309	0.55648	0.751561	0.749632	0.734886	0.774169	0.519168	1.18371	0.819801	1.1423	1.10472	1.17652	1.54459	2.18321	0.51762	1.57121	0.433038	0.837429	0.506451	1.33063	1.20995	0.258309	0.323948	0.918875	0.538557	0.26473	1.37644	0.514268	0.268757	1.63552	0.630585	0.984749	0.225422	0	1.64075	1.11392
AC093591.1	0.944066	2.03433	1.41234	3.22981	2.65364	0.869086	1.78718	1.40334	1.3606	2.61979	2.07343	4.22029	1.47966	1.22406	1.91586	1.50937	2.29409	2.53009	4.08684	2.23426	2.26405	1.72482	2.06	2.25385	1.54307	2.06802	6.68127	0.594026	1.80314	2.11207	1.28139	0.72651	2.3754	1.69712	2.51972	1.1153	1.18632	1.2361	0.759515	2.72843	1.29839	0.925286	5.63081	1.92977	2.74454	3.23371	0.668376	3.18652	5.11338
AC093677.1	0.586038	1.26283	0.273264	0.624915	0.301216	0.205521	0.633948	0.597352	0.643507	0.68474	0.173056	1.65188	0.524866	0.217099	0.113266	0.305945	0.30516	0.341894	0.504238	1.79641	0.428322	0.222483	0.531435	0.699549	0.547358	0.628771	0.592494	0.948207	0	0.881405	0.3409	0.206166	2.04632	0.766184	0.210305	0.659363	0.654597	0.219235	0.431064	0.407507	0.251217	0.875245	1.77543	0.42783	0.229069	0.825884	0.237086	0.205513	0.302303
AC093698.1	0.894672	0.85684	0.216314	0.989358	0.804737	0.488068	1.3173	1.06393	0.573071	1.04535	0.513712	1.34848	1.45418	0.128891	0.806945	0.908192	0.603907	1.92832	1.49682	1.12926	0.762878	0.792522	1.26204	2.01726	1.13737	0.995462	4.92466	0.750595	0.379733	0.313972	0.404782	0	1.0005	0.90976	1.24857	0.626337	1.44349	1.56191	0.12796	0.48387	0.497155	1.03926	3.68923	1.2192	0.815984	0.435843	0.563028	2.0742	0.717903
AC093700.2	0.712493	0.341182	0.516801	0.689411	0.640872	0.971712	0.749332	0.56486	1.82551	1.47999	0.736392	0.488135	1.48895	0.821163	2.99894	0.578608	0.192374	0.727419	0.119203	0.999235	1.21507	0.631144	1.00506	2.36249	0.517585	0.59457	0	1.89289	1.20964	0.583424	1.93415	0.877283	3.07325	0.82801	1.29263	0.498798	0.0884273	1.03655	1.01904	1.6377	0.633474	1.96564	0.419715	0.809118	0.758133	0.780962	0.373651	0.388669	1.71516
AC093726.1	34.8352	2.41325	17.5718	22.2919	3.92331	18.5936	5.96968	11.5655	29.902	12.0523	13.707	13.3746	26.36	25.9843	21.3716	15.9397	12.7476	3.24959	3.63884	17.1115	18.169	6.65716	15.621	1.68863	9.63418	25.0855	13.3487	25.7391	9.45664	6.45375	20.0809	11.3944	19.9157	1.6183	3.77566	8.0775	21.99	11.4221	22.4583	11.1176	26.7073	12.1703	6.24996	9.33763	20.0789	31.5282	19.641	5.93234	7.66211
AC093789.1	1.66175	4.52316	1.23706	1.52329	1.33737	1.28823	0.993414	1.87213	1.84872	2.04382	1.35592	1.07856	0.913866	0.680401	0.591635	1.11866	0.425061	2.05373	2.63385	2.31826	1.11865	1.39455	2.35952	2.71443	1.8584	1.42321	6.1897	0.550321	1.00228	1.01287	1.18711	0.215378	2.51501	1.37215	1.86747	0.964356	1.85616	2.06129	1.2384	1.38358	1.8371	0.914355	5.5643	1.16206	1.43583	1.15038	0.908161	1.28818	2.8423
AC093809.1	6.84482	3.23772	9.99022	29.9077	14.566	11.6803	6.7949	4.56623	17.9652	24.188	4.65876	9.26452	4.18658	7.79259	7.22769	18.9128	4.25967	6.64732	7.03856	2.73937	5.55181	6.65485	9.00782	6.77563	8.18622	4.59742	36.6266	14.2863	5.10182	7.0305	5.21176	8.83906	1.44021	7.6393	7.96807	11.8336	3.91603	22.2962	9.45552	7.71986	11.522	16.1444	17.7021	9.38458	1.59877	6.22166	11.977	4.50799	25.3188
AC093816.1	0.186512	0.334923	0.338213	0.270705	0.111842	0.49602	0.17654	0.295732	0.179202	0.217925	0.160641	0.268341	0.324808	0.0403049	0.084112	0.567993	0.188845	0.158683	0.514869	0.353125	0.318075	0.165217	0.147993	0.222638	0.0508089	0.194554	0.43999	0.273834	0	0.130907	0.16877	0.1531	0.268166	0.203205	0.11713	0.0979295	0.104166	0.162806	0.0400139	0	0.217648	0.162491	0.329612	0.031771	0.170108	0.306654	0.205406	0.114461	0.448984
AC093827.1	0.329628	0.284121	0.215184	0.0820156	0.177896	0.323678	0.187203	0.313592	0.506734	0.462174	0.340685	0	0.551079	0.0854782	0.356768	0	0.1602	0.134613	0.297799	1.49781	0.67457	0.613184	0.523102	0.236085	0.538775	0.412608	0.933127	0.580745	0	0.138814	0.357926	0.24352	0.663512	0.775718	0.57962	0.103844	0.662743	0.345277	0.509166	0.401118	0	0.430761	1.04856	0.0673795	0.180382	0.361304	0.186695	0.0809162	0.476101
AC093827.2	0	0.776596	0.588169	0.896703	0.648331	0.884721	0.170562	0.857152	0.692536	0	0.744964	0.222218	0.753141	0.23364	0.243791	0.329255	0.43788	0.183971	1.35664	0.682335	1.61335	0.478868	0.857888	0.215099	0.883592	0.676677	3.82582	0.226767	0.688341	0	0.733747	0.221874	1.29543	0.235589	0	0.28384	0.80511	0.943756	0	0.219278	0.360477	0.706448	0.955351	1.47337	0.493044	0.987565	0.5103	0	0
AC095040.1	0.210229	0.0906029	0.0914929	0.261538	0.0756387	0.103217	0.198989	0.100001	0.0807959	0.0491274	0	0.0518508	0.351466	0	0.284423	0.230479	0	0.0858534	0.379859	0.265352	0.107556	0.111736	0	0.10038	0	0.157891	0	0.0529123	0.160613	0	0.114138	0	0.241813	0.109941	0.211239	0.132459	0.140894	0	0.162368	0.10233	0.126167	0.109892	0.445831	0.0859463	0.115044	0	0.03969	0.103213	0.607293
AC095041.1	0.576264	0.620883	0.104497	0.358454	1.03667	0.353664	0.363635	0.685287	0.369118	0.11222	0.198531	0.236882	0	0.622646	0.909576	0.175492	0.350082	0.882503	0.578466	0.606135	0.491375	0.382851	1.37175	0.458588	0.47095	0.480887	1.35943	0.725194	0	0.606693	0.391084	0.47303	1.38091	0.376702	0.120632	0.605141	0.32184	0.251509	0.12363	0.116874	0.480331	0.627555	1.52759	0.588972	0.78837	1.26328	0.906624	0.471532	0
AC096533.1	8.52233	8.66246	3.84892	8.00174	4.33905	3.3553	4.56604	4.58929	4.94388	3.00609	4.4872	6.14719	2.68827	5.00374	3.69831	5.28861	2.53983	5.08918	6.29511	6.90067	2.87934	1.92293	6.1243	5.75833	7.09627	6.23961	9.10394	4.65418	2.45697	5.75585	5.01983	2.96984	6.70467	7.35797	5.25106	2.53285	3.95142	6.7373	2.48381	4.69614	3.86007	4.83307	6.82007	3.2869	4.39969	4.93503	1.51789	3.55252	5.80627
AC096664.2	2.65635	2.41013	0.760563	2.08715	2.26357	2.91729	1.98499	1.33006	2.68656	2.45032	1.58947	3.79303	1.46083	1.08764	2.45893	1.53274	0.679469	4.7103	2.73667	3.70578	3.21875	2.04344	2.21868	4.17219	2.51367	2.45004	7.91549	0.8797	1.06811	1.91347	1.89762	1.03286	2.41218	2.92455	1.93159	1.1011	3.90409	1.46445	2.15957	1.1909	0.839041	3.28864	5.92977	3.42939	3.06027	2.45189	1.18777	2.40237	3.53382
AC097263.1	4.215	11.9084	4.38215	6.75857	4.6338	4.71377	6.02879	6.23769	6.11969	7.44207	3.19468	5.19792	7.24246	3.40051	6.20943	2.05377	3.64178	4.39892	6.76976	6.97536	9.94365	8.08978	3.12152	5.47865	4.43983	5.8623	11.932	4.12559	6.79822	5.32508	5.21251	4.72855	11.5819	7.2251	4.35289	6.63933	6.48671	6.37736	2.89368	6.04099	4.49704	3.18251	14.8978	5.55247	2.30657	5.54405	6.89663	5.74826	4.39686
AC097358.1	0.390117	1.89145	0.530565	0.606661	0.701802	0.837977	0.738517	0.695884	0.562239	0.911642	0.907205	0.721635	0.611442	0.25291	0.263898	0	0.592493	0.697005	1.02797	0.984813	0.873203	1.16631	0.464321	1.28062	0.637643	0.244162	1.38045	0.122735	0.745111	0.308037	0.661886	0.840604	0.560907	1.78513	1.10247	0.921749	0.980449	2.29858	0.502168	0.474725	0.487759	0.382356	3.6195	0.4984	1.06742	0.213803	0.368258	0.718236	1.40867
AC097358.2	1.42027	1.16087	1.27885	0.304639	0.132156	0.480909	0.64899	0.524165	1.31755	0.17167	0.354324	1.14752	0.102347	0.254001	0.397554	0.357948	0.357029	0.400007	0.442459	0.185449	0.438485	0.260299	0.388603	0.175383	1.44089	0.551734	0.693203	0.616321	0.935407	0	0.33237	0.422115	0.633743	0.576267	0.922691	0.848581	0.164113	0.38475	0.693459	0.417176	1.12669	0.896013	0.259651	0.750825	0.134003	0.322088	1.57185	0.420778	0.353687
AC097460.1	0.0766018	0.165066	1.83356	0.190595	0.206705	0.282072	0.0725062	0.182188	0	0.447517	0.237514	0	0	0.198642	0.103636	0.139967	0.0930717	0	0.115342	0	0.29393	0.203567	0.243126	0.182878	0.125205	0.479427	0	1.25319	0.292614	0.645174	0.207945	0.188638	0.440551	0.300447	0.481061	0	0.0855633	0.401192	0.295811	0.18643	0.383098	0.100104	0	0.0782912	0.104797	0.587741	0.433858	0.75216	0
AC097504.2	0.750158	0.538828	0.544121	0	0.224917	0	0.828392	0	0.961008	0.292167	0.25844	0.925092	0.261277	1.29686	0.676601	0.685345	0.455723	0.638227	0	0.315618	0.159913	0	0.793641	0.596972	0.40871	0.313	0	1.88806	0	0.131628	0.509098	0	0.539286	0.326918	0.628135	0.196937	1.95514	0.327404	1.12656	0.456426	0.375166	0.653542	0	1.15005	0.68418	0.411123	0.472084	1.53456	0.902914
AC097523.1	2.22771	3.64829	2.13292	2.99312	1.44272	1.96875	2.95204	2.64917	1.71231	2.49879	1.65775	3.6263	3.16568	1.38644	2.65223	3.09355	1.51574	3.09315	3.62267	3.26171	2.84932	4.38085	2.12115	4.04198	2.91294	2.34234	7.56756	1.56993	3.06349	2.62678	1.69326	1.8652	3.58734	3.37849	3.58145	2.24577	2.78692	1.63342	1.83524	2.06025	1.96084	2.2125	6.61397	2.7322	1.46288	3.02781	2.10288	2.953	4.18289
AC097533.1	0.118501	1.27676	0.644653	0.58969	0.319767	0.436358	0	0.563681	0.227713	0.415378	0.489903	0	0.990562	0.153647	0.320644	0.649575	0.431938	0.36295	0.535292	0.448717	0.909402	0.787282	1.12833	0.424361	0.968446	0.593329	0	0.745633	0	1.99613	0.321685	0.145909	1.7038	0.929566	0.446513	0.746636	0.397092	0.310317	0.457612	0.576805	0.711171	0.154858	0.628258	0.363343	0	0.90922	0.559306	0.581786	0.427894
AC097638.1	1.65326	4.03755	1.3191	1.50829	1.58621	1.62342	1.46054	1.44176	1.05898	0.772683	0.455658	2.03879	0.460659	2.57231	1.19292	1.00695	1.20523	1.68789	1.65958	1.94764	0.845832	3.2219	1.74909	2.23662	1.26105	1.24167	4.68013	0.554809	1.26307	0.928299	1.19679	0.542837	0.792349	1.87327	1.52277	1.21528	2.21601	1.1545	0.709373	0.804728	1.10243	1.44033	2.92171	1.57707	1.20628	0.845663	0.208084	2.84087	4.37782
AC097658.2	3.09733	8.9958	4.61535	4.27211	4.84518	4.13237	7.32932	7.36663	5.95187	3.77634	4.66265	4.31783	6.05059	3.31753	5.55688	3.19882	5.97216	2.54352	6.38731	6.71408	7.49259	8.49947	3.63305	6.34964	5.39274	5.39415	15.2488	2.11838	3.85814	4.39511	7.31136	6.63253	3.3884	7.3066	6.93481	5.197	4.36221	5.11341	3.5536	4.09682	7.00429	4.66356	6.06869	3.85382	3.68467	4.64964	4.19499	8.34704	5.8352
AC097713.2	1.43499	1.03073	1.21434	1.78522	1.43416	0.587122	0.603676	0.379218	0.612778	1.30408	0.659168	1.17975	0.999605	1.03366	1.07857	0.874007	0.774901	1.95341	1.68056	2.0125	0.611803	0.423717	0.253029	0.57098	1.30305	0.399163	4.51361	1.2039	1.21813	1.3429	0.865657	0.981605	1.83398	1.25074	1.6021	2.0092	0.53429	0.417533	0.820959	0.970119	1.27585	0.83345	3.3813	1.14072	1.09065	0.699063	1.5051	1.95699	3.45441
AC098583.1	2.11466	2.63814	2.30078	3.46154	3.50385	2.59561	1.7909	1.32354	2.78033	1.43047	2.18559	3.29405	2.79105	2.0203	2.10808	2.84709	1.75796	2.49985	2.84894	3.93346	2.13531	3.84503	3.00261	2.92282	3.09257	3.62221	10.2397	1.82081	2.55091	1.99198	3.17238	1.91856	4.8007	4.36532	2.09686	1.92844	3.72955	4.08036	2.14898	3.52134	1.78118	1.5999	13.5716	2.1613	2.58848	2.31787	1.99617	4.09817	5.62639
AC098590.1	0.506238	2.18174	1.03274	0.629792	1.36605	1.24275	1.31772	1.20403	0.851194	1.25694	1.11184	0.780364	1.85137	0.984571	0.941735	0.693749	0.999509	0.710659	1.33395	1.4377	1.69968	1.4294	0.702952	0.981976	1.24117	2.05945	2.23919	0.955607	0.725175	1.39905	1.46013	1.55831	1.36475	1.8201	1.35115	1.59482	0.989558	1.82281	1.54765	0.924046	1.70895	1.15772	3.01942	0.905455	0.605999	0.971051	0.955746	1.00969	1.59948
AC098847.1	0.22929	0.494087	0.110876	0.380334	0.412482	0.375252	0.289374	0.393855	0.342693	0.535815	0.421299	0.345595	0.905088	0.165163	0.344678	1.01263	0.309543	0.156062	0.728859	0.353724	0.456198	0.473924	0.283011	0.48658	0.374773	0.446461	0.901506	0.128243	0.194638	0.160932	0.380376	0.376429	0.439562	0.499621	0.25599	0.24078	0.426856	0.467007	0.295147	0.434028	0.10193	0.299638	1.08056	0.364539	0.174269	0.251324	0.28859	0.343967	0.551961
AC098859.1	0.275098	0.691597	0.448966	0.684479	0.618612	0.675332	0.173593	0.872384	0.440527	0.696434	1.04253	0.226167	0.574894	0.356688	0.620309	0.586436	0.7242	0.514912	0.828449	1.15743	0.996939	1.70582	0.509328	0.547305	0.524588	1.14784	1.29794	0.576992	0.700573	0.57925	0.684554	0.790358	0.725147	0.539494	0.69105	0.649989	0.204854	1.68092	0.767246	1.00428	0.458604	0.419418	1.94466	0.281165	0.250903	0.854348	0.952175	0.619029	1.32447
AC098935.1	1.5793	6.00559	2.83014	4.39179	4.3452	3.87699	2.72593	4.75046	3.74888	2.93076	3.84065	4.12431	5.63007	3.37268	3.89627	3.39494	2.59611	5.40623	7.2739	8.79442	5.58466	6.04854	3.09598	11.8657	5.01087	4.3026	17.0941	1.98746	1.41949	2.24953	3.90892	2.74528	5.34285	5.46558	4.20059	4.39	4.77334	6.32517	1.91333	3.95669	4.2744	1.94244	9.35807	4.55755	2.54188	2.54569	3.50779	7.41158	8.38631
AC099335.1	0.722811	2.47376	0.462605	1.63976	0.611908	0.678452	1.08662	1.06181	1.06215	1.14263	1.05467	1.2584	1.33281	0.771801	1.09295	1.24303	1.0332	1.08523	1.98466	1.932	0.978884	0.790939	1.48444	1.06583	1.32042	1.49021	3.91179	0.321041	0.324835	0.581925	0.923368	0.47117	0.855856	1.33412	1.49529	0.803682	1.51976	2.00416	1.20407	0.517397	1.19079	1.38908	3.15588	1.17331	0.698018	0.745667	0.561903	1.40903	2.61
AC099340.1	0.947612	1.22518	0.206203	0.825222	0.255707	0.581567	1.07634	1.46496	1.09257	0.442885	0.685578	1.63603	0.594089	0.491464	1.15384	0.692591	0.805948	1.54794	1.56953	1.19608	1.45444	0.629563	1.05267	2.60166	1.54887	0.711697	4.02382	1.07326	1.80991	0.59859	0.900341	0.700069	1.08998	1.2389	0.952164	0.895589	1.90525	0.496299	0.487916	0.576565	1.1374	0.866844	2.51198	1.45277	0.907481	0.519337	0.53671	1.16309	2.39521
AC099522.1	0.064429	0.833012	0.490697	0.480922	0.23181	0.31633	0.42689	0.383092	0.247615	0.301121	0.399541	0.397268	0.269284	0.250613	0.261501	0.117725	0.156563	1.18402	0.388051	0.32529	0.494442	0.171218	0	0.384542	0.526544	0.564538	0.455972	0.0810801	0.98446	0.542649	0.1749	0.237992	0.833721	0.421171	0.323693	0.405946	0.287866	1.01232	0.331738	0.470414	0	0.505179	0	0.3951	0.352574	0.564964	0.425733	0.237238	0.697939
AC099548.2	1.04912	1.55212	1.85699	1.03245	0.225351	0.672693	2.04534	0.540006	2.67797	1.99423	1.11668	1.31308	3.23955	0.284236	1.29226	1.20167	0.589779	0.671433	0.495127	0.217406	1.60222	0.457731	5.66561	0.186914	2.8409	2.56764	0.221634	0.729095	0.358887	0.214309	1.10518	2.08225	2.34142	2.14954	1.86838	2.34315	1.88895	0.574064	2.98308	0.495416	1.22164	1.65747	1.07922	0.400095	1.77802	0.37759	1.34508	1.80659	1.58315
AC099560.2	16.6947	50.3645	32.6953	39.6	54.2596	36.3386	40.8748	27.265	47.4795	30.6902	45.3223	51.8813	46.5176	23.955	42.7638	35.3853	32.7251	40.9066	112.952	73.6119	50.3934	61.5204	35.3248	40.3881	58.2131	53.7759	151.232	17.0876	17.8564	43.1204	30.2131	26.8598	67.5299	53.5479	32.1519	43.127	46.2465	39.0549	26.9339	29.2542	37.4048	27.9255	194.723	35.4908	44.1565	58.0688	30.8882	60.1065	66.7129
AC099654.2	0	0.123549	0.155954	0.0713287	0.154715	0.105563	0.0271349	0.136365	0.0550881	0.100488	0.0592585	0.141411	0.179727	0.0371701	0.15514	0.209526	0.104494	0.0878046	0.129497	0.361844	0.293336	0.152367	0.0909881	0	0	0.107653	0.608653	0.180383	0.109509	0.181089	0.272376	0	0.0412182	0.14992	0.144027	0	0.0960642	0.375358	0.110705	0.279081	0.114697	0.224779	0.455963	0	0.0392194	0.0942676	0	0.0703726	0
AC099789.1	6.84364	3.4699	1.31399	7.51228	1.0863	1.9765	1.52417	2.87237	3.86789	2.35184	2.49642	2.97866	0.841275	4.1757	1.08928	2.94228	2.93473	1.644	4.24311	3.55685	3.08939	1.60472	3.19426	2.88325	3.28997	4.53518	11.3961	2.02643	0	2.96677	1.09282	2.47838	2.89404	4.73683	2.52813	5.07289	1.79865	4.21678	3.62736	2.93925	3.22128	5.26078	6.40289	2.46867	4.40593	3.08877	1.90005	1.97642	0
AC099792.1	1.23501	1.722	2.58202	10.3031	8.93046	6.83639	6.8305	8.52398	3.07121	0.45271	4.25478	6.65943	0.607268	5.58883	4.09526	2.92032	1.73592	2.39814	4.59428	4.61537	4.24329	4.72994	0.614868	10.9555	3.32478	6.18363	5.48411	3.96165	4.71766	4.97144	3.58265	4.80048	3.37729	5.66709	12.4094	2.2505	2.43439	2.47313	8.85263	0.0884033	1.79239	9.1772	8.21667	6.45973	0.761968	5.20241	3.08597	0.0297222	0.437204
AC099811.1	0.569137	0.163521	0.0412819	0.141608	0.511926	0.186288	0.0359139	0.0902416	0.0729107	0	0.196076	0.0467905	0	0.295174	0	0.346643	0.0922007	0	0.285656	0.0478912	0.0970596	0.201662	0	0.317042	0.310084	0.142482	0	0.190994	1.1595	0.279622	0.102999	0.23359	0.0545535	0.347241	0.619527	0.119532	0	0.397437	0.146521	0.230857	0	0.198334	0.40232	0.116338	0.0519081	0.0831773	0	0.325991	0
AC099850.4	12.9085	31.6263	36.7468	36.9576	4.61254	30.8205	25.2735	32.8041	20.3877	40.9089	13.5242	13.738	21.4329	7.79529	8.85167	14.2165	25.7817	18.9559	10.9165	26.7832	30.9853	29.6048	5.61235	12.8758	27.4574	24.7904	41.2974	12.6841	17.5623	20.1059	18.4808	23.9499	33.0516	18.2636	17.1015	15.5979	16.3938	29.1727	24.3551	26.0367	9.55096	29.3473	31.8748	18.2536	8.95083	25.1968	28.7103	13.6733	9.57763
AC100757.1	0.0927988	0.16664	0.134622	0.134689	0.111294	0.0949207	0.0731977	0.0919629	0.148603	0.289142	0.0799263	0.0762928	0.22625	0	0.0627746	0.084781	0.0187919	0.0473714	0.116442	0.195218	0.217604	0.0616526	0.319078	0.0738488	0.126399	0.27104	0.218916	0.0973183	0	0.211681	0.0839711	0.057131	0.311326	0.0606624	0.155408	0.121811	0.0345517	0.121505	0.159271	0.0752833	0.0928204	0.101059	0.245996	0.0474227	0.0634778	0.203433	0.102199	0.05695	0.111696
AC100771.1	1.62758	2.63041	1.10677	0.506204	2.01296	1.74804	1.34799	1.20969	2.34569	1.18857	2.10272	1.75624	2.55096	1.05515	1.65149	1.48696	0.247191	2.0771	3.06338	2.31113	0.520434	2.43296	1.61431	4.61423	1.66267	3.81995	5.7593	0.512055	0	0.642573	1.93299	1.75352	1.7551	1.59592	1.78872	0.640929	1.81799	1.06553	0.785649	1.98057	1.01748	1.06347	3.23587	2.07935	1.39166	4.01397	0.768194	2.24738	0.734629
AC103591.1	0.714629	0.439978	1.22183	0.762037	0.459138	0.751854	0.483158	0.242808	0.980885	1.19284	0.949628	2.26614	0.42669	0.794209	1.10495	1.11923	0.620199	0.729599	0.30744	0.386575	0.522306	0.813903	1.62011	0.731183	0.333731	1.02232	0.722502	0.770845	0.389977	0.429923	0.692837	0.251404	0.733921	0.800832	0.512901	0.964852	0.912265	2.13873	0.394238	0.621155	0.714795	0.266824	2.70626	0.104341	0.139666	0.335701	0.385478	1.12773	1.10591
AC103724.4	2.33268	2.09442	1.0575	2.1765	0.874248	0.477204	1.47198	1.61817	0.747085	0.22713	1.20546	1.43833	0.406232	2.26839	1.57796	0.35519	0.944742	0.992312	2.6343	0.24536	0.745897	0.77488	0.308487	0.464084	0.31773	0.486651	0	0.978515	2.22768	0.204655	1.31924	2.8722	1.39747	0.762436	0.732465	1.22479	1.08566	2.03619	2.25202	0	0.583306	2.03225	1.0306	1.19206	0.26594	2.13071	0.366997	0.477184	0.701923
AC103778.1	0	1.22314	0.617577	2.11846	0	0	0.805907	0	0	0.33161	0	0	0.593099	0.367984	0.383971	0	1.03449	0	0.427341	1.07468	1.08901	0	0.900782	0	1.39166	2.13153	2.00856	1.07147	0	0.298796	0.770435	0	1.22418	1.11316	0	0.447048	0.634024	0	0.730654	0.690724	0.283876	1.11266	0	0.870207	0	0.311083	0	0.348344	1.02481
AC103923.1	4.2063	1.19525	2.06194	5.2904	2.86879	4.14173	1.96883	4.72725	3.46409	1.45822	3.15305	3.13512	3.28426	3.3562	2.68905	3.71619	1.62868	2.64272	2.85358	2.21703	5.32089	3.37801	3.30091	3.91751	3.85312	4.62874	1.63563	4.18817	1.76569	4.23376	1.88217	3.18718	1.06335	3.68635	4.06395	4.07731	2.5299	1.81565	3.80797	0.337488	1.80312	2.17457	2.20555	2.50385	2.02357	5.52248	2.79252	0.397135	1.33525
AC103988.1	0.156585	0.168709	0.937014	0.292202	0.6338	0.480495	0.0741064	0.0931045	0.150448	0.365914	0.56643	0.289649	0.327227	0.101513	0.105923	0.143056	0.190251	0.479595	0.353662	0.197642	0.700971	0.624179	0.496983	0.186914	0.383905	0.196003	0	0.492632	0.897216	0.494559	0.425067	0.385601	0.787978	0.102359	0.0983356	0.616618	0	0.615069	0.20156	0.952723	0.548174	0.409253	0.830167	0.160038	0.535548	0.42908	0.443433	0.288285	0.282705
AC103996.1	0	0	0	1.38462	0.220069	0.300309	0.263368	0.330886	0.470148	0.325108	0.540448	0.644849	0	0	0	0	0	0.568147	1.25689	0.351202	0.355885	0.369714	0.44156	0.996416	0.399901	0.34829	1.96917	0	1.06288	0.257583	0	0.602502	1.15189	0.363776	0	0	0.894878	1.45727	0.629874	0.33859	0.27831	0.363613	0	0.284381	1.09604	0	0.262654	0.983325	1.00471
AC104046.1	3.07577	0	1.06479	5.56575	0.125754	2.40247	1.05866	0.498774	1.07463	1.47019	1.73397	5.34472	2.04517	1.26891	2.64808	1.27728	0.679469	1.5701	1.26308	3.70578	4.11284	1.67191	1.55307	0.500662	1.14258	2.10003	2.96831	1.7594	2.13623	1.17752	1.32834	0.51643	1.00507	0.731137	1.58039	1.1011	1.09314	4.39335	1.43971	1.1909	2.0976	0.730808	0.741221	2.42915	2.48647	3.67783	4.88304	0.686393	1.51449
AC104212.2	0.833373	3.5916	1.5112	2.30393	0.416445	1.81851	0.788816	2.31242	1.06761	1.19012	1.72265	2.85476	1.35455	0.720359	2.00442	1.01516	1.12506	4.06508	2.6491	2.57128	2.96087	1.23037	1.32252	5.74768	0.605397	1.27498	4.58724	0.932223	1.41486	0.682406	1.50819	1.36816	1.46449	1.33167	1.16302	1.16685	2.17202	2.90979	0.476772	1.35215	0.648329	0.968053	0.490923	1.60887	1.39347	1.21794	0.699269	1.70478	3.34358
AC104212.3	1.71732	4.67442	1.4751	2.69868	3.65848	2.99544	1.53995	2.36468	1.04211	1.2673	2.33543	4.68144	4.15547	2.10946	3.30166	2.14698	2.30619	3.13748	4.21898	4.90564	3.23697	2.40196	3.58592	6.25775	3.39789	3.28102	7.03634	0.909957	3.79793	1.99832	1.96289	2.2258	3.37884	3.19057	3.29221	3.41693	3.33165	3.31367	1.5125	2.08977	2.62178	1.88986	4.31277	2.12471	2.34942	1.18885	1.70642	3.10626	5.54832
AC104297.1	0.521949	0.702953	0.638873	1.37984	1.11502	0.400412	0.494043	0.543109	0.376119	0.609857	0.606889	0.482749	0.818067	1.09972	0.529615	1.07292	0.5549	0.999156	1.17887	0.823508	0.500694	0.260075	0.621229	0.700927	0.319921	0.490008	0.923474	0.492632	0.498454	1.09902	0.531334	0.482002	1.21949	0.426496	0.573624	0.719388	0.801639	1.36682	0.335933	0.238181	0.391553	0.511566	3.45903	0.733508	0.803322	0.572107	0.554291	0.880871	0.235588
AC104306.1	0.611989	0.989061	0.665851	0.571014	1.51379	0.751178	0.579268	0.727771	1.176	0.357531	0	1.32073	0.95919	0.396748	1.86293	0.559113	1.11536	0.781011	2.07335	0.965568	1.56551	1.21976	1.21399	0.547895	1.00029	0.766049	5.4139	0.192538	1.75332	0.966457	1.45365	0.376767	0.659935	1.20017	0.576496	0.240996	1.19627	2.40391	0.787767	0.930895	0.459098	0.599814	4.05574	1.56371	1.04656	1.8447	0.866547	2.44123	1.65737
AC104390.1	1.30989	0	0.831354	0.543195	1.08003	1.20586	0.929893	0.259618	0.839034	1.78559	1.24101	0.403838	0.684345	1.13226	1.77217	0.997264	0.795763	0.445777	1.80798	1.37779	1.39617	2.32067	2.07873	0.651503	1.96259	1.22973	4.63513	0.412105	1.25093	1.83875	0.740803	2.15047	1.41252	1.28441	1.64523	1.89136	1.09735	1.7151	0.702552	1.72681	1.3102	0.570593	2.31489	1.11565	1.49335	1.31612	0.515207	1.74172	0.788313
AC104561.3	1.11142	0	0.259123	0.592577	0.49985	0.682101	0.676285	0.56644	1.98317	0.742064	0.820502	0	0.829509	0.617595	0.429618	0.43517	0.868105	0.0810504	0.717216	0.601218	0.507696	0.738394	0.251967	0.189528	0.129758	0.496861	2.80917	1.09895	0.60651	0.585056	0.107753	1.46623	0.342428	0.726535	0.897398	0.250097	0.0886747	0.20789	1.12408	0.772839	0.158812	0.414977	0	0.486829	0	0.783146	1.64866	0.389756	0.286659
AC104563.1	11.3222	9.10848	3.61348	13.8977	12.764	8.52367	7.43035	4.12903	10.1532	7.4083	8.11337	13.9625	6.94052	6.26355	8.1696	2.75839	6.78656	9.2475	6.59197	13.7193	11.9714	9.42771	10.3015	11.533	8.14267	13.9835	45.9404	9.11893	6.92002	10.1718	6.9667	7.43513	9.98444	11.8421	10.4285	6.18258	10.4547	14.2316	6.02401	5.6948	5.73791	6.7075	32.8148	5.40022	10.946	10.4246	5.27265	10.0056	15.2631
AC104619.1	1.70916	1.55073	0.880855	0.895282	1.05187	1.32498	1.87321	1.39067	1.21002	2.31233	0.836756	0.887463	0.375974	0.93308	1.21702	1.4793	0.765076	0.73472	1.08359	3.17918	1.26562	1.91243	0.999283	1.28855	1.61735	1.01341	3.18313	0.226408	0.68725	0.947057	0.976779	1.21837	0.388013	1.76411	1.4688	0.991866	0.602875	2.12009	0.578965	1.20412	1.16969	1.41066	3.33843	0.735515	0.492263	0.986	1.18881	1.32492	2.27374
AC104619.3	2.45546	9.78864	3.47304	7.07681	4.85898	5.0232	4.84203	8.71134	5.03299	4.16007	5.87928	10.5982	8.63778	2.9184	4.92768	5.90737	6.61319	6.85218	11.3999	10.176	6.01952	4.94836	8.11808	9.18399	8.22753	5.89104	18.8257	4.68657	2.81391	3.92076	5.05476	2.82181	4.94261	6.09948	7.71016	4.19007	7.72531	10.5024	5.00448	4.38239	5.44419	5.45498	19.0933	6.19037	5.71071	4.93427	3.74723	9.2423	12.2652
AC104634.1	0.122861	1.05899	0.133675	0	0.552555	0	0.116292	0.146106	0.236092	0	0	0.606049	0	0.1593	0.332443	0	0.447832	0.125435	0.739985	0.310152	0.471432	0	0.584924	0.733293	0	0	0	0.154614	0	0.129349	0.166761	0.151278	0.176649	0.160629	0	0.580582	0.274469	1.28694	0	0.299015	0	0.642226	1.30275	0.251142	0.672333	0.269336	0.115977	0.301597	0.443639
AC104651.1	0.386136	1.33131	0.252072	1.1529	0.277856	0.379166	0.511687	0.459189	0.890404	0.541404	0.638541	0.857126	0.484162	0.700921	0.731374	0.141109	0.562989	0.47307	0.232567	1.46215	1.38287	0.615687	0.612777	0.921855	0.883592	1.45002	2.73273	0.583115	1.47502	0.894356	0.838568	0.76071	1.11037	0.403866	0.969977	0.608229	0.431309	2.02233	0.795269	0.469881	0.617961	1.21105	2.86605	0.710373	0.422609	0.592539	0.9477	1.23224	1.67315
AC104759.1	0.181348	0.260519	0.131539	0.0752028	0	0.148396	0.114435	0.287543	0.11616	0.141261	0.124954	0.0745459	0.252651	0	0.081783	0	0.146893	0	0.182041	0.381497	0.309268	0.321285	0.19186	0	0.395217	0.378334	0	0.152144	0	0.190924	0	0.148861	0.347655	0.158063	0.303699	0.0952179	0.0675212	0.633191	0.0778119	0.147119	0	0.157992	0.640971	0.0617825	0	0.132517	0.114125	0.148389	0.218276
AC104763.1	0.315344	0	0.857746	0.294231	0.396389	0.193533	0.522347	0.281253	0.151492	0.368455	0.407402	0.543455	0.59144	0.306653	0.639952	0.432148	0.822798	0.563413	0.949648	0.298522	0.403337	1.04752	0.625543	0.658742	0.720302	0.394728	0.557932	0.356159	0.779954	0.497994	0.21401	0.776558	0.11335	1.19457	0.495092	0.12418	0.176118	0.825787	0.304439	0.191868	0.315417	0.103024	1.2539	0.241724	0.539267	0.396625	0.818606	0.870861	0.854006
AC104843.1	6.58368	2.684	1.35519	1.77092	0.960303	0.436814	0.842118	1.48121	3.41926	0.831623	2.20687	1.09716	1.4874	2.99924	1.44441	1.30051	1.08097	1.81665	1.87548	1.57215	1.36553	2.12788	2.54139	2.76123	2.03586	3.56369	10.0743	1.79139	0.679709	0.749333	2.17364	0.876367	2.55837	2.32634	1.78792	0.840843	3.37881	2.32981	2.29045	3.46445	2.13574	1.86024	4.71686	1.45489	2.43431	0.975182	0.335934	5.02315	1.92754
AC104849.1	0.700765	4.22813	1.67737	2.09231	2.39522	2.06435	2.12255	1.16668	0.807959	0.163758	1.44854	1.03702	2.05022	1.63548	0.758462	2.30479	0.681147	3.14796	3.37652	0.884508	1.97187	2.23472	1.55691	1.3384	1.83263	3.5087	8.92692	1.58737	1.60613	1.47554	1.14138	1.38055	2.41813	1.09941	2.46446	2.20764	1.40894	1.46807	1.44327	1.36439	1.9626	1.09892	2.9722	0.71622	1.15044	0.921728	3.0429	1.03213	2.02431
AC104958.2	3.28334	1.17919	0.920141	2.90878	0.760696	4.39647	4.94421	1.83394	2.96346	4.41759	2.00523	0.368091	2.59903	1.09653	3.43252	1.90887	2.17597	0.863425	1.79776	1.88375	2.54516	5.0237	1.02631	0.593833	2.52068	1.86813	1.40828	1.06427	2.09036	1.09986	2.43082	3.5527	1.93122	2.27639	3.68651	5.25017	1.11135	3.3871	3.20181	0.968588	1.44301	4.48573	0	1.16943	1.6334	2.94452	0.939203	0.732714	0.898166
AC104966.1	4.80771	0.584834	0.506211	0.434111	0.104623	0.28554	0.33029	1.38321	0.298018	0.271811	0.721302	0.717199	0.324098	0.703794	0.10491	1.84194	0.565296	0.277088	0.23352	0.685131	0.446315	0.360623	3.69173	0.231408	3.23199	2.28101	0.823179	0.24396	0.148106	0.530649	0.315752	0.190957	0.501713	0.202761	0.146093	0.244289	2.16538	0.406125	1.79669	0.0943613	0.271466	0.20267	0.616671	0.198135	4.98601	0.467475	0.0365994	1.38005	1.40001
AC104996.2	0.28381	0.733883	0.494062	0.918	0.714785	0.278687	0.483544	0.337504	0.545372	0.132644	0.762657	0.629988	0.355859	0.735967	0.767942	1.3483	0.551729	0.57951	0.51281	1.21797	1.30681	0.603373	0.180156	0.406538	0.371108	0.710511	2.00856	0.500021	0.867309	1.13543	0.462261	0.629012	0.81612	0.445262	0.784226	0.536458	0.634024	0.743208	0.803719	0.55258	0.283876	0.741771	2.10655	0.580138	0.388272	0.871032	0.535815	0.278675	1.02481
AC105021.1	0.202	1.0882	0.384612	0.2513	0.545083	0.55787	0.1434	0.780703	0.388165	0.295027	0.208776	0.373658	0.844269	0.130955	0.341611	0.276821	0.184073	0.360905	0.380197	1.0836	0.645913	0.60391	0.641126	0.301407	0.495251	0.69534	0.357394	0.381308	0.192907	0.531666	0.548352	0.24872	0.50826	0.792282	0.126856	0.0795459	0.225631	0.528974	0.520038	0.368714	0.353582	0.395963	0.535473	0.154841	0.414526	0.38747	0.619715	0.247932	0.3647
AC105250.1	2.5111	1.18925	1.11086	1.68214	0.570875	0.745153	0.600741	1.21416	2.17407	2.86955	1.36897	1.05491	1.15333	0.53668	0.59733	1.05884	0.603496	0.535279	0.62325	1.95048	2.11766	0.87998	2.53988	0.362333	1.12758	2.24517	2.92935	1.18069	2.00278	0.958705	0.599269	0.611582	1.30928	0.901925	0.935789	1.08665	1.0788	1.15618	1.49186	1.10811	0.772826	0.865459	3.07227	0.479453	1.51005	1.2401	1.06798	1.11768	2.59066
AC106760.2	0.366798	0.197599	0.897931	0.22816	1.40219	0.675332	0.173593	0.436192	0.528632	0.321431	0.473877	0	0.766525	0.475585	0.248124	0.335107	0.334246	0.280861	0.552299	0.462974	0.469148	0.609222	0.582089	0	1.34894	0.918269	1.29794	0.346195	0	1.35158	0.373393	0.451633	0.395535	0.239775	0.921399	0.288884	0.307281	0.240132	0.472151	1.56222	0.0917207	0.719002	0	0.0937218	0.501806	0.904603	0.779053	0.562753	0
AC106800.1	2.00042	9.16007	2.90198	3.37004	1.6119	1.73924	3.43191	3.66744	2.96311	2.58081	2.06752	3.90594	3.04823	3.13407	3.21386	3.04598	1.62035	9.40321	7.53025	4.20823	3.78461	1.60589	2.31479	7.16366	3.74651	2.86917	5.89884	1.83561	3.50235	3.20296	2.94145	3.07887	3.89485	3.75956	2.82661	3.67617	4.88785	7.5303	1.82395	1.92713	1.37561	3.97572	7.7333	5.66508	2.05254	4.01987	2.79316	1.02304	5.86894
AC106800.2	1.02923	0.110892	0.279953	0.384127	0.324019	0.757988	0.53581	0.24479	0	0.180386	0.691439	0.190386	0	0.400345	0.348115	1.03433	0.437682	0.105079	0.309948	0.194864	0.394926	0.341893	0.245	0.307146	0.25234	0.51533	0.728397	0.51809	1.76922	0.270894	0.419094	0.950457	0.147982	0.605524	0.710994	0.324242	0.114964	0.404284	0.794909	0.187867	0.102947	0.672503	0.545668	1.15712	0.352015	0.16922	0.874404	0.315815	0.185822
AC106806.1	0.70826	1.96225	0.880681	1.25874	0.455045	0.869345	0.287311	0.962577	0.583286	0.945768	0.627443	0.998198	0.845774	1.04951	1.50577	0.554628	0.491737	1.23959	2.1329	1.66023	1.81178	1.20997	2.24794	2.05322	1.81916	0.506603	5.7285	0.254658	0.773003	0.319568	1.23599	0.872071	1.16381	1.71967	1.27082	0.637502	1.01715	1.32479	0.390724	0.615619	0.809628	0.793337	5.9007	1.44776	0.96895	0.443612	0.764086	1.11768	2.55745
AC106820.1	2.70295	6.69814	2.94084	6.55714	4.37624	4.81067	4.0935	4.50005	2.59701	5.68474	4.05074	8.49983	7.0607	3.50461	5.4853	3.70412	4.10513	5.65712	9.56431	9.04094	6.91434	14.1865	3.8605	12.422	4.19706	4.56757	16.2597	2.89128	0.516255	3.69938	4.40248	2.82889	4.66354	6.89096	5.60161	4.04472	5.43449	7.78599	3.82723	2.96025	5.1368	3.17902	14.3303	4.14384	2.95827	1.92575	2.80665	6.1375	9.76007
AC106872.2	1.5373	1.52892	0.771972	1.61827	2.44644	0.290299	1.00738	1.12501	1.13619	0.967195	1.22221	2.33329	1.48275	1.37994	1.59988	2.16074	1.14944	1.20731	2.31477	2.23891	0.756256	1.0999	1.12598	2.68202	1.15971	2.07232	5.85829	0.148816	2.25862	1.24498	1.12355	0.145605	1.3602	1.23684	0.445583	1.67643	1.71715	1.23868	0.761098	1.15121	1.06453	0.927213	3.13475	2.29638	1.77958	2.2035	0.781397	2.03201	0.854006
AC106872.6	1.63736	3.13625	0.593824	1.81065	0.818207	0.669921	2.06643	1.73079	1.04879	0	1.12819	2.24355	0.760383	1.17943	1.23068	0.664843	1.10523	2.41463	1.91756	2.06669	1.16347	2.90083	1.44356	3.69185	0.892088	1.82182	3.86261	0.457895	1.38992	0	0.740803	0.224007	1.56946	2.37854	0.914016	1.43285	2.84498	0.952831	1.4051	1.10693	1.2738	1.66423	2.89361	2.97507	2.24003	2.19353	0.858678	0.893191	2.62771
AC107032.1	2.71984	3.82231	1.80127	3.08942	2.44644	0.725748	2.68636	2.25002	2.49962	2.07256	1.95553	6.27071	1.977	2.45322	2.07984	2.16074	2.01151	3.50121	3.73924	4.03004	3.17628	2.04267	2.81494	3.1055	1.93286	2.96046	7.53209	1.33934	2.71034	1.49398	1.12355	1.60165	3.57052	2.93749	1.93086	1.49016	2.90594	2.47736	1.06554	1.87071	1.77422	2.1635	3.7617	2.90069	3.07382	2.59236	0.669769	3.3383	4.69703
AC107075.1	10.8462	13.6337	6.88382	11.6943	10.0811	8.87538	4.79095	13.1132	9.37901	6.75893	11.0232	13.5985	15.8663	7.26592	10.5164	10.2394	7.46767	8.48964	17.6925	14.831	16.6473	10.0882	11.7618	7.98402	10.0459	15.3869	46.0561	4.77727	9.66746	8.94486	5.64331	8.23547	14.8149	9.21721	10.8983	5.69488	8.68249	11.8345	5.81731	7.69916	6.69006	7.79568	36.419	9.42262	9.39767	11.6904	6.31374	15.5313	15.6658
AC107398.1	0.2248	0.726617	0	0.55933	0.505506	0.137964	0.425561	0.534659	0.215989	0.787984	0.697021	0.693056	0.469781	0	0.304136	0.616132	0.273133	0.459018	0.169244	0.709358	0.862581	0	0.356745	0.670855	0.367434	0	0	0	0.858722	0.118335	0	0.138397	0.323216	0.293903	0.423524	0	0.251099	0.883019	0.289368	0.410331	0.449704	0.587541	1.78774	0.689273	0.922627	0.739207	0.424408	0.413874	1.21759
AC107954.1	1.17115	3.0284	1.18928	9.03333	0.983199	1.53335	1.40415	2.50691	1.95044	2.09822	0.887655	3.75508	3.1001	1.41727	1.26758	2.42526	1.23323	2.47109	1.76344	2.56228	2.49658	1.76364	1.85856	1.7708	1.91425	2.1501	3.31536	1.17906	0.596499	1.5618	1.27169	0.769081	4.26583	1.53116	1.76517	0.86089	3.05238	1.63567	1.30653	1.99522	2.81142	2.34673	3.31153	1.35658	2.45674	2.48182	2.72698	1.82078	3.94699
AC107956.1	7.60727	24.799	13.2287	12.7803	13.0418	9.25765	22.7709	22.5776	17.3669	12.687	11.3569	12.2678	13.7235	9.27335	13.5467	3.80171	21.0927	7.63387	12.6293	20.9273	17.7135	14.1686	9.18323	22.5078	13.0717	21.0793	23.9278	5.40033	6.706	12.253	25.5047	19.1338	12.2465	17.2563	19.2729	16.2842	20.6984	14.8131	15.065	11.2352	17.8195	19.5426	20.6829	11.0313	14.1433	7.98197	9.3292	23.8614	14.3215
AC107956.2	0.250053	1.61648	0	0.777703	0	0.76731	0.236683	0.29736	0	0.146084	0.904541	0.308364	0	0.324215	0.507451	0.685345	0.455723	0.382936	0	0.473426	0.47974	0.332254	0	0.895458	0.40871	0.469501	0	0.314677	0.955186	0.263257	0.678797	0	0.359524	1.14421	0.157034	0.196937	0.279306	0.327404	0.643748	0.304284	0.375166	0.163386	3.31427	0.255567	0.34209	0.274082	0.354063	1.22765	1.35437
AC107983.1	11.3524	37.8591	14.7042	12.1055	11.67	12.939	21.7467	23.4645	12.9851	19.2649	14.8062	13.9997	24.2888	14.7193	23.404	17.2859	12.4796	22.3525	27.2685	28.6581	15.2116	19.035	17.5867	39.3632	18.1136	19.962	24.8678	5.78256	8.26009	9.95988	12.4737	23.9624	20.5973	18.0225	13.9192	12.347	13.2843	17.6954	9.04619	15.4591	23.2508	8.47738	21.4954	17.6804	10.7237	11.5545	13.7781	30.5216	26.3522
AC107993.1	0.539405	0	0	0.0516194	0.298574	0.407437	0.353468	0.0493426	0.0797328	0	0.567831	0.511686	0	0.753183	0.168408	0.227446	0.403311	0.169447	0.312384	0	0.106141	0.165398	0.0658467	0.198118	0.0678195	0.0519379	0	0.208864	0	0.0873674	0.33791	0.676472	0	0.108495	0.260575	0.457505	0.0463468	0.108656	0.600384	0.201966	0.290516	0.271115	0	0.593708	0.11353	0.465759	0.195839	0.0509275	0.299651
AC108022.2	0.712493	0.511774	1.1628	1.18185	0.854495	0.874541	0.899199	0.56486	0.684568	0.832493	1.47278	2.05017	0.248159	0.615872	0.64263	0.650934	1.15425	1.93978	1.25163	1.49885	0.455652	0.946715	0.942241	2.83499	0.970472	1.63507	2.5212	0.597754	1.81445	1.00016	0.644715	0.438642	1.19515	1.08676	0.745746	0.935247	1.19377	0.932897	0.764282	1.15602	0.831435	0.465546	2.51829	1.09231	2.2744	1.56192	0.22419	1.45751	4.2879
AC108073.1	0.757949	0.725898	1.19117	1.25725	0.83326	0.826965	0.398569	1.30194	1.78015	0.885605	0.261124	1.24627	1.05596	0.436776	0.683628	1.23104	1.22788	0.773827	0.253615	3.18895	2.15432	0.559508	1.06918	0.201057	0.96356	0.843336	2.38404	0.953835	0	0.886636	0.685847	0.207389	1.08977	0.660627	0.634658	0.663276	0.84662	0.66161	0.867245	0.922332	1.68472	0.110055	1.78597	0.516443	1.26736	0.923095	1.51046	2.06733	3.04097
AC108120.1	0.22911	0.123425	0.0623186	0.285027	0.309119	0.0703045	0.10843	0.272455	0.110065	0.267697	0.295994	0	0.359091	0.222795	0.0774917	0.209315	0.139185	0.0584773	0.258733	0.361479	0.29304	0.684959	0.0908963	0.205115	0.280859	0.286785	1.21608	0.360402	0.656389	0.482416	0.233229	0.211575	0.247059	0.224653	0	0.360886	0.127956	0.299983	0.221187	0.0696997	0.343745	0.0748507	0.303669	0.117081	0.156719	0.37669	0.540681	0.140603	0
AC108134.3	1.58386	1.66037	1.90955	0.319527	0.885588	1.68137	1.29658	1.11992	2.13871	0.400132	2.03517	1.90042	1.2524	3.21916	1.50577	1.64255	0.364075	1.09259	0.193367	0.702404	0.164255	0.853186	0.475526	1.12416	1.32939	0.696579	0	2.47802	0.981119	0.67601	2.96321	1.52852	0.98476	0.839484	1.45167	1.88799	0.478148	6.83796	2.20408	8.5429	1.75549	0.839107	0.68085	1.66254	1.22982	1.17301	0.929393	1.99654	5.8737
AC108161.1	1.97678	2.43411	1.84351	1.7566	2.92112	1.21319	1.3365	2.18286	0.542659	1.6498	1.75122	5.57203	1.77044	1.64769	1.71927	2.06399	1.37246	3.17145	2.12608	1.78222	1.44479	3.18947	2.46483	2.35967	3.92341	1.23721	5.99569	1.9546	2.69686	2.22982	1.72485	1.04314	2.63919	1.84603	2.48285	1.33447	2.36576	2.58829	1.9993	1.89004	1.69478	2.21424	2.99438	2.02038	1.35219	2.32152	1.19959	3.81272	4.07883
AC108479.1	1.86105	3.72384	2.45874	2.14988	3.94579	2.12115	5.28464	1.7389	3.57621	4.65962	4.80868	2.29504	5.00037	1.37886	3.23723	1.94315	0.807566	3.93578	4.20336	3.35575	4.25062	3.88589	1.47669	6.02984	5.21464	4.3263	1.88155	2.00745	2.03117	5.31816	2.34559	4.41929	5.35161	7.12559	1.00178	4.60658	1.18787	1.39243	1.88225	2.91172	3.32407	2.25832	4.2286	2.58141	0.727442	2.3313	2.13322	2.7737	2.40002
AC108734.1	0.853563	0.613102	0.773906	1.06189	1.02368	0.174616	0.538618	1.01505	1.91359	0.997323	1.47032	0.526305	1.18917	0.737812	0.769867	0.259939	1.03708	1.16193	0.856825	1.79562	0.545869	1.89027	1.1288	2.54723	1.39514	0.712292	5.03398	0.358053	0.543427	0.898636	0.965457	0.700654	1.22725	1.48793	2.32284	0.896337	1.43013	1.86268	1.28185	0.865569	0.569174	1.11544	1.50845	1.59938	0.973114	0.311863	1.07432	1.22226	2.05475
AC108734.2	0.212393	0.228838	0.346629	0.330287	0.334324	0.456223	0.150778	0.252575	0.51017	0.372247	0.329276	0.196441	0.554817	0.481924	0.646537	0.388084	0.193544	0.108421	0.399758	0.335104	0.61123	0.282214	0.337056	0.316914	0.173577	0.39879	1.12735	0.334105	0.202832	0.223608	0.0720706	0.392275	0.458065	0.624783	0.333458	0.58547	0.41517	0.834284	0.615144	0.452299	0.531105	0.0693892	0.844534	0.217077	0.363211	0.349205	0.200492	0.391032	0.383464
AC108734.3	0.243614	0.419962	0.795164	0.969825	0.43825	0.29902	0.276706	0.521465	0.374505	0.341572	0.302142	0.781101	0.10182	0.315866	0.395507	0.712209	0.414389	0.74615	0.44018	0.61498	0.560863	0.712136	0.695883	0.465279	0.557459	0.30494	0.689633	0.858406	0	1.28239	0.859713	0.179975	1.12085	0.700699	0.673155	0.306986	0.380959	0.765536	0.313585	0.237159	0.389872	0.700384	1.29157	0.497972	0.53325	0.587453	0.367942	0.299008	1.0556
AC108751.5	0.169946	0.457762	0.0924517	0.158567	0.267509	0.260748	0.201075	0.303147	0.163285	0.297853	0.175646	0.523942	0.532724	0.385611	0.344884	0.543419	0.36135	0.520518	0.511786	0.911653	0.163025	0.282267	0.269695	0.355011	0.34722	0.106364	0.601364	0.213867	0.324592	0.49203	0	0.0523131	0.244347	0.222187	0.213453	0	0.189828	0.667552	0.164069	0.310206	0.169985	0.33313	0.901005	0.173694	0.581246	0.232847	0.240636	0.208589	0.153414
AC109454.1	0.11398	1.71927	1.73616	1.27618	2.25549	1.25913	2.58926	1.49098	1.53317	1.19859	0.471212	1.54615	1.90554	1.18228	1.38785	0.624792	0.692431	3.14192	3.60408	3.45278	2.33255	3.33188	1.8088	3.67354	2.04929	2.28277	0.806649	0.573748	1.30619	1.19999	1.39235	0.842051	3.27759	2.23525	1.71791	1.07722	2.29165	1.49239	1.46718	1.9418	1.71009	1.4895	2.41715	2.09688	1.87119	1.4992	0.96834	3.35754	2.05785
AC110749.1	3.65693	1.71308	1.38393	2.76923	2.57426	0.975795	0.752481	0.567233	0.916592	0.928879	1.6433	2.74504	1.32907	1.64923	0.86044	1.16208	0.965912	1.62328	2.15466	2.00687	1.42354	1.05633	2.01856	1.13876	1.2994	1.39316	4.50097	0.800354	0.607359	1.84132	1.07904	1.17463	3.42907	1.66298	1.79731	1.00179	2.48637	1.66545	0.40933	1.35436	1.43131	1.66223	2.52887	0.812518	1.0876	1.74276	1.20071	2.73211	5.74122
AC110926.1	0.0803709	0.129891	0.0218611	0.0999864	0.0722918	0.0246626	0.0760738	0.0716822	0.115831	0.0939072	0.0623001	0	0.0839786	0.0521039	0.0271838	0.183567	0.0976512	0.0615409	0	0.101444	0.102797	0.0533959	0.127544	0.0479691	0.131366	0.0503017	0.426596	0.101142	0	0.0634612	0.109088	0.0494798	0.0866676	0.0525383	0.0504731	0	0.0448867	0.105233	0	0.0733513	0.0401948	0.0787721	0.106526	0.0616076	0.0549766	0.0660707	0.0379338	0.0739846	0
AC110998.1	2.59894	0.476625	0.932533	1.06628	0.596856	1.45927	0.340211	0.558944	0.584422	0.226134	2.31463	0.511437	0.173336	0.501877	0.299247	1.01038	0.739043	0.479867	0.291416	0.383876	0.388995	1.17559	0.394887	0.165018	0.632674	0.692168	1.17402	1.1134	2.00668	0.989681	0.525382	0.612774	0.596288	0.542209	0.486169	0.261304	0.679422	0.434413	1.0321	0.975695	0.248892	0.758752	1.31925	0.310839	0.529548	2.66686	1.27886	0.203611	0.998351
AC111200.2	1.5736	3.39088	2.56814	2.37715	3.03304	1.93149	3.51088	1.87131	1.72791	2.88927	2.43957	1.66333	3.05358	0.582944	1.36861	2.25915	1.09253	2.86886	2.70791	2.55369	2.58774	2.3896	1.9621	3.75679	4.04177	3.0953	3.18187	1.27304	1.71744	3.07671	1.67817	2.07595	2.58573	3.08598	1.27057	1.94754	2.51099	2.9434	2.02557	1.50455	2.5858	1.61574	3.57547	1.95294	1.38394	3.08003	3.18306	1.24162	2.02932
AC112184.1	12.5531	5.09641	10.8868	6.78994	9.65484	13.6217	11.5376	9.51934	16.7807	3.18856	13.3503	24.2303	6.46326	14.1532	7.6302	11.9672	10.6102	13.7448	11.5053	6.20006	6.05005	10.3947	6.06296	14.3331	11.5971	13.4359	5.15014	5.49474	11.1193	13.216	11.6059	19.9366	7.06258	11.8927	20.1084	12.609	8.94136	6.66982	17.0954	8.41267	13.8298	13.0761	5.78722	12.83	11.2002	10.3694	11.5063	6.69893	3.94157
AC112187.1	0.592505	1.02141	0.644653	1.03196	0.639534	0.872715	1.57031	1.69104	1.36628	1.10767	0.979807	1.31521	2.4764	0.768233	1.4429	1.29915	0.863877	1.57278	1.78431	5.38461	1.3641	0.157456	1.12833	1.27308	1.16213	1.03832	1.67729	0.596506	0.905333	1.24758	1.28674	1.89681	2.72608	1.54928	0.446513	1.49327	0.529456	4.65475	0.610149	1.44201	0.592642	1.54858	3.76955	1.09003	1.13483	1.55866	2.12536	0.872679	1.28368
AC112191.2	6.81825	4.40771	2.2255	6.99792	5.6729	3.97527	2.2588	1.82434	2.62041	2.19082	3.34731	5.04495	3.56216	2.65213	2.30613	3.42604	2.89948	2.78443	2.56662	6.88482	3.70634	3.62386	2.97556	2.64514	1.95027	4.05397	4.82536	5.14822	3.25566	2.69186	1.15681	1.88893	6.12703	2.8971	1.92685	4.02746	5.33113	4.91008	3.94948	2.4891	3.23942	3.34131	10.8445	1.74216	5.82991	5.6051	2.57449	3.13824	7.386
AC112247.1	0.518374	2.60638	0.469998	1.1823	0.932531	0.742317	0.735988	1.54111	1.16213	1.41325	1.07152	1.81123	2.34712	1.23221	0.93509	0.947173	0.83977	1.23488	1.43098	1.52669	1.32604	1.26277	0.959738	0.928169	1.12971	1.51403	1.8343	0.761067	2.31018	1.7282	1.87625	0.957401	2.11173	1.46839	1.95324	0.816526	1.15803	1.35746	0.556053	0.630799	0.864157	1.58064	4.58045	0.794709	1.06376	1.51517	1.22332	1.16645	0.623931
AC112491.1	28.8387	12.33	4.98046	18.7928	11.9405	5.89963	14.9483	14.9699	15.8334	13.6388	7.5698	16.0884	8.13119	12.464	11.7669	8.78236	14.1826	19.8622	13.0959	22.2447	12.588	6.99475	17.4345	21.3105	11.5971	16.6168	29.1565	13.8255	6.12012	8.43377	17.7076	13.2453	13.4923	6.28394	12.0739	5.76836	18.9185	7.19234	12.6686	14.7614	9.38621	11.964	23.0556	13.5677	15.9693	20.5716	5.40136	15.1698	14.8762
AC112656.1	0.240687	0.432205	0.43645	0.499049	0.793805	0.098476	0.417667	0.477037	0.69376	0.281224	0.37314	0.643097	0.335321	0.416094	0.379901	0.732972	0.341175	0.450503	0.422811	0.354428	0.615694	1.43914	0.445617	0.0957686	0.524535	0.251064	0.56779	0.0504817	0.153235	0.591258	0.217791	0.296354	0.519087	0.839128	0.302304	0.442309	0.0896147	0.630282	0.258182	0.0976289	0.481485	0.314532	1.7014	0.286994	0.493915	0.219847	0.302934	0.196944	0.144849
AC112777.1	3.19112	11.2601	6.29295	3.2752	1.18401	8.22548	2.79396	11.8589	6.51534	3.40232	4.69987	0.196764	15.338	1.65502	3.88558	1.4577	6.39742	0.407245	7.50775	6.44454	9.94878	5.14118	2.53207	0.809457	6.32423	3.29541	5.36368	3.36326	4.72357	4.99744	2.43637	12.1313	15.7145	5.31937	6.41289	4.20973	2.45055	7.2075	2.10519	2.81532	1.83532	2.71062	5.70995	2.28304	0.436568	5.24666	4.40551	1.02814	0.864208
AC113367.1	0.960259	1.60939	0.928688	1.8583	1.82343	1.70251	0.605945	0.761287	1.43519	2.11931	1.32329	1.31576	1.56079	1.66008	1.4435	2.14449	1.42599	1.30717	1.60655	2.8281	2.31994	1.70124	1.86252	0.636807	1.74393	1.33555	8.30606	0.40281	0.81514	2.13426	1.15855	1.18235	2.4545	2.23189	2.27817	1.17644	1.19177	3.35282	1.51075	2.33704	1.70752	1.39431	10.7477	1.74478	1.89757	2.22202	1.30932	2.61913	4.23792
AC113398.1	12.8623	18.3772	6.84507	9.3922	2.89234	10.2963	5.95498	11.6381	9.13431	13.0684	8.52534	9.65498	13.7318	8.51982	16.6451	7.66371	7.64403	8.84966	12.6308	11.4703	8.94096	11.8891	11.759	13.0172	11.1972	9.80015	47.493	2.99098	4.80652	4.12133	11.0062	7.9186	9.44769	10.4187	9.30676	10.3504	8.90132	16.1089	6.65867	9.52723	8.25057	6.21187	10.3771	7.57323	9.18082	4.75053	7.25858	9.7811	17.6691
AC113404.3	4.31884	8.19858	2.90888	7.29181	5.91955	4.41759	6.03457	9.1713	6.52075	8.53054	7.75836	11.7932	13.9679	2.53322	4.8692	9.20663	6.37187	9.34355	6.65786	16.6134	11.4425	7.37821	5.71148	6.13735	12.6056	13.0003	8.73285	7.76431	3.92803	10.7177	7.53686	2.27903	16.2633	2.28546	6.19942	4.3733	14.0128	11.3097	5.42696	12.2629	4.83412	10.4815	11.9938	6.83133	8.15935	12.9618	7.18303	11.9901	17.4514
AC113608.1	0.558314	1.20309	0.404969	1.15763	0.334794	1.37059	1.40924	1.32788	0.715242	0.869796	0.384695	2.29504	1.16675	1.2065	1.00714	0	0.678356	0.760013	2.52201	1.64432	1.19017	1.23642	0.590677	2.22152	0	1.39773	5.26834	0	0.710909	0.195932	0.757805	0.687445	0	0.486626	0.701245	2.05202	1.03938	2.9241	1.19779	1.3588	1.67533	0.486407	0.986674	0.951046	1.52763	1.01994	0.351354	1.82738	2.01601
AC114491.1	18.2284	54.6932	20.5859	62.8649	44.2071	26.0561	56.1296	45.8237	39.9053	46.3715	41.9724	145.688	65.5784	21.5405	60.2491	31.6206	36.4455	96.1139	40.6495	59.7043	59.6151	37.4042	27.829	46.8235	39.9771	38.4138	94.7124	31.3602	21.1539	31.3372	43.5327	33.8087	109.479	64.8587	24.344	26.1687	48.9693	46.526	23.1671	36.5017	30.6955	36.1839	73.3989	54.0047	36.6176	58.17	45.3047	32.5688	61.6551
AC114495.1	0.260376	0	0	0.647848	0.819708	0	0.492909	0	0.750512	0.456344	0	0.321095	0.544127	0.1688	0.528401	0.475759	0.474538	0.26583	0.392056	0.821619	0.166515	0.172985	0	0.466213	0.638375	0.325922	0	0	0	0.137063	0.35341	0.320597	0.374367	0.510622	0	0.410136	0.727092	0.681842	0.167581	0.316846	0.130218	0	0	0.266118	0.712426	0.570795	0.122893	0.798955	0.94019
AC114728.1	1.41024	2.78562	0.639314	4.53225	3.17119	1.29823	1.89102	2.3758	2.70992	0.961188	2.55069	4.05789	1.47354	1.37137	1.27195	1.71785	1.28508	2.63959	3.53906	2.22501	2.5553	1.71768	3.17046	3.36677	1.15251	3.38339	6.6536	1.7747	2.24459	1.23725	1.5951	0.723502	2.7035	2.15103	1.91887	2.03624	3.01916	2.76972	1.05892	2.14511	1.41056	1.07503	4.36139	3.72345	1.76853	2.9627	1.33122	2.30787	4.24351
AC114964.1	0.766363	0.440374	0.500288	1.01696	0.229775	0.313554	0.241796	0.546811	0.589061	0.238783	0.580851	0.50404	0.106768	0.397462	0.622096	0.373413	0.310379	0.104322	0.538504	0.580384	0.849512	0.339431	1.45941	0.18296	0.668062	0.319762	1.4463	0.25718	1.36615	0.376521	0.138692	0.314538	0.293833	0.267184	0.192511	0.643814	0.627746	0.668954	0.85495	0.559543	0.357719	0.200298	0.812608	0.261088	0.838752	0.168002	0.675195	0.313541	1.1069
AC116049.1	2.35894	2.22389	1.76451	2.01758	0.530453	4.34317	1.53506	1.75327	1.69986	3.10077	6.85706	2.72722	7.39448	4.39669	7.38023	2.69391	1.79133	1.95679	2.44195	3.16355	3.01717	1.7631	5.84924	0.879952	2.65077	2.03003	7.30384	1.85537	0.563188	1.08653	1.6009	1.27073	6.57135	1.34928	1.29624	3.94796	2.6349	3.47474	0.948901	3.04995	2.50695	0.963338	3.90826	0.904111	10.2867	1.61602	1.11338	6.87641	6.38841
AC116347.1	6.93757	4.58677	4.20296	3.23654	2.76554	6.96718	2.91022	3.75004	4.84775	5.43472	3.7481	3.98603	9.22598	8.48406	14.8256	2.88099	1.91573	4.18535	2.61153	5.5724	7.05839	1.99029	5.37967	6.58742	2.706	3.74992	5.02139	4.36526	3.01149	3.90095	8.56039	4.46521	12.6952	3.60745	3.96074	4.47048	4.05071	4.74827	2.84143	6.42757	5.20439	6.28444	7.10543	3.62586	3.88272	2.67877	3.5721	3.09639	9.67873
AC116359.1	0.103297	0.222591	0.0561945	0.128508	0.0464569	0.126791	0.146662	0.0614201	0.396995	0.0603476	0.0533812	0	0.647606	0.133934	0.279506	0.188745	0.188261	0	0	0.130382	0.264242	0.0686275	0.163928	0.123305	0	0.193952	0	0	0	0.108752	0.0701033	0.0635944	0.222781	0	0.194613	0	0.115382	0.135252	0.132967	0.0628503	0.103321	0	0.82148	0	0.0706592	0.226448	0.146264	0.126786	0.372996
AC116533.1	52.2528	68.2062	56.467	32.7779	70.7503	41.7814	47.1009	38.1663	39.926	65.5988	47.7003	61.058	53.9187	44.2497	39.1148	38.6106	45.4403	56.1296	83.2051	95.3954	76.3324	95.5106	41.9273	123.587	66.1868	80.7902	239.65	28.9287	57.0776	52.7448	37.8017	32.8767	84.5358	69.1243	54.8581	48.0472	88.7831	44.6851	42.4101	66.9207	58.6323	44.5987	135.937	67.2309	60.336	40.9932	44.9702	122.409	75.9826
AC116562.1	0.482478	0.939671	0.276763	0.27125	0.196118	0.0892084	0.447153	0.518572	0.41898	0.212298	0.150233	1.07552	0.227823	0.188468	0.24582	0.265597	0.220762	0.70491	0.547172	0.366941	0.278876	0.386282	0.288343	1.04107	0.534567	0.227436	1.02871	0.137193	0.277628	0.0765164	0.246618	0.178976	0.156745	0.522608	0.228212	0.457924	0.730629	0.570966	0.233884	0.397985	0.47252	0.474885	0.770642	0.297126	0.248574	0.358482	0.171516	0.592187	1.44339
AC117382.1	2.41044	3.68617	2.03039	3.1922	2.16814	1.43161	2.13437	2.40414	1.19534	1.90789	2.41093	1.91777	1.94991	0.604904	1.36757	1.84699	2.26738	3.96925	1.99036	3.63133	3.18249	1.75639	2.09771	1.85634	2.79602	3.01724	3.85203	2.44629	2.37619	3.02889	1.8997	1.34036	5.58986	1.11824	1.46493	2.57206	2.77928	3.46152	2.00179	2.08164	2.17768	2.13386	5.35913	1.74836	2.02114	3.40913	1.76158	1.90874	2.80769
AC124916.1	0.363194	0.670826	0.338708	0.451835	0.373354	0.445797	0.147332	0.185103	0.299107	0.242493	0.697127	0.575857	0.216855	0.336365	0.350979	0.189608	0.189121	0.264858	0.781246	0.523914	0.663625	0.137882	0.49403	0.247738	0.678443	0.389677	2.20317	0.130588	0.396394	0.436996	0.492966	0.25554	0.671397	0.881842	0.52134	0.490364	0.347728	1.08696	0.667874	0.568238	0.311381	0.135607	1.65047	0.689378	0.496875	0.170612	0.0979552	0.636827	0.749402
AC125611.4	0.885628	0.41104	1.09699	0.678016	0.085788	1.13723	0.541656	0.518489	0.785462	0.175118	0.619611	0.453664	0.25626	0.211992	0.331804	0.672184	0.1821	1.12675	0.47186	0.275161	0.243977	0.506915	0.1946	0.569244	0.690372	0.221715	0.289278	0.702999	0.208187	0.315579	0.295894	0.251645	0.3918	0.48096	0.239584	0.558005	0.913141	0.356797	0.841848	0.0829002	0.0681411	0.284885	0.144472	0.194958	0.354161	0.672047	0.192924	0.0334464	0.0983972
AC125807.1	11.7407	9.96041	3.01748	15.4112	5.82073	4.19846	2.4501	5.05706	10.4811	5.72486	5.064	10.4884	5.21618	10.3083	5.50317	4.05403	4.26826	8.30568	9.60474	11.4352	7.68573	7.98438	16.4312	14.0147	6.64852	7.05882	32.0584	3.49014	3.88453	2.91983	7.02677	3.98397	4.78507	5.31801	10.7985	3.93169	11.3587	6.53636	7.37794	5.3998	5.64053	6.76533	11.763	4.91322	7.20896	4.0532	3.40339	9.53125	14.0202
AC126615.1	1.26138	1.74734	0.882253	1.56923	1.3777	1.43767	1.53506	2.03574	1.38507	1.78964	1.48993	2.22218	1.50628	0.467281	1.09706	1.48165	1.42311	1.9317	1.8993	1.93328	1.26763	2.03519	1.71578	2.25854	1.32539	2.48115	10.2022	1.24722	2.06502	1.99198	2.56812	1.10937	1.55451	1.17794	0.678984	0.99344	0.905748	4.01096	1.04379	2.08314	1.17155	1.17741	4.29908	1.10502	0.986088	0.987565	0.93555	2.87522	4.22936
AC129492.5	1.44157	0.388298	0.980281	0.224176	0.648331	0.663541	0.511687	0.428576	0.346268	0.421092	0.931205	1.55552	0.376571	0.467281	0.487582	0	0.875761	1.2878	1.35664	1.36467	0.691434	0.478868	0	3.22649	1.47265	1.1278	0	0.453534	1.37668	0.379424	0.244582	0.887495	0.259086	1.17794	0.678984	0.85152	0.201277	0.471878	0.695861	1.31567	0.720954	0.941931	2.86605	0.920854	0.986088	0.987565	0.8505	1.32703	0.650671
AC130472.1	0	3.1667	0.999316	0.914115	0.49569	0.45095	0.869371	0.873796	0.705983	0.429268	0.759429	0.453066	0.383883	0.476354	0.248525	1.67824	0.892766	1.12526	1.10639	1.15931	0.939814	0.244083	0.583031	1.09638	0.30025	0.229939	1.30004	0.23117	0.701706	0.386791	0.747995	0.678546	2.37705	0.480326	0.92289	1.15741	0.820743	0.481041	0.94583	2.68243	1.83738	0.48011	0.973902	0.750987	0.753927	1.00674	0.520209	1.57826	0.663305
AC131097.3	1.39171	5.78367	6.27311	1.11303	0.268246	4.2706	7.15107	4.49217	11.2704	2.09071	4.52067	1.10331	7.27091	2.44893	4.57269	3.8144	4.83125	3.24769	1.94586	4.39156	3.68725	0.396261	4.25939	0.118663	3.41212	6.22164	1.40704	1.75139	3.79733	0.627943	1.4842	16.7688	7.28934	4.41883	0.499428	6.10679	3.77527	5.727	2.81513	0.48387	0.795449	2.72805	0	2.43841	4.8959	4.46739	1.9706	2.0742	1.43581
AC131159.1	3.46434	2.87122	0.869827	0.331528	0.7191	1.30839	0.75672	2.21833	0.512087	0.934112	1.10171	0	1.6707	0	0.721073	0.973854	0.971354	1.63242	0.40126	1.00909	0	1.41637	0	1.27242	0.871147	1.00072	1.88597	1.00608	1.01797	1.4028	0.723413	0.98437	0.383155	1.04522	2.00826	0.419763	0.892991	1.3957	3.08727	1.29714	0	0.348249	0	0.54473	0.364575	0.87629	1.00623	0.981252	0
AC131235.2	14.1905	44.2803	14.0052	20.9338	21.4826	19.5119	22.6065	21.7625	16.54	26.4563	17.9524	35.4774	24.4694	11.3612	19.7231	16.2941	15.1688	40.1382	46.8207	37.4865	23.2084	38.0199	19.3201	88.3979	28.2641	26.8868	71.3422	7.51398	15.6992	16.1644	18.1031	13.367	24.0822	29.6031	29.4133	21.131	23.2129	24.9767	9.48253	17.0794	17.2963	21.9896	95.3785	21.9533	22.5962	18.784	16.1769	40.1643	49.5603
AC131238.1	1.9036	0.372908	0.376571	0.215291	0.778294	0.637242	0.491407	0	0.997632	0.606603	0.536579	0.853642	0	0.22438	1.17064	0.316206	0.210263	0.53004	1.0423	0.655291	0.442687	0.459888	0	1.03287	0.282857	0.433238	0	0.217779	1.32212	0.364386	1.17444	1.91772	0.746451	0	0.434715	0	0.1933	0.906351	0.668281	0.63176	0.34619	0	0	0.530614	0.236751	0.758739	0.98015	0.637215	0
AC133134.1	7.74745	4.42919	4.12865	8.06471	8.24862	5.82215	6.28562	3.94851	3.03829	4.61852	5.71952	8.18925	5.61709	4.71511	4.70605	4.04461	4.22634	7.10263	9.04678	5.98706	8.89812	5.46229	5.52011	6.60577	4.91021	4.94785	21.2605	2.78563	6.64373	6.32549	4.93593	4.47765	8.18393	4.54771	3.97177	4.73199	6.71112	6.21065	4.68107	7.31129	6.00962	4.95891	6.70609	8.07991	4.32615	10.0517	5.07457	13.0023	7.422
AC133435.1	6.20834	2.33586	3.00211	4.16827	5.40698	5.08023	5.68985	4.80474	4.73413	3.33913	2.95367	3.15966	3.91281	4.08871	2.93311	3.06105	3.47225	4.42681	6.08368	5.72166	4.28545	4.19009	4.06603	4.47003	3.3825	5.67422	7.67157	3.22434	7.15229	4.97994	3.3439	3.64012	4.10894	6.44187	6.4362	4.19108	3.85258	5.16117	3.42494	3.35769	2.95704	3.86339	9.40424	5.33807	4.0445	3.34846	3.25582	4.83812	8.54006
AC134043.3	1.19205	1.69425	1.57292	2.01939	3.62731	1.74335	2.01657	1.29693	0.292425	4.86005	0.655339	1.50131	0.901044	0.789241	1.75	1.34395	2.98915	0.906294	1.68034	1.76072	1.00564	1.48282	0.643991	0.999088	1.82404	0.984175	1.97445	0.478764	0.678191	1.36181	2.23763	1.78005	2.11506	0.596866	1.6565	2.8365	0.764908	2.25818	1.76297	4.25916	1.57286	1.62407	0.672332	1.71086	0.451076	0.583802	0.574601	1.15181	1.92323
AC135178.7	2.42451	0.614643	1.24136	2.48396	0.897972	0.875273	0.404978	0.3392	0.548113	0.499914	1.17921	1.40701	0.29804	1.47933	0.19295	0.781775	0.346564	1.74727	1.07372	1.98014	0.729654	1.13701	0.905309	2.55363	0.699325	1.60668	2.01865	1.07686	1.08958	0.150149	1.35504	0.702415	0.205055	0.932291	0.895644	2.69577	1.43372	1.12041	1.28507	1.21484	0.142651	1.67737	9.07344	0.145763	0.585335	0.468969	0.403881	1.92552	3.08987
AC136632.1	42.5475	66.0205	24.5568	46.1211	60.6453	47.1552	51.3635	49.5691	52.2302	43.9902	61.5446	58.7467	53.3889	38.9776	55.4842	37.2042	52.1622	56.4802	71.8743	76.8579	65.967	71.0827	44.8105	69.9346	61.5374	66.7231	127.107	27.92	45.8603	53.7935	49.798	50.3777	75.8121	70.4434	63.9348	57.1858	53.1035	56.3379	36.5945	42.5421	37.5619	39.285	118.643	45.2527	56.4999	52.1104	46.4192	62.0065	92.9436
AC137055.1	0.502954	0.309655	0.54722	0.26816	0.258512	0.793729	0.204027	0	0.276138	0.167904	0.594085	0.265818	1.50152	0.372642	1.06929	0.262571	0.174598	0.51349	0.540938	0.725521	0.275698	0.381882	0.912185	0	0.587197	0.539629	0	0.361679	1.92125	0.0756446	0.390094	0.530812	0.723144	0.469686	0.0902447	0.905414	0.0802562	0.376308	0.184976	0.349734	0.287469	0.093895	0.761862	0.293741	0.982968	0	0.0678247	0.970073	1.03778
AC138305.3	4.02064	0.509641	2.83056	5.29615	2.5528	2.90299	5.59658	3.09378	2.72686	3.86878	0.733324	1.74997	2.96549	5.2131	2.23983	2.59289	4.31038	2.17316	2.84894	4.47782	4.23503	1.88554	4.12859	1.41159	3.09257	2.07232	3.34759	4.76211	0	1.99198	2.2471	2.62088	3.06045	0.92763	1.78233	1.11762	5.01936	0.61934	3.34883	6.04384	2.36563	4.32699	5.01559	3.38414	6.14764	6.22166	1.11628	7.25717	3.41602
AC138811.2	0.965845	4.32261	2.74838	3.32743	0.334137	2.46222	2.88326	1.32528	1.71321	3.03831	1.45897	1.55756	2.17366	0.866977	2.5129	0.678766	2.61783	2.88238	2.573	1.68798	1.33038	2.27055	1.17903	4.16825	1.82154	0.74399	1.0516	0.467484	1.98664	0.625752	1.51263	1.46367	1.06822	0.874206	1.30642	1.05325	0.663899	0.972785	0.956353	1.89859	2.82389	2.81562	0.78779	1.67055	0.813136	0.895789	2.73518	1.18546	1.0731
AC138894.1	0.230874	0.426428	0.322963	0.410316	0.237332	0.0404833	0.43706	0.392218	0.44365	0.0770737	0.0681766	0.12202	0.413549	0.384875	0.0446219	0.241059	0.440806	0.101019	0.148986	0.33304	0.16874	0.350595	0	0.196852	0.0539088	0.330278	0	0.207529	0.251978	0.347236	0.1343	0.284272	0.0474213	0.431205	0.289978	0.363665	0.442085	0	0.254731	0.0401351	0.197938	0.129303	0	0.202256	0.225609	0.144606	0.0622679	0.323853	0.119094
AC139143.1	0.235137	0.202674	0.358164	0.292524	0.2961	0.288615	0.178052	1.06256	0.542209	0.824217	0.631862	0.405957	0.687936	0.365849	0.890737	0.859283	0.399969	0.816212	0.495674	0.771655	0.842095	0.624869	0.970188	0.561361	0.999256	0.765256	0.332818	0.473449	0.179641	0.544616	0.446814	0.405329	0.270462	0.614833	0.354399	0.444455	0.47276	0.12315	0.363208	0.686719	0.940765	0.245823	0.747976	0.192258	0.450357	0.412372	0.665885	0.86581	1.01886
AC139700.1	0	0	0.0401024	0.137562	0.132613	0.0452414	0.0348877	0.0438317	0	0.0861324	0.152379	0.0454537	0.231077	0.0477901	0	0.0673477	0.0447832	0	0	0	0.0942865	0.0489751	0.0584924	0.0439976	0.0602449	0.0461371	0.260851	0	0	0.0776094	0.0500282	0	0	0.0481886	0.231472	0.0580582	0	0.193041	0.0474451	0	0.036867	0	0.195413	0.113014	0	0	0.0347932	0.090479	0.266184
AC140479.3	0.100821	0.434508	0.164541	0.125427	0.0906858	0	0.047715	0.0599474	0	0	0.0521012	0.0621657	0	0	0.136402	0.0921097	0.122498	0.102933	0.151809	0.127256	0	0.200946	0	0.0601743	0.164791	0.189301	0.35676	0.190315	0	0.106144	0.0684223	0	0.0724796	0.0659062	0.189947	0.238214	0.0563076	0.528034	0.129779	0.0613432	0.151266	0.39526	0.534522	0.206088	0.0689649	0.110509	0.142757	0.185619	0
AC145285.1	2.45369	1.05747	1.69077	2.23853	1.39779	2.4094	1.08383	0.58358	2.20035	0.764518	1.43706	2.31984	2.39291	1.59071	1.32785	0.74723	0.993749	1.16904	0.738919	1.23882	0.523059	1.30412	1.29796	1.36684	1.33685	1.02379	1.7365	1.02927	1.56216	0.774976	1.55419	1.00706	0.470386	0.962383	2.15729	1.15949	1.18765	3.21271	2.10563	1.7915	0.490851	1.49637	3.03537	1.75546	1.00705	0.986142	1.31252	1.90736	2.36267
AC147651.4	7.14378	12.382	5.238	7.63149	2.30486	6.48109	12.0537	4.70935	27.6043	42.7328	17.8967	41.846	4.86812	8.15504	13.657	4.39833	21.6993	22.2767	4.67679	13.9174	3.37677	7.7382	26.2471	7.78595	6.98049	10.7889	2.74768	5.66762	6.52558	4.0875	12.1204	15.2975	20.7658	7.61393	8.5825	14.3104	11.0152	10.9804	6.69683	12.2837	9.70847	6.59577	1.23503	7.06324	34.2062	4.51092	4.54453	16.6786	32.5247
AC159540.2	0.296117	0.0797613	0.120817	0.0690728	0.133175	0.249882	0.0700712	0.0880349	0.106692	0.0648731	0.153025	0.0228232	0.0386762	0.0239963	0.150233	0.236716	0.044973	0.132265	0	0	0.0236715	0.147548	0.0587403	0.0883682	0.242001	0.0694989	0.261957	0.186323	0.141394	0.155877	0.0251201	0.136727	0.106439	0.169375	0.0697358	0.0874564	0.0413449	0.290789	0.166762	0.0675635	0.0370232	0.0241855	0.196241	0.037831	0.0506387	0.0608575	0.0698813	0.0681469	0
AC209007.1	0.380669	1.82286	0.874364	1.36811	0.608717	0.311498	0.840737	0.955674	0.812775	0.790724	1.09288	1.51264	1.76781	0.438728	0.572237	0.618274	0.822249	1.29548	2.35643	1.76177	0.43279	1.01162	1.27533	1.61565	1.52094	0.847107	4.49007	0.425822	0.16157	0.62342	0.975961	0.208317	0.729764	1.49306	0.903119	0.466369	1.22836	2.10446	0.871122	0.977926	1.05766	0.552735	3.36366	0.951046	1.09943	1.29811	0.558972	1.86891	2.90184
AC211485.1	0.256377	0.552457	0.223153	0.12758	0.322848	0.314687	0.194136	0.182929	0.295595	0.119823	0	0.0632327	0	0.465381	0.138743	0.0936906	0.1869	0.209398	0.386036	0.12944	0.393499	0.204395	0.325486	1.16294	0.419047	0.385101	0.725766	0	0	0	0.139193	0	0.294894	0.0670374	0.450816	0.0807675	0.0572741	0.671371	0.0660031	0.249584	0.307724	0.268029	0.815544	0.209625	0.49104	0.224812	0.19361	0.440544	0.370301
AC233279.1	1.34189	1.15663	0.729997	2.50409	0.4828	0.988252	0.762087	0.957457	1.03144	0.783948	0.832141	0.992888	1.40213	1.73987	0.181547	1.22595	1.14128	1.096	1.61642	2.37124	1.37306	1.06981	0.425902	0.961082	0.877325	1.00782	0	0.506607	0.512594	1.41275	1.27495	0.495676	1.54349	1.05263	0.505626	1.26822	0.899325	0.702797	0.518194	0.489875	0.536881	1.05216	4.26859	1.64578	1.10148	1.47084	0.886692	1.15291	1.93817
AC233280.1	2.89877	2.10636	2.23707	1.13219	1.36433	2.19276	3.89235	1.20251	2.20222	0.196918	1.498	2.16148	0.704393	1.09259	1.68728	1.23178	0.941937	2.7186	1.16732	0.765804	0.776016	1.88106	0.534906	2.53483	1.59771	0.253151	0.238546	1.27253	0.901301	1.20654	0.0457503	2.98818	0.242316	4.89154	1.14306	0.637123	0.451799	0.706136	0.911148	2.33796	0.876576	1.98217	1.25092	0.58565	0.922262	0.665023	1.46363	0.206855	0.365133
AC233699.1	0.874756	0.523604	0.475873	0.423209	0.218562	0.715806	0.321995	1.44479	0.466928	1.13565	0.502277	0.119861	0.812464	0.441076	0.723233	0.799178	0.354278	0.396925	0.878099	0.42938	0.808055	0.322867	0.539852	0.812148	1.11205	1.1558	0.687862	0.856201	0.37128	0.767456	0.725581	0.538538	0.20962	0.190609	0.793504	0.306197	0.488546	0.636308	0.813228	0.591374	0.291653	0.57157	0.515301	0.596032	0.66485	0.745747	0.550495	1.19296	0.350961
AC233982.1	0	0.841609	0.141646	0.161962	0.468405	0.479393	0.246455	0.154818	0.750512	0.152115	0.403665	0.481642	0.272064	0.1688	0.352267	0.23788	0.158179	0.26583	0.980141	0.821619	0.832576	0.518956	0.826406	0	0.425583	0.162961	0.921356	0.81917	0	0.685313	0.176705	0.160299	0.748734	0.340415	0.49055	0	0	0.340921	0.335162	0.158423	0	0.680523	1.38044	0.266118	0.356213	0.285397	0.73736	0.159791	0.470095
AC234775.2	0.0950256	0.0682555	0.137852	0.236435	0.142456	0.233276	0.089945	0.263675	0.182602	0.22206	0.392852	0.0781235	0.132388	0	0.0428539	0.231508	0.153942	0.129355	0.143083	0.399806	0.567192	0.294616	0.201067	0.113431	0.362411	0.277543	0.448338	0.159446	0.241995	0.233435	0.042993	0.0390013	0.318797	0.248472	0.0795684	0	0.212285	0.248842	0.203865	0.308359	0.12673	0.206967	0.335866	0	0.043334	0.312472	0.0897012	0.155511	0.114376
AC234778.1	3.52845	0.661156	1.00148	0.572557	1.24191	0.564906	0.435625	0.364869	0.589592	0.896243	0.634226	0.945927	0.320594	0.79564	0	0.560624	0.559185	0.313249	0.461991	1.35545	0.196218	1.4269	0.973819	1.465	1.003	1.9203	2.17141	0.386117	1.17204	0.807558	1.04113	1.32225	1.10286	0.200569	0.385369	0.96659	1.1995	0.401734	0.592422	1.12009	0.767232	1.00239	2.44002	1.56794	0.839508	0.504459	0.28963	1.31806	1.1079
AC234781.2	0.0571046	0.123052	0.186392	0.284167	0.205457	0.0700923	0.0540514	0.339541	0.109733	0.200167	0.11804	0.140842	0	0	0.0772578	0.104342	0.208147	0.233203	0.0859842	0	0.511272	0.227631	0.362488	0.136331	0.186674	0.14296	0.404136	0.215588	0	0.06012	0.465051	0	0.410523	0	0.143447	0.0899493	0.191355	0.299078	0.147013	0.277958	0	0.373124	0	0.233456	0	0.187776	0.377335	0.210268	0.206199
AC234781.3	0.116674	0.125708	0.634715	0.798324	0.36731	0.14321	0.165654	0.346869	0.672607	0.272649	0.180882	0	0.487646	0.302556	0.15785	0.213187	0.3544	0.178677	0.08784	1.03087	0.373076	0.155029	0.277733	0.0696365	0.476758	0.511159	0.412858	0.293655	0.222844	0.368505	0.316725	0.143659	0.419383	0.305079	0.805988	0.551344	0.195485	0.611065	0.52565	0.354946	0.0583506	0.304942	0	0.119247	0.239428	0.447601	0.33041	1.00243	0.210649
AC239600.2	0.341059	1.36488	0.477098	1.33351	0.26295	0.29902	0.415059	1.04293	0.374505	0.797002	0.906426	0.540762	0.814556	0.631731	0.59326	0.356105	0.177595	1.98973	1.3939	0.799474	1.18404	0.388438	0.154641	1.454	0.637096	0.548893	0.689633	0.613147	0.186118	0.769433	0.198395	0.35995	1.0508	0.636999	0.489568	0.306986	0.653072	0.765536	0.250868	0.237159	0.389872	0.445699	1.29157	0.746959	0.333281	1.01469	0.735883	0.239206	0.351865
AC241584.1	0.228694	0.197121	0.149293	0.56902	0.329129	0.224567	0.173174	0.217569	0.791031	0.106885	0.330912	0.169215	0.47792	0.237217	0.185643	0.167148	0.389011	0.186788	0.206611	0.865977	0.936027	0.2431	0.435511	0.109196	0.14952	1.20231	1.9422	0.287799	0	0.481541	0.310409	0.225271	0.460342	0.179397	0.574483	0.144093	0.153269	0.598878	0.294381	0.333952	0.182998	0.478176	2.90993	0.18699	0.250296	0.70188	0.345409	0.336836	0
AC243960.2	2.05164	3.92976	4.96046	2.74143	1.7087	4.19709	2.37349	3.88559	2.19025	5.94856	3.92677	2.15525	4.44626	0.886707	2.67289	5.69255	2.40043	2.01704	2.17389	5.17917	7.09484	2.22125	3.97936	1.9955	3.85019	3.42415	8.60426	3.34686	2.90264	4.23995	2.57843	1.2163	5.5719	2.48361	2.29055	2.99229	3.64967	3.9797	3.12998	5.73292	3.42019	2.4825	5.64003	2.17455	2.91074	3.49812	3.94509	4.75651	4.11569
AC244034.1	1.14671	3.55204	1.71549	1.15909	1.41822	1.1436	1.49242	1.36365	2.0658	1.84228	2.22219	1.94441	1.94704	0.836326	0.775699	0.130954	0.783706	2.56097	3.12952	1.6283	2.10835	2.38073	1.70603	4.19199	1.75714	1.70451	6.08653	0.360766	0.547544	0.679083	1.65371	1.23543	2.267	1.874	1.35025	2.03204	1.28086	2.43982	0.830288	1.30819	1.86383	1.96682	5.69954	1.09875	2.05902	1.41401	1.21776	2.19914	3.62305
AC246680.1	0	0	0.250031	0	0.103352	0.564144	0.108759	0	0	0.134255	0.237514	0	0	0	0	0.419901	0.418823	0	0	0.145031	0	0	0.364689	0.137159	0.375616	0.143828	0.813181	0.289197	0	0.24194	0	0	0.660826	0.45067	0	0.180991	0.385035	0	0.147906	0.279646	0	0	0	0.117437	0.157195	0.125945	0	0	0.414902
AC246787.1	8.73609	10.2416	6.20532	9.68568	9.85293	6.22268	7.02651	6.40557	7.48038	7.45725	7.76598	17.0252	8.60797	6.39716	6.61386	4.96246	7.2046	13.7715	10.8369	14.4547	9.84219	9.98405	7.75793	19.7217	10.1359	11.7852	32.6751	4.614	5.70598	5.76625	7.24971	5.68485	12.821	9.70535	9.66496	6.27436	11.9322	8.65298	6.46751	7.8216	9.28142	8.63624	26.6378	11.2419	10.4654	11.1633	5.46924	13.8338	13.8929
AC253572.1	9.01779	3.23867	5.28729	2.68002	1.75745	8.42456	0.379362	6.01728	5.39115	3.74634	2.22651	2.65661	2.72208	0.194872	7.25241	12.2664	5.9653	4.85909	3.01742	3.60439	2.49905	6.92308	2.06711	1.61467	12.1192	12.2913	3.191	3.65669	2.67924	4.1668	8.36394	0.061686	6.69895	2.55446	2.5799	2.36742	4.3089	2.49267	3.03096	4.02364	4.71038	3.79724	1.06244	1.3313	2.33032	6.04045	5.76959	7.56335	1.44721
ACE	2.59212	9.5921	7.58959	10.4171	2.25221	13.5595	13.4816	13.9843	7.81059	8.72929	4.51654	1.74055	3.88545	3.03537	7.05056	8.19557	9.20098	2.94431	7.0602	10.9459	15.8307	9.38601	6.65491	2.38139	8.00778	9.06294	2.20905	2.15191	6.63572	5.39369	15.685	10.7781	16.0882	3.97445	13.9604	47.4571	2.98632	21.5011	10.7087	7.23341	5.28046	21.6634	4.89268	3.73813	1.69884	2.28338	5.83536	2.92334	6.68912
ACKR3	123.579	101.838	145.177	102.89	45.4033	125.119	82.9463	49.923	79.2698	54.8669	131.102	94.2408	165.007	129.528	103.628	38.8129	56.4741	69.2435	106.665	85.5427	90.0595	58.3532	46.7545	150.846	104.035	103.21	67.7821	63.7127	31.1125	73.7066	80.1825	127.121	99.5392	51.1059	73.7876	87.7465	118.016	85.1167	56.2713	30.743	88.3309	87.3831	131.676	41.5705	66.4774	245.588	67.2498	86.0525	56.0058
ACTBL2	0.0203157	0	0.41997	0	0.0182735	0	0	0	0	0.0712118	0.0419942	0.0250532	0	0	0.0274854	0.0371208	0	0	0	0	0	0	0.0322399	0	0	0.0254299	0.143776	0	0	0	0.0275746	0.0250144	0.0292097	0.0265606	0	0	0	0	0.0523016	0.0247217	0	0	0.107708	0.0415274	0	0.0222679	0	0.67325	0
ACTBP1	0.56099	2.6375	2.44146	1.96683	1.65141	2.37873	2.41362	2.06202	1.86201	2.91983	1.84484	0.628918	2.98415	0.991869	1.93193	1.9569	1.67303	1.09342	1.15186	2.18862	2.73965	1.82964	2.34705	0.669649	2.91752	2.36199	4.69204	1.15523	2.33776	1.87922	1.03832	1.50707	2.12646	1.80025	1.15299	3.45428	1.4811	2.93811	1.50989	2.29621	2.39751	0.733107	5.94841	0.938228	1.81403	2.0124	2.84035	1.94046	4.78796
ACTBP11	2.67174	6.73487	6.69133	4.70351	3.89949	5.81629	5.15322	6.65416	4.94032	6.30235	5.05381	1.67847	5.478	2.48373	4.77406	5.98713	3.36868	3.24238	3.64341	5.34476	7.73719	4.0859	5.75989	2.16628	9.06348	5.23734	8.20547	3.17192	3.65872	5.25415	3.35269	4.40693	5.79836	5.2725	3.98888	7.14642	3.20954	7.65649	3.89336	5.64357	6.05064	3.75497	6.94878	2.42153	4.20686	4.69664	7.23303	6.74414	8.19117
ACTBP14	0.260615	0.224635	0.453684	0.259377	0.187534	0.255911	0.39469	0.309921	0.20032	0.426312	0.484842	0.192834	0.108925	0.202746	0.423109	0.380957	0	0.425719	0.784833	0.13158	0.533338	0.277031	0.165433	0.248875	0.937143	0.391466	0.368881	0.459156	0.796427	0.603629	0.141494	0.513427	0.299769	0.272582	0.0654667	0.574717	0.116441	1.36494	0.067094	0.317137	0.521351	0	1.10537	0.159818	0.570464	0.285659	0.442822	0.191925	0
ACTBP2	8.74427	30.0611	25.9019	16.7892	13.4119	19.791	15.0225	22.1196	16.0261	26.1626	19.7469	8.2278	21.0199	11.0756	24.8231	21.4265	12.0368	9.85632	15.9825	18.0548	27.4111	17.4618	24.7053	9.29161	26.0239	19.8665	33.2673	10.5589	11.5847	16.9753	11.3884	12.8827	23.9095	23.327	12.3795	27.1493	13.7758	27.6635	16.7862	20.9739	21.9922	12.0876	27.8694	11.2101	19.2235	15.014	22.8544	19.2939	25.5517
ACTBP7	3.7875	7.50859	5.27468	4.90036	4.40609	5.26877	5.30579	5.58503	4.4639	8.14273	6.31546	2.49105	4.01028	4.25604	6.62726	4.61368	3.80418	3.96995	6.00711	4.14318	5.81321	10.4007	4.88859	2.65238	6.93352	5.49951	6.4331	3.55887	5.98011	4.6255	3.49574	4.3526	5.0826	5.67802	4.0594	7.00004	4.39981	8.99255	4.61534	7.92735	7.12215	3.62966	7.76435	4.9033	6.01062	4.15146	5.72045	7.87184	5.28815
ACTBP8	1.69056	2.75979	3.90166	3.18662	1.93534	2.38946	1.89112	2.68053	3.05172	3.77101	2.59443	1.32669	2.67644	1.66058	3.04959	2.34015	2.05405	0.88914	1.46561	2.45714	2.68648	1.08912	3.08933	1.16189	3.43309	2.69327	3.98811	1.35385	2.15262	2.10344	0.90394	1.89234	3.01994	3.28187	1.41557	2.50153	1.83112	4.5612	2.24208	3.05465	3.38191	1.27199	4.88885	1.88492	2.17264	1.85302	2.80481	3.20678	3.3297
ACTBP9	1.39452	3.56146	2.97831	2.50591	2.55513	2.34564	2.93324	2.45681	2.48122	3.31912	3.14949	1.40125	2.48249	1.07147	3.14444	3.20867	2.07087	1.68738	1.94423	3.19437	4.55818	1.85294	5.08176	0.92479	2.70143	3.62044	3.28972	2.46988	1.77566	2.66443	1.68248	1.97143	4.23283	3.64637	1.75152	2.9288	2.01918	3.9223	2.72582	3.20536	3.66791	2.6998	4.92888	1.47806	3.109	2.94382	3.65661	3.35983	4.28946
ACTG1P11	0.151365	0.543617	0.439166	0.188308	0.13615	0.247722	0.238787	0.240003	0.290865	0.176859	0.312885	0.124442	0.421759	0.0654193	0.136523	0.553149	0.245213	0.25756	0.531803	0.191054	0.774406	0.268166	0.880765	0	0.57728	0.694722	0.714153	0.317474	0.192735	0.371835	0.136966	0.186374	0.290176	0.13193	0.126744	0.715277	0.169073	0.264252	0.324735	0.184193	0.0504668	0.329676	1.33749	0.206271	0.345131	0.276518	0.23814	0.247712	0.546564
ACTG1P15	1.22815	0.575324	0.929561	0.730733	0.528332	1.37639	0.303258	0.381001	0.92349	1.80935	0.827835	0.2634	0.669538	0.27694	0.433458	1.07326	0.51903	0.163549	0.241209	0.539192	0.751276	0.212855	0.423698	0.509925	1.13462	0.401041	0.755807	0.604783	0.61193	1.68653	0.434864	0.460237	0.307101	0.837747	0.33534	0.756996	0.238579	0.838993	0.618616	1.36455	0.694334	0.279123	0.566201	0.163727	1.09578	0.468234	0.352842	0.393239	0.385628
ACTG1P19	0.457758	0.986402	0.664062	1.39206	0.823485	1.06131	0.818424	0.907268	0.879633	0.950852	0.788521	0.376337	0.42516	0.329734	1.1698	1.20816	0.803369	0.675057	0.612676	0.513585	1.30109	0.94615	1.21073	0.546422	2.16147	1.20965	1.43983	0.320034	0.971448	0.749668	0.690354	0.563631	1.09694	1.26344	0.574946	1.20174	0.681746	1.06553	0.982062	0.990286	0.915728	0.465268	0.808967	0.415869	0.765411	0.891994	1.29633	0.873982	0.918286
ACTG1P2	0.151365	0.978511	0.274479	0.0627692	0.0453832	0.495444	0.143272	0.300003	0.19391	0.353717	0.156442	0	0.421759	0.130839	0.204785	0.184383	0.0613032	0.206048	0.759718	0.191054	0.258135	0.201124	0.400348	0.180684	0.57728	0.378939	0.714153	0.12699	0	0.106239	0.136966	0.559122	0.652896	0.461754	0.0633718	0.317901	0	0.396378	0.064947	0.184193	0.100934	0.13187	0.534997	0.360975	0.138052	0.276518	0.333396	0.433495	0.364376
ACTG1P21	0.170286	1.22314	1.04988	0.282462	0.510561	0.905733	0.537271	0.87751	0.327223	1.12747	0.938655	0.559989	0.593099	0.44158	0.53756	0.726008	0.689662	0.521559	1.02562	0.931387	1.23421	0.678795	0.810704	0.271025	0.742217	0.710511	1.20513	0.142863	0.216827	0.717111	0.308174	0.419341	1.22418	1.41	0.356466	1.16232	0.634024	0.89185	0.219196	0.897942	0.908402	0.296708	1.80561	0.348083	0.465927	0.622166	0.803723	0.836026	0.819846
ACTG1P23	1.00417	2.39161	1.95509	1.7095	1.37861	1.75152	2.10106	1.82265	1.7265	2.34659	1.52947	1.36869	1.76715	1.91872	2.2881	2.60737	1.3485	1.29499	1.51201	1.20076	2.23074	2.03653	2.51615	0.946317	2.07323	1.52158	4.48839	0.997648	1.21133	1.50233	1.00429	1.56179	2.0517	2.76389	1.19486	2.33098	2.42039	2.768	2.31306	3.4086	2.64316	1.58852	2.24161	1.45845	1.8076	0.984807	2.19515	2.65961	0.763357
ACTG1P9	1.15318	1.70264	1.34761	1.67373	0.768339	1.12712	1.11174	1.14279	1.39523	1.42225	1.32429	0.737382	1.2942	0.526086	1.27124	1.71689	0.648666	1.06832	0.996808	1.42859	1.52958	1.24851	1.83003	0.637287	2.26882	1.49694	3.02266	0.644981	0.978904	1.03421	0.637681	0.867712	1.32028	1.53558	0.965597	1.81645	0.954137	2.12505	0.934621	1.03946	1.00392	0.893027	4.1891	0.829392	1.08097	1.21718	1.71348	1.46782	2.15911
ACTL6A	33.7946	66.4988	53.9603	60.0471	22.2563	51.4718	64.5749	94.6847	50.0704	119.199	31.6876	103.312	44.0588	32.9233	37.0075	28.5606	52.5644	52.8261	55.3044	78.2346	62.2093	50.9584	26.6435	122.625	53.0155	50.1514	36.8372	29.3696	34.9874	40.5387	72.62	36.3429	57.8945	43.557	43.2416	26.6404	55.9149	38.3435	46.8215	36.7447	37.881	68.8686	62.6438	69.4587	58.4469	49.6378	37.3977	47.8109	30.2283
ACTN4P1	1.13446	1.60163	1.06405	1.11933	0.703737	1.53652	0.962719	1.72125	1.42827	2.3768	1.37467	0.144725	2.20726	0.608656	1.4819	1.07218	0.665421	0.0798774	0.235612	2.22194	3.20223	1.2475	1.552	0.140089	1.2788	1.46901	1.66111	0.393834	1.19546	0.988437	1.48671	0.818838	1.34989	0.971742	0.88441	1.84858	0.436957	1.74149	0.755328	0.99967	1.25211	0.511213	1.65919	0.239892	0.802768	0.728933	0.886255	0.912273	0.988787
ACTR3P2	0.13547	0.486531	0.196524	0.280889	0.121852	0.166281	0.0854847	0.2148	0.260321	0.369335	0.3267	0.222748	0.283102	0.0585495	0.305466	0.495062	0.219463	0.230513	0.203982	0.797957	0.57757	0.0600013	0.286645	0.16171	0.590467	0.452195	1.27832	0.397789	0	0.190165	0.0612916	0.111202	0.64926	0.413264	0.283585	0.0711294	0.252197	0.827758	0.116254	0.274751	0.135502	0.236045	0.478816	0.0923051	0.185333	0.247481	0.468891	0.277124	0.326112
ADAM9	43.2797	74.2058	118.084	80.1561	55.7902	75.7692	59.9213	226.796	118.131	242.733	96.1076	52.056	111.396	26.6153	70.3068	193.958	105.34	35.3256	35.2728	178.196	274.985	107.377	226.349	21.2394	118.572	56.7751	46.662	124.398	36.4149	87.0412	144.815	90.7876	85.9564	24.4434	39.0138	56.9981	77.1504	100.198	122.709	76.2465	141.728	64.4449	106.697	34.0798	60.5689	101.888	220.007	200.46	100.539
ADAMTS6	2.05395	1.39918	2.87631	2.14311	3.08113	4.79009	0.664769	3.33288	1.92252	1.82701	2.87612	0.759878	3.30922	2.26795	3.72004	2.66341	2.39896	0.79144	2.5839	2.66777	3.55927	2.38581	0.956825	0.877898	2.06845	3.47501	1.68806	2.75988	1.36672	5.32232	12.5813	3.3856	3.30563	0.944197	5.559	1.03321	0.947299	4.77138	3.34325	5.8454	1.29893	2.79668	6.0419	1.13766	0.426025	2.98483	2.76445	4.17184	1.22015
ADCY6-DT	10.1434	1.10392	0.780332	3.9514	1.19807	2.01218	9.21313	2.07132	8.26918	1.31686	2.01201	1.51622	2.7835	1.46131	1.10894	3.93145	2.36527	8.68219	2.31412	1.81053	6.02821	4.22035	0.650384	3.54681	4.6891	4.87354	4.35066	6.31796	3.52246	4.96196	1.11254	5.67701	2.65165	0.535815	1.93032	3.71195	5.03557	2.14645	1.9783	1.99487	0.614893	2.0084	7.60487	1.25662	1.40171	3.70604	3.09496	0.62878	0.369966
ADGRL4	10.4608	31.3501	18.2979	39.2219	14.2152	26.2331	29.8569	37.2048	15.4628	15.5886	15.7352	36.1603	22.1634	12.207	33.4873	17.6143	37.4846	17.3179	14.4668	37.275	25.9773	34.6422	17.7245	13.1402	30.0401	37.5703	8.6561	33.1943	9.46737	26.5333	43.7534	18.0522	42.7844	6.14387	33.0896	39.7742	29.6249	42.9868	31.5091	17.2143	26.8181	56.8473	38.8222	13.4878	4.46948	15.3292	10.8166	7.68392	29.1142
ADH5P2	0.2525	0.544101	0.109889	0.2513	0.136271	0.123971	0.0955999	0.30027	0.194083	0.236021	0.104388	0.124553	0.105534	0	0	0.184547	0.122716	0.154674	0.456236	0.50993	0.258365	0.201303	0.0801408	0.120563	0.247626	0.0632127	0.357394	0.190654	0.385814	0.425333	0	0.12436	0.217826	0.19807	0.190285	0	0.169223	0.528974	0.260019	0.0614524	0.202047	0.0659938	0.535473	0.103227	0.207263	0.442823	0.0476704	0.185949	0.54705
ADH5P4	2.14775	6.0606	1.27966	4.38961	1.70187	2.95007	1.93611	2.61489	2.35837	2.03148	2.4312	3.65759	2.56475	2.38692	2.49062	2.14906	1.80182	3.49794	2.38695	6.90634	4.97085	2.64995	2.678	3.29625	4.17915	4.28867	3.98092	1.99494	1.75806	2.7457	2.35989	1.44818	4.77908	1.87197	1.92685	1.69153	2.39901	4.82081	2.50134	3.04914	2.1994	3.074	6.2356	2.29965	1.46914	5.32484	2.46185	2.38506	2.40045
ADPRH	8.04384	5.75127	18.5875	8.10968	3.75038	10.3564	8.4287	10.8235	10.5884	15.4919	7.195	7.4018	9.1503	16.1227	8.23687	8.89953	11.1332	3.07649	5.05587	11.5502	11.5626	2.58215	11.555	2.70144	12.4239	8.63698	4.26519	11.299	4.79228	9.84118	7.29534	4.99757	15.4559	4.21303	11.3544	9.43499	7.72094	12.7867	10.94	22.181	8.5624	9.08126	2.67353	6.26021	20.7808	9.41001	10.9717	9.32944	13.8565
AEBP1	330.56	157.984	369.848	391.199	12.9727	920.975	392.821	238.725	348.994	672.576	1108.19	111.037	792.466	627.896	555.383	320.587	184.879	39.8932	51.1085	237.853	545.113	20.7923	787.907	24.8463	490.324	786.093	251.08	274.41	169.348	17.367	222.579	409.524	272.589	280.981	155.766	512.603	142.096	388.478	637.505	632.288	116.209	186.528	79.1968	48.3897	909.27	375.823	213.18	378.026	119.833
AF064860.2	1.08057	0.342424	0.207473	0.711689	0.228695	1.28733	0.571565	1.17163	0.122144	0.0742687	2.03656	0.195965	0.996247	1.60709	0.386981	0.348428	0.308919	0.389369	0.287127	1.16333	0.650397	0.211147	0.252179	0.417312	2.80513	2.54606	0	0.839901	1.21404	0.803036	0	1.3305	1.69073	0.249307	0.997946	1.75215	1.49099	1.49807	1.30912	0.0386744	0.286101	1.7859	0.673988	0.51972	2.52181	2.9262	1.17003	0.0780166	0.34428
AF196779.12	0.289602	0.104008	0.157545	0.360283	0.303905	0.355468	0.0913727	0.0573986	0.371001	0.0563962	0.099772	0.0595226	0.100867	0.438076	0	0.0881934	0.0586447	0.0985562	0.218031	0.182768	0.0617352	0.0641341	0	0.172848	0.315568	0.120835	0	0	0.553131	0.35571	0	0.534874	0.0693979	0.441729	0.181871	0.304114	0.485222	0	0	0.0587351	0.241391	0.126151	0.255898	0.0493314	0.0660327	0.105811	0.227813	0.0592422	0
AF201337.1	2.04889	10.3018	3.96306	4.05944	2.79853	4.75035	2.083	5.14377	2.47896	10.5512	4.70582	3.27534	4.44031	0.787131	6.0573	5.40763	5.25544	2.63414	4.22771	12.3559	18.5384	4.13407	7.1051	2.08342	6.82185	7.40907	11.815	2.19643	1.44938	3.83482	4.94397	1.86872	8.51034	2.87714	5.43278	7.05236	2.28859	9.93594	3.22347	12.0046	3.18791	4.06585	10.058	1.24094	3.73738	4.07569	4.44125	17.3241	6.85031
AF279873.1	5.44044	7.4248	2.95964	6.31703	2.93613	3.3389	4.46296	4.74446	2.43936	4.66161	1.87431	7.82732	5.68465	3.29187	6.62442	4.63903	3.9661	3.51779	3.5498	10.9871	5.56682	4.09638	3.45348	2.16474	5.03901	5.67501	12.8342	4.56432	4.15643	4.00941	5.4152	2.6795	10.4296	5.92735	2.73329	2.57088	2.43076	3.79915	3.2681	4.41357	3.80919	5.21372	9.61456	2.03882	3.22527	5.5657	4.62205	3.33876	6.54829
AF279873.2	0.915515	0.328801	0.332031	0.854218	0.274495	0.468224	0.216642	0.362907	0.586422	0.534855	0.946225	0.658589	0.956611	0.791362	0.412872	0.697013	0.370786	0.0778912	0.804137	0.770378	1.26856	0.608239	1.08966	0.364281	0.249401	0.76399	3.23961	0.672072	0.291435	0.722894	0.310659	0.469693	0.548468	0.598471	0.766594	0.120174	1.27827	0.998936	0.392825	0.371357	0.381553	0.697902	2.02242	0.155951	0.834994	0.418122	0.720182	0.936409	0.826457
AFAP1L1	4.25625	17.1255	9.62798	28.3748	8.07856	16.0713	30.3517	71.7043	11.4596	7.48774	15.7445	8.02145	29.5482	4.53646	48.3604	7.71111	80.4776	4.78731	8.18294	22.0353	35.6006	8.33936	28.2198	3.80331	17.8244	29.5582	12.6785	6.6726	9.36936	10.886	45.0903	18.0018	97.7062	15.3891	15.7054	32.1011	10.3679	22.323	20.2125	5.95477	11.7134	30.5601	14.5974	5.44378	5.74061	5.42962	8.30791	2.92193	8.03174
AGMO	1.01276	4.70569	2.32431	4.52789	0.455477	7.71109	25.9574	12.0248	18.7923	40.2517	5.28271	17.3289	16.4685	5.76545	7.32189	5.72503	17.2848	7.41553	4.90841	4.17447	7.26613	5.23557	3.06371	0.623351	1.26738	3.68428	0.783936	16.6282	0.604481	3.68185	11.3407	11.5542	23.594	0.724105	1.27203	1.59526	9.19131	3.97814	4.09427	13.7875	9.33854	3.76365	7.38287	1.53647	1.19069	10.9967	17.2381	1.67034	1.77134
AHCYP4	0.08633	0.0930144	0.046964	0.0536999	0.0776519	0.0529823	0.163429	0.205325	0.248839	0	0	0.0532309	0	0	0.116797	0.0788711	0.0524457	0.0881384	0.12999	0.217932	0.0552096	0.172065	0.0685005	0.257629	0	0.108062	0.305484	0.0543206	0	0.0454443	0.351529	0.106297	0	0.112868	0.108431	0.271968	0	0.226071	0.055563	0.15758	0	0.0564084	0.228848	0.0441169	0.0590528	0.047313	0.0407464	0.211921	0.155864
AJ011932.1	12.3289	7.1021	2.39062	1.06303	1.31758	1.04882	1.96422	1.30647	2.58026	4.99198	1.89245	3.61283	2.80606	2.53236	1.65149	2.89957	2.81797	3.98803	2.20563	5.0845	2.49808	10.2184	2.51832	19.2341	2.79329	4.12555	3.45558	0	1.39889	3.98395	1.98822	1.95392	3.51019	0.957553	9.04581	3.46102	2.04524	2.87693	1.25704	1.78251	3.29662	3.82849	0.647173	1.37237	5.00997	3.61258	0.806603	2.39721	2.20389
AJUBA	4.99361	3.12996	11.5273	5.95253	4.62827	9.89318	3.03726	10.1607	13.3538	5.63498	6.06381	2.57563	7.47945	5.3545	11.688	5.70704	10.1621	1.63802	2.20139	8.13632	14.7047	9.85187	8.76828	2.44779	5.50859	6.53589	17.0655	5.48371	2.06709	7.25627	12.1899	13.9103	8.62666	4.46826	5.36578	6.43019	9.15141	4.69866	10.7539	6.49251	5.42208	7.03435	6.29151	1.78534	4.72758	9.58379	7.14241	6.00091	4.18219
AK4P3	0.84846	0.548493	0.830821	0.633322	0.228951	0.833145	0.240929	1.10988	0.326082	0	0.613844	0.104632	0.709236	0.44004	0.459158	0.155031	0.206177	1.03948	0.255511	0.214186	2.17042	0.225476	1.07717	0.20256	0.554721	0.63723	0.600465	0.106774	0	0.267979	0.921297	0.626818	0.365973	0.554637	0.639402	0.80188	0.189544	0.44437	0.873727	0.309742	0.763791	0.44351	1.79932	0.260151	0.232151	0.464997	0.640736	0.208278	0.61274
AKR1B1P1	0.178123	0.511774	0.581401	0.369327	0.480654	0.145757	0.3372	0.635467	0.456378	0.346872	0.368196	0.292881	0.372238	0.461904	0.240986	0.542445	0.0721403	0.424328	0.625814	0.749427	0.227826	0.631144	0.282672	0.425249	0.776377	0.297285	0	0.149439	0.68042	0.250039	0.0805894	0.292428	0.682945	0.232878	0.298298	0.467623	0.530564	0.932897	0.229285	0.867018	0.415718	0.232773	0.629573	0.485471	0.243686	0.520641	0.616524	0.291502	0.643184
AKR1B1P2	0.911595	1.04766	0.528974	0.453632	0.437311	0.522165	0.345142	0.433624	0.350346	0.923111	0.565303	0.44967	0.63501	0.551581	0.739987	0.222089	0.147679	0.31023	1.1896	0.536955	0.544116	0.565259	0.482217	0.290177	1.192	0.532503	2.15049	0.611834	0.464298	0.447875	0.494926	0.448974	0.961169	0.794544	0.305325	0.861549	0.339413	0.31829	0.860513	0.44372	0.121574	0.714768	1.93321	0.745359	0.665135	0.932583	0.458942	0.298368	0.877779
AKR1B1P3	0.386136	0.62405	0.735211	0.120094	0.607811	0.236979	0.456863	0.688783	0	1.35351	0.299316	0.595226	0.605203	0	0.391807	0.881934	0.117289	0.492781	1.8896	0.731073	0.246941	1.92402	0.153194	0.921855	0.946705	0.483341	2.73273	0.242965	5.53131	1.11795	0.131026	0.594305	0.971571	1.76691	0.727482	0.608229	0.646963	1.76954	0.497043	0.23494	0.386225	0.504606	2.04718	1.18395	0.792392	0.317432	0.455625	0.592422	0.697148
AL008627.1	0.467177	0.251675	0.381221	0.871795	0.630322	0.57343	1.3266	1.11112	0.224433	0.81879	0.362135	1.87239	0.244074	0.454301	0.790064	0.640219	0.425717	1.07317	1.05516	0.589672	0.597536	0.931132	0.556038	1.53358	1.1454	1.31576	3.30627	0.440936	0	0.737769	1.26821	0.719035	0.839629	1.22157	0.880164	0.551911	1.17412	1.52923	0.15034	0.852746	0.817749	0.610511	0.619209	0.59685	0.798914	0.640089	0.2205	0.143352	1.26519
AL009174.1	9.0055	4.55737	4.15677	8.9118	17.1823	8.12279	6.78047	5.19236	8.91474	5.97854	10.4358	10.4325	10.2652	7.87272	6.27645	10.7206	8.12342	8.28867	9.65627	13.7779	11.3438	10.8781	6.17122	11.0756	11.8202	9.99156	25.5898	6.35329	6.77585	8.47547	6.66722	3.36011	12.3595	11.5062	14.7385	9.02693	10.8211	13.0419	7.02552	9.38123	6.27802	7.39987	66.5531	7.39118	12.1335	8.37531	9.27372	14.2352	15.5199
AL021392.1	2.17501	0.0829528	0.900503	0.454965	0.0519391	0.0236256	0.109313	0.137336	0.221922	0.404814	3.16307	0.0237364	0.201119	1.07313	0.0781223	0.0703394	0.678202	0.17686	0.347785	0.0242947	0.713943	0.434781	1.92436	0.0689281	1.57303	0.698705	0	0.218001	0.588206	0.303964	0.418005	1.94337	0.221396	2.11383	0.193403	0.424461	0.257995	1.10889	1.28837	0.749514	0.0770093	0.427606	0.102047	0.550826	1.71161	1.37134	2.36202	1.4411	0.34751
AL022718.1	34.4626	8.73671	5.14648	23.5385	10.3328	1.65885	16.6298	7.23222	20.7761	7.10592	6.28564	13.3331	9.88498	10.5138	3.65687	1.23471	4.92615	16.5574	10.1748	6.82335	7.77864	5.38726	9.65124	10.4861	7.73143	10.1502	19.1291	7.65339	2.58128	1.42284	7.33747	8.32027	7.77257	3.53383	8.4873	4.2576	24.9081	5.30863	10.4379	14.8012	10.1384	9.71366	10.7477	20.7192	12.9424	17.7762	2.5515	12.4409	17.0801
AL023803.2	1.33453	0.383429	0.774392	1.32819	0	0.65522	0.92633	0.423202	0.341926	0.72767	0.551717	0.219431	1.11555	3.69137	0.84257	0.812817	0.756682	0.363329	1.87548	0.33689	0.796558	0.82751	0.141188	1.48682	0.581675	0.779557	4.40749	0	4.07826	0.187333	0.483031	0.766821	0	1.39581	0.89396	0.280281	0.795014	3.49471	0.45809	1.84049	0.266968	1.16265	0.471686	1.90954	0.121715	0.585109	0.755852	0.98279	0
AL024509.3	0.230272	0.248101	0.501077	0.572944	0.103562	0	0.32694	0.273837	0.221246	0.134527	0.594989	1.13588	0.721824	0.746417	0	0	0.139891	0.470191	0.693455	0.871949	0.589051	0.30597	0.182714	0.549747	0.188189	0.576479	0.81483	0	0	0.484862	0.156275	0.425296	0	1.0537	0.144611	0.362716	0.514421	0	0	0.280213	0.230325	0.902763	1.83125	0.4707	0.315028	0.5048	0.217369	0.565265	1.24723
AL031133.1	0.314036	0	0.170837	0.78136	0.423702	0.578189	0.445868	0.186724	0.301727	0.275195	0.243427	1.06499	0.164066	0.305381	0.318648	0.860709	0.286167	0.641228	0.236427	0.792754	0.401663	0.625906	0.498358	0.562293	0.641612	0.491363	1.11123	0.493995	0.299899	0.413273	0.426243	0.386668	0.790158	0.205285	0.295823	0.247329	1.05232	0.61677	0.202117	0.668751	0.235581	0.615577	0	0.160481	0.859247	0.172107	0.29644	0.578165	0.566975
AL031229.1	1.01361	1.91115	1.10282	0.788118	0.683787	0.777587	1.07934	1.06299	1.94776	0.59216	1.30951	1.71872	1.32388	0.821392	0.857079	0.694523	0.923654	1.29355	1.717	1.76795	1.13438	1.51517	1.60854	0.756209	1.03546	1.11017	8.07009	0.478337	0	0.540908	1.54775	1.56864	2.55037	1.65648	0.636547	2.3949	1.8398	1.99074	0.489277	0.308359	1.39403	1.49016	4.70212	1.29495	1.38669	0.555505	1.31562	2.02164	1.83001
AL031284.1	0.949991	2.30298	2.71321	2.06823	2.77711	1.89484	2.5852	3.8128	2.51008	3.32997	1.47278	4.83254	3.22606	1.38571	2.40986	1.51885	2.01993	3.27338	1.78804	3.29748	3.7971	4.26022	1.69603	1.4175	2.13504	3.12149	0.8404	1.49439	1.81445	2.25035	1.61179	1.0235	5.6343	1.24201	1.49149	1.68344	2.52018	1.86579	1.52856	1.73404	3.56329	2.32773	3.77744	1.57778	1.29966	2.60321	2.12981	2.18626	6.00305
AL031577.1	2.41843	1.2262	0.928688	1.59283	0.38388	1.39693	0.673272	0.169175	0.546739	1.32976	1.76439	1.40348	4.1621	2.95125	2.11713	0.519877	0.69139	1.16193	1.28524	1.07737	0.545869	1.89027	2.48336	0.509446	1.16262	1.78073	2.01359	0.53708	0.543427	2.09682	0.772366	1.05098	3.88628	1.67392	0.71472	0.224084	0.635613	2.60775	0.549364	1.73114	1.13835	0.929537	1.50845	0.72699	3.50321	0.779657	0.671447	2.61913	2.56844
AL031727.1	10.9781	18.8175	16.8307	17.8478	12.9043	20.3656	14.7602	23.4398	24.9313	12.9729	15.0855	23.9995	14.5994	7.76405	13.5023	10.9414	17.8857	28.0203	71.1923	24.7215	15.4775	11.9349	12.4724	30.2297	28.9546	15.6156	62.6846	7.53564	18.1087	9.32507	13.0381	16.2821	36.0528	35.5557	15.6689	23.3841	17.9756	22.2146	10.5985	39.7736	15.7223	21.8456	35.054	22.9505	12.2882	22.0151	20.9616	54.6633	68.9211
AL031729.1	17.4425	28.0303	10.293	22.0673	15.4232	15.9664	15.9502	21.094	23.2919	14.8534	10.6943	27.7078	9.26717	9.19959	24.3982	14.585	17.2415	31.0883	19.1413	23.8817	13.6126	21.2123	9.38315	23.6441	17.8789	18.8729	37.6604	9.30099	12.4224	15.8736	15.2482	23.2967	29.7544	18.9391	14.8528	16.2986	21.7946	20.9027	10.2748	17.2681	23.3606	20.0896	23.5106	25.381	12.538	19.7667	11.1628	13.0629	29.8902
AL031864.2	0.810885	0.698936	0.352901	0.807033	0.145875	0.796249	0.921036	0.385719	1.24657	0.568474	1.17332	1.59997	1.69457	0.210276	0.658236	0.29633	0.197046	0.331149	0.48839	1.0235	1.03715	1.07745	0.257366	0.774358	0.265077	0	1.14775	0.612271	0	0.341482	0.220124	0	0.233177	0.424059	0.611085	0.766368	0.18115	0	0.626275	0	0.486644	0.211934	0.859816	0.331507	0	0.533285	0.15309	1.39338	0.585604
AL031985.2	1.41905	0.764462	0.64331	3.825	1.80824	0.725748	1.23125	1.54689	0.681715	0.967195	3.29996	2.62495	1.977	1.68659	0.639952	0.864296	1.29312	2.53536	2.31477	2.83595	2.72252	1.25703	3.00261	2.54086	2.31943	2.07232	9.20588	1.19053	0.451724	2.11647	0.802536	1.01923	2.38035	2.31907	1.48528	1.30389	1.71715	0.92901	0.913317	2.01461	1.06453	2.1635	5.01559	1.57121	2.4267	1.68503	0.781397	3.19316	6.40504
AL033519.3	7.38485	16.2253	7.40462	13.6907	11.4616	9.59764	13.98	7.74881	16.1386	13.8735	11.5237	28.7494	10.2885	9.57508	10.7747	9.26031	10.556	22.4708	23.5474	20.8356	12.7792	16.3542	10.8002	18.6676	13.9639	11.6002	35.8671	7.47116	5.53131	9.45172	14.3474	9.27116	12.0752	13.6305	14.7315	11.8605	19.8941	9.47969	7.82843	17.6205	12.0213	12.8674	33.7785	21.1632	12.084	15.3954	9.02138	19.3722	32.9402
AL034370.1	0.963882	1.61547	0.932192	0.932656	1.12388	1.44602	0.844766	1.82549	1.64641	0.625679	2.06622	0.660364	1.26826	0.694309	1.98023	1.3046	1.2145	0.437366	1.29009	1.48698	1.87209	1.37562	0.849795	0.340912	1.75051	2.279	2.02119	0.898511	0.954586	1.42821	1.4052	1.89011	0.923909	1.58689	1.65903	0.899719	0.877266	2.15016	0.919061	1.39014	0.785568	1.11965	2.64975	0.693246	0.488393	1.52607	0.842477	1.40214	1.03125
AL034379.1	8.30116	8.70217	8.29946	6.69869	8.07211	6.60918	8.49441	7.20364	8.19136	7.07784	5.56515	11.897	7.9705	6.39971	7.28483	4.50937	5.72446	7.32977	11.148	15.2919	9.7566	8.64517	9.61309	7.49872	9.1677	10.6717	34.9314	5.36443	5.99917	9.92051	6.09039	7.45864	12.5805	6.15976	8.73554	8.48154	18.7952	14.1004	7.2199	6.27931	7.85427	7.62294	24.9789	4.58607	8.28723	8.11521	4.44748	12.6671	8.91136
AL034397.1	0.812671	3.9065	0.952212	0.855473	0.506063	0.537117	0.591708	1.41246	1.68176	0.730418	0.710711	0.693819	1.56766	0.729483	1.18405	1.14224	0.759539	0.70205	1.88256	2.20932	1.99892	0.830635	0.39682	0.895458	1.43048	0.939001	5.75137	0.865361	0.71639	1.44791	1.10305	0.846688	2.24703	0.980754	1.09924	1.08316	0.349132	1.47332	0.804685	0.988923	0.81286	0.735235	3.97712	1.40562	0.513135	1.78153	1.1212	0.460367	1.35437
AL034417.2	0.354762	1.37603	0.463183	0.529615	0.446741	0.522538	0.470112	0.590632	0.409029	0.33161	0.366662	0.962481	0	0.459979	0.191986	0.648222	0.344831	0.941704	0.854683	0.626895	0.726006	0.659939	0.225196	1.43982	1.15971	1.06577	2.00856	0.625027	1.08414	0.224097	0.577826	0.262088	0.81612	0.742104	1.0694	0.894096	0.634024	1.11481	0.639322	0.604384	0.993565	0.927213	1.88085	1.08776	0.776545	0.544395	1.00465	1.21921	0.768605
AL035398.1	1.76279	3.41871	2.10974	5.70186	3.01263	2.16372	3.00338	1.67704	3.04866	3.2955	2.3685	4.9999	2.21031	3.19986	2.38491	2.57678	2.14181	3.2395	3.98144	3.56001	2.93108	4.9188	2.79746	4.83974	4.61004	2.64787	13.7231	0.887349	1.34675	1.4847	1.67486	1.51935	2.53453	3.91794	3.54252	1.94369	2.16592	7.38592	2.72293	2.35962	1.41056	2.76436	7.47666	3.42317	1.44698	1.35253	1.66402	4.32726	9.54789
AL035411.1	2.96149	7.09066	7.42883	5.01472	4.36567	10.6022	6.3071	6.8479	5.2166	8.1701	6.12166	7.81144	8.59564	4.05315	6.78906	3.00625	2.79863	10.7503	8.05136	13.8099	11.7844	8.96315	4.96083	10.4089	7.52974	10.1943	7.56847	4.03744	2.51394	6.14914	5.80618	5.06451	10.8816	6.77573	4.85621	5.31275	6.06458	5.81641	2.75319	5.40567	8.55741	4.40762	16.1371	3.78351	5.51459	7.5742	7.22186	10.8037	7.72318
AL049597.1	1.9432	1.98347	1.89168	3.18087	4.50766	1.75749	2.71056	1.82434	1.76877	3.22647	2.5369	4.7927	1.06865	1.32607	3.8743	1.86875	1.61542	3.75899	2.61795	4.0018	3.53192	2.03842	1.78533	3.29625	3.67765	2.17634	18.8189	1.15835	1.9534	1.61512	1.6658	1.00743	3.38212	4.41251	2.9545	2.89977	2.85596	3.74952	2.10639	4.23147	1.32987	1.20287	9.76008	2.09059	3.77778	2.57835	2.79975	3.64036	4.0623
AL049870.1	0.184292	0.794246	0.802048	0.458542	0.331533	0.452414	0.872194	1.53411	0.708276	1.07666	0.761895	1.36361	2.31077	0.477901	1.24666	1.01022	0.223916	0.564458	0.554989	3.02398	1.4143	0.244875	0.584924	0.659964	0.301224	1.38411	1.30426	0.463842	2.11195	0.776094	0.500282	0.226916	1.0599	0.722828	0.231472	0.290291	0.617556	0.965205	0	0.448522	0.553005	0.722504	1.95413	0.565069	0.50425	0	0.695864	1.35719	0.665459
AL049873.1	15.3982	25.0483	15.9322	17.466	28.5154	23.3475	18.7188	14.5414	14.2145	25.0471	29.333	38.5365	28.393	20.748	22.6706	17.9295	12.8394	33.7534	40.9157	31.2495	30.5077	36.3067	21.5613	18.5609	29.1162	25.6993	179.488	12.5385	17.3	23.2044	20.2854	12.6397	31.9068	35.3289	28.6311	25.4437	28.666	28.8586	12.048	20.7585	23.4046	18.7415	73.6332	37.0301	28.9139	26.9716	18.668	37.0579	47.4246
AL050331.1	0.819996	6.87157	1.28868	1.81356	1.55709	2.57215	4.22573	4.55061	1.75079	2.12912	1.9775	3.14601	1.71361	1.06319	2.71183	1.4983	1.8819	3.90681	5.89909	5.86501	3.37948	2.17912	1.01211	7.83059	3.12732	2.28093	9.02722	0.687945	0.696075	1.05514	2.96797	2.35585	1.83398	3.45442	2.17427	2.43975	2.03539	1.67013	1.64192	2.6609	2.46056	2.97661	5.79651	2.7936	2.24363	2.39679	1.72011	1.56559	2.63193
AL078459.1	0.673067	0.268586	0.650938	0.713287	0.426028	0.428373	0.495507	0.148223	1.10176	0.203888	0.489527	0.491866	0.364663	0.193931	0.472165	0.501041	0.454322	0.43266	0.225213	0.0629294	0.191306	0.0993698	0.31648	0.208298	0.774161	0.280834	0.529264	0.188226	1.33315	0.446161	0.609039	1.07429	0.215051	0.162957	0.845375	0.667529	0.306292	0.391677	0.577592	0.455023	0.398947	0.651533	0.39649	0.611476	0.409246	0.546479	0.258848	0.520145	0.450069
AL078601.1	0	0.902686	0	0.521147	0.188399	0.771274	0	0	0	0.24473	0.865918	0.258298	0	0.271575	0.283374	0	0	0.213841	0.315381	1.58624	1.87529	0	0	0.250023	1.02705	1.04872	0	0	0.800101	0	0	0	0.301151	0.547678	0	0.65985	0.233957	0.548493	0.269614	0.25488	0	0.273716	1.11046	0	0	1.14791	0.197718	0.771242	0
AL078604.1	0.487227	1.83733	0.795164	1.96996	2.30081	1.64461	0.922354	0.869108	1.40439	1.42322	1.38482	3.00423	1.78184	0.789664	1.64794	1.11283	1.03597	2.36281	2.56772	2.30618	1.24636	1.78034	0.193301	2.7626	1.19456	1.37223	6.03429	0.766434	0.930589	1.15415	1.81862	0.899874	2.45186	2.07025	1.37691	0.575598	2.17691	1.91384	0.627171	1.92691	1.46202	0.795891	5.81206	1.24493	3.16617	2.40322	0.574909	1.79405	3.95848
AL078621.1	0.406498	1.35373	0.281448	0.781551	0.531834	0.453592	0.664593	0.483404	0.923156	1.12264	0.611103	0.501292	1.1584	0.383316	0.449966	0.607708	0.448998	0.754571	0.612078	1.5859	1.60704	1.27667	0.351868	0.352897	0.422812	0.878887	1.30765	0.511554	0.141164	0.73921	0.601902	0.864528	1.32832	0.821339	0.835468	0.407466	0.247666	0.967719	0.618392	0.854412	0.554445	0.434631	1.95922	0.453233	0.758344	1.05315	0.27907	0.907147	1.33438
AL078644.2	1.58511	2.27712	1.47824	2.06588	0.203681	1.20443	2.85783	1.79523	1.5955	1.05833	1.40424	0.744666	0.630956	1.85949	0.81696	1.24128	1.46736	0.92475	1.13655	1.33382	1.83432	4.01179	0.598924	0.720812	1.23374	1.60621	3.73933	0.759911	1.73	2.30455	1.33187	1.85878	0.759686	2.76315	1.80129	2.14012	0.758805	1.38363	0.68013	2.6637	0.452993	2.56463	0.800361	1.08004	0.619583	1.48923	1.85255	1.20438	1.09022
AL080243.2	1.49937	3.69249	3.26267	2.26502	2.74547	2.76058	3.09184	4.20288	2.26381	3.75407	2.9333	1.38677	4.0286	2.77723	4.1295	2.93534	1.62656	1.96815	2.74144	2.70359	4.04098	2.77495	4.16399	0.958816	4.72638	2.48009	1.89486	1.68471	2.25009	2.81883	1.38097	3.49451	2.54075	3.36047	2.5558	4.13309	1.91403	4.34707	2.68825	3.97492	3.58862	1.88942	4.82633	1.75136	2.63732	3.11083	4.04389	3.81207	4.44728
AL080243.4	17.9454	52.5403	13.7947	22.8105	14.2992	22.0268	15.9704	35.2581	18.5539	21.9934	18.2449	28.1438	32.6102	18.9682	36.5498	15.8603	25.2402	40.3267	48.4614	40.5005	31.1858	28.1211	21.204	70.7832	29.1722	25.5149	39.3429	9.57331	17.8827	18.4822	22.2394	21.7356	35.3371	25.2468	24.2544	24.58	35.623	27.8384	11.9265	24.8044	26.2414	13.0001	36.7121	33.1935	18.1461	25.0149	17.6764	39.2636	43.3166
AL096701.1	1.61467	1.60587	1.35137	1.08164	1.34064	0.914728	1.76347	1.77245	1.67072	0.870748	1.54046	4.44193	1.29781	1.44939	1.84844	0.907794	1.3582	1.6485	1.49616	1.88127	1.42977	2.14547	0.591323	4.74442	2.03013	1.55473	4.39509	1.25044	3.32121	0.653821	1.01151	1.07053	1.42866	0.649544	1.09202	1.7608	1.66483	0.975765	0.959283	0.604573	1.24234	2.11007	5.92652	1.39639	1.69922	0.816848	0.703477	4.26855	4.03644
AL096829.1	0.993645	1.33823	0.810823	0.618078	0.558601	1.06718	0.352694	1.32934	0.9547	0.580499	0.513487	1.5317	1.03825	0.805216	1.34432	0.907794	0.452732	1.52169	1.12212	1.41096	0.794317	2.47555	0.591323	2.07569	1.01507	0.777364	5.27411	0.156305	1.89783	0.91535	0.505756	0.458798	0.89291	1.46147	1.40403	0.782579	0.971153	1.30102	0.959283	0.755716	1.73928	0.649252	3.95102	1.01556	0.509767	0.544565	0.820723	1.98183	1.79397
AL109615.1	0.499006	1.07529	1.42585	0.815177	1.09434	1.49335	0.472326	1.11265	0.719172	0.655931	0.870638	0.615373	0.651757	0.606967	1.22406	0.341919	0.378935	1.27365	1.22098	0.629848	1.07744	1.36795	0.296961	1.0424	1.83515	0.702703	0.882882	0.470978	0.238272	0.656695	0.423316	0.460815	0.986518	1.3048	0.313377	0.589514	0.557384	0.980055	0.401458	0.60723	0.499122	0.856293	1.65349	0.828768	0.256004	0.410219	0.529927	0.995269	0.675697
AL109618.1	0.118043	0.363381	0.642163	0.839161	0.303364	0.517467	0.255387	0.701879	0.356452	0.45318	0.226577	0.0831832	0.845774	0.240512	0.433479	0.338939	0.286847	0.1033	0.3047	1.42609	1.10001	0.739428	0.66903	0.161037	0.441008	0.633254	1.07409	0.254658	0.322084	0.88769	0.617996	0.249163	0.751626	0.176376	0.52951	0.531251	0.357886	0.927354	0.499258	0.369371	0.253009	0.264446	0.804641	0.258528	0.322983	0.96116	0.636738	0.434654	0.548025
AL109741.2	11.2531	3.566	1.44041	7.41153	3.42359	3.45312	2.19294	3.9359	3.49801	1.54687	4.1049	6.93864	1.72915	3.64765	3.13446	3.32615	2.21174	3.37907	4.48522	4.38644	4.86826	2.41877	4.2019	2.17294	4.05731	3.72863	16.3964	4.37336	2.5286	3.83296	2.02155	2.85266	4.99665	2.37993	3.74134	3.3887	4.99086	0	5.11245	3.62479	2.48288	3.24389	7.01891	3.721	3.16957	4.53474	1.87457	3.24986	8.36577
AL109766.1	1.95376	5.09641	1.79008	4.22157	1.47989	2.77677	1.65464	2.93481	4.74237	3.48431	2.23186	4.05789	3.22336	0.399982	1.80856	2.06679	2.37383	1.88971	2.01284	5.71085	4.99787	1.50297	2.93733	2.33219	2.18497	5.40606	3.63869	2.5881	1.57121	4.76342	3.07057	1.77258	3.1048	3.0921	2.45394	2.42961	2.64177	4.30845	1.72074	2.25236	1.3371	2.95633	4.90656	1.36627	3.2356	4.95929	1.45602	2.01939	2.59915
AL109810.1	0.917365	0.494198	0.249526	0.285315	0.309431	0.281502	0.325619	0.136365	0.220352	1.20585	0	1.41411	1.19818	0.14868	0.46542	0.419052	0.278651	0.936582	0.345326	1.30264	1.02668	0.761835	0.363952	0.410644	0.374857	0.430613	0.811538	0.432919	0	0.362177	0.311287	0.705962	0.494618	1.19936	0.288054	0	0.640428	0.600572	0.147607	0.13954	0.344092	0.749263	1.2159	0.468798	0.627511	0.37707	0.432982	0.844471	2.07032
AL109936.2	1.48075	2.3931	0.537024	0.767559	0.554958	1.5146	1.40158	2.05437	1.42271	1.73014	1.65795	1.0652	0.773607	1.27994	1.5025	1.80375	1.34934	1.63775	1.3006	1.71325	1.89393	1.6396	1.17493	2.65133	2.21858	1.23567	5.23971	0.465858	0.471364	0.779469	1.33989	1.21548	2.48384	2.09725	1.39487	1.55495	1.79181	1.9388	1.11186	0.900945	2.46848	0.967527	3.92525	1.13505	0.675256	0.676267	0.698889	2.42326	2.22784
AL121658.1	1.99305	1.5461	1.1276	2.08276	1.07562	0.978536	3.09384	2.65452	1.99153	0.558893	0.906356	4.12913	0.999605	1.65386	1.72571	1.74801	1.25921	4.80212	1.56052	0.805002	1.22361	4.3431	0.379543	5.13882	1.95457	0.997909	1.1284	1.50488	0.913598	1.09111	1.73131	1.66873	1.71935	3.02261	1.50197	1.25575	0.356193	0.835065	0.5131	1.84323	2.15299	2.70871	0.422662	1.38516	0.436261	0.61168	0.978314	2.15269	3.45441
AL121723.1	1.94313	0.966272	1.82956	1.11571	1.74781	3.02721	0.954992	1.0665	1.50794	0.785909	2.81936	0.322574	1.56181	0.872114	1.26389	2.2532	0.59023	0.915619	0.618928	1.08482	1.33826	1.2413	0.770913	0.936723	1.89341	1.871	2.64458	0.893483	2.85487	0.865506	1.87664	1.56436	1.28946	1.90534	1.5019	1.11836	0.667833	2.73994	1.87594	1.04586	0.747533	0.781325	2.17926	0.687458	0.460099	0.983014	1.0935	0.779704	1.75411
AL121769.1	0.424653	1.22009	0.308019	1.40879	1.78251	1.04247	0.803897	0.168331	0.544012	0.992349	1.31669	1.39648	0	1.46826	0.57452	0.517284	1.2039	0.578065	1.91824	0.893331	1.26734	0.564252	0.224634	0.844842	0.694093	0.885924	2.00355	0.890668	1.08143	1.04318	0.576385	0.69716	0.610563	1.11038	1.6001	1.3378	0.790554	5.18948	0.364416	1.0335	0.849503	0.554941	3.75232	0.868037	0.580956	0.930922	1.60344	2.25859	2.55563
AL121871.1	3.77545	4.20805	1.69975	9.06987	2.10782	3.19595	2.34132	2.47709	4.00273	4.25921	4.97853	7.86682	3.53683	2.1944	4.22721	2.61667	3.32176	4.78495	2.74439	5.58701	4.49591	2.4218	5.57824	2.33107	3.40466	4.07403	14.7417	2.62134	3.97848	4.11188	3.00399	1.92358	4.4924	4.42539	5.55957	3.89629	4.79881	4.7729	4.35711	2.21792	2.08349	3.23249	16.5653	3.5926	3.91834	2.56858	1.8434	4.15457	12.2225
AL121877.1	0	0	0	0	0.0820838	0.112012	0.172756	0.217044	0	0.213254	0	0.112538	0	0.354968	0.246927	0.33349	0.110878	0	0.274818	0.345555	0.116721	0.242513	0.14482	0.217866	0.298319	0.22846	0	0	0	0.384304	0.123864	0	0.393627	0.238619	0.229239	0	0.101933	0.238974	0.352405	0.111049	0	0.238511	0.967639	0	0	0.400107	0	0	0.65904
AL122013.1	0.141728	0.610806	0.462605	0.264477	0.509924	0.173962	0.335375	0.674165	0.817037	0.413995	0.366204	0.262167	0.14809	0	0.191746	0.51793	0.0861001	0.506438	0.320106	0.0894447	0.7251	0.847434	0.112457	1.09967	0.463306	0.443515	0.501512	0.267534	0	0.373029	0.577105	0.261761	0.40755	0.370589	0.445027	0.669735	0.633232	0.55671	0.273653	0.344931	0.283521	0.555633	1.8785	0.43456	0.387788	0.543716	0.535146	0.869774	1.79117
AL122018.1	0.417729	0.582447	0.695109	1.13107	0.729373	0.723862	0.186068	0.672085	0.472184	0.37324	0.787292	0.545444	0.564856	0.796501	0.731374	0.853071	0.32841	0.25087	0.48099	0.341167	0.848578	1.2407	0.545929	0.469308	0.883592	0.246064	0.173901	0.432919	0.0938646	1.1124	0.233465	0.2723	0.635938	0.546137	0.370355	0.619287	0.274469	1.02955	0.474451	0.20931	0.737339	0.706448	0.521101	0.376713	0.268933	2.37016	1.0438	0.211118	0.443639
AL122020.1	8.40918	23.1837	12.7821	14	15.6839	13.2058	15.4509	16.4708	11.6441	15.3162	18.1494	30.043	24.8094	8.65844	14.5558	9.26435	10.8182	30.5537	21.9722	30.4375	16.4498	28.5912	14.7187	62.5897	20.0107	14.7056	60.388	5.44685	16.0613	10.5458	19.4707	9.13598	21.1587	25.0602	13.5131	13.4407	19.4766	28.1739	10.5061	13.9951	13.4825	14.3829	56.3845	18.074	13.1962	15.588	7.82127	32.7853	41.5281
AL132655.2	1.72006	0.617747	1.3516	0.951049	1.71906	0.93834	1.80899	0.681826	1.65264	0.111653	2.27158	0.353528	0.798786	1.6107	1.80997	1.57145	0.928837	0.292682	0.863316	0.24123	0.855563	0	0	0.684407	1.24952	1.31576	0.676282	0.360766	0.730058	1.20726	0.778217	6.94196	0.412182	3.62307	2.28042	1.05365	0.213476	0.750715	1.84509	1.3954	0.573486	0.499509	0.506626	1.172	0.91512	0.628451	1.17266	0.117288	0.345053
AL132780.2	2.32949	0.250986	2.40779	0.676208	1.46673	2.95462	0.661483	1.89298	3.73032	0.635094	1.3242	0.526665	0.486812	1.00679	1.47075	0.85129	1.50952	0.475658	1.05228	2.74427	2.83053	0.77382	1.35549	0.417105	0.888426	0.437387	1.09907	0.928318	0.741543	1.55325	1.47552	2.19901	1.78631	1.82734	1.12158	1.52889	2.90558	1.11837	2.49882	0.661432	0.932013	2.0802	1.23503	1.15075	0.690498	3.40447	2.71206	0.428878	0.841155
AL132800.1	2.03302	0.525704	1.68108	0.303505	1.17034	4.49173	0.615784	0.870353	2.18774	0	0.672389	0.701992	0.509827	1.79247	0.660122	0.891537	1.28447	0.830244	0.612237	4.31103	1.56018	1.4047	0.774311	2.62095	1.86086	2.23943	0.575517	1.12571	0.310641	3.4246	1.76604	2.00259	2.68922	1.27582	1.73637	0.384282	0.635841	1.27772	3.87309	0.395831	1.87081	2.23169	0	0.166229	0.77877	0.80222	1.84234	0.898309	0
AL132838.1	1.04727	1.5797	0.911553	0.78172	1.22459	2.05673	1.18953	1.49448	1.00622	1.95784	1.19064	2.71212	2.62627	0.814724	0.566747	1.72221	1.14519	1.92457	1.89229	1.71843	1.60739	1.80901	1.32957	2.75026	1.3694	0.786543	4.44699	1.05434	0.40005	0.661542	2.98508	1.16054	1.50576	1.50611	1.57845	1.48466	1.16979	2.19397	1.21326	1.65672	0.523756	1.6423	3.33139	0.963329	1.57601	0.803536	0.988589	1.67102	0.756315
AL133215.2	0.755277	2.37867	1.39065	1.59011	0.52258	2.21067	1.59477	1.86542	1.33971	1.69708	0.480376	2.07775	0.364237	2.10922	0.628817	0.212314	1.05885	3.4996	2.53693	0.953313	1.70912	4.55463	0.368795	6.38033	1.61434	1.2363	2.05584	0.658019	1.99739	0.795159	0.867429	0.715356	1.08593	1.0634	2.69995	0.915144	0.584055	0.760704	0.673069	1.83816	0.871676	2.20178	0	0.296898	0.158965	0.573131	0.877486	0.71309	0.209786
AL133260.1	3.71405	11.3254	5.8708	7.41026	7.64153	6.62312	9.81681	9.33344	7.27163	7.86038	7.7109	13.5676	13.18	5.81505	7.3222	5.37784	6.4709	11.7333	13.003	12.6485	6.99117	18.2718	8.22937	19.7413	10.0795	10.7015	40.1711	2.99836	11.6349	5.7546	10.3676	5.78105	9.57178	10.536	7.39338	7.28523	6.57506	9.90944	4.96123	5.45758	8.06067	7.50928	25.6353	9.88383	6.06205	4.45502	6.4827	12.6436	17.4597
AL133268.1	0.0810306	0.174609	0.573055	0.0504036	0.291541	0.24865	0.0383491	0.0963608	0.311419	0.284034	0.29312	0	0.42334	0.157595	0.383697	0.370148	0.246132	0.0827281	0.488042	0.511386	0.777308	0.430673	0.321478	0.0967256	0.529776	0.55786	0.286732	0.305917	0.309532	0.469202	0.219967	0.049886	0.640779	0.264848	0.305325	0.382911	0.0905102	0.31829	0.312914	0.739534	0.202624	0.476512	0.429601	0	0.332567	0.177635	0.535433	0.547008	0.585186
AL133338.2	0.616978	0.332375	1.6782	0.575669	0.763067	0.567976	0.802987	0.458565	0.444597	0.450557	1.03622	0	1.12818	0.799964	0.62604	0.563671	0.655928	0.0787378	0.580627	1.07078	0.887779	1.02475	1.22389	0.276181	0.756335	0.482684	2.18321	0.291161	0.589205	1.05553	0.418715	0.474798	1.44152	0.403317	0.387463	0.607402	0.430723	0.403917	0.794189	0.750787	0.771401	0.50392	1.22664	0.630585	0.422035	1.5216	1.38322	0.662611	1.11392
AL133415.1	26.2906	20.7899	17.3202	20.7045	14.8251	27.9279	11.7956	18.3571	25.8009	25.4579	31.6597	5.05656	24.5304	9.38202	21.3196	29.675	18.0719	6.56669	7.50571	36.33	45.8638	11.0034	32.4077	5.47041	33.5101	54.4457	15.9319	22.0568	12.592	16.8443	18.3333	16.5321	29.8242	13.4546	14.5414	16.3369	13.83	20.2119	27.0114	22.6002	15.8424	9.35093	26.4278	3.36907	29.6979	23.2651	45.6885	21.5125	16.2576
AL133477.1	1.10432	0.47593	2.52318	2.74768	2.08595	1.21993	2.09055	1.18192	1.48545	1.16128	2.28272	1.22566	0.230778	0.429553	1.19524	1.81603	0.670877	1.91667	2.82677	3.3453	2.96617	0.440204	1.402	1.05457	1.2635	1.65878	1.56308	0.69486	1.68737	1.74395	0.74945	1.08779	2.85801	0.866269	1.52573	2.43528	1.60356	3.18105	1.42151	1.61259	0.88366	0.86588	4.09835	1.46727	1.35971	2.05775	1.66791	1.49097	3.19006
AL135903.1	0	0.153854	0.0776827	0.310885	0.353218	0.262912	0.0337906	0.297173	0.0686003	0.125136	0.368968	0.0880486	0.969847	0.0925745	0.28979	0.13046	0	0.0728944	0.215015	0.630838	0.502268	0.37948	0.453224	0.127842	0.583504	0.35749	0	0.359404	0.272739	0.638936	0.19382	0.0879123	0.256641	0.186693	0.403547	0.22493	0.199379	0.841368	0.275718	0.0868836	0.142831	0.279913	0	0.10946	0.0976786	0.391299	0.101097	0.350535	0.38672
AL135978.1	0.224178	0.579687	0.341472	0.725119	0.0403287	0.275165	0.169754	0.319909	1.03388	0.52387	0.278038	0.0552912	0.468483	0.1744	0.424613	0.245771	0.381329	0.228874	0.202531	0.339551	0.229386	0.238299	0.284607	0.10704	0.293135	0.505103	0.634615	0.169269	0.342539	0.283219	0.486847	0.441645	0.709109	0.234472	0.281569	0.353119	0.250404	0.469642	0.403995	0.327358	0.0896922	0.410142	0.950824	0.0916489	0.490707	0.294865	0.296264	0.110061	0.971381
AL136126.1	4.65956	2.43411	2.76527	7.37773	6.09625	5.54601	5.47963	2.6866	6.51191	2.63968	3.35651	10.2734	5.60641	5.49229	2.67443	4.38598	5.6614	5.62211	5.95301	6.41599	7.94633	4.6904	5.3778	7.92176	4.61578	6.71627	18.9864	1.9546	3.23623	6.98678	2.68311	3.65098	3.85728	10.3378	6.73917	5.33789	5.67783	8.87413	5.9979	4.98284	3.53079	2.7678	25.4523	5.33958	6.18145	2.47628	4.66506	4.67925	11.2168
AL136226.1	0.424653	0.915066	0.847051	0	0.763932	0.260618	0.535931	0.420828	0.544012	0.413479	0.365748	0.4364	0.443715	0.0917665	0.0957534	0.387963	0.429964	0.650323	1.06569	0.893331	0.633671	0.94042	0.898536	1.09829	0.809775	0.708739	3.00532	0.0890668	0.270358	0.298051	0.576385	0.17429	0.915845	0.740253	0.622261	0.33445	0.237166	1.11203	0.273312	0.344501	0.637128	0.36996	1.50093	0.506355	0.48413	0.465461	0.534479	1.1293	0.511126
AL136298.3	0.892885	1.09945	0.138781	0.476059	0.458931	1.25253	0.120735	1.06181	0.490222	0.894229	0.527334	0.629201	0.533123	0	0.345143	0.466137	1.23984	0.520908	0.768254	1.127	1.14203	1.69487	0.809692	0.609046	0.416976	2.07565	0.902722	0.321041	0.487252	0.940033	0.173131	0.94234	1.65058	0.33353	0.801048	0.401841	0.569909	1.00208	0.328384	0	0.510338	1.33352	0.67626	0.130368	0	0.838876	0.842855	0.626237	0.921175
AL136454.1	23.8741	24.4103	21.3369	34.8531	41.305	18.3898	31.4753	22.7417	29.9604	30.4569	29.2071	56.4796	31.3095	20.0575	23.8952	22.4791	25.1593	51.7331	32.8301	47.3535	34.4308	29.6184	23.1961	32.5696	26.2802	40.862	81.0319	14.2557	15.3547	35.5221	22.3195	23.2468	47.9864	32.1685	23.7134	19.9541	34.0142	29.0266	17.404	29.9413	24.9762	22.4441	102.034	32.2437	33.1615	41.2552	20.2368	52.3264	53.6594
AL136968.2	3.68792	3.10968	1.91903	2.99218	2.45185	2.95219	1.82126	0.9534	2.46496	2.06085	3.97735	2.57057	1.00525	1.6632	1.9524	3.80876	1.55856	2.61926	3.3801	4.25014	2.46104	2.98278	3.30796	0.95701	2.09666	2.40851	14.7521	1.21071	2.45003	1.35049	2.17637	1.77687	3.91922	2.09634	3.42369	3.03083	3.04475	4.61881	2.27039	2.9268	1.28305	1.88586	3.4004	2.62209	3.94853	2.28479	0.908161	3.73929	8.10582
AL137191.1	0.97625	1.50263	0.834564	1.21452	0.564502	0.599143	0.264015	0.497548	0.937987	0.48886	0.432427	0.0859934	0	0.813723	0.283025	0.254829	0.593075	0.711929	0.314994	0.704129	1.07028	0.370622	0.442645	0.582671	0.683861	1.13472	1.48051	0.877538	0.532745	0.587315	0.189296	1.03032	1.10286	0.273503	0.175168	0.768879	0.15578	1.27824	0.538565	0.339422	0.41849	0.182253	0.3697	0.28508	0.572392	0.917198	0.5266	0.171177	1.76257
AL137222.1	0.0488485	0	0.0531478	0.425394	0.351505	0.119917	0.0924735	0.11618	0.0938678	0.0570757	0.151461	0.0602398	0.204165	0.190009	0.066088	0.267768	0.118702	0.0498718	0.147105	0	0.187437	0.19472	0	0	0.31937	0.489164	0	0.061473	0.373197	0.102856	0.198907	0.0601465	0.210702	0.255457	0.122708	0.384723	0.163689	0.127919	0.062879	0.118885	0	0.255343	0.258981	0.0499258	0	0.107085	0	0.119912	0.352773
AL137792.1	0.30572	0.548985	0.110876	0.380334	0.710818	0.062542	0.144687	0.439586	0	0.178605	0.157987	0.188506	0.425924	0.0660653	0.206807	0.372407	0.0619086	0.312124	0.076722	0.385881	0.456198	0.270814	0.404301	0.24329	0.333131	0.255121	1.08181	0.705339	0	0.482795	0.207478	0	0.366302	0.549897	0.575978	0.32104	0.113828	0.800583	0.262353	0.248016	0.10193	0.133172	0.27014	0.104154	0.0697078	0.167549	0.240492	0.187618	0.735948
AL138693.1	6.16021	13.2744	6.22365	11.4955	15.4356	4.86082	9.16277	6.8024	3.38215	9.25423	14.098	5.42625	7.35627	3.4231	15.4779	8.03996	9.08856	15.7231	10.6007	8.33083	16.8839	6.4313	9.07765	5.25243	17.9801	15.9727	28.0264	3.87613	10.085	7.87525	5.37513	14.0864	17.0816	20.1346	3.86863	12.4758	6.38939	23.0452	3.39839	3.21267	13.2035	4.02511	23.3283	8.09495	7.22367	7.71679	12.8762	10.8014	7.94424
AL138785.2	5.48756	11.0859	2.98527	7.46688	5.55293	6.10417	8.11588	7.74933	6.5906	5.00921	6.02611	9.51643	4.30041	5.33632	8.35224	4.38676	5.00057	15.4069	12.6524	9.30738	6.58011	9.57012	5.44279	15.762	10.3709	5.15174	21.8453	3.45289	5.89561	3.97192	7.21555	3.37838	10.3556	12.1068	7.53856	6.75299	9.76895	6.73602	3.7526	6.6777	4.80273	6.2748	11.8192	8.06234	5.86514	3.75931	4.69445	9.26112	17.9573
AL138799.3	0.973062	0	0.529352	0.605275	1.02112	0.199062	0	0.192859	0	0.378983	1.0057	0.599988	0	0.420553	0.219412	0.59266	0	0.331149	0.97678	0.2047	0.622291	0.861962	0.257366	0	0.530155	0.203003	1.14775	0.20409	0.619507	0	0	0.199686	1.16589	0.848119	0.203695	1.27728	0.362299	1.69876	0.417516	0	0.324429	0.211934	0.859816	0.497261	0	0.355523	0.15309	0.796216	0.585604
AL139039.2	0.237002	0.255353	0.515722	0	0	0.145453	0.112165	0.14092	0.227713	0.276918	0.489903	0.438405	0	0	0	0.216525	0.287959	0.120983	0.178431	0.149572	0.303134	0.157456	0	0.141454	0.193689	0.444996	0	0.44738	0	0.374275	0.160842	0.145909	0.34076	0.464783	0.297675	0.186659	0.264728	0	0	0.144201	0.118528	0.309716	0	0.242229	0.324236	0.259777	0.111861	0.290893	0.427894
AL139095.2	12.9075	25.6357	9.72896	16.3479	13.4285	13.4571	15.9709	15.8118	15.8382	19.0789	13.0994	30.2049	15.9243	7.35967	15.5692	13.2131	12.1872	26.5146	25.5234	28.0692	18.001	25.5194	16.7817	65.9928	20.5889	21.1207	55.0289	7.92597	11.8809	11.7063	10.5539	8.23365	17.9994	20.9416	19.0441	12.3704	15.6335	21.1763	9.20824	10.0297	11.9772	15.6483	83.6849	14.3048	17.2329	14.9149	11.2301	26.5314	34.2538
AL139100.2	5.01511	18.1752	8.06075	8.50788	15.891	7.97448	13.4857	12.3345	10.5132	10.521	11.0735	16.4455	12.6242	5.7636	11.5654	7.28924	6.64734	22.808	27.8029	22.8747	15.4531	29.3811	7.41608	39.3204	13.4136	20.6876	33.8793	4.15967	6.96634	7.7999	10.52	8.28017	22.7792	17.733	10.1643	11.1313	15.7869	12.8345	5.57527	6.93498	11.0586	9.38384	28.4016	14.5617	9.82376	12.1185	15.9238	23.3629	23.4594
AL139156.2	1.16863	4.31696	2.72461	4.56923	1.95214	2.66392	2.52834	2.58091	2.88726	2.92597	2.41566	4.11757	2.09329	3.46337	2.48452	1.22018	1.62273	3.40888	5.27892	4.42514	3.84356	3.99291	1.32468	6.77563	3.27449	3.55255	11.815	1.68074	4.46409	2.8122	2.26598	3.90563	3.84056	3.49225	2.51623	0.788908	5.59433	3.49745	2.79368	3.25047	2.3378	3.70885	3.54042	4.43635	3.42593	3.84279	3.30945	6.55707	7.23393
AL139421.1	5.37391	6.51376	5.11602	4.59627	4.53161	4.12259	5.08659	4.79295	7.09952	2.35463	2.08281	8.28386	7.01892	3.91935	3.18083	6.13701	2.85659	8.57264	4.04584	5.08723	3.8663	2.67769	3.73105	8.41942	5.48977	5.88589	9.50796	3.80405	0	4.95047	7.29406	5.78972	3.38038	3.51292	5.4841	3.70336	9.00389	8.79536	5.62041	6.94812	3.35948	4.38917	19.5875	6.52226	4.59494	3.68146	2.85345	5.35914	8.48952
AL157395.1	2.98065	0	1.97399	0.967334	2.56446	3.49949	2.94395	0.924668	1.49417	1.5142	1.3394	1.91777	0.812464	3.02452	1.05198	1.18397	0.157457	2.11693	1.36593	1.47216	0.33151	1.03317	1.23395	3.55798	2.54184	0.973303	0	1.30469	0	2.04655	0.879492	1.11697	0.931644	1.6943	2.27878	1.63305	2.02656	1.35746	1.83498	2.83859	1.55548	2.87902	1.37414	1.45697	2.12752	1.42047	5.87195	0.795307	0.467948
AL157713.1	0.333676	0.958698	0.766425	0.830227	0.900401	1.27421	0.666764	1.45495	0.641195	1.1263	1.41779	0.365767	1.54957	0.528781	0.250798	1.01615	0.855883	0.794887	1.00485	1.07632	1.18551	1.7242	1.11789	0.840869	1.45438	1.99556	1.83669	0.606539	0.283249	0.54646	0.704513	0.821701	2.34548	0.727078	0.745064	0.700794	0.786836	1.06797	0.906755	0.631623	0.815841	0.969001	1.37593	0.454713	0.304328	1.25977	1.32991	0.546066	1.47262
AL157777.1	0.560151	1.20704	0.406301	0.92915	2.51922	0.916734	0.353468	1.99838	1.79399	1.74531	2.12278	0.921035	1.95098	0.726283	1.26306	0.682339	1.58804	0.571885	0.843437	0.707025	1.91054	2.23288	1.48155	0.445765	0.915564	1.40232	1.32142	0.704917	0	1.76919	0.253432	0	2.14768	1.22057	1.17259	1.47055	0.417121	2.44476	0.240347	0.908848	1.8676	0.976014	0	0.954174	0	1.0233	0.528765	1.14587	0.674215
AL157871.3	1.93727	1.25236	1.68622	2.65109	1.91678	4.04239	1.46695	1.15189	2.60587	1.58448	2.4027	2.86684	5.26299	0.75355	4.97983	4.24773	0.941517	1.97785	1.4585	3.1788	3.22119	3.34635	1.53717	0.925001	1.58323	2.42495	4.11308	2.19414	0.740025	2.24352	1.57768	2.1468	4.45663	0.759833	1.45993	0.305152	1.51473	2.02924	2.4937	1.88594	1.3564	1.26582	4.10834	1.58399	0.795097	2.54812	1.2801	1.66444	3.49763
AL158050.1	2.48411	4.81761	7.29741	8.96213	1.00548	5.79328	2.11617	3.5449	2.14807	2.90249	3.85115	3.67608	2.33606	1.44939	1.51236	1.58864	1.50911	5.70634	0.935102	6.58446	3.33613	2.31051	8.47563	1.6309	3.85725	10.1057	10.5482	1.40675	0	4.44599	2.19161	1.52933	2.50015	1.78625	1.87203	2.54338	5.54944	3.57781	4.9563	1.36029	3.47856	2.92163	9.87754	1.52334	4.41798	7.35163	2.81391	4.7259	6.2789
AL158156.1	0.120004	1.29296	1.17509	0.298585	0.971469	0.294595	0.454352	1.8552	0.230601	0.140216	1.48835	1.03592	0.752345	0.155596	0.974134	0.877087	0.291612	0.735108	1.26486	1.06029	0.15349	0.318908	0.38088	0.71624	0.980731	0.901282	0.849284	0.604073	1.37523	1.38975	3.09477	0.14776	0.517624	1.09825	0.753629	0.378053	1.20639	0.942759	1.08131	1.31427	0.480128	0.940935	0.636228	1.22651	1.14922	1.4469	0.33984	1.91479	2.59993
AL158166.2	1.06239	1.63521	2.0641	1.98252	0.273027	1.02458	1.65204	2.07556	1.74986	1.41865	1.01959	6.17635	0.951496	1.1807	1.53999	1.9412	2.39722	1.16212	1.25689	1.53252	1.26178	1.41164	1.56553	0.996416	3.59697	1.6148	0	4.20186	1.1595	0.479352	1.02999	1.86872	2.72767	1.09133	1.81093	1.91251	2.96669	1.78847	2.24666	1.38514	1.66986	2.38001	1.60928	1.47361	2.38777	4.82428	1.50429	2.51479	0.822038
AL158201.1	1.63736	5.48844	5.44339	3.9608	1.5955	4.8011	3.78845	2.97479	2.79678	5.95197	3.90166	5.27233	4.18211	1.00252	4.49197	5.98359	1.93415	6.31518	9.03991	3.84634	7.38804	2.17562	5.269	3.3661	8.25181	5.29467	5.15014	3.03355	3.30106	2.1069	1.72854	2.80009	3.4005	10.1088	3.02768	3.58212	3.75944	6.3125	3.39567	4.0403	3.8669	3.86339	9.40424	1.85942	4.23117	3.34015	6.56889	8.42949	6.40504
AL158801.4	0.494658	0.532958	0.672742	0.769231	0.222467	0.910742	0.585263	0.735302	0.237635	0.866954	0.51125	0.305005	1.29215	0.801707	0.836539	0.22596	0.150253	0.883785	0.372411	1.09263	0	0.328635	0.392498	0.147617	0.808515	0.619182	0.875188	0.622498	0	1.17175	1.17496	0.304533	0.533412	1.29343	0.776615	0	0.966921	1.94303	0.636735	0.451454	1.23693	0.484817	1.9669	0.631958	0.507545	0.271096	0.116735	0.455352	1.78616
AL159163.1	2.74349	2.24242	1.13222	0.941539	0.510561	1.1612	2.59681	0.787509	1.63612	1.2159	1.17332	1.51664	1.1862	1.83992	1.53588	0.864296	0.574718	0.77268	0.712236	1.19409	0.484004	1.25703	2.10183	0.338782	0.927771	1.3026	1.33904	1.07147	1.80689	0.896389	1.02725	0.815386	1.63224	1.11316	2.37644	3.27835	1.69073	0.743208	0.730654	1.38145	0.662377	0.865399	1.00312	0.966896	1.94136	0.829555	0.35721	1.04503	2.39122
AL161636.2	0.306159	0.395838	0.199863	0.304705	0.550767	0.826742	0.521623	0.655347	0.117664	0.429268	0.506286	0.151022	0.767766	0.555746	0.165683	0	0.371986	0.250058	0.645392	0.309149	0.234953	0.81361	0.291515	0.584736	0.600499	0.306585	1.73338	0.154114	0.233902	0.515722	0.249332	0.301576	0.616272	0.320217	0.30763	0.964505	0.205186	1.12243	0.315277	0.298047	0.367477	0.160037	0.973902	0.250329	0.335079	0.671161	0.173403	0.977018	0.221102
AL161729.3	1.60249	0	0.917648	0.209853	0.0758634	0.103524	0.319329	0.100298	1.45865	0.197093	0.435854	0.936089	0	0.437425	0	0.770546	0.819806	0.344434	0	0.106456	0	0.560339	0.267692	0.100678	0.964992	0.633442	2.38759	0.212278	0	0	0.114478	0.311546	0.363798	0.441072	0.105934	0.132852	0.188417	0	0.759967	0.821069	0.421806	0.220437	0	1.03442	0	0.83202	0.318464	0.414079	0.304549
AL161742.1	0.485976	1.04721	0.211499	0.725501	0.699399	0.238602	0.735988	0.577917	0.373543	1.13565	0.703187	0.479443	1.01558	0.378065	0.788982	0.35519	0.708556	0.694618	1.31715	1.47216	0.248632	1.03317	0.616974	1.50827	0.31773	0.608314	1.37572	0.244629	0.37128	0.81862	1.05539	0.598375	0.838479	0.254145	0.48831	0.612395	0.868526	0.509047	0.750672	0.827923	0.486089	0.127016	1.5459	0.695371	0.13297	0.745747	0.550495	0.59648	1.40385
AL161785.1	3.79711	8.39203	9.63971	1.33237	2.88997	3.34616	8.847	6.25221	5.98693	9.78334	8.55335	13.4474	2.8485	2.77723	4.21512	12.8088	1.06466	7.75331	5.27763	7.7421	2.24153	4.13978	11.4336	10.2274	12.4127	5.36235	0.689042	15.5606	3.34725	5.53516	5.286	2.03797	3.63964	3.94601	11.6173	5.98109	4.67633	11.2182	6.39165	19.7858	23.3723	7.76124	3.09711	7.6622	7.45909	4.58887	5.97392	11.2331	32.3438
AL161787.1	21.5304	54.1274	25.9098	32.4668	48.7087	28.8297	26.246	39.9573	32.597	24.0131	31.6931	48.2749	42.2668	32.5687	41.0452	17.2859	31.3122	72.2723	54.0317	64.2336	47.1487	50.7146	32.0968	118.379	49.0546	26.1337	124.669	18.0632	18.692	38.8092	37.1934	32.5351	45.4963	52.0326	47.9386	38.0248	35.7094	35.0247	26.4547	35.3302	40.4604	39.2201	102.041	54.6797	45.0753	47.1988	20.632	53.2526	90.7013
AL161909.1	7.73302	6.87157	3.29606	3.47126	2.6532	3.91414	2.792	4.45581	3.06389	3.16706	3.79021	8.06164	3.49862	2.89425	3.88285	4.0787	4.06823	6.10439	12.9643	5.93689	2.85508	9.00399	4.68103	14.0842	7.03647	3.49268	11.284	1.6052	4.56799	3.77692	3.67904	6.77307	4.92881	8.02556	4.90642	4.14398	4.18527	5.63669	3.69432	5.33565	6.85767	5.10488	11.8345	6.02952	3.59915	5.41774	5.19259	6.94732	14.3934
AL162151.2	41.3141	116.895	52.7677	37.9893	84.3395	63.0574	52.3669	84.5895	31.7558	70.5196	67.5772	52.2775	88.5895	27.4823	74.364	43.3242	50.1969	65.6534	134.153	102.026	113.955	115.997	66.1334	113.213	73.9868	77.7964	139.836	34.3595	38.4251	79.0487	51.1998	44.2343	106.405	83.1344	82.5739	70.1696	46.9499	73.38	24.0468	67.3238	78.3353	35.6801	79.9956	69.0291	28.9976	57.8851	60.7031	121.7	85.6168
AL162411.1	4.42441	17.6727	6.22274	4.69874	3.3002	4.63595	16.3429	8.85466	7.46517	7.69133	22.0834	11.5777	8.795	4.47737	3.94191	6.50686	17.3071	12.5597	15.4363	4.76726	4.69281	13.7652	4.11003	14.9425	10.2302	10.401	0	5.97527	10.3055	2.84027	10.8388	24.5812	16.7568	10.5813	10.9786	23.6273	20.3707	4.23883	5.13958	1.70711	8.31119	11.2817	9.15394	8.49251	9.74372	15.0219	9.2698	2.64901	3.8966
AL162430.2	1.76158	4.4989	1.9876	2.67851	2.7582	2.40247	2.71723	3.87935	3.51044	3.04929	2.56242	1.60916	4.09034	2.45322	3.00115	1.31135	2.61596	1.99831	3.2419	3.87049	3.83865	3.55435	3.00261	1.94702	4.69218	3.75672	9.23474	0.738948	3.98763	2.4728	2.21389	3.53468	2.15756	4.35026	4.09731	4.11079	1.5304	7.00495	2.0156	3.17574	3.0019	3.0694	8.64758	2.53394	1.78516	1.50178	2.34034	3.04301	4.47617
AL353151.1	0.751814	5.26517	1.02248	0.701477	1.09889	1.49956	1.42324	3.68795	0.902934	1.53726	1.84545	3.01319	1.9639	0.974791	1.27143	2.57572	1.02764	2.59053	3.8206	2.60959	2.52419	1.12383	1.78963	6.84294	0.768022	1.88215	6.65085	0.591321	0.358986	0.395757	2.296	0.809986	1.08095	2.33443	0.944282	1.18423	2.20439	4.42972	0.604846	1.60102	1.50398	1.59653	5.97885	1.53679	1.5428	1.13308	1.41938	2.30692	4.75076
AL353662.2	3.78413	2.46524	1.24473	4.05081	1.66229	2.16036	1.74926	1.46513	3.21305	2.26214	2.63769	4.23247	1.83907	1.25514	2.14309	2.09039	1.60386	2.87509	2.78269	2.11048	2.36374	2.22172	2.37415	3.4666	2.73297	2.97423	11.8334	1.55045	2.68933	1.2971	2.62784	2.2755	3.92244	2.18604	3.97916	1.66343	3.24384	3.22633	2.26559	1.9276	1.67245	3.33509	11.1976	2.78826	2.2875	1.15752	1.32915	3.99651	5.08431
AL353678.1	1.22563	0.82533	0.416719	1.42946	0.482311	0.94024	0.58005	0.546565	1.17759	1.07404	0.395856	1.60591	0.480242	0.496604	0.310908	0.839801	0.55843	1.32951	2.42218	1.64368	0.881789	1.2214	1.33719	1.82878	2.00328	1.43828	2.16848	0.385596	0.292614	0.806468	1.03972	0.282956	1.21151	1.00149	1.44318	0.965286	0.941196	2.00596	0.591623	1.2118	1.30253	0.700728	3.65509	1.17437	0.314391	1.09152	0.723097	2.16246	2.48941
AL353752.1	0.218315	1.41131	0.23753	1.90118	1.17822	0.535937	1.23986	1.03847	2.5171	0.765253	1.12819	5.11528	0.45623	0.566129	1.77217	0	1.59153	2.22889	1.3149	1.65335	1.6754	0.290083	0	1.56361	0.71367	0.546547	3.09009	0.824211	1.6679	0.919373	0.888963	1.07523	4.0806	1.42712	0.54841	2.40718	1.95084	2.85849	0.281021	1.32832	0.436732	1.14119	2.31489	0.44626	2.0907	2.15365	1.03041	2.14366	0
AL353754.1	1.16863	1.43899	0.363281	0.830769	0.60066	0.614751	0.790105	0.397063	0.641614	0.585194	0.517641	0.205878	0	0.432922	0.903462	0.915137	0.608525	0.340888	0.502755	0.632163	0	0.443657	0.264936	0.996416	0.545748	1.67179	0	0.210093	1.27545	0.878813	0.226598	0.20556	0.720106	0.654798	0.419372	0.525939	0.186478	1.31154	1.07449	0.609463	0.500957	1.30901	0.885105	0.341258	0.456791	0.36598	0.157593	1.43436	0.602828
AL354702.1	3.33042	1.31051	1.95356	2.55801	1.06801	1.49297	1.01424	1.92859	2.28166	4.70345	2.81357	1.17855	1.69457	0.901184	1.44969	2.38122	0.668549	0.680037	1.04655	2.30288	3.92636	1.42378	2.02216	0.622252	2.60344	4.06006	5.53378	1.09334	1.43814	0.823214	1.25785	1.42633	2.66488	1.55236	1.45496	3.01073	1.22923	2.73015	1.23018	1.69157	1.36144	1.74089	4.60616	1.18395	1.86212	2.19028	2.05031	2.52372	3.97374
AL354707.2	0.514459	2.5867	0.932896	1.70672	0.308496	1.05244	1.29854	0.611789	1.64765	0.400737	3.36753	1.05738	0.716736	1.55643	0	4.7001	0.416714	1.40063	0.258212	0.432901	0.877349	2.2786	0.27214	1.43291	0.280293	1.71725	2.42726	0.431611	0.655067	0.361083	0.698279	3.37838	0	2.69041	3.23081	2.43108	0.766192	2.24534	1.98667	1.04339	1.20068	1.7928	3.63668	1.57741	1.40763	2.81948	1.4569	1.26288	0.619219
AL354710.1	2.99962	4.97211	1.50629	3.73171	2.69809	4.5315	3.71285	2.74393	6.20749	2.96562	2.14631	6.26004	1.92878	2.09422	2.1852	0.843215	0.841051	5.88933	5.55891	4.95109	3.24637	5.21207	4.39406	7.16124	4.14857	2.59943	3.26594	2.32298	1.76282	3.88678	4.38459	1.70464	5.63985	4.52502	3.47772	1.81727	4.6392	6.64658	2.37611	1.96548	3.23111	4.52299	9.78653	3.77325	3.15669	4.29952	0.653433	7.36338	9.16494
AL354868.1	0.235527	1.01505	0	0.87903	0.423702	0.433642	0.668802	0.280086	0.226296	0.412792	0.486854	1.45225	0.738297	0.305381	0.477972	0	0.715417	0.480921	0.17732	1.04049	0.451871	0.312953	0.747537	1.12459	0.384967	0	0.833426	0	0	0.371946	0	0	1.01592	0.615854	0.591645	0.185497	0.394621	0	0	0.573215	0.117791	0.461683	1.2487	0.601803	0.644435	0.38724	0	1.01179	2.12616
AL355032.1	7.12764	8.09841	4.51198	10.157	4.77922	5.09017	5.51991	4.46923	5.97668	6.0568	6.69702	11.0272	6.49971	4.0327	5.25988	5.91983	2.67677	8.0708	8.58585	9.81441	12.5974	3.9605	10.6942	5.72371	5.2955	7.29977	19.2601	2.77246	3.96032	7.23114	4.57336	4.3083	11.5524	9.31866	7.48742	5.30742	7.23772	9.16284	5.33811	8.20038	6.87005	4.4032	11.6802	6.09277	8.15549	5.82393	3.18064	10.339	21.0577
AL355309.1	9.46033	15.6813	2.3753	8.14793	1.30913	8.03905	2.75524	6.05776	1.39839	2.55084	1.50425	8.07676	4.5623	4.71774	4.92271	0	7.07345	8.17258	5.47874	8.26675	9.30777	2.90083	1.15485	4.34335	4.7578	6.37638	25.7507	3.66316	0	0.766144	3.95095	3.58412	7.32415	8.56274	5.4841	1.14628	8.12851	1.90566	4.68368	7.08435	6.55098	1.90198	0	9.66896	1.99114	7.17884	1.37388	3.57276	15.7663
AL355472.1	9.84911	37.9787	14.8049	15.961	11.7732	19.4063	22.325	26.5071	17.681	22.2587	23.5735	17.2599	25.728	12.2661	25.0721	18.4699	11.9667	27.1232	31.2213	38.4398	27.681	36.8498	16.6583	34.3422	23.0884	32.4434	33.0174	7.50195	19.3065	13.9165	20.9319	16.4354	23.1048	21.6871	20.0207	21.4338	23.4502	25.113	8.67443	15.1392	24.4989	11.8548	28.8568	19.4704	14.8926	12.9263	17.8605	23.7001	25.7372
AL355802.1	2.50988	7.34993	3.01086	2.48195	3.12588	3.55468	4.20314	4.74495	3.09168	3.91014	3.1927	1.26982	5.37958	1.7523	3.39566	2.23423	2.81494	2.49676	4.45753	4.46767	4.28031	4.10458	3.06389	2.99603	3.9972	4.18895	12.2973	1.05285	4.91672	1.76161	4.28019	4.04127	2.68339	3.87038	3.23326	3.44663	2.73162	4.04467	2.56806	4.15061	4.24848	3.19584	10.2359	2.95989	1.58478	2.25729	2.916	3.71251	4.64765
AL355864.1	0.323737	0.232536	1.05669	0.2685	1.26184	0.662279	0.306428	0.641642	1.2442	0.252175	0.557661	0.266154	0.225513	0.279835	0.145997	0.394355	0.655572	0.771211	0	0.54483	0.138024	1.43387	1.37001	1.54577	1.76382	0	0.76371	0.407405	1.64888	0.568054	0.732352	0.132871	0.310312	1.12868	2.30416	0.509941	0.241074	0.565177	2.22252	0.787899	0.8635	0.564084	1.71636	0.110292	0.590528	0.827978	0.713062	0.927152	0.38966
AL355877.2	0.063139	0.544222	0.068696	0.235646	0.227168	0.232498	0.239053	0.225253	0	0.221319	0.195771	0.311451	0.263893	0.0818651	0.170844	0.346103	0.383571	0.580155	0.0950704	0.398471	0.0807571	0	0	0.0753685	0.309601	0.316134	0.446842	0.317827	0	0.066473	0.0856991	0.155484	0.0907809	0.165095	0.158606	0.198909	0.141051	0.330682	0.0812741	0.0768325	0.189461	0.247532	0.66949	0.0645315	0.259136	0.692065	0.0596012	0.232488	0.683965
AL355922.2	0.294612	0.211616	0.427389	0.733032	0.353329	1.56701	0.371814	0.583916	0.56613	0	0.101498	0	0	0	0.132862	0	0.119319	0.100261	0.147869	0.371861	0.251213	0.521949	0.311689	0.234451	0.321028	0.122926	0	0	0.750267	0.723728	0.266586	0.604587	0.282394	0.77035	0.370034	0.154688	0.329078	0.514331	0.252821	0.47801	0.392908	0.513336	0	0.30111	0	0.107641	0.463508	0	0.354604
AL356000.1	1.05454	1.67959	0.648506	1.19784	0.494889	1.23811	0.954763	0.981432	0.704843	1.01787	0.947753	0.621959	0.574894	0.29724	1.24062	0.75399	0.501369	0.561722	0.552299	1.27318	1.3488	0.121844	0.436567	0.602035	0.899293	0.975661	0.648968	0.69239	0.700573	0.820604	0.435625	0.959721	1.38437	1.07899	0.518287	0.649989	0.307281	1.68092	0.177057	0.78111	0.504464	0.479335	1.21541	0.328026	0.689983	0.552813	0.60593	0.506478	0.827792
AL356234.1	0.0638133	0.206263	0.104145	0.158775	0.114797	0.0783269	0.120803	0.151772	0.245249	0.111841	0.296792	0	0.0666778	0	0.129501	0.2332	0.271368	0	0.144129	0.161091	0.408098	0.0847911	0.253171	0.0761735	0.365059	0.359449	0	0.321221	0.243763	0.23514	0.173229	0	0	0.0417147	0.200375	0.251292	0.178197	0.584874	0.246426	0.194133	0.0638282	0.250176	0.33832	0	0.174602	0.174864	0.0301189	0.117485	0.345635
AL356276.2	0.203448	0	0	0.506204	0.54899	0.374579	0	0.241938	1.17284	0.475426	0	0	0.21258	0	0	0.37174	0	0.103855	0.153169	1.28396	0.91076	0.810986	0.161431	0	0.665069	1.14599	1.43983	0.128014	0	0.749668	0	0.125251	0.877548	0	0.127766	0.320465	0.340873	0.532766	0.261883	0.495143	0.203495	0.132934	0.539311	0	0	0.334498	0.288073	0.374564	0.367314
AL356441.2	0.19709	0.283134	0.214437	0.163462	0.118185	0.161277	0.124368	0	0.126244	0.153523	0.0679004	0.0810169	0.137291	0.0851814	0.177764	0.240082	0.0798219	0.134146	0.0989216	0.165845	0.336114	0.349174	0.104257	0.0784217	0.107381	0.246705	0.929887	0	0	0.0691658	0	0.242674	0.0944583	0.171783	0.0825154	0.413933	0.0733824	0.172039	0.169133	0.31978	0	0.171706	0.348305	0	0	0.07201	0.124031	0.403176	0.237224
AL356535.1	3.85069	10.4489	7.293	19.8717	13.5979	7.87746	8.77453	7.29279	10.4141	6.49889	2.94804	15.653	7.74903	4.25308	4.24491	7.03597	5.89158	6.11543	11.3815	4.86035	2.55379	11.3701	6.33716	3.57508	9.32433	7.31933	33.3077	1.61529	3.81355	8.25819	7.16233	2.80966	6.35671	3.54271	9.85209	9.65983	7.48722	6.34901	10.097	9.02454	6.4193	3.35474	11.3418	5.68477	7.99958	8.91042	9.69314	8.57732	13.3894
AL356585.1	0.346879	0.271809	0.0686197	0.235385	0.198551	0.309652	0.17909	0.262503	0.121194	0.257919	0.130369	0.0777762	0.2636	0.286209	0	0.115239	0.114944	0.032195	0.142447	0.238817	0.282336	0.209505	0.100087	0.15057	0.206171	0.355255	0.446346	0.119053	0.12046	0.0663992	0.21401	0.271795	0.2267	0.041228	0.118822	0.347704	0.105671	0.165157	0.243551	0.230241	0.157709	0.123628	0	0.12892	0.129424	0.138259	0.11907	0.15482	0.113867
AL356653.1	4.73016	6.79522	3.08789	6.08077	4.11285	5.41891	3.13408	4.68755	7.8776	4.05301	5.54067	3.49993	7.24899	3.06653	5.33293	5.18577	2.68202	7.0829	2.84894	13.931	9.27674	3.14257	4.00348	5.45815	5.412	10.0656	17.8538	3.57158	6.02298	5.31194	5.13623	6.21247	7.0277	3.71052	3.7627	7.4508	4.75518	7.01919	5.07398	6.13977	2.83876	6.59352	17.5546	4.18988	3.2356	6.56731	6.40001	5.03164	6.26271
AL357055.1	0.969107	3.28159	0.451886	2.06679	1.99243	1.86924	0.786251	1.48172	1.33018	1.61761	1.00161	3.75602	1.7359	0.897521	1.68573	1.26482	1.17747	1.41344	3.54381	3.1454	3.18734	1.83955	0.878812	2.97467	1.35771	1.38636	11.7574	0.871117	2.11539	2.04056	2.06702	1.02278	1.59243	2.89602	1.91275	1.52651	2.47424	2.53778	1.42567	0.842347	2.21562	0.542759	2.93596	1.69796	1.32581	1.82097	0.914806	1.35939	3.99925
AL357055.2	0.915515	3.38195	0.996092	1.62708	0.705845	1.28427	1.73313	1.71085	1.50794	1.52816	2.02762	1.2903	1.6399	1.5262	1.59251	1.43385	1.27127	1.4688	1.37852	1.48573	1.67282	2.43296	1.45287	1.40508	1.71018	1.96455	3.70241	1.64589	2.99761	0.826165	1.06512	0.64415	2.4446	1.02595	0.821351	1.44209	1.3148	2.39745	1.34683	1.27322	1.56982	0.512745	4.1604	0.802034	1.43142	0.430069	0.864218	1.60527	4.25035
AL358176.3	1.00021	3.23297	0.952212	1.71095	1.46196	1.53462	0.71005	0.44604	0.480504	1.16867	2.06752	3.392	1.56766	0.648429	2.53725	0.228448	0.607631	2.55291	3.0121	3.47179	2.23878	1.49514	0.992051	2.83562	0.817419	1.4085	3.53931	0.472015	0.955186	0.658142	0.678797	1.0776	1.25833	1.79805	0.942202	1.5755	1.53618	2.29183	1.12656	0.912852	1.50066	2.12401	4.63998	1.40562	1.71045	0.822246	0.354063	1.84147	3.61165
AL358334.2	0.433481	1.84223	3.23593	1.13847	1.29969	1.2415	1.44746	1.23145	1.01809	0.562766	0.435576	0.356378	1.20784	1.79542	1.27067	2.22216	1.00947	0.676136	0.217569	2.87249	2.32556	1.72795	2.31215	0.632431	0.885653	1.55245	0.25565	4.63684	1.01192	0.456371	1.96123	0.385479	5.10724	0.928811	1.96609	1.61218	0.524543	1.98651	0.976478	0.498189	4.54057	0.346181	0.574548	0.406121	0.807185	0.646715	1.46627	0.960644	0.434793
AL358334.3	0.74268	0.457248	2.77044	0.395974	0.858888	1.4325	0.602547	0.630848	1.01939	0.371899	0.657936	0.130839	0.665158	0.962948	0.430622	1.35702	0.773452	0.324959	0.319508	0.535665	2.84974	0.422925	2.52556	0.126647	0.693661	1.59367	0	0.801102	1.62114	0.335099	0.720033	0.261272	2.13564	0.832266	0.133258	0.835604	0.592546	0	0.682854	0.774644	1.69795	0.277297	1.12499	0.108437	1.59663	1.51181	0.801219	0.651111	0.766211
AL358472.1	2.93299	2.60242	0.938567	3.21955	2.79334	3.38829	1.95965	1.02585	4.64147	3.0238	5.34948	5.53181	2.88437	2.46068	2.80101	2.8372	2.72511	4.22743	4.93586	5.66193	3.31006	4.12641	3.55932	2.47135	4.79395	3.23941	20.7571	2.60541	2.6362	1.81639	3.27845	1.69946	4.21703	5.63909	4.33394	1.35881	6.93765	1.80719	2.22083	4.40888	2.93367	3.60739	10.9764	4.40834	2.36032	3.02573	1.14003	6.35278	13.0826
AL358942.1	1.06007	1.24598	0.838815	1.1989	1.21356	0.887162	0.72974	0.974119	0.740743	1.74531	0.697218	0.356529	1.51044	0.687236	0.651904	0.440219	0.936722	0.590333	1.23341	1.5813	1.66402	1.60063	0.611737	0.632699	0.787582	1.80945	1.70506	0.788294	0.736256	1.42042	0.654019	0.771285	1.732	0.503975	1.08937	0.986694	1.02262	1.00945	1.42657	0.820895	0.626551	0.881561	2.04371	0.787963	0.922888	1.63728	1.09164	0.591417	0.869955
AL359092.2	0.776232	2.509	0.527844	1.44852	0.610928	0.714582	0.73473	1.03847	0.745808	0.793596	1.30369	1.67518	0.405538	0.251613	0.918905	0.886457	1.17891	1.08968	1.8993	1.71459	0.744621	1.16033	0.46194	2.08481	0.792967	1.57891	3.43343	0.488421	1.11193	1.32798	0.658491	1.07523	1.67409	1.1417	1.5843	0.764185	0.975421	1.01635	0.749389	0.590363	0.679361	0.76079	3.60094	0.297507	0.530971	0.957179	1.00752	1.4291	2.80289
AL359265.2	0.359822	0	0.195746	0.223821	0	0.441659	0.255438	0.106974	0.17286	0.105106	0.0929729	0.221866	0.187987	0.116635	0.243405	0.164367	0.109297	0.09184	0.541796	0	0	0	0.142755	0.214759	0.147032	0.225202	0	0	0	0.0947057	0.244195	0.221522	0	0.235215	0.225969	0.425085	0.100479	0.942261	0	0.109465	0.359906	0	0.476919	0.183879	0.123066	0.0986	0.0849152	0.11041	0.32482
AL359504.1	0.345407	0	0.125269	0.286472	0.828497	0.423966	0.65388	1.09535	0.442493	0.538109	0.237996	0.28397	0.962432	0.149283	0.778846	0.420752	0.279782	0.352643	0.520091	0.5813	0.589051	0.917911	0.730858	0.274873	0.376378	0.864719	0.81483	0.289783	2.19906	0.363647	0	0.28353	0.331083	0.602113	0.289222	0.906791	0.514421	0.603009	0.592823	0.280213	0.806138	0.451382	1.83125	0.23535	0.472542	0.631	0.217369	0.141316	0
AL359643.1	0.134189	1.44579	0.729997	0.834697	0.4828	0.823543	0.889101	0.319152	0.257859	0.627158	0.41607	1.65481	0.56085	0.173987	1.27083	0.490381	0.815203	2.055	0.808211	1.86311	0.68653	1.42641	1.06475	2.24253	0.438662	0.167969	2.84902	0.506607	0.512594	0.423825	0.546408	0.165225	0.771745	0.701753	0.505626	0.634111	0.449662	0.702797	0.172731	0.816459	0.536881	1.05216	2.84573	1.37148	0.550741	0.147084	0.25334	1.81172	3.3918
AL359643.3	2.85906	1.6429	6.59468	2.84548	1.06295	2.76067	2.63404	4.62396	6.15329	6.23578	3.30956	2.30351	3.74421	4.69556	1.90825	1.67171	3.98327	2.17949	1.148	6.39947	5.26586	2.07675	5.14214	2.73027	5.35852	4.58086	4.85615	2.39864	1.74743	3.13044	4.34631	3.52033	4.38479	1.59485	2.92068	3.18248	3.61934	2.29601	5.44678	3.43275	1.60145	3.68644	1.81895	3.62343	5.37167	3.50987	5.18182	3.22844	1.78945
AL359918.2	0.688656	2.83301	1.86181	1.60962	1.65181	1.66495	1.38268	1.53862	1.52383	3.65746	1.33724	0.720574	2.35495	1.0823	1.38343	2.02093	0.912787	0.596555	1.72822	2.63401	2.42892	1.80236	1.22533	1.12097	1.63724	2.66442	2.5107	1.2343	1.43489	1.95536	1.55786	0.976408	3.12046	2.15538	1.28433	1.80791	1.14218	2.45914	1.39684	1.26971	1.14803	1.22719	3.31914	0.810487	0.942131	2.19588	1.87141	1.38313	1.1303
AL365258.3	2.04439	4.40537	1.30843	3.14179	1.94705	1.62371	0.910629	1.85913	2.54199	1.82666	1.86438	4.44907	3.01576	1.2474	2.60319	2.19736	1.0228	3.43777	3.62154	3.49118	2.92248	2.23708	3.24434	3.73234	2.35874	2.55904	6.80866	1.51338	2.2969	1.89913	1.95873	2.07302	4.66848	2.51561	2.86986	2.65198	1.34327	1.57459	2.32199	0.87804	1.80429	1.41439	9.56363	2.08948	1.97427	2.10904	1.02168	3.24728	3.47392
AL365366.1	1.39742	0.716963	0.579205	1.32456	0.658402	0.816785	0.629861	1.02873	2.30169	1.24402	1.23797	0.574432	1.11249	0.862798	0.720227	0.486356	1.29362	0.543503	1.40276	1.51186	1.61713	1.32629	1.05602	1.11206	1.52272	1.49932	5.18033	0.837416	0.762581	0.770635	1.44513	0.655477	0.956764	1.13099	1.25369	0.524089	1.11493	1.2198	0.770913	1.29561	0.599034	1.3044	2.46958	0.952161	1.27452	0.948202	0.753784	0.898426	1.20141
AL365436.1	0.458683	3.70648	1.99621	1.71189	2.16602	1.68901	2.60495	2.45457	2.42388	1.74179	1.89627	2.82823	1.91709	1.33812	2.17196	1.04763	1.1146	3.16096	4.31658	3.47371	1.61335	4.11391	2.54767	6.29655	3.18628	3.73198	8.92692	0.577225	0.438035	2.17306	2.95722	1.97669	3.13258	3.14832	1.72832	0.722502	2.04937	1.50143	1.18085	1.53494	1.60576	2.24779	7.90336	2.69559	1.72565	2.38811	1.40719	3.37788	5.79689
AL389925.1	0.155939	0.168014	0	0.484996	0.35066	0	0.147602	0.278162	0.149828	0.0911016	0.0805851	0.096152	0.162939	0.202189	0.210973	0.284933	0.0947337	0.159206	0.234803	0.590482	0.199452	0.310804	0	0	0.127441	0.195195	0.551801	0.0981203	0	0.246261	0.211658	0	0.336313	0	0.195861	0.491262	0.174182	0	0	0.0948797	0.311951	0.203783	0.413373	0	0.106668	0.512774	0	0	0
AL390039.1	1.7651	4.20391	2.22368	3.35163	3.00822	2.16655	1.49486	2.09904	3.21332	1.73675	0.76813	2.8641	2.71797	1.44543	1.63392	1.52772	2.93473	1.70723	1.95836	4.22132	2.13881	2.46879	2.80112	0.998047	1.06291	2.5583	5.25972	1.286	3.54873	3.12978	1.76532	2.05896	2.40428	2.06477	2.68371	3.21933	2.69797	1.94621	1.79375	1.46963	1.11506	2.42805	6.89542	1.32928	2.28769	6.82244	2.36776	2.39451	2.68362
AL390119.2	1.27351	0.392032	0.197941	1.58432	0.490924	0.223307	0.861012	0.216349	0.349598	0.850282	0.188032	1.12177	1.14057	1.65121	0.738406	0.332421	0.221045	0.18574	0.82181	1.37779	1.39617	1.20868	2.3097	1.30301	0.892088	0.910911	5.15014	0.457895	0	0.191536	0.246934	0.448014	0.523154	1.90283	0.914016	0.573139	1.01606	0.952831	0.234184	0.221386	0.727886	0.475494	0.964537	0.557825	1.24446	0.398824	0.686942	0.893191	1.97078
AL390728.1	0.380168	1.38635	0.572715	1.60076	0.420864	0.574316	0.719683	1.25195	0.730535	1.29842	0.574267	0.721264	1.58893	0.682504	0.712157	0.854945	0.604031	1.10468	0.880662	2.03013	1.45874	0.971428	0.881755	0.453803	0.621382	1.20798	2.27657	0.699227	0.446836	0.985212	1.23047	0.720147	1.34548	0.955827	0.697873	0.783083	0.587967	2.06766	0.978722	0.925236	0.848263	1.22291	2.63571	0.448329	0.440082	1.21805	0.690128	1.0768	1.16155
AL390755.1	70.8778	81.7876	119.943	62.1267	50.0971	411.644	587.487	79.4186	61.2161	42.6533	38.1703	114.543	229.397	31.9601	566.177	39.429	149.176	325.588	151.865	152.495	117.492	336.422	119.044	28.9148	103.442	174.238	13.8833	86.0292	26.7165	34.6164	212.087	56.8154	250.416	19.9604	37.5482	40.1033	62.3544	61.8689	44.3003	7.00585	100.199	60.8018	145.607	49.34	224.97	94.0962	211.991	16.4358	28.1803
AL390838.2	0.621481	0.446401	0.225393	0.515441	0	0.508553	0.196084	0.985412	0.398082	0.484102	0.428218	0	0.865838	0.268601	0.280271	0	0.251701	1.0575	1.24771	0.784436	1.32483	0	0	0	0	1.03724	0	0.260699	0.79134	0.436199	0.562361	0.255074	0	0.812523	0.520389	0.326312	0.231396	1.08498	0	0.252089	0	0	2.19661	0.211729	0	0.681204	0.391106	0	1.49607
AL391058.1	1.10325	2.8528	2.04059	1.85288	1.24043	2.97916	0.88762	2.16475	0.954004	1.41796	0.741163	0.272103	1.9597	1.07284	1.4926	1.81426	1.13938	0.50686	0.830596	3.55093	4.23327	2.19888	1.40063	0.329234	1.62292	3.03814	6.63663	0.833022	2.73931	1.97455	2.47078	1.90178	3.48973	1.1539	1.80139	1.82469	0.801002	3.46686	1.56214	1.47677	1.04833	1.73008	3.50945	0.902061	0.981057	2.11621	0.989357	1.35411	1.59348
AL391069.2	26.3603	47.6985	9.99316	37.1359	13.7967	20.4055	30.5149	23.5925	26.6509	10.0878	13.8596	19.0288	32.822	26.3186	24.3555	27.8589	20.1988	49.5116	33.0533	36.866	28.1944	17.9401	11.0776	58.1082	16.0634	31.0417	10.4003	13.5235	18.2444	46.2216	26.1798	45.8019	30.1093	22.6954	33.8009	23.8715	23.0834	21.1658	15.7244	13.3004	12.1267	38.1688	50.6429	34.4516	11.1832	19.4301	21.7621	5.41117	11.9395
AL391219.1	0.352559	0.253238	0.639314	0.584807	0.951356	0.288496	0.88989	0.698765	0.451654	1.23581	0.607308	0.869548	0	0.457122	0.635977	0.858927	0.285574	0.239963	1.23867	0.890002	0.601247	0	0.932487	0.841693	0.960426	1.61814	4.9902	0.295783	0	0.618626	0.319021	0.289401	0.675876	0.460934	0.885631	0.370226	0.787607	0.307747	0.605096	0.858043	0.470187	0.153576	0.623055	0.720668	0.964652	0.644064	0.443739	0.72121	2.5461
AL391256.1	0.0917983	0	0.13317	0.190338	0.0825705	0.0375589	0.0289634	0.145554	0.1176	0.143012	0.126503	0.0377351	0.127892	0.0793495	0.0413985	0.0559113	0.0371785	0.0312404	0.0921491	0.115868	0.156551	0.0813171	0.145679	0.0365263	0.100029	0.0766049	0.433112	0.115523	0.116888	0.0966457	0.0830657	0.0753534	0	0.0400056	0	0.0963985	0.102538	0.400651	0	0.111707	0.0612131	0.159951	0	0	0.0418622	0	0.11554	0.112672	0
AL391261.3	0.873261	1.1761	1.54394	2.17278	1.47277	0.669921	1.4465	0	0.209759	0.382627	1.01537	0.807676	1.14057	1.27379	1.47681	1.79508	0.795763	0.891554	1.47926	0.826675	2.5131	1.01529	1.21259	0.521202	1.78418	0.683184	1.54504	0.549474	0.416976	0.68953	0.148161	1.88166	1.25557	1.28441	0.685512	1.37553	0.853494	2.00094	0.702552	1.59398	0.873464	0.855889	1.15744	1.00408	0.746677	0.598237	1.33954	1.8757	2.36494
AL391261.4	0.118008	1.52574	1.28394	0.14681	0.106146	0.289695	1.00529	0.140334	0	0.41365	0.243933	0.873164	0.246611	2.14211	0	0.215625	0.286762	2.16865	1.24382	1.04265	0.45281	0.470405	0.561818	0.422597	0.771535	0.443146	0	0	0.901569	0.372719	0.800868	0.581208	0.678686	3.39424	0.296438	0.371766	0	0.927079	0.303806	3.73365	1.41643	1.85057	0	0.723665	0.484331	0.905439	0.334188	1.59326	0
AL391416.1	1.39906	2.95325	1.5222	1.77604	3.33868	1.61212	2.48637	1.79957	1.42653	2.20184	2.86247	0.739422	2.68506	0.81445	2.35636	3.0259	1.1795	2.15713	2.49354	1.65779	3.17719	2.01074	1.67651	0.954314	2.24009	3.71696	2.42482	1.72471	2.3995	1.41282	0.81384	1.89843	2.21682	3.88223	0.896545	2.24873	0.988669	2.09354	1.13935	1.52877	2.91301	1.194	3.7844	1.31319	2.10933	2.59757	2.45267	1.57701	2.98988
AL391422.1	3.77545	4.48858	3.54115	6.96436	1.05391	3.35575	6.7775	4.79936	15.2604	3.80286	7.80418	2.08711	1.63238	6.92079	0.704534	1.42728	1.73997	0.797491	1.17617	6.07998	2.99727	2.76777	2.89242	0.310809	3.40466	5.70364	0	4.58735	6.46503	1.50769	3.18069	3.04568	14.2259	1.19145	0.817583	5.7419	4.21713	1.36368	4.35711	5.70323	0.781309	1.19092	3.4511	0.532237	3.20592	6.70684	3.80969	2.71645	1.41028
AL391422.4	11.3072	14.0433	22.9942	27.1873	3.27306	17.992	34.9294	14.9866	27.2982	10.0408	20.8444	5.98322	8.37771	9.94262	5.92437	7.21238	10.8407	3.44222	6.62449	18.6314	10.6758	15.2701	10.6684	1.74238	18.1455	18.657	3.92836	10.5556	11.7798	4.86992	9.65485	22.3517	13.065	10.805	5.49999	26.8132	11.1373	10.0135	21.1972	9.15629	8.53375	6.77023	7.95665	3.1938	12.0096	19.9201	19.2125	14.7867	8.98237
AL392172.1	18.372	11.7852	13.6918	13.2115	10.0297	10.8842	19.1488	9.28214	15.6112	16.8131	12.7869	48.3901	6.10298	13.5627	7.32742	10.5753	13.2255	23.7442	12.8722	12.7339	9.57594	6.0676	10.533	23.6418	14.3201	10.7673	16.1586	9.95632	11.1558	14.1991	11.3151	15.5602	23.4377	15.3419	20.7411	8.78205	25.6219	9.59427	23.9222	22.7442	22.7313	16.7922	15.2016	14.707	18.9596	12.8624	19.7986	20.3988	37.5794
AL441963.1	0.788361	1.23549	0.857746	0.980769	1.03144	0.791725	0.814047	1.10797	1.23948	1.2561	1.33332	1.23735	0.59909	0.371701	0.581775	0.916677	0.348314	0.951216	0.97123	1.71876	1.28334	1.6189	0.568676	2.30987	1.05429	1.07653	2.02884	0.450957	8.21315	0.301814	0.486386	0.529472	0.515227	1.7803	0.630117	1.2418	0.640428	1.68911	0.553526	0.784914	1.64877	0.374632	2.65979	0.878997	1.17658	1.17834	0.676534	1.05559	1.81153
AL445183.3	0.226143	0.974613	0.123023	1.54735	0.508527	0.138788	0.107026	0.403391	0.651839	0.528462	0.233729	0.418318	0.708883	0.439821	0.45893	0.826418	0	0.230881	0.340511	0.713597	1.73547	0.600969	1.07663	1.07978	0.36963	0.70768	0.800222	0	0	2.02372	1.22778	0	1.30059	0.739147	0.284037	0.712427	0.631498	0.592198	1.01884	0.963162	0.339294	0.886578	1.19895	0.693392	0.30938	0.619687	0.747152	3.33078	0
AL445189.2	7.23222	13.2231	5.96117	7.36145	5.51958	4.30405	11.4092	8.60048	9.68615	8.19422	5.20972	16.4862	13.2818	3.9782	9.48809	4.80535	3.46162	12.3062	8.90982	7.74542	11.7731	6.69768	3.82572	10.4643	8.59711	10.6988	10.8571	6.89494	3.34868	7.84485	6.8417	7.82555	17.6458	11.7476	5.50527	5.86858	10.0367	11.4781	5.64211	7.73398	11.8373	5.72796	9.29531	8.06369	6.29631	10.8098	7.44762	4.57286	14.2444
AL445433.1	3.75468	6.18708	1.68212	4.12152	5.95986	1.89767	2.50866	2.88914	2.9709	4.12899	4.79371	4.63026	6.00022	3.43642	4.18334	2.82494	4.29361	7.44118	6.98379	5.01795	8.19228	7.04327	4.20599	10.8094	3.971	7.18805	34.3877	2.22355	2.53106	6.27821	2.69802	2.17557	5.71601	5.48637	5.54812	3.13108	4.44063	5.20535	3.69591	4.83776	1.76732	3.46352	19.9063	5.1919	4.83452	4.59967	3.12733	8.13255	11.9627
AL445487.1	0.251477	0.541897	0.390872	0.715093	0.16157	0.308672	0.204027	0.299054	0.345172	0.20988	0.334173	0.221515	0.300303	0.326061	0.24302	0.393856	0.261897	0.220067	0.270469	0.36276	0.459497	0.143206	0.171035	0.128651	0.411038	0.224845	1.27124	0.18084	0.274465	0.869913	0.146285	0.30964	0.723144	0.32878	0.225612	0.33953	0.120384	0.282231	0.23122	0.2623	0.0359336	0.234738	2.09512	0.183588	0.196594	0.748174	0.169562	0.0881884	0.129722
AL445529.1	0	0.314432	0.15876	0.181531	0.393749	0.537314	0.414348	0.173524	0.280397	0.170493	0.301624	1.43956	0	0.189195	0.197414	1.06648	0.709164	0.893846	0.219713	0.736711	0.559902	0.775544	0.231564	0.696723	1.43101	0.547952	1.03268	0.183629	0	0.460868	0.792221	0	0.419599	0.190772	0.733093	0.45969	0.488964	0.764224	0.375657	0.177564	0	0	1.54723	0.149136	0.199626	0.15994	0.137742	0.716389	0
AL445645.1	1.28276	0.230346	1.16305	0.398957	0.288453	0.524834	1.01181	0.88984	1.23248	1.8735	1.54675	0.922769	0	0.831601	0.433866	1.17193	0.12988	0.982221	0.482872	0.80955	0.136724	0.852222	0.508917	1.02081	0.524164	1.47187	3.02607	0.807137	0	0.787787	0	0.13162	0.922169	0.279512	0.805574	1.01028	0.238804	1.67957	1.376	2.6016	2.24534	0.419079	2.26694	0.109254	0.292484	0.820181	0.908161	2.36166	1.15797
AL445669.1	0.300726	0.810026	0.163597	0.467652	0.270496	0.645963	0.213485	0.53643	0.722347	0.351375	0.388516	0.27814	0.785561	0.487395	0.508571	0.274743	0.456729	0.690807	0.339609	0.569366	0.673118	0.699274	0.357927	0.987178	0.245767	0.0941074	0.532068	0.0946114	0.287188	0.158303	0.612266	0	0.648572	0.393168	0.0944282	0.592117	0.50386	0.984382	0.0967753	0.182973	0.601591	0.196496	1.19577	0.614716	0.308561	0.164812	0.212907	0.738213	1.9003
AL445985.1	0.494729	0.710714	0.394733	1.6823	0.355998	0.60725	0.624371	0.980545	0.0633785	1.19464	2.69297	1.62693	1.6542	0.898042	0.223109	0.361588	0.921686	0.370402	0.546282	1.37379	0.506221	0.30677	0.942131	1.10237	0.91645	0.454132	0	3.69402	0.755935	0.868089	0.223833	0.0406103	1.09069	0.301844	0.207127	0.259761	0.957851	0.863693	0.212276	1.00338	0.197938	1.24993	0.874305	0.235965	3.29388	3.83205	0.902884	0.0404816	0.83366
AL450405.1	55.5645	178.052	60.7154	64.5073	92.0949	92.1607	54.6339	110.935	73.1765	357.915	88.2464	125.082	84.8357	46.1144	96.3978	75.0515	71.8761	130.94	151.102	134.07	126.055	158.958	73.1648	243.866	121.745	130.41	238.993	43.1001	74.1055	73.6275	104.838	65.0245	139.98	128.068	101.074	96.9547	155.831	255.576	51.0225	214.649	273.335	78.0893	214.591	81.1459	66.1865	72.061	69.1812	124.052	156.964
AL450996.1	0.141669	1.2211	0.308275	0.352489	0.127428	0	0.670472	0.449256	0.362976	0.331058	0.195228	0.524116	0.493427	0.122457	0.383332	0.172572	0.172128	0.723182	0.639946	0.35763	0.603998	0.18824	0.224821	0.338218	0.308742	0.354664	1.67101	0.118855	0.180389	0.447449	0	0.46516	0.339484	0.308695	0.415185	0.74384	0.105495	0.61831	0.425506	0.402252	0.330637	0.246845	0.500725	0.434379	0.193813	0.465848	0.490347	0.0579608	0.511551
AL450998.1	10.7563	19.8271	8.03696	19.5079	17.8347	11.2938	20.117	24.8119	13.9456	27.1042	17.6801	27.6479	16.5201	11.594	15.955	12.0765	12.5966	12.9662	44.2952	43.0198	25.1947	62.8514	9.25461	55.226	18.0047	13.1396	36.686	7.33886	10.8909	10.0963	9.32261	7.81877	32.2349	45.4073	25.0666	11.2272	23.4502	16.2895	9.50851	14.3507	19.962	20.4918	41.2241	16.9538	8.86466	8.23873	6.97294	13.8383	18.7179
AL451074.4	0.36231	0.780727	0.262799	0.150246	0.54315	0.296476	0.228626	0.430856	0	0.282221	0.374463	0.893599	0.252383	0.313177	0.490176	0.220671	0.440209	0.3699	0.545542	0.152437	0.308939	0	0.574967	0.288325	0.789592	0.60469	0	0.303964	0.461335	0.254295	0.327845	0.446108	0.868213	0.631578	0.303376	0.5707	0.539595	0.948776	0.155458	0.734813	0.483193	0.473471	1.28058	0.246867	0.495667	0.264752	0.34201	0.592927	1.74435
AL451074.5	0.521949	1.12473	0.993802	0.162334	1.05633	1.28132	0.617553	0.155174	1.00298	0.609857	0.944049	1.60916	0.545378	0.676751	0.353077	0.715279	0.634171	1.33221	1.57183	2.30582	1.83588	0.693532	1.24246	0.93457	0.853123	0.490008	2.77042	0.656842	0.996907	0.274755	0.708446	0.160667	2.06375	0.682394	0.65557	0.822157	1.02027	2.39193	0.503899	1.42909	0.652588	0.511566	7.60987	0.26673	1.42813	1.14421	0.615879	2.40237	2.35588
AL451081.2	2.92023	3.01524	0.992889	2.87608	2.24362	2.24025	1.72756	2.02575	3.62412	1.63495	2.26364	3.15106	2.54276	1.34099	2.38696	1.77861	2.14364	1.36648	3.20621	3.9163	2.95694	3.96105	3.28259	2.46915	3.57982	2.13229	8.18061	1.76091	2.09158	0.896709	1.98183	1.72291	1.9244	3.10204	2.75087	2.10827	3.26186	3.34563	2.58431	1.18452	1.3996	2.54412	6.45093	1.49232	1.99754	1.53374	1.49316	2.53884	5.27232
AL512343.1	1.00761	0	1.09629	3.34274	0.906321	0.824518	0.635824	0.399413	1.29082	1.17731	2.42995	1.65677	0.701892	1.74193	0.908808	2.4548	0.816167	1.02872	3.03438	1.69574	0	2.23141	0.533007	0.80185	1.64693	0.840841	2.37699	0.845344	0	0.70721	0.911757	0.413552	2.41456	2.63469	2.10927	1.58715	0.375162	2.63861	0.864679	0.817425	1.67974	0.438917	0	1.02983	0.918988	2.57702	1.58525	0.412242	1.21279
AL512430.3	0.900983	1.10942	0.14004	1.12088	0.463094	0.157986	0.365491	0.306126	0.742003	0.45117	0.399088	1.11109	0.268979	1.1682	1.21896	0.705547	0.781929	0.394225	0.581417	0.649843	0.658509	1.53922	0.204259	0.460927	0.210379	0.805568	4.55455	0.485929	0.491672	0.271017	0.873509	0.475444	1.11037	0.336555	1.2933	0.608229	1.15016	0.674112	0.497043	0.783134	0.386225	0.504606	0.682394	0.789303	0.528262	0.141081	0.1215	0.631917	0.464765
AL512504.1	0.364794	0.157216	0.0793801	0.544592	0.262499	0.268657	0.138116	0.260286	0.420596	0.170493	0.150812	0.449863	0.152468	0	0.197414	0.399931	0.177291	0.52141	0.549282	0.276267	0.373268	0.096943	0.115782	0.0870904	0.477003	0.182651	0.516338	0.367258	0.836095	0.230434	0.297083	0	0.1049	0.381544	0.183273	0.344767	0.162988	0.382112	0.281743	0.355128	0.0729758	0.28603	0.386807	0.298271	0.399252	0.39985	0.275483	0	0.526893
AL512504.2	0	0.192217	0.0970525	0.221945	0.10698	0.145986	0.225153	0.318233	0.228548	0.20845	0.0307312	0.0733354	0.124274	0.115657	0.0804549	0.108659	0.216761	0.0607135	0.0895425	0.225181	0.152123	0.118525	0.141558	0.141972	0.1458	0.074438	0.21043	0.149673	0.227163	0.125216	0.040358	0.0732218	0.128254	0.0777479	0.0373459	0.0468358	0.0332124	0.155727	0.191371	0.0723651	0.0594816	0.155426	0.472921	0.182338	0.122034	0.228138	0.112271	0.036495	0
AL512633.1	0.953254	2.98782	1.69716	0.646859	0.857431	1.80827	0.902288	1.54582	1.16568	2.22761	1.79133	2.03049	1.99209	1.34834	1.05519	1.4251	0.737043	2.74272	0.913401	1.53135	1.44093	2.53325	0.962668	2.68956	1.98302	1.7356	3.0665	0.545279	1.32414	1.18606	1.88198	1.38713	3.11496	1.81277	1.41498	1.36503	2.41994	1.13467	0.892402	1.68727	1.30019	1.47222	1.83778	1.68284	2.84535	2.08972	1.30886	2.02093	3.12918
AL512785.2	0.396244	0	0.323339	0.184857	0.356413	0.182387	0.0937646	0.883518	0.0951784	0.289363	0.204768	0	1.24209	0.128441	0.201032	0.271506	0.24072	0.101136	0.372898	0.875246	0.886918	0.065813	0.314409	0.118248	0.728616	0.185998	0.701067	0.311656	0	0.52146	0.672282	0.121973	1.28186	0.194268	0.684316	0.390094	0.11065	0.389114	0.510055	0	0.099084	0.323635	0.525193	0.0506228	0.271045	0.217161	0.280531	0.0607931	0.178849
AL512844.1	0.446693	0.756297	0.729012	0.912959	1.09057	0.626615	0.302007	1.13829	0.735747	0.708329	0.626561	0.236083	1.73362	0.413697	0.518005	0.874498	0.891637	0.2606	0.624557	1.772	1.71401	0.593537	1.11395	0.304694	0.625815	1.11829	1.58065	0.60229	0.243763	1.00774	0.692915	0.235718	2.29376	0.917723	1.20225	0.552842	0.748426	1.67107	0.739279	0.388266	0.542539	1.0007	3.04488	0.391324	0.349205	1.18908	0.572259	0.234971	1.15212
AL512844.2	0.4786	0.618789	0.104145	1.19082	0.516588	0.469961	0.362409	0.341488	0.919683	0.447366	0.692515	0.354125	0.800133	0.496436	0.518005	0.699599	0.581502	0.488626	0.720643	0.966545	0.979435	0.508746	0.455708	0.22852	0.469361	0.838714	0.677422	0.361374	0.365645	0.503872	0.389765	0.707153	0.688128	0.250288	0.480899	0.150775	0.320754	0.501321	0.616066	0.349439	0.574453	0.875614	2.5374	0.195662	0.654759	0.524592	0.0903567	0.234971	0.691269
AL513175.1	1.0188	2.19538	1.66271	1.35799	1.5055	1.25052	0.551047	1.47117	1.11871	1.44548	1.05298	0.717935	1.52077	0.377419	0.886087	0.93078	0.618927	1.18874	0.657448	2.84744	2.5131	2.12728	1.96324	0.521202	0.95156	2.0951	4.63513	1.00737	1.94589	1.0726	1.38283	0.358412	2.51114	0.665991	1.55383	1.2609	0.812851	1.90566	1.4051	1.9482	0.655098	1.42648	3.85815	0.743766	0.398228	1.83459	1.71736	2.23298	2.10217
AL513302.1	0.663107	0.57156	0.144294	0.494968	0.47716	0	0.627653	1.2617	0.254847	0.774789	0.41121	0.163548	0.277149	0.859775	0.717703	0.726978	0.161136	0.812397	0.599077	2.00874	0.508883	1.58597	0.420926	0.791546	1.08384	0.332014	0.938578	0.500689	0.506606	0.139624	0.720033	0.489885	1.33478	0.346778	0.666292	0.626703	0.740682	0.694587	0.170714	0.161384	0.397957	0.519933	0.703121	0.406639	0.544307	0.872195	0.375571	0.325555	0.478882
AL513325.1	0.49406	0.59146	0.179181	0.341467	0.493773	0.539047	0.311763	0.522249	0.632927	0.256565	0.737579	0.203091	0.688316	0.284707	0.445615	0.702136	0.533587	0.112091	0.495947	0.415736	0.772347	0.218825	0.522698	0.196585	0.538358	0.206144	0.388502	0.48358	0.629093	0.231177	0.745101	0.270368	0.947141	0.358851	0.620541	0.172939	0.919764	0.575016	0.565303	0.400807	0.32945	0.502166	1.4552	0.112212	0.150202	0.78222	0.310918	0.606402	0.396444
AL513523.3	0.346903	0	0.471793	0.107892	0.0780078	0.372576	0.3694	0.0515666	0.0833265	0.101332	0.448174	0.2139	0.271856	0	0.0586663	0.31693	0.158058	0.0885424	0.326464	0.218931	0.166388	0.230471	0.75696	0.103524	0.567011	0.108558	1.53442	0.327418	1.65643	0.0913052	0.0588567	0.213568	0.249387	0.283462	0.326784	0.54643	0.242179	0.454214	0.279089	0.0527673	0.0867458	0.113334	0	0.177277	0.355941	0.14259	0.491198	0.266115	0.939472
AL583805.1	2.13793	7.37108	1.27935	2.12777	2.49992	3.54263	4.14842	4.32208	1.84872	2.3731	2.87253	3.69108	3.12745	2.3562	4.77252	2.92982	3.11711	4.36543	7.8869	5.397	4.92207	6.10759	3.0535	11.3565	4.19332	3.88038	9.83474	1.07618	3.67504	2.4759	3.77237	2.10592	1.69064	4.47219	3.75934	3.36759	4.41787	4.47884	1.5136	2.6016	2.56611	2.65417	4.53387	4.80717	1.31618	1.64036	2.32086	4.0673	7.33383
AL583856.1	1.18576	1.11093	1.4584	1.0262	0.510097	1.89841	0.683179	0.85832	1.98137	3.73475	1.91823	1.14439	1.29286	0.200536	1.11599	2.35503	1.19015	0.684254	1.47493	1.88711	3.69267	1.09605	1.71811	0.430785	1.76959	2.1296	2.91888	0.713667	0.984683	1.03127	0.839711	0.952183	1.70488	0.74143	1.23031	1.29932	2.0731	1.62007	0.663627	1.12925	0.515669	0.741097	1.91331	0.632303	0.775839	1.41273	4.96395	2.59439	1.86159
AL589674.1	1.17903	3.26654	0.549772	2.72404	3.18154	2.68763	1.7537	1.60239	1.94198	2.95202	2.43716	3.32338	4.57584	1.09194	3.19026	1.53881	2.04647	3.26727	1.52169	6.16531	4.7395	3.13324	2.67294	1.4074	1.37651	3.58418	2.38404	0.847853	0.643404	2.83724	3.65785	1.03695	2.90606	1.76167	1.05776	2.38779	2.06951	1.76429	0.216811	1.02481	1.17931	0.66033	6.25089	1.89362	1.613	2.40005	1.11297	2.48079	1.21639
AL589826.1	1.23396	0	1.1188	1.79097	1.10992	5.80598	1.75197	0.978272	3.16158	0.480594	0.425115	3.29704	0.859564	1.06662	0.27824	1.12734	0.749632	0.209967	1.85801	1.81709	1.57827	1.6396	2.28459	0.736482	0.336149	0.514863	2.91095	1.29405	0	1.0826	1.39572	0.759677	0.591391	0.537756	1.80816	0.323948	3.90522	1.61567	1.05892	0.250262	0.822828	0.806272	4.36139	1.47136	1.40678	2.0288	1.35895	1.00969	2.22784
AL590556.1	0.822637	2.27914	0.511451	1.46202	1.58559	0.72124	0.667418	0.838519	1.12913	1.51044	0.971692	1.7391	1.71913	0.761871	0.794971	0.858927	1.1423	2.51961	1.76953	1.63167	1.95405	1.09307	0.932487	1.68339	0.960426	2.64787	6.6536	1.62681	0.448918	0.24745	0.797552	0.434101	0.844845	0.921868	1.18084	0.925565	1.83775	2.76972	0.75637	1.28706	1.52811	1.38218	1.24611	1.68156	1.76853	1.67457	0.443739	2.16363	3.39481
AL590617.1	0.45531	0.490564	0.577947	0.188811	1.22862	1.02458	0.215483	0.54145	0.583286	0.354663	0.784304	0.655067	0.158583	0.491957	0.410664	0.277314	0.553204	0.619797	0.45705	0.766259	0.388238	1.00831	0.361276	0.181167	0.248067	0.664917	0.537047	0.381987	1.1595	0.479352	0.823994	0	0.763749	0.496059	0.285936	0.358595	0.254288	1.39103	0.293043	0.369371	0.151805	0.595003	0.40232	0.387793	0.519081	0.332709	1.00286	0.279421	1.09605
AL590682.1	3.79513	6.04458	1.61575	4.10555	4.00731	2.43041	5.15406	2.94335	4.43908	3.66313	3.41081	3.8662	4.82755	1.49761	4.24154	2.71349	1.40338	2.19001	5.46599	4.79023	2.74363	4.16573	4.45154	3.54539	2.42731	2.89161	8.17436	2.69945	3.15156	2.08463	1.34378	3.04754	4.74488	4.53029	1.65798	1.81938	4.23911	4.32098	1.4868	2.00792	2.6407	2.37194	10.4978	3.71018	2.93462	3.07466	1.5576	4.45557	7.14982
AL590867.2	99.1747	151.866	53.6063	107.582	108.623	106.924	133.056	98.3065	120.787	106.382	109.851	212.188	117.028	66.6816	117.339	76.8005	91.1834	187.466	181.453	203.395	139.029	115.579	85.8464	305.282	121.627	160.858	216.583	54.4926	93.6189	72.4598	99.1051	74.2682	164.319	157.054	85.6476	115.812	151.485	123.702	54.7582	115.739	85.2262	86.4569	201.297	95.6514	126.471	116.082	85.227	154.3	264.111
AL592114.1	2.11535	3.54533	1.53435	2.92403	4.86249	1.29823	2.78091	1.53728	2.70992	3.15819	5.34431	4.20282	1.71913	2.74273	2.8619	3.00625	1.28508	3.95939	3.89297	4.89501	4.05842	4.05996	2.05147	3.22649	3.26545	4.56021	11.6438	0.739458	1.34675	2.22705	2.87119	1.0129	5.23804	3.07289	4.13294	3.70226	4.59438	5.53944	1.21019	2.43112	1.9983	1.38218	6.85361	4.32401	5.14481	5.15251	1.44215	3.46181	7.63831
AL592148.1	1.02044	2.47376	0.138781	2.22161	0.917862	0.313132	0.603676	0.758435	0.735333	0.298076	1.9775	2.3595	0.533123	0.496158	1.72571	0.233068	0.929881	2.86499	1.15238	1.449	0.326295	0.508461	0.809692	1.9794	1.25093	0.478996	3.61089	0.802602	2.43626	0.805743	1.21192	0.628227	0.733591	2.00118	0.16021	1.0046	0.997341	2.00416	0.820959	1.24175	0.893092	2.16697	4.73382	1.17331	0.872522	0.699063	0.481632	2.50495	1.84235
AL592293.2	1.42475	2.82452	1.24011	0.921687	1.02522	1.95864	0.3776	1.42321	0.657075	0.665883	1.29583	0.491958	1.90554	0.66503	0.771026	1.56198	1.86956	0.174551	1.02974	2.08605	2.04098	1.43877	1.17572	0.408171	2.14244	1.64074	4.03325	1.1475	6.74864	1.97998	1.315	1.26308	2.37625	0.596067	2.29055	1.25676	1.46411	2.38782	1.02702	1.1096	1.36808	1.93635	4.83431	0.640714	0.311865	3.31072	2.47465	0.489641	0.411569
AL592295.1	1.8621	2.76728	1.8164	2.55621	1.84818	1.6551	1.39788	2.97797	1.72742	1.95065	1.19456	0.712656	3.08626	1.0823	2.25865	2.46383	2.34048	1.83555	2.80382	3.07977	2.62808	2.04765	1.83417	1.99283	1.99408	2.17011	4.08982	1.45449	1.47168	2.09563	1.39445	1.58123	1.2925	2.4345	2.09686	1.71942	1.72133	2.18591	1.2398	1.48459	2.56901	1.5943	4.0851	1.96879	1.66904	2.1818	1.4547	2.52195	2.55042
AL596275.1	0.841397	2.92884	1.40839	1.6909	1.45542	2.14497	1.77661	2.23207	1.74121	1.5881	1.47167	0.558712	1.35256	1.3427	2.01399	0.591308	1.17958	0.792944	1.85165	2.04234	1.90401	2.14999	1.12983	1.15889	2.11578	1.45829	4.12246	1.05885	0.98895	1.09025	1.22988	1.35477	0.930581	2.20008	1.46326	1.12144	1.08442	1.86438	0.999754	1.89024	1.8774	1.26871	2.05885	1.1907	1.15109	1.34791	1.6496	1.35048	2.10337
AL596276.2	0.514459	1.84764	0.373158	0.853358	0.77124	0.631466	0.973906	0.815719	0.32953	0	0	1.90329	1.43347	0.66704	1.62405	0.62668	1.4585	2.4511	0.774637	1.51515	1.09669	2.2786	0.27214	1.22821	0.560587	0.643968	0	0.431611	0.655067	0.722166	0.23276	0.633446	0.986248	0.672602	0.646163	1.08048	0.95774	1.3472	0.441483	1.04339	0.514578	0.6723	1.81834	1.22688	0.234606	0.563897	0.485633	0.21048	0.619219
AL603766.1	1.02582	0.828934	0.511547	0.957136	0.768917	0.472173	0.687772	0.559118	0.739209	0.499412	0.530114	0.790647	0.535933	0.916936	0.693924	0.312396	0.88285	0.785481	0.643586	0.917145	0.710699	0.511141	0.33915	0.459192	0.698623	0.802535	1.20997	0.376522	0.489821	0.764991	0.638161	0.736795	0.860367	0.894101	0.375793	0.269306	1.05034	0.447716	0.495172	0.416099	0.299267	0.335137	0.453216	0.567906	1.28644	0.655898	0.16139	0.839384	0.308677
AL603825.1	8.51429	30.5785	10.8076	17.6538	12.764	15.6761	18.8045	10.1251	19.088	12.4354	26.3997	25.3745	28.1722	14.7193	16.3188	15.5573	12.9312	36.2194	22.4354	41.196	29.9477	19.7982	16.8897	31.3373	30.1526	25.756	35.1497	9.82185	8.13102	17.1808	18.2978	18.3462	29.5843	14.8421	14.2587	16.7643	30.1161	16.7222	7.30654	14.6779	16.3229	17.6171	22.5702	18.8545	17.4723	15.5542	12.7256	13.9338	46.1163
AL603882.1	1.41697	0.898046	0.997555	1.86649	1.64939	1.73924	1.02563	1.18944	2.08218	2.04517	1.98137	1.23346	1.21929	1.18879	0.789368	1.82759	1.31653	0.425485	1.38054	2.41973	1.81235	2.43653	1.9841	1.09445	1.63484	2.191	10.028	1.25871	1.91037	1.31628	1.81013	0.718402	1.91746	1.96151	1.77971	1.05033	2.32755	2.83751	1.07291	1.72428	0.833702	0.87139	6.18664	1.36303	1.71045	1.18769	1.33757	1.84147	4.2136
AL606495.1	0.279272	0.902686	0.379814	0.694862	0.502397	0.771274	0.79302	0.747241	0.134163	0.978922	0.432959	1.46369	0.875423	0.18105	0.850121	0.510285	0.593804	0.997927	1.26152	1.76249	0.714397	0.927696	0.553987	1.91685	0.456468	0.611756	1.97644	0.351447	0.5334	0.367523	0.758115	0.257898	0.702686	1.00408	0.52615	0.329925	1.79367	0.914155	0.269614	0.8496	0.698341	0.638671	3.70155	0.642219	0.573096	0.612218	0.790871	1.45679	2.26895
AL627422.1	0.0978654	0	0	0.121751	0.176056	0.360371	0.092633	0.116381	0.376119	0	0.505741	0.241375	0.818067	0.126891	0	0.35764	0.118907	0.0999156	0.442077	0.741157	0.250347	0.390112	0.310615	0	0.159961	0	0	0	0	0.3091	0.132834	0	0.422131	0.127949	0	0.770773	0.109314	0.768836	0	0.238181	0	0.127891	0	0.200048	0	0.53635	0.554291	0	0.706763
AL645568.3	0.538879	0	0.195436	0.670399	0.48471	0.661441	0.850113	0.42722	0	0.839518	0.556955	1.32909	0	0.465802	0.729059	0	0.218247	1.10034	0.270469	1.8138	1.60824	0	0.855173	0.428837	0.880795	0.674536	2.54248	0.904198	0	0.756446	1.21904	1.10586	1.03306	1.6439	0.225612	0.282942	0.401281	0.470385	0	1.3115	0.718673	0.93895	0.952328	0.734352	0.737226	0.393776	0.508685	1.10236	3.24306
AL645940.1	1.43338	3.29465	5.4064	2.37762	2.40668	3.1669	2.44214	2.27275	2.38715	0.446613	2.56787	1.29627	0.998483	1.8585	4.00778	1.39684	0.696628	2.53658	1.29497	1.08553	0.488893	2.53945	0.454941	3.1939	2.34286	0.956917	6.08653	2.28485	4.74538	1.30786	4.6693	3.29449	0.824363	2.49867	3.72069	1.50521	0.426952	2.25215	4.92023	2.67452	1.62488	1.87316	3.54638	1.95333	0.522926	0.733192	2.34532	2.46304	1.72526
AL645941.2	0.278245	0.799437	0.706379	0	0.083425	0.113843	0.0877894	0.110295	0.534679	0	0.383437	0.571884	0.387646	0	0.250962	0.16947	0	0	0.69827	0.468269	0	0	0.588747	1.10713	0.45479	0.34829	0	0.350155	0	0.390583	0.251776	0.1142	0.266706	0	0.232985	0.146094	0.517993	0	0.238776	2.03154	0.649389	0.363613	0.491725	0.75835	1.14198	0	0.262654	0.910704	1.33962
AL662791.1	0.716239	0.385848	2.0456	1.55933	0.563711	5.7144	1.77961	2.23583	2.75267	0.627653	3.51625	0.993671	3.18066	1.62516	0.847886	0.654356	1.95803	1.37108	1.88731	2.48611	1.37414	2.73612	1.70495	0.641227	1.75603	3.36204	1.90084	0.225336	0.683998	0.942575	0.972157	4.18901	2.44579	2.10692	2.13655	1.41025	0.80003	0.703351	2.3049	0.980524	0.447753	2.33997	0.949324	1.55557	0.857384	0.588801	2.19735	0.549439	0.969849
AL663058.1	2.25118	0.346498	0.524853	1.40031	1.15708	0.592111	1.21761	0.38244	1.54496	0.187881	1.49573	0.793186	2.0162	0.208489	0.435095	0.881435	0.781486	1.64167	0.726359	2.02961	2.05667	0.213659	0.765537	0.767777	1.0513	0.805112	5.68996	0.809423	1.84272	0.507869	0.873014	0.791957	2.08076	1.05114	0.605892	0.759855	1.43688	1.68432	0.827936	0.978363	0.80418	1.05067	4.26254	0.821725	1.53989	1.23376	0.303578	0.789449	0.580627
AL669983.1	9.81732	15.0008	2.52469	8.66038	5.13772	4.38187	5.4065	6.36799	9.26104	6.46535	7.56385	11.0061	12.6826	6.71165	7.72772	6.19684	6.07249	8.01838	7.52551	14.8698	10.7303	8.77548	7.36489	16.8325	11.3783	6.25607	21.4751	3.36942	8.86401	3.3826	8.7219	2.85715	7.18596	7.46771	4.25966	7.02906	7.97514	8.41368	3.44648	6.51627	7.32007	7.46436	11.3561	5.10813	7.32589	7.04339	4.21238	13.1451	10.3125
AL671277.1	25.2656	77.2314	72.144	21.6895	8.22656	19.0141	49.0199	53.2936	18.1242	55.4353	18.7282	28.6198	149.798	11.8585	48.1801	19.4271	8.26483	36.1246	14.7181	22.4387	50.8131	31.4447	40.3674	6.55046	41.0163	39.7829	11.3272	17.696	11.5729	34.2427	31.9657	22.1706	82.6804	32.5838	7.68216	49.702	8.17272	28.8901	13.0973	48.9698	36.7066	6.8724	18.1834	7.59496	17.048	18.5459	69.8772	39.5702	64.6051
AL671883.2	1.54649	4.44329	6.79273	2.92152	0.772797	6.53832	4.6625	3.88248	2.42143	7.76322	6.98545	2.54284	9.09698	2.9706	6.43181	4.70958	4.52351	2.28062	1.63865	2.81954	6.52013	2.3593	8.27156	1.98278	3.08945	7.67151	1.62144	2.45073	0.875186	1.62815	8.70723	2.5389	6.58825	2.32141	1.51076	4.69152	1.66343	7.94955	3.46526	2.71829	6.41656	1.72157	2.12568	2.92703	3.83963	2.19736	8.97531	12.7949	5.17057
AL731892.1	0.0476191	0.820899	0.207241	0.473929	0.0428323	0.292247	0.315512	0.396397	0.457527	0.111278	0.196866	0.176171	0.199026	0.493938	0.322123	0	0.173573	0.340316	0.645314	0.36063	0.243626	0.316366	0.151138	0.341055	0.311333	0.119213	0.337006	0.0599258	0.363804	0.150401	0	0.293164	0.205399	0.498056	0.299049	0.37504	0.0531899	0.997595	0.0612965	0.231787	0.14289	0.497833	1.26231	0.194677	0.260585	0.260976	0.449509	0.116894	0.343895
AL732414.1	0.495305	0.853849	1.29336	0.985904	1.42565	1.09432	0.937646	0.942419	0.951784	0.925961	0.716687	0	1.65612	0.513764	0.134021	0.724017	0.481439	0	0.596637	1.37539	1.90054	1.05301	0.943227	0.118248	0.809573	0.991987	0.701067	0.747975	2.27044	1.77296	0.806738	0.48789	1.28186	0.259024	1.24421	0.780189	0.33195	1.29705	0.892596	0.361636	0.891756	0.906177	1.05039	0.404983	0.54209	0.651483	1.87021	0.364758	1.43079
ALDH3A1	6.86707	0.561932	19.6086	0.64884	0.0912181	7.78873	1.06961	0.465166	0.640304	0.440115	6.63323	1.78659	0.423858	0.582312	0.372407	0.661788	0.404855	0.502893	0.349028	0.768019	0.46325	1.694	0.367854	0.380459	3.12572	2.23055	0.820237	0.21878	0.608754	0.198282	0.412944	0.624339	0.47909	0.606108	0.163767	0.547685	2.44353	0.531134	2.34973	0.74044	0.68107	0.889822	0.460851	0.429403	5.7676	5.14502	4.00699	0.284508	0.732379
ALDH7A1P1	1.99944	3.27128	2.05456	3.27051	0.732703	2.40874	1.47198	3.03819	1.28072	1.81704	3.02323	2.32872	3.94625	1.53627	5.61054	3.51807	3.46405	1.81451	4.18142	5.46803	6.44076	0.39359	2.11534	1.32596	2.23924	3.93956	2.62043	1.86384	1.83872	3.15753	1.55796	2.68984	5.96252	1.64589	1.6277	1.10814	1.9852	4.07237	2.00179	1.75722	2.96283	2.41934	2.35566	1.32452	1.06376	6.45299	2.20198	1.63606	2.54029
ALDOAP1	0.684513	1.13464	1.43223	1.04809	0.899876	1.29261	0.946953	0.500933	0.91064	1.10742	1.41495	0.129868	1.98066	0.409629	0.92609	1.63559	0.95964	0.483821	1.26855	1.1963	1.75103	0.699644	1.33697	0.314269	1.80735	1.18638	1.86322	0.463842	0.402277	0.720659	0.714689	0.583499	0.529948	1.23913	0.595213	0.995283	0.411704	1.37886	1.01668	0.640746	1.47468	0.756909	1.39581	0.215265	0.50425	0.808008	1.54084	1.1633	1.14079
ALDOAP2	2.95415	3.86494	2.12364	2.42822	2.13525	2.52528	1.89743	1.75652	2.43289	2.9586	2.50802	1.04087	1.43314	1.09437	2.56932	3.37364	1.53828	2.26203	2.62124	1.7312	3.64352	2.38321	2.67891	0.566735	3.88008	4.16005	2.9867	2.32352	1.6121	1.99938	1.79004	2.6631	1.4411	2.41391	1.39141	2.24355	0.530317	2.76286	2.58038	1.09129	2.2689	0.965129	3.91552	0.593078	2.52594	1.85031	3.68497	1.81294	2.28581
ALG1L15P	0.643398	1.23238	0.622244	1.06724	0.25721	0.877478	0.74433	0.850135	0.82424	0.668231	0.812752	0.969754	1.04577	1.0196	0.677027	0.522496	0.434296	0.729862	0.107643	1.3535	1.82873	0.569937	0.794141	0.512012	0.934782	0.626395	0.505934	0.719714	0.819247	0.451581	0.48516	0.704184	0.719501	1.0281	0.35916	0.900853	0.159704	0	0.828197	0.695944	0.929568	0.560532	1.51605	0.14613	0.391206	0.940301	0.877279	0.877442	0.774413
ANAPC10P1	0.10209	0.219989	0.111075	1.01605	0.183655	0.626545	0.193263	0.364213	0	0.238568	0.7386	0.125897	0	0	0.690596	0.932693	0.24808	0.312685	0.30744	0.902008	0	0.13565	0	0.121864	0.500596	0.894528	0.722502	0.128474	0.779954	0.214961	0.415702	0	1.17427	0	0.256451	0.321617	0.342099	0.534682	0.131413	0.124231	0.204227	0.133412	0.541251	0.208683	0	0.559502	0.385478	0.501215	1.10591
ANG	18.9736	7.09934	20.9026	6.32082	2.21362	21.1939	16.1181	4.2011	13.0432	12.6151	12.5127	15.0277	9.70525	3.8085	8.27015	9.57374	8.43991	13.1707	21.1579	7.41502	11.5247	3.32277	33.6376	6.34919	18.3608	19.3279	3.09009	3.64651	5.76184	3.84465	4.90277	12.9028	7.98998	13.4928	8.32586	7.87805	17.1142	4.3657	16.4525	10.5782	22.2336	5.96529	2.73578	5.67967	28.4552	11.6602	12.2526	20.4135	20.6395
ANGPT2	8.52896	27.7847	16.4809	36.1989	6.20209	34.3988	34.0523	17.9437	21.6217	26.1666	19.5611	9.50535	18.2963	6.42002	40.4544	29.0863	24.7769	12.2574	14.8355	11.7065	50.4721	16.32	81.6754	2.51023	27.0594	39.1489	5.92932	10.6067	14.6258	14.6509	23.1756	32.2063	49.0515	4.84147	25.876	62.6065	24.4345	42.3875	29.2154	4.22081	29.9421	43.9041	52.0141	9.91586	6.77399	15.2534	18.625	7.15713	16.2456
ANKFN1	2.40232	2.49115	3.07763	4.59005	2.80244	7.12518	1.53661	3.80258	2.94625	0.718496	6.49113	0.647106	6.03122	3.11481	1.70826	2.3221	3.00849	0.878934	2.25924	3.50826	2.89438	1.05675	3.13576	1.58552	3.22971	2.68892	0.290128	2.71364	2.85011	5.60216	4.40694	2.68537	4.04347	0.728919	2.96583	2.24719	3.45265	3.09178	2.60684	0.389112	1.39416	2.97865	5.95525	0.695529	3.07343	8.34887	3.05716	0.181141	0.5033
ANKRD22	24.1721	11.2221	6.84217	4.8897	2.44527	3.57807	10.7268	15.9696	4.78341	7.5392	9.44477	10.9057	11.8414	57.4165	4.20972	10.9521	1.03469	8.15929	14.1543	21.5804	5.4042	2.61125	6.65321	20.9564	3.9081	6.02684	1.39081	9.10928	6.7563	11.345	8.66906	0.887239	11.9145	1.7557	14.8511	5.31402	13.4634	4.80319	24.2849	44.0422	10.9095	14.0821	1.56285	16.8049	32.9348	5.16976	4.14306	8.84429	21.052
ANO6	34.8705	17.0809	40.1819	31.2474	44.3044	22.8094	23.2524	50.6399	39.0867	54.3864	40.1721	29.3595	35.1898	35.4801	25.0852	50.3401	59.0169	18.1066	18.2249	37.2538	62.8059	44.3646	94.6286	14.8595	69.411	23.3903	29.0735	42.3559	18.431	75.1798	46.4787	21.0053	38.6009	18.1764	32.0409	27.4146	59.6529	32.6705	81.7072	47.3903	24.5026	37.8046	32.6699	14.0966	48.5635	50.287	49.5539	35.2701	31.2607
ANP32AP1	0.581361	0.683318	0.172508	1.24925	1.04584	1.10281	0.350177	0.754198	0.710913	0.926284	0.819357	0.130351	1.6567	0.890835	0.786533	1.15883	0.899	0.161874	0.954953	2.20139	2.16315	1.4045	0.838717	0.315439	0.863846	1.25696	3.74033	0.465569	1.21133	1.61361	0.789086	0.911046	2.58362	0.621875	0.730192	0.832492	0.295169	2.9064	0.748342	0.707446	0.792949	0.552529	1.96141	0.540166	0.506128	1.27446	0.898014	0.648686	0.381679
ANP32BP1	1.61927	1.8861	1.38086	1.57891	1.61396	1.98755	0.704211	1.09292	1.34556	1.27837	1.71882	0.593666	1.09748	0.794413	0.71051	1.27945	1.43569	0.670212	1.71332	1.60194	2.40696	1.27932	1.52793	0.417926	1.71677	3.23209	1.85834	0.49567	0.83588	1.4744	0.178204	1.23938	2.1394	1.14434	1.20929	1.51659	0.87991	2.29208	0.95768	1.38464	0.612839	1.83012	3.24834	1.56552	1.13757	1.48706	1.15673	1.55775	0.632109
ANP32C	0.805134	1.38796	0.788396	1.1018	1.23114	1.08708	0.838296	1.53193	1.23772	0.75259	0.998569	0.595733	2.52383	1.46149	1.30714	0.588457	0.68477	0.822	0.969853	2.33736	3.19237	1.28377	2.04433	0.480541	0.263197	1.81407	4.55843	1.11454	2.15289	1.78006	1.09282	1.38789	2.54676	1.78947	1.31463	1.1414	0.449662	1.89755	0.518194	0.489875	0.885853	0.946941	1.70744	0.658312	0.881185	1.50026	0.456013	1.18585	0.581451
ANP32D	0.177381	0.382231	0.064331	0.294231	0.265917	0.508023	0.223863	0.42188	0.454477	0.0690854	0.183331	0.0729152	0.247125	0	0.239982	0.108037	0.143679	0.120731	0.267088	0.373152	0.680631	0.314257	0.562989	0	0.0966428	0.148023	0.418449	0.223224	0.451724	0.373495	0.321014	0.291209	0.510075	0	0.519847	0.55881	0.198132	0.464505	0.684988	0.215851	0.236563	0.386339	0.626949	0.181293	0.16178	0.129618	0	0.0725717	0.213501
ANTXR1	68.7038	45.5333	66.232	92.2098	65.4404	72.7276	40.2313	117.262	63.3791	39.0558	74.3986	46.0443	66.1865	84.3058	29.2353	63.5598	83.821	27.3294	33.4564	86.2718	109.899	114.814	75.3752	34.23	87.665	57.7784	50.6495	39.2721	60.2136	128.207	66.7271	36.2814	82.6988	37.3273	121.281	84.8108	73.4647	65.5948	142.257	47.3507	28.8697	99.1444	123.426	32.6181	76.9144	100.892	17.6947	122.229	21.8859
ANXA1	551.603	65.1661	215.089	125.454	17.8209	481.837	77.9108	152.524	207.292	473.153	509.163	786.268	82.5475	171.946	75.2957	526.673	298.485	266.135	50.389	282.842	329.767	57.3145	301.597	80.9481	277.436	328.43	70.6363	277.097	90.2298	52.0945	96.2326	270.903	303.902	49.8695	45.3613	73.982	481.405	155.551	269.418	350.95	201.906	80.8613	51.9264	64.6407	587.678	413.923	620.669	475.202	259.965
ANXA2P2	33.2781	19.6662	37.4179	13.0154	9.26017	51.9123	21.0695	26.2723	24.4883	91.6804	49.0033	40.7639	18.7233	10.2458	24.9958	74.0244	23.8677	41.7588	11.2282	68.6248	82.9213	3.32743	30.6443	12.8206	44.7513	29.8833	31.9006	28.3626	10.4162	8.49519	14.88	23.8449	29.1243	17.8978	7.6186	23.4043	23.8691	48.2357	19.8423	95.5502	38.685	9.74483	27.4383	8.98645	58.5454	55.9339	27.999	100.337	69.7271
ANXA2R	16.5576	19.48	9.91333	19.2076	3.14553	4.26323	9.75014	5.48833	22.8572	3.64131	13.056	3.7845	12.7767	12.6465	4.6025	2.6081	4.16225	6.33915	32.0237	4.77434	8.18506	2.87652	9.58922	1.24949	4.43277	23.644	7.40792	3.26322	4.54374	2.60476	2.32487	25.5717	17.6153	14.6492	6.72296	14.352	4.72994	9.22002	3.15412	9.00316	7.25751	6.1866	3.65764	3.40399	8.85248	11.0561	27.2174	3.0951	4.46689
ANXA5	477.987	1470.43	617.821	904.78	228.288	1195.72	661.725	1793.84	1356.31	1009.83	885.113	795.709	607.76	382.126	650.422	589.339	1400.94	529.562	348.155	1935.79	1710.59	586.668	659.198	455.58	587.731	770.087	187.615	647.24	320.381	456.467	899.966	913.157	1166.37	260.592	405.272	442.775	722.837	633.074	567.377	998.705	1146.39	513.91	448.725	336.572	936.461	817.49	853.119	904.593	580.837
AP000281.2	0.179626	3.09655	0.390872	1.78773	1.13099	0.661441	1.02014	0.64083	1.38069	0.839518	0.556955	1.77212	1.12614	0.931604	1.45812	0.328214	1.30948	0.733557	2.70469	1.58708	1.14874	2.14809	0.855173	1.28651	2.05519	0.44969	7.62743	1.13025	1.37232	0.756446	1.21904	1.10586	2.32439	1.40906	2.70734	0.565884	2.20705	2.82231	0.23122	1.53009	1.07801	1.40843	0.952328	0.91794	0.737226	0.393776	1.01737	3.30707	3.24306
AP000343.1	0.294867	0.317698	0.320819	0.917083	0.663066	0	0	0.350653	0.56662	0.34453	0	0.363629	0.616207	0.573481	0.797862	0	0	0.602089	0.221996	0.930457	1.13144	1.3713	0.467939	1.58391	0.481959	0.184548	2.08681	0.185537	1.12638	1.08653	0.200113	0.181533	0.423958	0.385509	0.370355	0.232233	0.988089	0.386082	0.37956	0.179409	1.17974	0.578003	3.1266	0.452055	0.2017	0.484805	0.278345	0.723832	0.532367
AP000354.1	0.871346	2.68232	2.84411	2.01316	1.34358	1.98626	3.29903	2.51648	1.43519	0.727214	2.05845	3.07012	1.56079	1.12977	1.34727	0.682339	0.907449	3.81257	2.99889	3.14233	1.91054	3.96956	1.18524	6.53789	1.62767	2.18139	8.80946	0.469945	1.90199	1.83471	1.8585	1.83922	3.75845	4.71952	0.938069	1.17644	2.08561	3.58565	1.28185	1.36327	1.49408	1.30135	3.29973	2.41724	2.04354	2.31948	1.64505	4.58348	3.59581
AP000459.3	0.36196	2.1272	0.68023	1.92401	1.74627	1.97908	2.58513	4.3044	0.948473	0.499818	0.952259	7.70999	2.13172	0.682636	3.3834	1.14237	0.479765	3.897	0.94139	2.78274	1.17844	0.65584	0.939947	3.57439	0.968109	1.1121	0.931504	0.703964	0.628485	2.35573	4.82359	1.09393	2.41288	0.258123	3.05838	1.9696	3.05067	1.20637	1.48249	1.16122	3.42296	5.59015	3.83802	1.10983	0.405154	0.75742	0.341679	0.0403877	1.66345
AP000529.1	0.10109	0.871337	0.714916	0.188643	0.090928	0.558367	0.239212	0.420753	0.291383	0.531521	0.470163	0.186995	0.316883	0.327679	0.547065	0.554134	0.184237	0.516038	0.380536	0.829374	0.711137	0.0671609	0.721909	0.362011	0.247846	0.442883	0	0.318039	0.193079	0.425712	0.27442	0.373412	0.654059	0.660823	0.126969	1.03502	0.169374	0.794167	0.195188	0.861099	0.556123	0.462368	1.60785	0.154979	0.553193	0.332413	0.524841	0.68242	0.912562
AP000553.2	10.4284	3.69786	4.59592	0.656887	0.593676	3.40257	0.874628	2.98259	2.02929	1.38813	2.31935	0.162787	1.3793	2.05386	2.32169	1.68839	2.4058	2.6954	1.98763	0.666467	1.51955	2.28019	0.628453	4.56961	1.72609	0.66094	0	1.16284	9.07649	1.6677	2.15005	8.12677	0.759181	9.14686	4.80815	2.07929	0.884685	2.41975	0.849597	6.26471	5.14937	2.76008	3.49925	3.50781	1.26414	2.17035	2.9906	0.810103	0.953309
AP000769.1	17.8723	4.95867	11.6839	9.8289	11.3496	22.5492	13.4681	9.21294	15.5505	14.7432	5.23237	17.1686	4.80891	4.97275	7.26432	7.21804	6.33743	17.6986	23.7348	3.63067	7.30911	13.3007	6.39068	16.3439	7.39709	10.1776	4.0714	4.34381	6.0067	4.68383	3.27955	14.5447	11.3595	34.3975	6.40676	11.4178	13.7086	4.41907	8.98507	5.18043	6.44475	21.4011	28.8736	6.97733	21.0402	3.53121	18.8259	12.3333	6.50891
AP000781.1	0.821315	0.786584	0.8936	0.794707	0.410419	2.12824	0.345512	0.976699	0.701443	0.746389	0.943182	0.337614	1.33495	0.473291	1.11117	0.500235	0.55439	0.186338	1.37409	1.26704	0.93377	1.09131	0.579281	0.447715	0.894956	1.71345	1.93751	0.689051	1.04579	0.576456	1.11478	1.01127	1.57451	1.55102	0.916955	0.718727	0.917398	1.43384	0.587342	1.11049	0.730227	0.477023	1.45146	0.373079	0.374539	0.800214	1.29216	0.784055	0.98856
AP000781.2	0	0.327334	0.220367	0.314966	0.0683177	0.186454	0.287567	0.0301074	0	0.266234	0.157001	0.249772	0.158724	0.0984791	0.102758	0.0462603	0.830547	0.103392	0.0381214	0.15978	0.226674	0	0.361599	0	0.331051	0.158455	0.179175	0.318607	0.0967115	0	0.103091	0.280559	0.182007	0.198601	0.0953969	0.199397	0.113118	0.331493	0.358483	0.123234	0.253234	0.0661704	0.268453	0.0776277	0	0.0277505	0.119495	0.27967	0.182838
AP000797.2	0.187333	0.403676	0.10191	0.349581	0.252753	0.57485	0.531952	0.556937	0.719963	0.437769	0.290425	0.346528	0.587227	0	0.253446	0.342295	0.227611	0.573772	0.564147	0.236453	0.119803	0.497833	0.148644	0.670855	0.918585	0.468984	0.66289	0.235748	0.357801	0.0986127	0.381403	0.230661	0.40402	0.612297	0.470583	0.295081	1.04624	0	0.24114	0.113981	0.0936884	0.979235	0.496594	0.478662	0.256285	0.308003	0.353673	0.574826	0.33822
AP000936.3	8.68124	10.0729	6.78124	9.69231	11.2123	7.92346	9.27056	4.76476	7.27163	5.46181	8.51231	12.6272	8.37316	5.77229	4.81846	8.54127	6.76139	6.59051	6.70339	17.7006	8.25654	9.76045	9.18445	7.43991	10.1873	9.19485	29.9314	5.04223	10.2036	6.5618	8.45968	8.22238	13.442	9.6037	6.70996	6.31127	15.4155	8.16072	5.73062	9.7514	6.67943	8.14493	33.0439	8.8727	10.6585	10.4914	5.04297	8.74276	10.449
AP000942.1	0.379933	0.982441	0.413372	0.661724	0.820178	0.279806	0.791162	0.451812	0.730083	0.355138	0.628283	1.12448	0.31759	0.591138	0.308411	0.555371	0.646269	1.00852	0.915323	0.863195	0.291569	0.807729	0.36176	0.99775	0.993597	0.19023	1.6133	0.286874	0.580528	0.159998	0.412549	0.561367	0.327759	0.695412	0.954395	0.718149	0.763884	0.994924	0.489059	0.739732	0.760042	0.7944	0.402859	0.854286	0.623731	0.916175	0.573831	1.02591	1.3719
AP001020.2	0	0	0.307827	0.0879943	0.095432	0.0868184	0.133899	0.12617	0.203877	0.123966	0.255864	0.130839	0	0.0917093	0.143541	0.12924	0.128909	0	0.106503	0.0446387	0.090468	0.0939834	0.224494	0.0422158	0.23122	0.0885372	0.500575	0.178023	0	0.0372332	0.384017	0.217727	0.152546	0.277422	0.533034	0.111414	0.0790061	0.185223	0.318665	0.301251	0.0707478	0.323514	0	0.108437	0.0967657	0.232585	0.133536	0.130222	0
AP001024.1	6.41657	9.21786	6.26528	9.00602	7.25145	14.1363	10.9012	7.63052	8.53626	7.30503	8.67235	5.68105	17.1913	5.97307	10.907	7.81624	3.39833	9.23857	14.3686	10.591	8.6279	7.87009	8.09399	13.9441	10.2189	7.41403	23.2876	5.5903	10.0558	6.40897	7.36938	7.90064	9.93537	12.0457	4.95953	6.2198	6.79968	9.04775	4.87103	6.80714	7.73458	4.51513	13.9564	5.88546	8.32816	8.65622	6.21235	11.5105	11.2877
AP001086.1	0.707314	0	1.34674	0.659957	1.43148	0.651138	0.334748	0.630848	1.69898	0.826442	1.27932	2.18064	1.84766	0.917093	1.19617	0.646202	1.50393	0.902664	1.06503	1.56236	0.67851	1.64471	0.841853	2.32187	1.44513	2.43477	8.76006	1.33517	0.675474	1.117	0.480022	1.08863	1.7797	1.15593	1.11049	1.67121	3.55527	1.38917	1.36571	1.72143	2.47617	1.61757	4.68747	1.44583	1.45149	0.581464	2.00305	1.08518	3.19254
AP001324.1	35.7074	86.1409	58.6621	127.603	107.359	76.6564	77.4263	68.0083	71.3494	57.5123	42.6394	157.365	73.4313	45.0065	36.1838	42.8899	62.9165	77.268	104.318	85.1123	44.3974	107.934	66.8249	46.6992	72.5475	56.093	299.018	32.7619	39.6702	71.7411	71.2507	24.5229	62.1806	50.5895	94.343	71.707	99.7912	65.1937	81.489	97.1169	62.3246	43.8741	137.269	72.1174	91.6673	73.5996	64.459	131.131	146.401
AP001496.2	0.406688	0.250387	0.252846	0.433667	0.836129	0.499184	0.439936	0.483629	0.334927	0.4073	0.60047	0.788111	0.728474	0.451976	0.786021	0.530785	0.282359	0.771099	0.349921	0.439991	0.297239	0.771972	0.276596	0.762865	1.13953	0.363619	0.822336	0.146226	0.443863	0.366997	0.788572	0.214607	0.751799	0.455744	0.583773	0.0915144	0.51916	0.608563	0.299142	0.565588	0.290559	0.45554	2.15614	0.178139	0.556378	0.254725	0.219372	0.142618	1.46851
AP001636.1	0.70826	0	0.165128	0.0629371	0	0.062096	0.239426	0.120322	0.194429	0.118221	0.0522869	0.374324	0	0.131188	0	0.277314	0	0	0.0761749	0.0638549	0.0647064	0	0.0802836	0	0.330756	0.126651	0	0.318323	0	0.106523	0.274665	0.186872	0.145476	0	0.127082	0	0.282542	0.264958	0.260483	0.554057	0	0.0661115	0.268214	0.258528	0.276843	0.110903	0.238777	0.0620935	0
AP001636.3	1.2433	0.0330757	0.601211	0.286433	0.0414192	0.376808	0.145287	0.2738	0.26546	0.19728	0.253828	1.02215	0.0962302	0.378133	0.124599	0.701159	0.130547	0.0940255	0.023112	0.0581221	0.157059	0.265138	0.0974345	0.0732897	0.551946	0.17292	0.108629	0.734019	0.293168	0.177759	0.208338	0.188995	0.198623	0.0602031	0.134952	0.0483557	0.394336	0.361756	0.474194	2.26008	0.322412	0.180528	0.081378	0.376509	0.230989	0.0672976	0.0724466	0.414471	0.277125
AP001889.1	0.448357	0.386458	0.195127	0.111557	0.645259	0.330198	0.084877	0.319909	0.689254	0.104774	0.556075	0	0.374786	0.232533	0.363954	0.819238	0.217903	0.1831	0.135021	0.792285	0.344079	0.357449	0.142304	0.42816	0.439702	0.561225	0	0.225692	0.685078	0.472032	0.365135	0.662467	0.644644	0.703416	0.337883	0.56499	0.500809	0.939283	0.461709	0.218238	0.0896922	0.35155	0.475412	0	0.122677	0.196577	0.338588	0.110061	1.29517
AP002353.1	0.177492	0	0.154491	0.0883244	0.15965	0.0871442	0.0336005	0	0.272857	0.207386	0.0733783	0.175106	0.148367	0	0	0.194588	0.0431308	0.0724841	0	0.0896125	0.181615	0	0.0563341	0.0423742	0.29011	0.0444347	0.251227	0	0	0.373729	0.0963646	0	0.102079	0	0.0445862	0.223664	0.0793026	0.278877	0.0456944	0.129592	0.10652	0.139169	0.564607	0	0.145693	0.0389097	0.0670188	0.130711	0
AP002381.1	1.66133	3.38103	0.702933	1.14822	0.747162	1.13287	1.5725	1.75612	0.709427	1.61761	0.381567	1.70728	1.35014	0.837686	0.874081	0.674572	0.897121	2.63842	1.5287	1.16496	1.29855	1.47164	0.585875	3.19501	1.81029	1.38636	4.57232	0.696894	1.05769	1.06886	0.501096	0.568213	2.52135	1.56867	1.15924	0.872289	1.5464	1.69186	1.54447	1.01082	0.461587	1.92981	2.93596	2.07529	1.26267	0.101165	1.21974	1.92581	1.99962
AP002472.1	0	1.04363	0.632332	0.843529	0.348506	0.356681	0.275054	0.345567	0.558402	0.113177	0.300338	0	0.404846	0.125592	0.131048	0.707956	0.470759	0.197785	0.14585	0.611307	0.619459	0.514824	0.153717	0.346875	0.474968	0.606238	0.685514	0.243794	0.370012	0.407913	0.262947	0.3578	0.696348	0.126639	0.729965	0.305152	0.108195	1.26827	0.374055	0.707226	0.193772	0.253164	1.02708	0.197999	0.132516	0.530858	0.822924	1.07	0
AP002770.2	2.13391	0.459827	1.04477	1.19462	0.767761	1.70251	0.908917	0.888168	1.84524	0.498661	1.32329	1.31576	0	0	0.72175	0.97477	0.259271	1.4161	0.481964	1.21204	0.545869	0.99239	0.50796	1.6557	1.39514	0.667773	1.51019	1.07416	0	0.786306	0.724093	0.788236	0.460218	0.697466	0.80406	0.672253	1.19177	1.11761	0.686705	0.129835	0.21344	0.697153	1.69701	0.654291	0.583868	1.75423	1.00717	0.523826	1.54106
AP002784.2	11.9934	9.58014	6.412	11.319	9.57883	10.6602	10.3735	8.60665	9.13921	11.7181	11.1134	17.2128	13.6121	6.83685	8.95233	8.50127	7.53728	16.1503	10.1192	22.3157	11.2405	9.20446	9.68054	12.8354	9.12562	12.6831	16.8294	9.23797	7.89899	11.6471	8.42005	5.34679	20.3658	6.21799	7.27217	8.46867	14.0894	17.0572	8.9169	11.1975	11.7894	7.70144	27.9558	9.61613	14.2862	12.9193	8.78385	11.8018	35.0936
AP002812.1	1.43701	0	0.651453	0.446933	1.18485	2.35179	1.24683	0.85444	2.30115	0.559679	0.990142	0.738382	0.250253	2.17374	0.972079	0.437618	0.872989	0.733557	1.08188	0.3023	0.153166	0.318235	0.190038	0.428837	0.782929	0.299794	1.69498	1.0549	2.28721	0.756446	1.46285	1.91682	0.172177	2.34843	3.76019	0.943139	0.668802	0.62718	2.3122	1.3115	0.239558	1.09544	2.53954	2.08066	1.31062	1.44385	1.35649	0.293961	1.72963
AP002982.1	1.35918	1.39469	0.98587	1.36883	0.640384	0.635546	0.612624	1.30845	0.870606	1.5881	1.27098	0.558712	0.405769	0.67135	1.13834	0.591308	0.471832	0.594708	0.974553	1.38879	1.07618	1.032	0.205424	0.618074	0.952103	1.05321	1.37415	0.8145	1.23619	0.817687	0.878489	0.956309	0.465291	1.10004	0.73163	0.815595	0.867536	2.03386	0.999754	0.866359	0.971069	0.845804	1.02943	0.595352	0.619819	0.993196	1.03864	1.35048	2.10337
AP003040.1	0.0554316	1.07502	0.301551	0.275841	0.299157	0.408233	0.157404	0.395512	0.106518	0.194303	0.114582	0	0.695038	0.287487	0.299977	0.202569	0.404099	0	0.33386	0.839592	0.638091	0.147308	0.175934	0.198505	0.271808	0.485701	0.784592	0.209272	0.211745	0.175076	0.300951	0.477765	0.637594	0.289884	0.348112	0.174628	0.371498	1.0161	0.428117	0.202361	0.110889	0.217316	0.293882	0.113308	0.379172	0.607584	0.313954	0.204108	0.400315
AP003097.1	0.300063	0.646593	0.652945	0.995459	0.40485	0.306924	0.473367	0.475776	0.192202	0.233734	0.671945	1.48015	0.940597	0.389057	0.405961	0.274138	0.182289	0.510582	0.376512	0.568112	0.639653	0.398705	0.39682	0.537275	0.572194	0.313	1.06179	0.377612	0	0.895073	0.271519	0.184732	0.862858	0.326918	0.502508	0.3151	0.782056	0.785771	0.386249	0.365141	0.300133	0.914959	1.32571	0.306681	0.478926	0.877062	0.472084	0.675205	1.26408
AP003733.1	0.466354	0.143561	0.144971	0.165764	0.11985	0.327097	0.06306	0.0792262	0	0.311371	0.20657	0	0	0.0863811	0	0.486927	0	0	0	0.0840906	0.42606	0.0885231	0.105726	0.159052	0.108893	0	0.471492	0.0838399	0.254492	0.21042	0	0.328123	0.287366	0	0	0	0.074416	0.174462	0.0857575	0.243213	0	0	0	0.136183	0.182287	0.0730242	0.0628891	0.081771	0
AP004245.1	2.19158	3.77804	1.43068	3.27176	1.77415	4.57305	3.94137	4.69117	4.21137	3.3289	1.81207	4.05397	3.66393	1.9891	4.44754	2.80312	1.59767	1.78999	3.95992	8.02205	4.48498	5.24166	3.82572	2.35447	3.94034	4.66359	6.20403	2.75798	3.34868	2.9995	4.16451	1.88893	6.30208	6.01706	2.47737	3.1069	4.40634	4.01734	2.53895	3.46696	4.38418	3.72317	6.97148	2.46391	2.09877	6.72612	3.10318	2.15193	3.16543
AP005264.7	0.0171331	0	0.0559231	0.0852585	0.138698	0.0630894	0.0648682	0.101873	0.0658463	0.0600561	0.15937	0.0422569	0	0.0222145	0.0231797	0.0313056	0.0208168	0.052476	0.0257979	0	0.0657416	0.0455307	0.108757	0.0204516	0.14002	0.0214461	0	0.064683	0	0.0721512	0.0232549	0	0.0492677	0.0223998	0.0430385	0	0.0382749	0	0.176433	0.0416978	0.0342742	0.0447794	0.0908348	0.017511	0.140636	0.169016	0.0485193	0.0841157	0.185597
AP005431.2	1.24556	8.81887	2.51677	2.87774	1.92061	2.18407	2.35793	3.80882	2.05156	2.07906	2.94249	1.97488	2.97479	2.30711	3.12955	2.27589	2.37814	1.08999	2.14341	3.3689	1.8207	1.65502	1.97664	5.31006	5.81675	4.23188	8.81498	1.34354	0.679709	1.31133	0.724547	3.72456	2.55837	4.42005	2.2349	0.560562	5.76385	1.86384	0.91618	3.03139	3.20361	1.39518	0.943372	1.27303	2.92117	2.53547	0.839836	5.89674	6.42512
API5P1	0.263135	1.05303	0.654386	0.374121	0.50718	0.968945	0.0355809	0.938752	0.577878	0.702749	0.777032	0.509924	0.707005	0.243698	0.559428	1.09897	0.77644	0.652429	0.73582	2.08767	1.29816	0.649325	0.715853	0.403846	0.737302	1.41161	0.532068	0.614974	0.143594	1.02897	0.663288	0.416564	1.51333	0.884627	0.377713	0.473693	0.461872	0.984382	0.387101	0.731893	0.451193	0.540363	1.59436	0.153679	0.411414	1.3185	0.780658	0.692075	0.814416
APOBEC3B	14.0707	7.09627	9.18548	2.97955	0.430853	13.3758	9.23789	6.5151	10.4127	30.9572	6.74534	11.4449	15.328	1.47504	8.22217	2.4069	14.9499	2.01728	12.3965	9.1068	10.0324	3.14257	1.18774	4.64574	4.20824	7.49484	14.8311	2.56189	4.57442	3.2149	5.64823	5.93477	12.6981	1.2525	2.0305	5.65884	4.61473	7.76135	4.35464	27.2865	4.37193	4.65563	2.2221	4.25312	1.92498	5.93945	19.3583	7.82672	3.24306
APOBEC3C	103.916	18.9678	35.5249	22.4275	9.69305	20.8916	34.0704	26.205	47.454	144.835	36.9733	53.9769	86.0393	46.3048	49.9244	63.9665	52.5934	28.1529	45.9187	39.1786	55.8288	14.1851	90.8134	29.5502	35.4252	49.6702	32.5018	151.862	18.9281	31.4065	36.7447	30.1585	139.071	15.5636	26.9437	23.0663	28.2363	39.8241	44.9075	192.217	68.7628	28.2705	10.8926	33.4331	89.5313	36.2305	50.216	61.6834	83.7156
APOBEC3D	8.78751	1.05733	2.91196	2.10875	0.621901	2.54596	3.29329	2.06879	1.62862	3.6223	3.75739	3.54806	12.1649	3.44126	8.5394	3.30096	2.54728	2.14043	1.61198	2.0832	1.76866	0.711245	3.71639	1.41104	2.84346	2.76387	2.36765	3.81717	1.27796	0.962723	2.78507	2.00471	4.39326	0.349911	0.924432	1.79171	1.49475	2.68665	3.38771	16.0129	3.43551	2.01109	0.472983	1.52728	3.93612	0.782291	2.14747	4.59897	4.67103
APOBEC3F	10.61	2.18822	4.66707	2.74446	0.692927	4.27658	4.7728	2.97736	3.46535	7.95782	4.97629	8.65807	8.85441	7.53674	8.52743	4.41479	3.51	5.5949	3.9017	3.91153	4.97142	1.62847	5.8348	1.79736	4.23535	4.93106	2.9738	6.03709	2.00642	1.41933	5.86975	2.54382	11.7056	1.28186	1.82521	2.42691	3.32462	3.62205	3.87639	14.5943	7.88057	3.02016	0.928241	2.80943	7.06603	2.80186	5.91677	5.67322	8.15547
APOBEC3G	23.1565	5.09081	7.99431	3.52171	1.74119	9.33811	10.1071	3.88618	8.63956	16.0515	12.2086	19.9446	26.4469	14.1013	17.347	9.14689	3.50268	12.7611	5.97056	7.33003	6.1632	1.56264	7.25052	8.14964	6.78732	10.8778	3.97734	12.4553	5.32726	5.71953	11.8941	4.29286	18.151	2.61247	3.77773	3.52458	8.6257	7.82181	6.45719	40.5012	16.6453	6.26982	2.20708	7.37139	23.3789	4.81397	5.54088	11.5604	18.5269
APOC1	189.606	1037.13	243.419	324.452	105.845	446.782	652.756	267.919	422.741	401.972	169.945	981.232	161.597	1113.76	383.41	224.029	121.573	963.559	567.451	629.791	136.767	85.3472	296.87	795.462	421.454	178.926	69.1818	556.656	389.972	442.83	321.693	117.638	262.405	268.628	351.775	537.475	624.702	1436.31	286.92	1319	1049.72	299.54	89.7184	820.912	1672.38	287.379	423.516	417.787	2580.42
APOC1P1	1.14976	3.52076	2.83111	1.95736	1.79622	1.33698	6.41518	2.23083	0.813988	1.62623	0.68798	2.91039	1.39106	6.98306	3.8479	1.65856	0.955821	4.0158	5.01147	2.82609	0.619195	0.562848	1.15239	10.6185	2.86838	1.81794	0.856527	1.1423	2.54275	2.16611	2.29981	0.521569	1.74013	1.42408	2.96422	3.62214	6.21857	3.8032	2.57053	6.55378	8.41337	1.66068	1.28331	4.70048	3.31149	1.39291	2.28493	2.22822	11.7995
APOC2	4.67399	17.1414	9.09496	4.19331	6.62961	4.46826	10.2945	8.01672	7.168	2.94064	3.15858	11.7496	3.85068	5.30269	7.35717	7.71913	1.63815	18.0323	7.37612	17.1313	1.95441	2.09007	14.4068	17.8108	7.27231	2.419	1.90837	8.54012	5.15029	16.7023	4.75803	3.26487	6.13867	11.3989	16.5391	9.62764	8.03197	6.94367	10.6445	18.7584	23.3304	7.98739	3.33579	8.72733	13.0346	5.22166	5.4727	2.86839	63.452
APOC4-APOC2	0.527585	2.40749	1.3844	0.540522	0.669954	0.533299	2.14438	1.69767	1.72945	0.688965	0.737734	2.90864	1.03768	0.885253	0.83974	1.02071	0.452484	6.49533	2.33648	2.93788	0.396941	0.288656	2.758	6.33479	1.11596	0.543857	0.658903	1.05449	0.355649	2.45049	0.842466	0.420335	1.24939	2.02871	2.92345	1.271	2.46122	0.893963	1.2384	2.87015	3.29041	1.58169	0.822678	2.53751	2.25024	1.2246	1.02534	0.838007	10.87
APOL4	5.32994	114.154	19.951	52.2396	2.99781	25.6434	36.0759	55.4872	69.6262	7.27314	23.2546	84.6476	294.693	125.402	84.6017	5.73433	12.8415	36.1582	28.6066	8.83902	30.5695	47.0244	9.69313	51.2391	36.5428	42.2216	3.94644	4.17786	30.2181	13.4346	44.4976	52.6452	91.5688	18.5823	49.8743	68.3084	99.0798	38.748	50.0958	22.8506	11.5185	14.405	21.7262	36.3564	29.4686	139.259	5.3251	10.1232	9.36538
AR	4.7409	3.00638	6.02833	5.69898	2.91349	5.33923	2.07759	3.10688	5.66077	4.18438	7.95836	3.69856	8.87675	9.73608	3.91335	5.91848	1.8139	2.09123	1.11059	8.53573	14.2871	6.31121	9.25109	4.8636	4.81497	7.10789	0.880463	5.53001	3.13996	12.415	10.5599	0.629149	2.73424	1.25475	14.0466	0.300948	14.889	3.53715	15.5396	4.44983	6.39526	3.58837	5.08823	3.88726	2.91166	22.2275	10.6198	1.78876	1.62044
ARAP3	22.3708	53.2676	34.5927	32.1571	8.31127	25.7581	25.969	43.5601	21.1061	57.6699	11.0769	5.88414	61.3808	10.9336	47.596	36.6341	56.4796	5.10561	11.9788	56.9363	76.274	8.31516	43.5684	2.01538	15.3129	48.8031	25.5209	30.5542	18.3318	9.44788	52.6202	37.8939	69.3161	9.6092	13.611	44.3146	12.2787	32.1985	20.1975	10.9761	20.4578	24.366	7.68636	7.33378	11.6494	14.5936	45.9159	11.6002	10.8014
ARF1P2	0	0	0	0.393766	0.0948998	0.129501	0.0998645	0.125466	0.202741	0	0.218089	0.130109	0.661449	0	0.28548	0.578339	0.25638	0.215431	0	0.266339	0.539781	0	0	0.503764	0.172448	0.132065	0	0.398318	0.403025	0.222153	0	0	0.30339	0.413813	0.662577	0.664755	0	0.276286	0.407428	0	0	0.413627	0.55936	0.215665	0.433017	0.115644	0.497969	0.129496	0
ARF4-AS1	2.09173	0.614643	1.34481	1.18284	1.02625	1.28373	1.97989	1.3568	1.27893	1.66638	0.982679	1.87601	0	0.49311	0.643168	0.347456	1.03969	3.97989	0.715815	0.600043	0.972872	1.64235	0.754424	2.0429	2.7973	1.19014	1.34577	0.717906	1.08958	0.500496	0.774306	1.5219	1.23033	3.35625	0.597096	1.64741	1.16822	0.995924	0.48955	1.61979	0.855907	1.98799	2.5204	1.26328	1.43082	0.208431	0.987264	2.10057	2.05991
ARF4P1	0.944284	1.35653	2.85387	2.61055	0.943736	1.67418	0.496554	2.1211	2.21778	4.53588	2.49412	2.45836	2.1926	0.680191	2.41313	1.91711	0.892353	3.10643	1.7378	2.1189	3.89171	2.78823	1.16552	1.37767	2.40089	1.96999	5.94028	2.9048	0.40079	1.10461	0.712047	1.0335	3.16793	1.5089	0.790683	1.32214	1.87512	3.02229	1.89079	3.57491	1.78406	2.60511	4.45007	0.75064	0.717694	2.07005	0.891374	2.57556	2.27314
ARHGAP11A	7.27627	16.2692	9.53075	8.93129	1.94598	18.5994	12.4288	13.7879	8.97641	11.8137	7.69374	3.07088	11.0537	4.23628	6.15262	6.87349	15.2674	4.80521	13.9877	14.6456	21.8886	11.5338	3.22309	2.4033	8.22697	14.9442	20.748	4.25611	19.2608	6.88886	9.08509	15.559	16.5306	3.44037	10.9801	15.5507	4.6457	20.1411	5.76294	16.8813	2.65857	10.178	14.279	4.55771	3.3705	10.1629	12.3868	6.58971	2.9016
ARHGAP15	4.40578	2.27473	2.68789	1.70542	1.20008	2.02456	2.96981	2.5194	3.76119	2.9208	2.5609	7.03331	2.48178	3.90653	2.29103	3.08079	1.6745	3.34549	1.9979	4.17306	1.65023	3.40922	2.90838	2.68645	3.40291	2.33992	0.570686	3.5333	1.00811	3.70457	3.15418	0.965809	3.84714	0.651725	2.18217	2.75977	4.51178	3.78179	3.01018	9.63428	4.16483	3.10388	2.17647	3.89606	5.50591	1.67132	2.2144	5.21864	7.67646
ARHGAP18	35.0725	15.1047	28.0172	38.2906	4.10429	14.6851	14.1497	17.9953	14.9272	30.3023	20.1791	30.1869	28.5301	16.5117	15.1602	19.4467	21.5073	13.626	8.41789	30.4801	19.4332	6.01423	27.7029	6.68802	21.6547	16.6603	8.13812	22.5071	7.4768	13.7807	34.3707	8.91703	23.1996	3.87046	16.1639	19.5776	32.5894	28.2227	20.2662	41.4435	18.6844	25.3385	12.9714	15.4537	24.6519	22.3524	13.3376	52.0264	45.8513
ARHGAP31-AS1	3.0928	2.74422	2.77118	4.3003	3.92739	5.13606	1.98033	1.40627	4.02037	1.91313	5.07686	2.69225	3.61182	2.83064	1.23068	2.16074	2.98411	2.69324	2.73937	2.75558	2.90868	2.29649	1.58792	2.82318	5.20384	2.04955	1.9313	3.89211	5.90715	3.63919	1.23467	3.2481	4.31602	3.68673	7.19788	1.43285	3.2514	3.33491	4.44949	1.32832	1.45577	3.92282	2.41134	3.16101	2.98671	7.47796	4.46513	1.00484	0.656928
ARHGDIB	341.949	172.066	240.802	198.24	107.553	193.967	307.819	185.161	229.928	273.681	204.605	285.855	150.222	203.354	195.31	178.961	159.62	231.832	156.787	299.601	174.559	105.849	280.734	183.155	247.347	147.544	52.1728	202.129	118.419	245.178	192.389	148.425	253.222	97.7939	293.788	339.263	337.1	380.373	245.301	548.242	316.369	270.877	140.733	280.713	400.5	150.806	140.887	227.932	697.863
ARHGEF35	2.63846	0	0.0254042	0.0580958	0.0630063	0.114639	0.0884033	0.0555333	0.134604	3.24653	0.0241324	0.143971	0.0487946	0.0605485	0.0947687	0.511965	0.226956	0.0476767	0.105473	0.0884144	0.179187	0.620499	0	0	0.228985	0.0584542	2.64392	0.205685	0.178385	0.0245822	0	0	0.0671427	0	0	0.220674	0	0.305721	0	0.113653	0.0700639	0.244104	0.123791	0.0715925	0	0.051186	0.110205	0.630487	0.252935
ARHGEF39	4.86706	2.12769	6.2176	0.847906	0.495156	9.88876	2.09251	2.41074	1.57836	1.98067	3.16991	0.91593	1.49736	1.06498	1.09942	1.32518	1.66682	1.79313	2.35511	0.772039	1.50879	2.07828	1.05387	2.15911	2.68505	2.36254	4.63798	0.846711	2.43664	0.809547	1.50624	4.27131	2.62576	3.11876	3.65466	2.60136	0.634414	2.31108	1.9796	2.8603	0.908962	2.94607	2.40897	1.74149	1.24324	1.57074	2.69722	2.1557	0.851902
ARL4AP2	0.661121	1.62814	1.2331	2.70242	0.0849519	0.463706	0.804566	1.12314	2.17786	1.21388	0.683297	0.815292	0.789483	1.46948	0.766665	0.862858	0.803266	0.385697	0.711051	2.50341	0.362399	0.250987	1.34893	0.338218	1.0806	0.945772	2.67362	0.594273	1.08233	0.397732	2.56384	1.27919	2.98746	0.493913	0.237249	0.148768	1.05495	1.73127	0.729438	0.804504	0.85021	1.6045	2.50362	1.15835	0.646044	1.34578	0.802385	0.463686	1.36414
ARL4AP5	0.0947612	1.02098	0.72171	2.122	0.255707	0.697881	0.448473	0.563445	0.728377	0.885769	0.587639	1.16859	1.18818	0.61433	0	1.03889	0.460542	0.386985	0.57074	0.478432	0.969624	0.377738	0.150381	0.113116	0.619547	0.474465	4.02382	0.83476	0.361982	0.698355	1.41482	0.700069	2.99744	0.743343	0.595103	0.29853	0.211694	0.744449	0.975831	0.345939	0.28435	0.123835	1.00479	0.484255	0.907481	0.623205	0.447258	0.348926	0.684345
ARL6IP1P2	0.504103	3.47606	1.20663	1.25427	1.72303	1.98001	1.71774	2.278	1.93738	1.29581	1.87564	0.745989	1.89623	1.04578	1.09121	2.57907	1.10248	1.44106	1.51809	3.30866	1.9343	1.4736	2.07996	1.68488	1.8127	2.65022	1.42704	1.39564	1.15539	1.9106	2.32636	0.496556	1.88447	2.50444	1.39294	1.11166	2.59015	3.1682	1.16801	0.858805	1.21013	1.71279	6.94878	0.618264	0.965508	2.4312	3.52134	0.989966	1.09216
ARL6IP1P3	1.21633	2.40259	0.330845	2.14368	1.00289	0.746483	0.76753	1.32591	0.973879	0.947457	0.419042	0.874983	1.27093	0.788536	0.685663	0.926031	0.615769	1.03484	1.22098	0.895565	1.29644	1.07745	0.643416	0.241987	1.98808	1.14189	1.43468	0.637782	0	1.81412	0.825466	0.374412	0.437207	0.92763	1.14578	0.7983	2.26437	1.32716	0.782843	0.740062	0.912458	0.927213	0.537385	1.13956	0.416006	1.22211	1.33954	0.746452	1.46401
ARMC10P1	0.995824	1.28751	0.794544	1.48664	1.25401	0.977849	0.942581	1.26317	1.91359	2.09438	1.78399	1.80113	1.5261	1.03294	1.79636	0.970437	0.403311	1.76225	0.799703	1.9273	2.29265	1.05855	2.00174	1.03021	1.9532	2.49302	2.81903	1.75446	0.507198	1.32798	0.901093	0.653944	3.53175	1.30194	0.83384	0.941154	1.55725	1.91235	1.19639	1.7773	0.796844	1.73514	2.11183	1.22134	1.18071	2.83795	1.88005	2.0371	2.87665
ARMCX7P	0.635031	1.15788	1.2224	0.972329	0.483319	0.419709	0.554841	1.51034	0.938678	1.59812	0.50487	1.38551	0.816659	0.886707	0.793056	0.357024	0.356107	0.84782	0.441316	0.739881	0.999664	0.843788	0.62016	1.63268	0.558898	0.978328	2.41995	0.491784	0.746393	1.13141	0.663025	0.661612	1.47492	0.255457	0.552185	1.07722	1.63689	0.511675	0.943185	1.30774	0.928337	0.893699	0.776942	0.59911	0.40097	1.17794	0.64556	0.539604	1.94025
ARPC3P1	3.19486	3.21275	3.12844	3.70963	1.72422	3.92149	2.92324	2.27957	3.88821	3.73294	3.52216	4.85919	2.89317	2.62352	2.44935	2.72423	2.32906	6.52357	3.68812	3.62931	3.26907	2.26406	2.87304	2.92382	4.17758	3.06599	6.02944	2.27831	2.44083	3.69992	2.1682	1.96689	6.12473	2.36694	1.73886	3.18721	3.68757	3.62541	2.87875	3.2398	3.7282	3.34005	7.33989	3.70069	3.49664	2.8015	2.11109	3.39848	11.1517
ARPC3P2	0.319486	0.229482	0.463473	0.927407	0.38316	0.522865	0.504007	0.379929	0.204642	0.746589	0.220135	1.31329	0.890205	0.55232	0.720396	0.972941	0.388177	0.869809	0.801766	1.47861	0.953479	0.566016	0.338005	0.381368	1.39253	1.19974	3.7684	1.07214	0	0.336356	0.867281	0.262252	0.765591	0.139232	0.535034	0.167748	0.713723	1.39439	0.685416	1.5551	0.95868	1.39169	1.12921	0.544219	0.874159	0.350187	0.201056	0.784265	3.46089
ARPC3P5	1.80703	1.37431	1.15651	2.24806	1.62538	1.04377	1.00613	1.39046	2.04259	1.24198	2.19723	3.67034	1.55494	0.964751	2.01333	1.94224	0.2583	2.06193	1.28042	3.22001	0.815737	1.12991	0.843429	2.79146	1.7374	1.19749	4.51361	1.33767	0.812087	1.231	1.00993	1.17793	1.83398	1.94559	0.801048	0.837169	1.18731	2.78355	0.684133	1.55219	0.744243	1.80581	5.6355	1.95552	1.30878	1.98068	1.30442	1.43513	4.60587
ARR3	0.886393	0.0707426	1.92881	0.163367	0.944936	1.20888	0.186445	0.741766	0.315426	0.26851	0.983986	0.040485	0.480242	0.425661	0.621816	2.15949	0.678094	0.301654	0.247161	0.248624	0.545869	1.17778	0.468886	0.195941	0.91221	0.493125	1.62636	1.65255	0.877843	0.345629	0.356476	0.768025	0.708028	0.515052	0.742209	0.258559	0.40337	0.515818	0.253553	0.759038	0.394044	0.386115	0.522156	0.40264	0.314391	0.755667	0.495838	1.04765	0.474173
ASAP1-IT2	2.29172	0.120447	0.821004	0.521532	0.678737	0.514563	0.89942	0.963822	0.751867	0.293893	0.173311	0.861628	0.175214	0.471077	0.567166	0.510662	1.39223	0.570665	0.0841637	0.0352758	0.142985	1.11406	0.133055	0.366972	0.639527	0.139933	1.38453	1.05512	2.02842	0.735589	1.17595	1.54853	0.0803663	0.401927	1.26369	0.924472	0.249739	0.365932	1.439	1.08829	0.531131	0.474792	0.148171	1.68528	0.726457	0.275701	0.342964	0.171514	0.605499
ASCL1	1.58438	107.272	40.1975	129.319	58.161	124.293	91.8925	61.3296	93.5869	1.66341	42.9552	26.7875	29.7509	53.9173	5.68501	28.4462	78.0891	47.9878	116.516	46.2274	34.45	94.9788	14.0292	96.4815	32.4645	64.0092	6.17517	71.2004	82.0997	88.5511	44.755	90.699	125.554	97.5662	114.842	112.088	50.1936	58.7471	32.6607	1.17356	9.92187	130.14	97.8771	90.7991	1.3822	46.1843	108.81	0.930046	4.80896
ASF1B	86.8921	97.7343	65.0815	32.5799	1.68414	62.2933	42.8138	52.0025	54.7739	51.2959	24.3677	16.7097	89.3252	18.4311	27.198	12.1091	29.155	27.1142	49.5968	60.0153	72.254	25.5988	7.11555	34.8486	38.6169	44.2836	56.1419	14.0135	40.7492	20.5682	38.0202	44.0151	61.2444	28.4409	23.8573	36.245	17.0614	33.6766	17.093	44.8491	23.1388	30.392	16.3268	23.4926	7.78567	22.7371	53.535	18.5965	9.07381
ASIP	6.27446	1.88659	5.08033	3.53985	4.00311	1.79105	11.7399	2.68962	6.16873	7.24597	2.26218	5.21841	2.89688	7.0948	11.6475	4.79917	6.55976	3.94782	2.5267	2.85476	1.21312	10.8576	6.48378	11.4959	9.77856	5.20554	0.516338	4.03983	3.62308	8.67969	2.77277	3.95266	2.51759	4.19699	1.28291	2.0686	10.8387	1.33739	8.92187	2.66346	6.12996	2.66961	6.18891	5.51802	7.78541	3.43871	11.0882	3.40285	15.0165
ASPM	3.55995	4.03687	7.16498	8.69619	0.266063	6.80284	4.13097	4.49882	3.59992	6.14227	3.33073	1.32471	5.32477	2.51647	2.9277	1.93435	6.60784	1.37222	3.75848	6.04576	9.72389	6.69541	1.15295	0.96016	4.67363	6.85957	21.8154	1.73714	15.4424	4.49096	4.72629	6.26188	8.08808	1.98111	5.99651	5.10889	1.5071	10.097	4.41545	7.76102	0.975839	6.57136	9.16178	3.11337	0.489866	3.69159	5.59427	2.98726	0.749539
ATAD2	17.2487	28.0782	22.7839	13.5516	5.70239	32.4769	11.8731	27.5864	18.3425	14.3117	11.8931	6.66747	39.5288	6.70001	11.1556	9.57306	19.2229	7.95422	16.1018	23.5328	31.1291	22.707	7.89671	6.76802	13.1515	27.3005	26.9764	9.81457	23.7298	14.7341	18.671	15.3075	36.6784	7.19376	13.5515	14.0684	9.05876	22.1563	13.8678	13.993	8.04806	21.6028	17.9259	8.90012	4.37475	16.6336	23.998	10.972	4.86632
ATF4P3	4.03139	5.32807	1.63752	4.01224	3.33605	2.5731	3.35795	2.87645	3.30529	2.44939	3.4444	3.64576	4.26851	4.66949	2.47254	2.75003	2.15519	2.52438	4.20867	3.93506	5.22504	5.35665	2.55904	2.24571	2.81143	4.17156	4.18449	4.12626	1.64263	2.65974	2.91831	1.58841	10.6652	3.30292	2.49797	3.30206	1.62108	3.94125	2.07572	2.94343	2.47316	1.54536	4.27465	2.3623	2.94146	3.53503	1.72516	4.15638	4.46412
ATF4P4	1.35527	2.40505	0.838471	1.42156	1.45806	1.85922	1.58465	1.64328	1.17449	1.30408	1.78525	1.24529	1.88814	1.55049	1.43809	1.26245	0.904051	1.3294	1.68056	1.4423	1.90339	3.17788	1.01211	1.23712	1.43335	1.29728	2.2568	1.23735	0.913598	1.231	0.829588	0.654403	3.28588	1.87611	1.1682	1.17204	0.712386	1.60054	0.957786	1.22882	0.956884	0.868177	2.81775	0.9506	1.30878	1.31074	0.877974	1.82652	1.91911
ATP1B3P1	0.967926	1.48982	1.35401	0.860114	0.80844	0.254586	1.04706	1.56214	1.46141	1.53486	0.786023	1.2789	0.72241	1.07571	0.748299	1.13695	1.17604	0.847031	0.624616	1.22172	1.23801	1.28612	0.987459	1.07288	0.90404	0.865421	1.95718	0.870056	0.528203	1.74692	0.563046	0.595897	1.19287	1.26546	0.868371	0.544517	1.00394	2.17259	0.711965	1.17785	0.76069	1.26489	2.19929	0.282649	0.756682	0.985159	1.04422	1.35774	1.99719
ATP2A1-AS1	15.6753	19.9311	11.7583	10.2956	3.67814	15.1772	18.0626	14.0096	12.7222	5.91551	4.32699	6.96384	11.1905	6.56437	7.11302	5.87069	8.28067	12.8228	14.9533	3.68672	11.2076	12.29	1.39057	10.8085	7.47946	16.9401	10.3356	3.5532	13.0171	6.04768	7.929	23.7363	7.41927	27.8766	10.639	12.2689	5.11134	7.39384	7.89557	10.1891	8.37506	11.7055	1.54855	11.145	4.12914	5.12247	5.51439	8.00654	2.81251
ATP5F1AP1	0.128907	0.0925919	0.0935015	0.106912	0	0	0.0406716	0.0510982	0.247709	0.200823	0.133231	0.0529891	0.0897954	0.111426	0.116267	0.0785129	0.0522075	0	0.129399	0.0542356	0.164876	0.0570944	0.272758	0.205167	0.140465	0.107572	0	0.0540739	0.164139	0.0904758	0.233288	0.105814	0.123561	0.0561774	0.161908	0.20305	0	0.225044	0	0.052288	0.128937	0.168457	0.227809	0	0	0.0470981	0	0	0.155156
ATP5F1AP2	3.39215	1.94923	0.984187	3.0947	0.813643	1.38788	0.856209	1.88249	2.1728	0.792693	1.28551	2.37047	1.41777	2.34571	2.6006	2.47925	0.961679	1.38528	1.70256	3.56799	2.16934	0.450727	1.43551	1.34973	0.73926	2.54765	5.60155	1.42294	2.15963	1.19042	1.53473	1.80991	4.06434	2.06961	1.27817	0.712427	1.0104	3.55319	1.30994	1.23835	1.13098	0.443289	3.59684	1.38678	0.618761	2.35481	0.53368	1.11026	2.04145
ATP5F1AP3	0.866307	1.46095	0.573728	1.21831	1.66009	1.10957	0.998248	1.38854	1.0133	0.528111	1.51823	0.92898	1.49554	0.634875	0.866292	1.44527	0.869514	1.23055	0.907427	1.66396	1.54162	1.15109	0.956371	1.30387	0.861897	2.35737	4.53158	0.947997	0.7194	1.18963	1.0736	0.695656	2.49114	1.32958	1.04078	1.36458	0.589007	1.97268	1.11513	0.73335	1.28093	0.639882	3.59445	0.423458	0.772938	1.40369	0.604436	0.832143	1.08805
ATP5F1BP1	0.108187	0.155418	0.117708	0.269182	0	0.132792	0.136537	0.0428848	0	0.0421359	0.0372719	0.266831	0.226086	0	0.0487892	0	0.0438159	0.110453	0.2172	0.136554	0.0461249	0.0479172	0.171687	0.0860944	0.117887	0.0451405	0	0	0	0.075933	0.0978951	0.133209	0.2074	0.141443	0.135883	0.0568041	0.120843	0.283307	0.185681	0	0	0	0.191192	0.0368576	0	0	0.102125	0.0442623	0.130217
ATP5F1CP1	1.71237	1.63996	0.621027	1.4991	1.14092	0.467073	1.3807	1.65924	1.46245	1.18564	1.31097	1.72064	1.4579	0.740079	1.20125	1.15883	1.15586	2.20149	1.33693	2.00126	0.567826	0.8427	0.805168	1.81693	0.829293	1.58773	2.2442	0.957742	0.48453	1.80279	0.946903	1.01517	1.45899	0.912083	1.6728	0.99899	0.637566	2.15904	1.87766	1.46634	0.951539	0.663035	4.37113	0.907478	1.21471	1.39032	1.49669	1.40116	3.66411
ATP5F1EP2	14.8908	22.5566	9.78499	17.2412	15.6484	11.4008	17.3043	15.0781	22.0982	15.5038	12.3427	24.9086	17.87	14.5282	18.5503	12.6614	15.2263	22.2773	20.2016	24.7502	16.5944	17.2392	10.2947	19.183	17.1095	15.133	27.1285	13.3586	15.2061	18.6263	19.2108	15.0672	22.8938	16.3841	11.481	13.4695	20.4205	23.1649	9.86857	17.5821	15.7791	15.4134	18.7596	14.7671	13.3122	21.6546	10.438	17.0101	34.6039
ATP5MC1P5	0.690535	2.38081	1.05183	0.859068	0.496896	0.169518	0.522892	0.985412	0.265388	0.484102	0.856437	0.510939	1.15445	0.179067	0.186847	0.252349	0.335602	0.987	1.03976	0.697277	0.176644	0.734031	0.657505	0.989143	1.35441	0.864368	1.9548	0.347599	1.05512	0.726998	0.187454	0.340099	0.794277	1.08336	0.173463	1.30525	0.462791	0.723317	0.533324	0.336119	0.276278	0.902397	0	0.564611	0.18894	0.151379	0.260737	0.847553	1.99476
ATP5MC1P7	0.56762	0.611569	0.617577	0.706154	0.12764	0.696718	0.671589	0.506256	0.545372	0.497415	0.146665	0.874983	0.296549	0.735967	0.191986	0.777866	0.172415	0.434633	0.854683	1.25379	0	0.565662	0	0.846954	0.231943	0	0	0.535737	0.542068	0.448195	0	0.349451	0.20403	0.185526	0.356466	0.223524	0.158506	1.11481	0.182663	0.518043	0.141938	0.741771	0	0.725172	0.194136	0.311083	0.133954	0.174172	0
ATP5MC2P1	1.1992	4.59395	0.869827	1.16035	1.07865	0.654195	2.01792	0.950715	1.28022	1.55685	1.37713	1.31453	0.5569	1.03657	0.721073	1.46078	0.647569	2.72071	1.60504	1.84999	1.19297	1.77046	0.634354	4.77157	1.52451	2.00144	3.77194	1.17376	0.508984	1.12224	0.361706	0.820308	2.87366	1.21942	1.67355	1.88894	0.892991	2.09354	0.514545	0.972851	1.73257	0.870623	3.53211	1.08946	0.911437	1.16839	1.63512	0.81771	2.88678
ATP5MC2P3	0	0	0.290625	0.664615	0.240264	0.163934	0.505667	0.158825	0.256646	1.87262	0.138037	0	0.279105	0.173169	0	0.244036	0.324547	0.681777	0.201102	0.842884	0	0.177463	0.423898	1.11599	0.218299	0.334358	2.83561	0.504223	1.02036	0.42183	0.543836	0	0	0.698451	0.167749	0.420751	0.149182	0.349745	0	0.162523	0.133589	0.174534	0	0.136503	0.182716	0.73196	0.252148	0.49178	0.964524
ATP5MC2P4	3.78413	5.82447	1.17634	5.88462	3.88999	1.99062	4.86103	3.69647	4.41492	4.10565	4.19042	3.83326	7.90799	3.85507	5.85099	3.45718	2.95569	7.7268	5.90138	6.3116	3.80289	4.84853	2.35919	10.3248	4.85975	6.25926	13.3904	3.57158	2.58128	3.5571	4.21905	4.32654	8.54983	3.88721	2.2067	6.81216	4.6797	7.07817	3.13137	5.42712	3.78501	3.35563	10.0312	4.4201	3.51294	3.25897	3.18938	2.15642	10.2481
ATP5MDP1	6.73447	4.83727	2.79131	8.3781	10.0958	2.75538	4.85669	2.28816	4.92992	5.62051	4.3088	9.88681	2.0105	5.82121	9.97891	4.68771	2.72747	10.1496	4.34584	6.07162	8.61363	5.53944	5.59808	9.95291	6.28997	4.81702	15.8869	5.24639	3.67504	7.09008	3.48219	1.9743	5.53302	5.45048	4.43066	1.51542	3.22385	5.0387	4.12799	5.46336	4.49069	2.51448	10.2012	6.55523	8.77452	10.1937	6.05441	5.90414	9.26379
ATP5MFP5	4.62016	2.84451	1.6756	3.83184	2.57259	1.62027	3.33191	2.87794	2.53661	3.85593	1.13694	6.5115	7.81603	1.71155	1.78591	1.60799	0.267311	4.49233	2.98145	1.94386	2.25118	2.04632	1.39656	5.51505	1.79801	4.68166	4.67106	1.6612	1.68083	1.15813	5.37513	1.62535	7.59181	3.45165	0.828992	4.50514	2.7032	1.72839	1.1328	2.14178	4.62123	2.58757	8.16492	2.47346	0.601973	3.61724	2.28448	2.97038	8.73866
ATP5MGL	0.639371	1.53084	0.463763	1.59083	0.5751	0.435994	1.27762	0.422408	0.955596	0.830062	0.513969	1.31412	1.33614	0.736888	1.34558	0.519226	0.345262	2.03082	1.28363	0.986354	0.181729	0.660765	0.676432	0.678411	0.696699	1.15603	1.00553	0.71521	1.08549	0.747926	0.771399	0.524833	1.73643	0.835912	0.713825	0.783313	0.793522	1.11621	0.731568	0.864486	0.568462	0.371349	1.8832	0.871296	1.06909	1.01229	0.871789	0.871951	1.02609
ATP5MGP2	2.37269	3.93292	1.58862	1.81647	2.62668	2.46427	2.7641	3.9068	2.10433	2.34579	1.69773	4.50152	3.05131	1.41987	1.23463	2.33443	1.55229	5.40379	3.02299	4.60741	2.56787	1.94011	0.579281	3.48586	2.98319	3.4269	7.75006	1.60779	2.09158	2.11367	0.990913	0.674182	6.03561	2.38619	1.37543	1.14996	1.63093	3.34563	1.17468	1.99888	2.37324	0.954046	3.87056	2.98463	2.99631	4.00107	3.27347	2.01614	7.24944
ATP5MGP3	2.2406	1.60939	0.406301	1.8583	0.335895	0.68755	1.76734	1.33225	1.07639	0.654493	0.77192	2.99336	0	0.968378	0.757838	1.70585	0.680587	2.28754	1.40573	2.35675	1.43291	0.99239	0.88893	0.445765	1.52594	1.1686	1.32142	1.17486	2.13974	0.58973	1.26716	1.37941	1.3423	0.732339	1.4071	0.882332	0.417121	1.46686	0.480693	1.36327	0.18676	0.976014	0.98992	1.33584	1.27721	1.0233	1.41004	1.60422	1.34843
ATP5PBP6	0.370026	0.159471	0.402593	0.460335	0.266264	0.27251	0.490339	0.528037	0.853255	0.172939	0.382438	0.730103	0.618617	0.575724	0.500614	0.676111	0.359667	0.679999	0.780023	1.30773	0.757242	0.491667	0.704654	0.441697	0.725766	0.37054	2.09497	0.186262	0.848086	0.545391	0.100448	0.273365	0.744829	0.580525	0.278852	0.349712	0.743966	1.55037	0.190523	0.0900553	0.370112	0.193421	1.56942	0.151275	0.101244	0.405584	0.419151	0.635831	1.0689
ATP5PBP7	0.298747	0	0.487561	0.74332	0.268716	0.183347	0.141387	0.177634	0.430557	0	0.38596	0.552621	0.156079	0.193676	0.40418	0.136468	0.36298	0.228754	0.224917	0.37708	0.477635	0	0.711144	0.178306	0.24415	0.467441	0.528567	0.375956	0.285299	0.157261	0.506865	0.0919608	0.429537	0.0976453	0.281421	0.470577	0.583969	0.586743	0.384555	0.545309	0.298817	0.390406	0.395968	0.229002	0	0.245592	0.282008	0.366678	0.539372
ATP5PDP1	0.117035	0.756581	0.127336	0.582395	0	0.861919	0.332333	0.41753	0.449791	0	0.362882	1.29894	0.733731	0	0.158339	1.06923	0.284396	0.71692	0	1.47722	0.74846	0.311017	1.11437	0.279407	0.191293	0.732485	0	0.294563	0.447067	0.49286	0.63541	0.144104	0.673089	0.153011	0.440989	0.737399	0.653633	1.53239	0.301301	0	0.234124	0.917654	1.24097	0.358848	0.320225	0.384845	0.441909	0.287294	0.845202
ATP5PDP2	1.98959	1.26097	0.764013	0.873592	1.47378	0.861919	1.32933	1.11341	0.899583	0.410239	0.967685	2.30923	1.22288	0.910475	0.475016	2.35231	0.426595	1.07538	1.23356	1.18178	1.04784	0.777543	1.3001	0.838222	0.573879	1.61147	0.828271	0.736408	1.3412	1.72501	1.42967	0.576414	1.34618	1.53011	0.440989	0.737399	1.43799	1.83887	0.602601	1.28176	1.17062	0.917654	2.48194	1.07654	0.640449	1.4111	1.87811	1.72377	4.22601
ATP5PFP1	1.05768	0.379857	0	1.53512	0	0.649116	0.667418	0.419259	0.33874	0.411938	0.364385	2.17387	0	0.914245	0.953966	0.644196	0.214181	0.539916	1.06172	0.667502	0.450935	0.936915	1.11898	0.841693	0	0.661967	0	0.443675	0.673377	0.556763	0.239265	0.434101	1.01381	0.230467	0.885631	0.555339	0.393804	1.84648	0.453822	0.858043	0.705281	1.15182	2.80375	1.081	0.241163	0.772877	0	0	1.90958
ATP6V0E1	485.852	315.544	325.722	483.779	263.994	285.298	484.57	279.86	389.993	484.767	306.704	922.231	331.521	421.311	380.091	374.603	300.893	511.704	407.12	487.037	312.724	263.674	437.737	487.319	423.528	439.965	204.197	381.189	208.144	320.594	261.369	242.613	418.117	308.227	256.137	285.912	646.954	318.531	346.644	476.953	473.896	352.741	406.996	383.005	734.249	368.01	455.03	485.579	714.145
ATP6V0E1P2	3.01186	0.998481	1.51243	0.864678	1.87553	1.1375	1.31577	0.275513	0.445202	0.541404	0.478906	1.42854	0	0.600789	0.313446	1.26999	0.281494	0.47307	0	1.16972	0	0	0.735332	0.276556	1.13605	0.870013	0	0.583115	0.885009	0.975662	0.628926	1.14107	0.99933	0.3029	0.581986	2.18962	0.776356	0.6067	0.596452	0.281928	0.463471	0.302763	2.45662	0.947164	0.633914	0.761836	0.4374	1.13745	2.50973
ATP6V1B1	1.77582	6.03962	9.35794	9.18293	3.34857	0.157569	7.22977	2.31533	0.575591	0.999954	2.8747	1.47754	5.0077	7.15716	13.981	4.76943	3.01548	1.61643	3.02828	4.10481	4.57003	2.33116	2.44464	3.85647	3.07742	6.37398	22.2584	4.0118	12.3411	2.7706	7.92796	7.42897	4.86042	8.13993	5.96574	7.5491	2.10306	5.32264	6.22419	0.546748	0.342406	3.35516	4.31042	4.83266	0.907383	2.90798	0.484718	1.68067	1.31336
ATP6V1E1P1	0.91686	2.51453	0.634808	0.725856	1.87431	1.12539	0.71005	0.79296	1.12118	1.753	0.689174	1.43903	2.09022	0.756501	1.3532	2.28448	0.708903	1.44665	2.13357	1.36768	1.70574	0.996762	1.85183	0.696467	0.817419	1.46067	2.94942	0.839138	0.636791	1.31628	1.0182	0.513144	1.19841	1.30767	1.25627	1.05033	1.67583	1.74616	0.965622	1.11571	0.666962	1.08924	1.76761	1.19265	0.68418	1.55313	1.25889	1.73916	1.80583
ATRAID	240.177	323.868	174.659	256.195	93.5649	102.523	449.961	312.596	307.018	342.778	200.987	613.45	327.423	156.89	308.128	202.654	235.489	489.412	297.679	336.686	220.822	216.59	194.433	346.5	201.775	286.527	160.366	151.531	120.281	145.684	324.506	283.853	286.673	228.292	153.074	170.627	341.255	144.077	180.981	210.707	288.909	229.034	262.182	202.488	379.118	219.746	164.593	277.364	268.003
AURKA	19.1727	37.0116	23.2435	20.3791	1.9704	28.3398	37.3961	34.7417	22.6121	37.6459	13.2239	9.34749	19.0002	10.9339	14.9235	9.98899	26.8045	15.4971	32.2549	20.6274	25.6383	20.2721	5.16842	12.2878	13.5934	19.6313	65.8543	6.34297	22.9564	11.0212	21.7606	29.8132	30.0192	19.7945	14.171	17.4972	9.46272	25.2305	14.0242	32.0121	8.2991	27.2591	16.6501	17.7727	4.74732	12.1756	29.4442	18.25	6.86005
AURKB	20.795	68.3342	18.1608	38.38	0.729047	44.5514	51.2817	36.7474	24.8715	24.6229	20.1836	10.8075	36.8933	10.5091	22.4112	10.5058	19.942	33.4104	38.2147	32.5456	29.0597	17.5344	2.97447	39.7286	15.4836	27.52	43.3798	3.50624	44.9909	15.8131	14.8861	44.5351	43.0457	31.128	29.968	31.1996	8.68565	38.0061	16.1063	20.3426	3.14151	33.2655	26.1858	29.5117	1.52467	14.8254	14.4653	12.3731	6.12781
B2M	1569.98	1666.46	1732.5	1107.13	1098.64	2216.34	1718.48	1421.52	2011.53	2499.06	2793.49	4452.85	8070.22	2837.22	3777.03	2100.85	1536.07	3074.26	1425.11	2179.03	2188.92	1412.07	3205.99	1799.67	1781.06	2632.28	653.212	1645.69	1119.27	2301.18	3371.89	1032.64	4462.41	870.778	1835.23	1630.5	1943.09	2270.77	1313.94	5509.84	2535.27	1318.1	1701.97	2251.44	5312.75	1405.63	1865.1	4489.85	6100.84
B3GNT5	12.0288	5.30428	17.4879	13.5505	2.67825	7.70327	6.06575	11.5265	7.0617	32.9165	11.8989	15.1004	9.1515	2.54062	7.90584	17.0226	8.80293	4.30717	2.96094	16.1246	14.1544	2.78893	8.54305	1.56489	8.40009	9.53167	3.94802	11.0043	5.32745	8.0095	12.5787	4.84252	11.6904	2.16067	3.24936	3.74554	9.96991	8.30859	7.45913	6.35568	6.68189	5.26712	2.2182	2.95058	7.23121	9.63822	11.8682	20.0705	7.78048
BANF1P3	11.5264	24.3691	9.46479	16.504	11.1502	15.4826	22.0261	18.6209	15.8806	13.4677	8.99095	11.8005	22.7241	5.92157	22.3615	6.75541	11.6265	25.534	14.7359	34.0383	20.0278	13.2927	7.93793	21.547	9.9531	21.5059	18.4695	12.5895	15.7844	12.5929	12.1026	15.7989	28.7674	14.7852	9.5604	16.4431	12.8748	14.2377	8.11838	10.3212	7.61352	11.9365	12.6831	10.4469	13.0912	14.0643	6.56938	11.7449	17.2764
BARD1	14.5671	14.9389	18.6077	16.5394	10.0816	20.3262	8.8822	17.6679	13.1242	7.65211	8.75106	10.73	27.8611	10.2989	10.6958	6.34225	15.4029	8.25279	8.95959	12.7655	19.0267	13.5876	7.70572	5.77386	15.6438	16.091	9.66702	8.0886	13.1161	8.8058	13.1305	12.5104	20.4198	5.89573	10.4701	6.44009	8.17219	11.76	12.573	10.5425	12.2309	10.7225	14.4838	6.03374	10.214	11.0651	12.8765	5.30526	4.49314
BAZ1A	9.6078	9.21565	27.718	10.0814	8.66189	11.4943	4.66221	13.0915	14.8918	8.8481	8.5202	3.51903	12.466	13.2508	9.45712	6.70958	12.6769	3.49302	8.58236	15.794	21.8141	15.2352	11.1866	7.04145	13.5707	10.2728	12.785	8.7596	8.25284	15.8442	15.7129	10.2048	18.4258	6.78671	17.4668	10.3603	6.49014	14.0184	17.3789	16.9406	7.80308	18.0866	18.8818	14.2661	8.51395	10.5149	13.7956	11.7472	9.6916
BCAN	89.8223	1917.41	203.972	1351.63	2860.79	747.23	1692.87	1302.06	610.958	25.3533	827.617	207.71	1820.43	1876.96	1831.82	205.853	1334.33	519.009	2221.1	728.889	1251.67	2622.09	302.404	527.65	778.963	832.786	110.876	158.697	1332.93	2351.9	783.731	1958.17	2481.69	1255.05	2317.05	1851.8	475.974	2021.51	1243.62	13.4055	116.682	1395.49	3937.19	1103.21	26.9295	995.705	685.987	11.5008	76.1487
BCAS2P2	0.589516	0.907373	0.916287	1.04771	0.303004	0.413482	0.239141	0.300448	0.485495	0.295202	0.435207	0.726989	1.05596	0.218388	0.227876	0.307761	0.920913	0.343923	0.126808	2.01967	0.861728	0.447606	0.534589	0.603172	0.688257	0.737919	0	0.847853	1.93021	0.620645	0.800155	0.725863	0.60543	0.330313	0.105776	1.06124	0.470344	1.10268	0.867245	0.512407	0.336944	0.550275	3.12544	0.344295	0.230429	0.830786	0.238493	0.310099	0.304097
BCHE	6.74071	58.8154	31.7605	114.355	60.3993	41.5725	146.189	10.9727	134.768	74.9081	27.7911	72.7241	189.361	63.8061	84.967	63.4004	173.288	68.1235	73.4051	185.273	136.697	168.414	60.0034	74.5056	65.0222	95.8337	22.2883	95.5357	72.8855	126.092	46.771	95.1296	140.054	32.8914	106.662	67.4779	57.6011	66.0737	83.2832	6.74588	42.5721	90.2544	269.885	70.6443	26.7583	95.8079	57.0586	5.17656	19.0198
BCL2L12	15.9067	9.76966	18.8394	18.6098	5.57562	22.5113	9.892	26.4703	24.8568	25.619	15.2489	10.8346	24.4627	6.77515	26.476	11.7476	13.5069	14.4355	9.25649	24.1511	21.2953	16.6772	12.7231	9.72315	17.1654	12.9534	76.6804	3.93261	4.59877	7.92835	22.3551	22.3296	19.7769	9.17583	8.1717	9.88509	14.6775	11.4701	11.4742	25.0294	20.3171	10.6111	4.48144	5.89039	16.3999	10.1355	18.6181	21.5986	13.0413
BCLAF1P2	0.174384	0.657602	0.640345	0.515243	0.372529	0.61538	0.185693	0.725814	0.293211	0.382039	0.518171	0.188168	0.819952	0.141315	0.294909	0.756757	0.344301	0.222546	0.361041	1.4307	0.920054	0.405493	0.899399	0.0780603	0.463173	1.1187	1.23414	0.384041	1.66534	1.05566	0.680492	0.134198	1.15962	0.341983	0.711838	0.480697	0.243481	0.742066	0.533119	0.557036	0.348849	0.598202	1.7335	0.200508	0.23857	0.62121	0.349802	0.2943	0.629682
BCO1	5.98616	0.751416	1.18035	12.1468	4.60028	3.25769	1.17356	3.47871	2.0847	1.19968	5.66637	6.64151	8.6637	9.92174	2.77822	5.06188	0.823828	1.68117	1.02095	5.57512	6.02114	5.22546	6.97876	5.52688	1.74155	5.77139	0.548411	3.75443	1.77606	5.01733	2.55059	1.4312	1.61553	0.607867	2.62788	1.70885	2.48849	1.11608	2.14458	1.15514	4.28236	2.02531	3.80021	1.66319	2.72983	9.30064	1.49955	1.42667	0.419716
BDH2P1	2.15942	0.997124	1.09083	3.54996	2.08109	2.93454	1.31398	2.20111	2.22298	1.26156	2.71011	2.56788	1.93402	1.59993	2.81718	3.38203	1.96778	2.75582	2.55476	3.9911	1.8742	1.84455	1.71344	1.10472	3.65562	4.63377	5.45803	2.32929	0.883807	3.32898	1.36082	1.80423	1.99595	1.00829	1.64672	0.364441	1.11988	1.00979	1.4891	1.50157	2.77704	1.81411	7.35984	0.945877	1.68814	5.32561	3.49445	1.6092	1.94936
BEST2	0.257424	0.0924519	0.18672	0.133438	0.115773	0.236979	0.020305	0.153063	0.0412224	0.075195	0.221716	0.0793635	0.13449	0.556287	0.145114	0.156788	0.0781929	0.0657041	0.0969028	0.108307	0.109751	0.114016	0.10213	0.102428	0.0350632	0.134261	0.303637	0.13498	0	0.225848	0.203819	0.211308	0.0308435	0.364601	0.134719	0.236533	0.119808	0.168528	0.193295	0.104418	0.171656	0.084101	0.341197	0.197326	0.176087	0.235135	0.162	0.236969	0.0774608
BIRC5	47.2248	213.368	54.3597	85.9046	1.49889	63.4077	115.115	83.7434	41.3425	66.9304	32.0779	77.6315	70.8609	26.7958	37.4208	21.6402	51.937	136.029	104.421	72.0771	62.8	59.25	5.47789	193.341	60.5058	60.3981	44.6463	14.2114	64.0536	31.1093	50.7094	60.4555	96.7364	69.3084	43.729	45.818	26.4412	75.5871	30.2412	39.5243	10.9234	92.2206	36.0492	110.234	7.51101	42.6302	81.9523	32.1773	13.6462
BLM	2.31345	15.5343	6.25025	12.4717	1.31712	15.4531	15.2299	27.0065	17.3327	8.07891	11.9553	3.18418	32.5566	7.8978	14.1374	12.7606	18.4864	3.01653	5.50567	23.1526	33.1584	23.6938	11.3577	1.75829	5.1834	31.9301	11.283	25.7005	13.14	4.55196	27.6961	21.2199	51.2021	3.47773	8.86949	14.2351	10.8784	14.6577	10.0938	4.7658	13.234	3.38558	6.79873	5.71194	2.70267	13.1062	9.07066	3.62648	4.03603
BLZF2P	0.0502318	0	0.327917	0	0.0451824	0.123313	0	0	0.0965261	0.117384	0.15575	0	0	0.0651298	0.271838	0.183567	0.30516	0.102568	0	0	0.128497	0.13349	0.0797152	0	0.246311	0	0	0.126428	0	0	0.20454	0.0618498	0.072223	0.197019	0.126183	0.237371	0.168325	0.394624	0.129319	0.30563	0	0	0.266315	0.359377	0.274883	0.220236	0.0474173	0.0616539	0
BMF	4.72061	5.07489	12.8005	6.76725	3.40249	10.1687	6.57903	4.39926	3.244	7.09853	3.85577	3.54684	3.46256	4.41823	3.84888	9.34905	5.8242	2.35123	10.5757	7.76035	4.55836	8.14172	8.84741	6.13252	14.1712	13.1223	27.8034	5.59965	3.38357	11.8926	7.05796	3.09226	7.23675	8.37881	13.0624	8.78174	4.33003	19.4023	8.03491	22.9269	14.1547	7.89842	9.06067	9.45773	8.59659	3.67794	5.21355	7.68698	20.5451
BMPR1AP2	0.336533	0	0.305127	1.04667	0.70631	0.413074	0.15927	0.600303	0.431124	0.131071	0.985495	0.138337	0.820493	0.36362	0.227651	0.7174	0.40889	0.343583	0.337819	0.707956	1.57827	1.11791	0.623071	0.334764	0.458385	0.49146	0.396948	0.423508	0.428512	0.236203	0.38065	0.483431	1.37095	0	0.915823	0	0.0626506	0.440637	0.360995	0.20476	0.448815	0.513082	1.18947	0.114652	0.153467	0.0614789	0.317677	0.550742	0.810124
BNIP3P27	1.37772	0.593757	2.09856	1.88536	0.371768	0.845531	0.391217	2.45755	0.794231	0.160976	1.13914	0.679598	0	3.39402	1.49115	2.7691	0.836968	0	0	0.347792	0.35243	0.915311	0	1.80903	0.900749	0.517362	4.87514	1.21364	4.21024	0.43514	0.560996	1.866	0.990437	2.16147	2.42259	1.30208	0.461668	1.44312	0.709373	0.670606	0	2.88066	0.730426	1.54891	0	0.302022	0.780313	0	0
BRCA2	2.0211	1.48495	2.32478	2.27847	0.299522	1.92445	1.62849	2.12298	1.28867	1.71303	2.04109	0.923961	1.8267	1.54114	1.095	0.895775	1.59589	0.835764	0.884419	2.74368	3.25351	1.40728	0.770652	0.541035	1.44385	2.03202	3.89502	1.66458	3.3744	1.11017	1.93974	1.17879	2.3141	0.580477	1.76011	1.42059	0.495937	2.0468	1.4169	2.2512	0.346951	1.48076	1.34861	1.20537	0.797235	1.32818	1.1875	1.18073	1.40282
BRD7P2	0.729963	2.32799	1.58842	2.36111	2.10107	1.89949	1.43715	1.70141	1.51492	1.29642	1.53908	0.612128	2.25768	1.09789	1.14559	1.5472	1.9512	0.476963	0.615512	3.50118	2.80095	2.13384	1.29742	0.592519	1.38402	4.02038	1.23985	1.61676	1.2269	3.10478	1.46636	2.48067	2.35096	0.725307	1.98037	1.60974	1.1415	2.82908	0.977212	1.17253	0.963776	1.75522	3.87006	0.895274	1.19837	2.52835	1.29544	0.788434	1.37063
BRIP1	4.46794	5.29603	4.93845	4.08263	0.31946	3.67932	2.42044	4.49386	3.9038	1.74291	1.97486	1.36651	4.49778	1.90646	2.13344	1.38876	3.10697	1.24735	2.27816	4.54563	6.15074	3.55825	0.405809	1.44992	3.51789	4.06336	5.42921	1.68947	6.26794	2.25845	1.9379	3.62089	4.8716	1.45802	2.98877	2.56223	0.801357	4.52007	1.76469	4.3824	0.618125	3.66662	3.6153	2.06907	0.310968	2.21896	3.95609	1.61291	0.692524
BST2	619.867	92.6918	382.633	350.994	64.2878	406.948	101.068	78.6001	158.494	309.088	351.209	190.604	1927.6	927.95	953.786	404.203	189.642	358.374	76.3792	243.235	358.721	53.3141	1055.34	77.505	127.683	860.486	115.236	474.423	92.4277	245.125	497.443	422.589	1481.63	67.5122	112.451	205.267	150.262	169.762	147.11	630.417	367.542	93.7322	91.1682	148.793	1604.16	262.655	579.437	629.261	328.781
BTBD6P1	0.224001	0.193076	0.194973	0.222937	0.120891	0.274948	0.08481	0.372932	0.0860887	0.157037	0.138909	0.0552475	0.0936226	0.0580874	0.242444	0.163718	0.108865	0.0457388	0.202372	0.226188	0.343807	0.178583	0	0.0534778	0.146452	0.392547	0.634114	0.169136	0.342269	0.188664	0.364847	0.110324	0.450895	0.234287	0.112539	0.211704	0.100083	0.469271	0	0.545165	0.448107	0.0585454	0.237518	0.137365	0.12258	0.441949	0.0845801	0.109975	0.485307
BTF3P10	2.86677	4.94198	1.87145	4.27972	3.19745	2.39277	2.06225	2.86367	2.86458	1.74179	2.60737	4.38375	4.31345	1.63548	3.41308	2.72384	2.78651	3.39511	3.79859	5.78951	4.40004	1.67604	2.72964	4.10644	3.56114	5.16735	4.86923	2.45321	4.38035	2.53524	2.80158	2.82385	5.11105	3.14832	2.59248	3.07063	3.07406	3.30315	1.91889	3.20943	3.89971	2.39764	8.51131	3.98479	3.92194	3.51932	2.59789	2.25192	4.96876
BTF3P12	0.726166	1.56478	0.658398	1.05396	1.08862	0.891323	0.458227	0.719624	1.16284	0.424234	1.12579	0.149251	1.01168	0.62769	1.14618	1.10571	0.882296	0.370689	1.09341	2.13866	0.619195	0.482441	0.960322	1.01129	1.18691	1.06046	5.13916	0.913837	1.84927	0.764511	0.492815	0.745099	0.870064	0.632924	0.608045	0.571916	0.405559	1.9016	0.934738	0.883656	0.84739	1.73976	3.84992	0.618484	0.827873	1.45924	0.571231	0.891286	2.18509
BTF3P13	0.463363	0.748861	0.630181	0.864678	0.625177	1.1375	0.328942	1.10205	1.33561	1.08281	0.478906	0.857126	0.726244	0.300395	0.783615	0	1.12598	0.236535	0.6977	2.047	1.18532	0.461765	0.735332	1.10623	0.757364	1.45002	1.63964	0	1.32751	0.853704	0.628926	0.570533	1.83211	0.757249	1.01848	0.364937	0.388178	0.6067	1.04379	1.12771	0.811073	0.302763	1.84246	0.947164	0.158478	1.26973	0.32805	1.27963	1.67315
BTF3P5	2.43092	3.40488	0.925705	3.62906	1.63992	0.89514	0.690284	1.44541	2.56921	2.13026	2.00997	2.09846	2.54004	1.10316	1.47997	1.77671	1.91983	1.98547	1.83016	4.29564	1.39915	0.969015	2.31464	2.90177	0.794665	3.95574	4.30098	0.917751	1.39289	2.68725	1.3198	1.94555	3.49516	1.90691	2.90058	1.53164	2.17224	2.86461	1.40811	1.62697	1.21574	2.06489	2.57761	0.869586	3.49196	2.79775	0.803149	2.08857	3.07223
BTF3P7	1.16315	2.00515	1.51863	2.02585	1.15085	0.57108	0.770676	1.52153	1.11757	0.95134	1.20217	1.72128	1.94459	1.05569	1.10156	1.27519	1.13059	1.06877	1.40112	2.34902	2.0828	1.23642	0.922933	1.2496	2.2814	1.74716	5.76225	1.17101	0.444318	1.46949	1.10513	1.57539	2.00685	0.912423	1.75311	1.46573	1.16931	2.13215	0.898345	2.26467	1.16343	1.21602	3.08336	0.951046	1.59128	2.03989	0.878385	2.42699	1.68001
BTF3P8	0.647475	0.930144	0.35223	0.536999	0.485324	0.397367	0.510714	0.76997	0.829463	0.252175	0.334597	0.798463	1.12756	0.559671	0.43799	0.788711	0.524457	0.220346	0.974923	2.45174	0.69012	0.286774	0.342503	0.644071	0	1.2157	1.52742	0.407405	0.412219	0.568054	0.439411	0.398614	0.620623	0.564338	0.406616	0.339961	0.723221	1.13035	0.416723	0.787899	0.647625	0.141021	2.28848	0	0.73816	0.236565	0.713062	0.927152	0.38966
BTF3P9	0.802289	3.88984	1.30935	4.24191	2.16492	1.72333	1.13909	2.14667	0.770844	1.40612	2.073	3.21548	3.77236	1.3003	1.08543	2.93189	1.46218	2.45729	2.11406	3.54428	4.10463	2.39857	1.59149	3.11248	1.96701	4.01702	2.83895	1.00963	3.0647	1.26698	1.63343	0.987848	2.59543	3.14673	2.26728	3.79122	0.896147	5.77759	1.03273	1.22036	2.40743	0.26211	5.31688	1.63997	2.19518	1.09923	0.568002	1.2309	5.06972
BTG1	111.431	101.777	70.842	101.355	50.8773	117.024	143.018	87.0529	69.8849	79.6711	70.3411	109.166	113.83	67.259	68.2194	83.6305	77.8178	52.4353	150.371	103.852	96.7858	95.1083	155.289	78.0998	130.909	115.667	66.1243	92.2401	50.7449	80.3562	83.9796	67.6873	83.9154	79.806	108.335	79.9787	113.743	74.7495	109.041	94.0461	83.0573	113.023	124.367	90.415	89.925	62.3961	74.9523	160.279	117.344
BTN2A2	7.69188	6.51907	13.4365	13.101	10.6294	14.995	8.12037	7.97602	9.49585	6.14706	17.0368	6.49878	22.1925	8.90338	4.96918	9.75879	7.06046	5.97807	5.63733	13.6392	11.3474	9.76073	13.516	4.00311	11.4993	18.1903	9.98313	7.46917	7.99801	12.3199	10.079	6.59795	14.5034	4.16404	12.0456	7.07116	7.135	10.8264	12.1852	12.2534	7.40082	8.09246	15.663	4.75136	8.39901	10.4634	13.4163	10.5407	10.3474
BTN2A3P	2.0112	0.673502	4.84954	2.73873	1.88237	5.57107	0.977558	3.32898	2.16739	1.2226	4.57867	1.7596	5.90685	1.95577	3.82408	1.58913	1.60156	1.27639	0.532003	4.35669	4.60597	1.66119	2.71723	1.0706	3.84258	4.16747	4.03923	2.39416	2.33594	2.87566	4.74029	2.50982	4.23984	0.781723	4.09633	1.60539	1.12324	2.84686	4.40806	3.72068	1.54953	3.0367	3.74639	0.791665	1.37573	2.48747	2.47576	2.68535	2.15904
BTN3A1	10.7753	15.5897	26.6648	23.4748	23.0935	25.9244	28.9702	25.4573	25.1695	21.4617	55.1546	35.5609	202.233	45.6546	34.4446	19.8568	16.0759	25.4182	21.1398	26.4908	28.7156	17.4855	41.1174	20.9731	27.4802	46.4452	27.0849	15.1826	15.0102	35.8426	46.39	18.9373	36.9292	11.666	34.4578	17.2307	11.6472	28.485	42.9146	49.3357	21.8319	30.9171	41.3943	17.1416	31.0226	21.1539	26.7763	32.7181	32.9963
BTN3A2	7.93958	15.5802	59.4425	35.2475	25.0568	41.8011	44.4496	26.245	29.8475	33.5565	72.8284	21.1725	118.064	75.7392	4.30754	28.3516	25.1596	17.4215	14.1517	31.1222	41.6098	16.4617	83.2859	8.98671	15.0061	40.2273	21.7342	19.9424	21.4302	41.8536	49.703	11.3837	47.6437	7.53485	28.0334	28.6182	12.866	38.8807	28.3255	62.5399	31.5238	25.7018	35.1277	18.3548	51.8064	33.2817	45.1813	41.4531	29.1638
BTN3A3	15.0583	9.53348	29.056	24.7616	11.4781	32.0406	16.2093	12.3238	15.1332	15.1563	35.3364	12.9283	139.228	50.5994	36.1441	18.844	14.3832	12.9873	11.9335	20.6148	24.6365	17.3824	44.3227	9.77185	22.8745	24.186	25.3466	4.64596	12.5314	29.3304	28.8675	10.5614	30.3196	5.91532	21.5846	18.6152	10.2197	19.6245	36.0161	41.2262	21.7146	20.5173	25.796	11.207	22.0144	28.5022	28.9973	24.3681	19.1993
BTNL10	0.587868	0.844515	1.49242	2.03151	0.470022	1.28279	0.556437	0.932116	1.00414	0.305279	1.55272	0.644406	1.36501	0.0846913	0.353483	0.716102	0.555539	0.400122	0.196705	0.577119	2.4228	0.781122	0.310972	0.0779704	0.427052	1.96229	1.38681	0.246599	0.249514	0.137536	1.77315	1.28682	1.12698	0.0853975	0	0.617328	0.875522	0.855245	0.756719	0.397425	0.980008	0.341436	0.346301	0.133518	1.69785	0.572765	0.184976	0.881884	0.235859
BUB1	10.6523	32.6265	9.26571	21.8215	0.897206	27.9981	15.4002	18.8895	10.7411	18.9224	7.59584	6.96273	19.8814	5.46607	7.5623	5.19265	15.4694	11.2021	12.7947	20.7263	23.6506	14.1416	2.47894	7.45859	11.1819	15.619	48.1494	4.38158	17.362	9.37206	12.3127	15.4913	24.9626	8.8334	12.4338	12.6585	5.4447	22.8926	9.65403	15.5848	4.16966	21.3726	18.11	11.1565	2.42026	9.92248	19.8355	8.05027	4.0435
BUB1B	8.78821	25.5504	10.8173	11.0277	0.661585	26.5394	7.53812	18.5341	9.99118	18.3289	7.82474	5.45789	15.5828	3.60091	7.25736	7.57707	16.0243	8.09191	10.063	19.1918	22.4647	24.7193	2.81746	7.14499	9.286	15.9055	34.2837	4.42059	22.8647	10.5607	12.5996	12.1168	21.3694	3.61436	15.7208	11.4658	4.41947	25.9027	6.33364	18.4564	3.42477	11.5508	16.6738	6.22132	1.23178	11.537	9.87595	7.59571	3.57171
BX248409.1	1.11298	5.75595	2.17968	2.49231	3.40374	2.18578	0.842778	0.794126	2.9942	3.38112	2.07056	1.92153	1.8607	2.59753	2.10808	2.44036	1.62273	2.72711	3.3517	3.09058	3.70121	2.95771	3.17923	1.59427	3.63832	2.22905	14.178	1.1205	1.70061	2.3435	1.81279	2.46671	2.56038	3.20123	1.67749	1.4025	2.98364	2.91454	2.29225	2.16698	2.67177	2.03623	7.08084	2.27505	3.3498	2.92784	1.68099	3.55175	4.01885
BX322784.1	0.685149	0.454276	0.229369	0.721234	0.853305	0.711596	0.349201	0.501398	0.708933	0.492642	0.381301	0.454959	0.881113	0.683349	0.784342	1.1556	0.448248	0.322847	0.71422	2.59439	1.14597	0.910382	0.41819	0.0629121	0.43072	1.12151	2.61094	0.132649	0	1.10974	0.643817	0.584041	2.04598	0.206714	0.661962	0.249052	0.824172	0.414043	0.339208	0.513073	0.316296	0.413243	1.3971	0.26933	1.08154	0.924295	0.149252	0.388127	0.380615
BX679664.1	3.81404	6.2849	3.41742	5.86136	5.44867	3.30459	2.97304	2.66801	7.32911	1.31071	2.78257	4.15012	4.68853	2.32717	4.55302	2.8696	3.54372	3.20678	7.76984	6.79638	4.59134	2.98109	7.47685	3.48155	4.4005	5.33585	17.4657	2.82338	4.28512	1.65342	3.34972	3.03871	4.51608	6.7464	3.94508	3.88737	7.51807	4.70013	1.44398	3.27616	2.46848	5.27742	19.0315	2.06373	3.99015	5.65606	2.54142	3.02908	6.48099
BX679664.3	11.5569	15.8677	12.3515	15.3954	23.7342	15.4408	15.3921	13.2569	14.5433	20.1953	25.369	26.6121	20.0906	8.35422	16.6042	15.8844	18.2667	23.076	33.2633	30.3362	23.8078	13.1818	14.7696	21.2425	27.4152	26.3721	96.2659	8.75198	14.4552	14.9667	15.5475	8.94091	24.4101	25.9402	16.1855	19.3318	21.7053	23.3006	13.2966	26.26	13.8102	10.5585	51.5115	16.6202	22.6667	16.2548	16.7985	38.161	50.2248
BZW1P1	0.137327	0.591841	0.448242	1.02506	0.205871	0.618056	0.346627	0.925413	0.439816	0.641825	0.283867	0.225802	0.573967	0.118704	0.309654	0.501849	0.77865	0.654286	0.206778	1.04001	1.40517	0.243296	0.799081	0.218569	0.523742	1.31788	1.6198	0.345637	0	0.385544	0.559187	0.225452	1.05306	0.299235	0.459957	0.288418	0.460179	0.719234	0.648161	0.501332	0.366291	0.658022	1.45614	0.140356	0.68887	0.802795	0.432109	0.337107	0.661166
BZW1P2	3.71083	14.808	6.72905	11.1993	7.78822	9.70006	4.87837	14.1376	8.58334	11.4016	8.52289	9.32185	14.648	5.25691	6.69393	7.9105	7.59797	7.43681	7.86391	24.46	20.1278	11.6876	10.9054	6.3983	15.2756	17.5477	10.6993	7.35071	6.82507	10.8522	10.8197	4.90755	22.8237	8.80462	6.30074	8.22655	8.90397	10.9772	7.43038	9.28213	6.94224	10.4171	20.7667	7.0937	4.98267	17.1736	10.4439	10.7961	15.1364
C10orf55	0.496724	0.340572	0.958055	0.196622	0.264013	0.498843	0.192341	1.1277	1.08467	0.606764	1.49348	2.5616	0.235918	0.146374	1.19132	1.03138	0.905284	0.368821	0.543951	0.626967	0.57757	0.0300007	1.14658	0.485129	2.84162	0.25436	0.15979	0.198895	0.776231	0.261477	0.888727	0.973015	0.746649	0.413264	3.99855	3.87655	0.680933	1.71464	0.581268	2.30791	0.88076	1.44577	0.718224	0.646136	0.52511	0.12374	0.980409	3.15921	2.20126
C17orf82	3.22764	3.43758	2.34114	0.830769	0.30033	3.27867	2.77415	3.04415	2.21	0.910301	1.18866	0.411757	2.32588	0.19241	2.30885	4.67736	2.11857	2.65135	0.614478	2.66913	1.51844	0.0492952	0.765371	0.619992	1.63724	2.46125	0.787669	0.373499	0.99202	0.624934	1.51066	6.53223	1.22685	0.630546	0.60576	1.63625	1.49182	1.55442	0.477552	0.948053	4.15609	0.436336	0	0.45501	1.01509	1.38259	3.78222	1.09284	1.20566
C19orf48	45.1516	147.258	47.8546	57.1039	18.0014	81.5476	43.9091	110.974	76.0774	32.0814	35.8554	39.7289	71.2593	49.2076	91.6295	21.4694	51.0256	63.6109	101.218	109.514	97.9974	88.1386	29.6849	52.4404	51.2611	62.1697	81.7981	14.611	36.826	26.319	43.3251	73.8184	77.0251	79.0423	41.7775	59.1762	39.4123	44.7842	32.3812	34.6635	39.3032	47.7731	18.0229	36.7219	32.1732	33.344	50.3232	27.9018	26.5644
C1GALT1C1L	10.0522	14.1381	4.12591	11.6819	1.0287	0.517182	18.9726	15.1751	19.0851	9.354	3.42166	34.2941	9.30844	12.1751	9.44659	6.48909	13.7493	26.8554	6.88822	10.4087	13.0881	5.7586	9.9344	12.6459	13.8723	18.6858	8.09386	9.08992	6.66807	0.760457	7.43474	6.22564	18.3476	5.50872	0.604821	5.87847	16.2708	6.93556	13.1719	1.90444	4.09407	6.29286	25.5301	5.90596	7.41135	10.1605	3.80696	4.21116	4.56436
C1orf112	5.67905	8.34284	6.25133	5.88166	2.02787	5.60457	5.35741	8.42769	4.67958	5.50182	3.62791	6.45203	7.05715	3.04649	3.26894	2.58985	5.25886	5.53579	4.54055	8.3448	6.46069	4.31017	2.47575	8.49367	5.17761	4.19138	12.7912	2.84912	4.86926	5.00748	5.47452	3.19759	6.42829	4.26582	5.83059	3.46131	4.32458	3.91097	3.90613	5.94993	2.94009	6.50152	6.2033	5.2015	3.1624	3.9726	4.29227	4.36671	5.18672
C1orf226	42.9093	13.8504	25.1427	18.8517	42.3328	11.1754	17.9529	22.3451	18.6361	13.648	35.1735	8.30017	54.098	17.5682	30.6152	22.8428	14.5911	5.31164	16.257	49.0598	62.5221	32.1654	40.0192	12.1193	32.6939	45.8394	31.9045	26.1413	20.115	50.6259	34.9309	17.6319	68.1401	16.5756	32.4349	39.6625	9.50683	21.6266	37.1422	13.6147	10.8372	18.9609	41.4414	8.71175	19.5734	30.963	19.8711	6.32367	12.4482
C1orf54	102.012	24.6257	50.0096	78.508	39.7943	85.9165	51.4603	36.0237	62.409	37.3092	37.3013	117.925	45.569	49.3005	84.9227	50.0537	44.7693	101.103	25.4317	112.214	68.3553	19.2602	55.9405	28.0855	44.5687	34.2896	68.0917	64.611	22.1482	44.4988	53.2062	24.6763	52.4951	19.7748	42.1111	73.6587	68.377	52.9213	36.2893	84.7684	78.9641	57.9251	37.1993	46.3337	66.7909	38.9142	45.1735	41.9251	113.48
C1orf94	6.96304	4.41584	10.0692	9.07364	6.04507	13.7937	9.69841	3.35407	10.8397	6.17906	9.54232	2.88038	13.2158	3.62841	2.56378	3.22098	2.57017	2.15967	0.630395	10.4853	5.74943	3.01569	0.699365	3.34047	8.13961	8.66073	1.40349	10.26	2.86185	5.49804	8.28457	12.1006	13.8132	5.07028	2.68457	3.575	5.31635	3.40445	7.51643	2.89589	6.43569	4.03136	9.81312	2.22957	5.81806	0.410591	0.665609	0.243408	0.716092
C1QBPP2	0.756826	0.296519	0.224574	0.855944	0.309431	0.253352	0.390743	0.90001	1.05769	0.160781	0.711102	0.424234	0.862689	0.356833	0.372336	1.00573	0.919549	1.1239	0.932381	0.521056	0.616005	0.365681	0.218371	0.492773	0.7872	0.516735	0.486923	0.69267	1.3141	0.79679	0.46693	0.677724	0.593542	0.629664	0.864161	0.541876	0.384257	1.2612	0.619949	0.753518	0.206455	0.449558	0.729541	0.421918	0.470633	0.301656	0.324736	0.337788	0.993752
C1QTNF6	6.59561	11.918	11.0235	5.33842	5.16779	15.733	15.1937	24.3997	16.6292	41.522	5.44526	2.75369	9.48228	2.44189	6.92363	9.65572	10.7557	3.09105	4.33145	11.8055	19.3825	6.17691	11.8288	4.87565	9.23485	5.91844	7.42347	9.91022	4.6747	3.84005	31.5918	9.98013	17.5609	7.38675	11.2285	18.8633	3.39069	26.0326	10.4028	32.346	4.26827	10.2807	2.78059	7.95121	3.44624	6.91586	13.0522	21.4088	13.0271
C21orf62	57.6157	31.3648	22.189	46.049	1.3501	36.036	32.2337	44.28	57.5803	37.1191	39.1818	20.1743	37.0939	26.0856	29.7526	30.4453	44.8899	10.1927	7.31934	31.7728	34.4157	1.61017	97.7049	3.27111	65.4752	44.9542	4.38549	67.4632	16.412	32.2138	25.8494	27.5865	41.301	3.16861	3.90885	42.7526	53.7275	22.5739	28.2725	2.59734	26.2664	6.69429	3.86938	5.9956	41.9545	86.6384	56.3633	3.04231	10.2431
C3AR1	73.2216	49.8379	97.6607	26.238	25.0639	28.1935	53.0508	56.2349	56.5967	119.318	60.9907	59.5559	53.8075	105.849	30.5387	91.1439	19.5484	42.2543	55.0264	72.4134	25.351	20.2531	114.393	43.781	67.3445	42.0344	11.9858	97.1736	27.7984	86.4211	49.746	19.0936	49.4618	32.6941	74.1517	42.1413	57.9046	96.1146	61.1774	193.403	131.178	50.4196	28.4802	75.7289	158.386	40.7236	50.4091	106.761	214.708
C4orf47	36.567	4.38754	8.0927	10.9076	1.86882	21.9318	17.1486	3.75553	11.7379	5.48637	28.3452	19.985	3.56033	3.8253	5.45318	12.8316	27.1624	10.6484	7.00765	5.24489	10.1513	3.64409	12.793	2.23209	26.76	7.90612	2.05855	7.11179	11.9049	4.98723	4.96327	12.1259	6.57198	6.84518	4.85379	4.31994	20.4689	5.76721	14.3349	13.9561	5.07069	12.0551	5.2873	5.43614	28.3103	22.6822	8.51185	11.4245	5.85175
C5orf46	4.79159	0.595685	0.852176	4.70005	0	0.0565518	0.0436097	0.109579	0	1.50732	0.238092	2.78404	0	0	0	1.34695	0.503811	0.611496	0.277494	0.0581535	0	0	1.901	0.109994	3.08755	0.173014	0	0.0579802	0.175996	0	0.0625353	0.0567291	0	0.240943	0.115736	0.362864	2.31583	0.482603	0.830288	2.7472	0.0460837	0.180626	0	0.282535	1.13456	0.151501	0	112.024	17.3019
C8orf88	6.09524	9.1667	13.5397	23.1435	1.08508	15.7424	17.909	21.8207	14.3968	5.48974	13.0587	25.7601	21.3622	3.86918	8.84766	15.8938	18.9001	22.2988	8.9866	10.5785	21.6015	10.2924	14.0055	8.18533	38.8128	10.2523	15.2776	6.31219	10.9141	7.95453	18.6145	12.2738	22.0005	4.56552	19.4581	6.90074	19.7867	4.48918	13.4852	11.8984	12.7649	14.3542	36.018	7.52752	12.4212	12.4572	20.9771	35.4579	9.85832
C8orf89	0.0862644	0	0.187713	0.214636	1.0863	0.847073	0.408261	0.410339	0.165767	0	0.0891579	0.425524	0	0.782944	1.16709	0.630489	1.04812	0.528429	0.519564	1.41548	0.551676	0.114623	0.273794	0.617839	0.281997	0	3.05252	0.217117	0	0.726556	0.936699	0.955946	0.12403	0.563909	0.433394	0.407643	0.77085	0.677697	1.77667	0	0.345138	0.112731	0.457349	0.705335	0.354048	0.472771	0.0814309	1.0588	0.311491
CABP4	1.4093	1.32458	4.74683	1.06315	0.876557	5.48394	3.02268	3.92239	4.60959	3.4685	1.54955	2.10772	3.16445	1.49682	4.03646	1.17796	2.67777	1.43883	0.65467	4.74985	1.39985	1.01598	4.90125	1.12748	2.05845	2.27078	0.212209	4.75456	0.973604	1.73627	2.99139	1.42143	3.29811	1.99933	2.63631	2.00735	1.54068	2.31639	3.97556	2.17106	0.854776	2.3315	0.874351	1.63959	0.840949	2.2185	2.2361	2.37382	3.03165
CACYBPP2	4.60458	7.03575	3.91679	9.58203	5.34658	4.41871	5.78478	5.57528	5.30893	6.16266	5.19167	8.25942	6.99822	4.12489	4.75717	3.51837	3.76364	6.32504	3.4036	11.3068	7.60272	4.78338	4.11862	5.39652	6.29461	9.01238	8.88742	4.63568	5.11687	8.28521	3.18174	3.29865	8.42602	3.72146	3.57518	4.3518	5.23678	5.70012	3.12522	4.17695	2.84713	4.92326	19.5297	4.70613	4.12325	10.92	4.26755	4.41853	4.23224
CALCRL	25.554	16.6231	20.0431	17.424	80.3735	4.45654	32.2415	59.2279	17.0961	23.9748	8.29764	74.9888	4.42121	18.8663	41.6969	19.396	21.5295	23.6275	42.9984	63.2959	54.3323	125.875	8.84069	70.4251	29.7328	43.9328	10.7228	11.9285	19.163	80.5252	11.248	6.95035	21.1734	9.37293	64.5863	11.7292	11.8983	22.4027	68.035	86.453	33.0911	39.3945	188.428	21.4436	7.58344	8.93149	7.22967	25.4908	24.9196
CALD1	122.999	65.674	121.52	150.744	63.0174	116.474	77.0182	106.418	57.0693	174.022	46.7516	57.781	113.667	48.0102	102.174	66.4146	114.075	28.637	58.62	118.149	178.806	85.766	143.395	12.0258	134.429	123.746	215.813	55.4587	45.9296	47.1796	99.719	46.3876	133.939	25.2042	67.4907	89.6185	81.9084	120.387	171.77	390.091	47.8404	107.388	74.5384	32.4931	78.0726	91.9691	27.0874	273.954	60.9283
CALM2P2	6.96624	31.9684	8.84258	16.8514	16.3612	11.2425	6.71589	12.5797	11.6511	9.19464	15.5998	24.0223	24.8023	9.70138	12.5663	18.8574	11.5989	18.1755	25.0577	26.3785	17.4901	12.3417	11.2598	11.2414	24.2486	16.7939	38.3452	13.3123	10.3486	19.2859	12.7822	9.53049	25.04	11.6375	14.9068	11.1762	13.5451	23.9854	8.96712	15.5413	17.6777	18.7128	36.2491	10.6798	12.3541	30.9669	20.4584	9.81698	29.3467
CALM2P3	4.42465	9.8069	2.33827	7.54908	4.77585	3.10342	3.35047	4.51007	4.61562	2.8065	3.78911	11.3806	8.71816	2.78651	4.44688	6.92976	3.83999	10.7125	10.4694	9.09527	5.3359	2.01572	3.20991	3.62172	7.4387	4.11432	13.4202	6.04544	2.41456	8.65112	4.6329	2.02355	10.1788	4.7931	4.28712	2.38957	5.08349	11.5868	4.39369	3.99974	6.70174	7.26902	13.4047	5.55589	5.70734	12.3325	6.92144	3.87911	10.4991
[truncated: 1,992 more rows]
[truncated: 126 more columns]
