# Supplementary material for: Targeting the MDK/c‐Myc complex to overcome temozolomide resistance in glioma
Source: Clin Transl Med. 2025 Jun 4;15(6):e70359. doi: 10.1002/ctm2.70359 (PMC12137620; doi:10.1002/ctm2.70359)
Supplement: Supplementary file 6 — Supporting Information [file CTM2-15-e70359-s009.xlsx]

## Sheet: Sheet0
Entry	Reviewed	Entry Name	Protein names	Gene Names	Organism	Length	Gene Names
A1E959	reviewed	ODAM_HUMAN	Odontogenic ameloblast-associated protein (Apin)	ODAM APIN	Homo sapiens (Human)	279	ODAM
A6NDV4	reviewed	TMM8B_HUMAN	Transmembrane protein 8B (Nasopharyngeal carcinoma-associated gene 6 protein) (Protein NAG-5) (Protein NGX6)	TMEM8B C9orf127 NGX6	Homo sapiens (Human)	472	TMEM8B
A6NIX2	reviewed	WTIP_HUMAN	Wilms tumor protein 1-interacting protein (WT1-interacting protein)	WTIP	Homo sapiens (Human)	430	WTIP
A6NK89	reviewed	RASFA_HUMAN	Ras association domain-containing protein 10	RASSF10	Homo sapiens (Human)	507	RASSF10
A8K0Z3	reviewed	WASH1_HUMAN	WASH complex subunit 1 (CXYorf1-like protein on chromosome 9) (Protein FAM39E) (WAS protein family homolog 1)	WASHC1 FAM39E WASH1	Homo sapiens (Human)	465	WASHC1
C4AMC7	reviewed	WASH3_HUMAN	Putative WAS protein family homolog 3 (Protein FAM39DP)	WASH3P FAM39DP	Homo sapiens (Human)	463	WASH3P
O00175	reviewed	CCL24_HUMAN	C-C motif chemokine 24 (CK-beta-6) (Eosinophil chemotactic protein 2) (Eotaxin-2) (Myeloid progenitor inhibitory factor 2) (MPIF-2) (Small-inducible cytokine A24)	CCL24 MPIF2 SCYA24	Homo sapiens (Human)	119	CCL24
O00182	reviewed	LEG9_HUMAN	Galectin-9 (Gal-9) (Ecalectin) (Tumor antigen HOM-HD-21)	LGALS9	Homo sapiens (Human)	355	LGALS9
O00206	reviewed	TLR4_HUMAN	Toll-like receptor 4 (hToll) (CD antigen CD284)	TLR4	Homo sapiens (Human)	839	TLR4
O00214	reviewed	LEG8_HUMAN	Galectin-8 (Gal-8) (Po66 carbohydrate-binding protein) (Po66-CBP) (Prostate carcinoma tumor antigen 1) (PCTA-1)	LGALS8	Homo sapiens (Human)	317	LGALS8
O00255	reviewed	MEN1_HUMAN	Menin	MEN1 SCG2	Homo sapiens (Human)	615	MEN1
O00453	reviewed	LST1_HUMAN	Leukocyte-specific transcript 1 protein (Protein B144)	LST1 B144	Homo sapiens (Human)	97	LST1
O00463	reviewed	TRAF5_HUMAN	TNF receptor-associated factor 5 (RING finger protein 84)	TRAF5 RNF84	Homo sapiens (Human)	557	TRAF5
O00499	reviewed	BIN1_HUMAN	Myc box-dependent-interacting protein 1 (Amphiphysin II) (Amphiphysin-like protein) (Box-dependent myc-interacting protein 1) (Bridging integrator 1)	BIN1 AMPHL	Homo sapiens (Human)	593	BIN1
O00559	reviewed	RCAS1_HUMAN	Receptor-binding cancer antigen expressed on SiSo cells (Cancer-associated surface antigen RCAS1) (Estrogen receptor-binding fragment-associated gene 9 protein)	EBAG9 RCAS1	Homo sapiens (Human)	213	EBAG9
O00560	reviewed	SDCB1_HUMAN	Syntenin-1 (Melanoma differentiation-associated protein 9) (MDA-9) (Pro-TGF-alpha cytoplasmic domain-interacting protein 18) (TACIP18) (Scaffold protein Pbp1) (Syndecan-binding protein 1)	SDCBP MDA9 SYCL	Homo sapiens (Human)	298	SDCBP
O00716	reviewed	E2F3_HUMAN	Transcription factor E2F3 (E2F-3)	E2F3 KIAA0075	Homo sapiens (Human)	465	E2F3
O00744	reviewed	WN10B_HUMAN	Protein Wnt-10b (Protein Wnt-12)	WNT10B WNT12	Homo sapiens (Human)	389	WNT10B
O14494	reviewed	PLPP1_HUMAN	Phospholipid phosphatase 1 (EC 3.1.3.-) (EC 3.1.3.106) (EC 3.1.3.4) (EC 3.6.1.75) (Lipid phosphate phosphohydrolase 1) (PAP2-alpha) (Phosphatidate phosphohydrolase type 2a) (Phosphatidic acid phosphatase 2a) (PAP-2a) (PAP2a)	PLPP1 LPP1 PPAP2A	Homo sapiens (Human)	284	PLPP1
O14495	reviewed	PLPP3_HUMAN	Phospholipid phosphatase 3 (EC 3.1.3.-) (EC 3.1.3.4) (Lipid phosphate phosphohydrolase 3) (PAP2-beta) (Phosphatidate phosphohydrolase type 2b) (Phosphatidic acid phosphatase 2b) (PAP-2b) (PAP2b) (Vascular endothelial growth factor and type I collagen-inducible protein) (VCIP)	PLPP3 LPP3 PPAP2B	Homo sapiens (Human)	311	PLPP3
O14514	reviewed	AGRB1_HUMAN	Adhesion G protein-coupled receptor B1 (Brain-specific angiogenesis inhibitor 1) [Cleaved into: Vasculostatin-40 (Vstat40); Vasculostatin-120 (Vstat120)]	ADGRB1 BAI1	Homo sapiens (Human)	1584	ADGRB1
O14654	reviewed	IRS4_HUMAN	Insulin receptor substrate 4 (IRS-4) (160 kDa phosphotyrosine protein) (py160) (Phosphoprotein of 160 kDa) (pp160)	IRS4	Homo sapiens (Human)	1257	IRS4
O14672	reviewed	ADA10_HUMAN	Disintegrin and metalloproteinase domain-containing protein 10 (ADAM 10) (EC 3.4.24.81) (CDw156) (Kuzbanian protein homolog) (Mammalian disintegrin-metalloprotease) (CD antigen CD156c)	ADAM10 KUZ MADM	Homo sapiens (Human)	748	ADAM10
O14737	reviewed	PDCD5_HUMAN	Programmed cell death protein 5 (TF-1 cell apoptosis-related protein 19) (Protein TFAR19)	PDCD5 TFAR19	Homo sapiens (Human)	125	PDCD5
O14744	reviewed	ANM5_HUMAN	Protein arginine N-methyltransferase 5 (PRMT5) (EC 2.1.1.320) (72 kDa ICln-binding protein) (Histone-arginine N-methyltransferase PRMT5) (Jak-binding protein 1) (Shk1 kinase-binding protein 1 homolog) (SKB1 homolog) (SKB1Hs) [Cleaved into: Protein arginine N-methyltransferase 5, N-terminally processed]	PRMT5 HRMT1L5 IBP72 JBP1 SKB1	Homo sapiens (Human)	637	PRMT5
O14746	reviewed	TERT_HUMAN	Telomerase reverse transcriptase (EC 2.7.7.49) (HEST2) (Telomerase catalytic subunit) (Telomerase-associated protein 2) (TP2)	TERT EST2 TCS1 TRT	Homo sapiens (Human)	1132	TERT
O14757	reviewed	CHK1_HUMAN	Serine/threonine-protein kinase Chk1 (EC 2.7.11.1) (CHK1 checkpoint homolog) (Cell cycle checkpoint kinase) (Checkpoint kinase-1)	CHEK1 CHK1	Homo sapiens (Human)	476	CHEK1
O14786	reviewed	NRP1_HUMAN	Neuropilin-1 (Vascular endothelial cell growth factor 165 receptor) (CD antigen CD304)	NRP1 NRP VEGF165R	Homo sapiens (Human)	923	NRP1
O14788	reviewed	TNF11_HUMAN	Tumor necrosis factor ligand superfamily member 11 (Osteoclast differentiation factor) (ODF) (Osteoprotegerin ligand) (OPGL) (Receptor activator of nuclear factor kappa-B ligand) (RANKL) (TNF-related activation-induced cytokine) (TRANCE) (CD antigen CD254) [Cleaved into: Tumor necrosis factor ligand superfamily member 11, membrane form; Tumor necrosis factor ligand superfamily member 11, soluble …	TNFSF11 OPGL RANKL TRANCE	Homo sapiens (Human)	317	TNFSF11
O14836	reviewed	TR13B_HUMAN	Tumor necrosis factor receptor superfamily member 13B (Transmembrane activator and CAML interactor) (CD antigen CD267)	TNFRSF13B TACI	Homo sapiens (Human)	293	TNFRSF13B
O14862	reviewed	AIM2_HUMAN	Interferon-inducible protein AIM2 (Absent in melanoma 2)	AIM2	Homo sapiens (Human)	343	AIM2
O14964	reviewed	HGS_HUMAN	Hepatocyte growth factor-regulated tyrosine kinase substrate (Hrs) (Protein pp110)	HGS HRS	Homo sapiens (Human)	777	HGS
O15119	reviewed	TBX3_HUMAN	T-box transcription factor TBX3 (T-box protein 3)	TBX3	Homo sapiens (Human)	743	TBX3
O15151	reviewed	MDM4_HUMAN	Protein Mdm4 (Double minute 4 protein) (Mdm2-like p53-binding protein) (Protein Mdmx) (p53-binding protein Mdm4)	MDM4 MDMX	Homo sapiens (Human)	490	MDM4
O15164	reviewed	TIF1A_HUMAN	Transcription intermediary factor 1-alpha (TIF1-alpha) (EC 2.3.2.27) (E3 ubiquitin-protein ligase TRIM24) (RING finger protein 82) (RING-type E3 ubiquitin transferase TIF1-alpha) (Tripartite motif-containing protein 24)	TRIM24 RNF82 TIF1 TIF1A	Homo sapiens (Human)	1050	TRIM24
O15296	reviewed	LX15B_HUMAN	Polyunsaturated fatty acid lipoxygenase ALOX15B (15-lipoxygenase 2) (15-LOX-2) (Arachidonate 15-lipoxygenase B) (15-LOX-B) (EC 1.13.11.33) (Arachidonate 15-lipoxygenase type II) (Linoleate 13-lipoxygenase 15-LOb) (EC 1.13.11.-)	ALOX15B	Homo sapiens (Human)	676	ALOX15B
O15318	reviewed	RPC7_HUMAN	DNA-directed RNA polymerase III subunit RPC7 (RNA polymerase III subunit C7) (DNA-directed RNA polymerase III subunit G) (RNA polymerase III 32 kDa apha subunit) (RPC32-alpha) (RNA polymerase III 32 kDa subunit) (RPC32)	POLR3G	Homo sapiens (Human)	223	POLR3G
O15350	reviewed	P73_HUMAN	Tumor protein p73 (p53-like transcription factor) (p53-related protein)	TP73 P73	Homo sapiens (Human)	636	TP73
O15392	reviewed	BIRC5_HUMAN	Baculoviral IAP repeat-containing protein 5 (Apoptosis inhibitor 4) (Apoptosis inhibitor survivin)	BIRC5 API4 IAP4	Homo sapiens (Human)	142	BIRC5
O15467	reviewed	CCL16_HUMAN	C-C motif chemokine 16 (Chemokine CC-4) (HCC-4) (Chemokine LEC) (IL-10-inducible chemokine) (LCC-1) (Liver-expressed chemokine) (Lymphocyte and monocyte chemoattractant) (LMC) (Monotactin-1) (MTN-1) (NCC-4) (Small-inducible cytokine A16)	CCL16 ILINCK NCC4 SCYA16	Homo sapiens (Human)	120	CCL16
O15519	reviewed	CFLAR_HUMAN	CASP8 and FADD-like apoptosis regulator (Caspase homolog) (CASH) (Caspase-eight-related protein) (Casper) (Caspase-like apoptosis regulatory protein) (CLARP) (Cellular FLICE-like inhibitory protein) (c-FLIP) (FADD-like antiapoptotic molecule 1) (FLAME-1) (Inhibitor of FLICE) (I-FLICE) (MACH-related inducer of toxicity) (MRIT) (Usurpin) [Cleaved into: CASP8 and FADD-like apoptosis regulator subuni…	CFLAR CASH CASP8AP1 CLARP MRIT	Homo sapiens (Human)	480	CFLAR
O15540	reviewed	FABP7_HUMAN	Fatty acid-binding protein, brain (Brain lipid-binding protein) (BLBP) (Brain-type fatty acid-binding protein) (B-FABP) (Fatty acid-binding protein 7) (Mammary-derived growth inhibitor related)	FABP7 BLBP FABPB MRG	Homo sapiens (Human)	132	FABP7
O43293	reviewed	DAPK3_HUMAN	Death-associated protein kinase 3 (DAP kinase 3) (EC 2.7.11.1) (DAP-like kinase) (Dlk) (MYPT1 kinase) (Zipper-interacting protein kinase) (ZIP-kinase)	DAPK3 ZIPK	Homo sapiens (Human)	454	DAPK3
O43312	reviewed	MTSS1_HUMAN	Protein MTSS 1 (Metastasis suppressor YGL-1) (Metastasis suppressor protein 1) (Missing in metastasis protein)	MTSS1 KIAA0429 MIM	Homo sapiens (Human)	755	MTSS1
O43324	reviewed	MCA3_HUMAN	Eukaryotic translation elongation factor 1 epsilon-1 (Aminoacyl tRNA synthetase complex-interacting multifunctional protein 3) (Elongation factor p18) (Multisynthase complex auxiliary component p18)	EEF1E1 AIMP3 P18	Homo sapiens (Human)	174	EEF1E1
O43353	reviewed	RIPK2_HUMAN	Receptor-interacting serine/threonine-protein kinase 2 (EC 2.7.11.1) (CARD-containing interleukin-1 beta-converting enzyme-associated kinase) (CARD-containing IL-1 beta ICE-kinase) (RIP-like-interacting CLARP kinase) (Receptor-interacting protein 2) (RIP-2) (Tyrosine-protein kinase RIPK2) (EC 2.7.10.2)	RIPK2 CARDIAK RICK RIP2 UNQ277/PRO314/PRO34092	Homo sapiens (Human)	540	RIPK2
O43379	reviewed	WDR62_HUMAN	WD repeat-containing protein 62	WDR62 C19orf14	Homo sapiens (Human)	1518	WDR62
O43399	reviewed	TPD54_HUMAN	Tumor protein D54 (hD54) (Tumor protein D52-like 2)	TPD52L2	Homo sapiens (Human)	206	TPD52L2
O43439	reviewed	MTG8R_HUMAN	Protein CBFA2T2 (ETO homologous on chromosome 20) (MTG8-like protein) (MTG8-related protein 1) (Myeloid translocation-related protein 1) (p85)	CBFA2T2 EHT MTGR1	Homo sapiens (Human)	604	CBFA2T2
O43474	reviewed	KLF4_HUMAN	Krueppel-like factor 4 (Epithelial zinc finger protein EZF) (Gut-enriched krueppel-like factor)	KLF4 EZF GKLF	Homo sapiens (Human)	513	KLF4
O43508	reviewed	TNF12_HUMAN	Tumor necrosis factor ligand superfamily member 12 (APO3 ligand) (TNF-related weak inducer of apoptosis) (TWEAK) [Cleaved into: Tumor necrosis factor ligand superfamily member 12, membrane form; Tumor necrosis factor ligand superfamily member 12, secreted form]	TNFSF12 APO3L DR3LG UNQ181/PRO207	Homo sapiens (Human)	249	TNFSF12
O43516	reviewed	WIPF1_HUMAN	WAS/WASL-interacting protein family member 1 (Protein PRPL-2) (Wiskott-Aldrich syndrome protein-interacting protein) (WASP-interacting protein)	WIPF1 WASPIP WIP	Homo sapiens (Human)	503	WIPF1
O43541	reviewed	SMAD6_HUMAN	Mothers against decapentaplegic homolog 6 (MAD homolog 6) (Mothers against DPP homolog 6) (SMAD family member 6) (SMAD 6) (Smad6) (hSMAD6)	SMAD6 MADH6	Homo sapiens (Human)	496	SMAD6
O43557	reviewed	TNF14_HUMAN	Tumor necrosis factor ligand superfamily member 14 (Herpes virus entry mediator ligand) (HVEM-L) (Herpesvirus entry mediator ligand) (CD antigen CD258) [Cleaved into: Tumor necrosis factor ligand superfamily member 14, membrane form; Tumor necrosis factor ligand superfamily member 14, soluble form]	TNFSF14 HVEML LIGHT UNQ391/PRO726	Homo sapiens (Human)	240	TNFSF14
O43567	reviewed	RNF13_HUMAN	E3 ubiquitin-protein ligase RNF13 (EC 2.3.2.27) (RING finger protein 13)	RNF13 RZF	Homo sapiens (Human)	381	RNF13
O43623	reviewed	SNAI2_HUMAN	Zinc finger protein SNAI2 (Neural crest transcription factor Slug) (Protein snail homolog 2)	SNAI2 SLUG SLUGH	Homo sapiens (Human)	268	SNAI2
O43653	reviewed	PSCA_HUMAN	Prostate stem cell antigen	PSCA UNQ206/PRO232	Homo sapiens (Human)	114	PSCA
O43734	reviewed	CIKS_HUMAN	E3 ubiquitin ligase TRAF3IP2 (EC 2.3.2.27) (Adapter protein CIKS) (Connection to IKK and SAPK/JNK) (E3 ubiquitin-protein ligase CIKS) (Nuclear factor NF-kappa-B activator 1) (ACT1) (TRAF3-interacting protein 2)	TRAF3IP2 C6orf2 C6orf4 C6orf5 C6orf6	Homo sapiens (Human)	574	TRAF3IP2
O43745	reviewed	CHP2_HUMAN	Calcineurin B homologous protein 2 (Hepatocellular carcinoma-associated antigen 520)	CHP2 HCA520	Homo sapiens (Human)	196	CHP2
O43823	reviewed	AKAP8_HUMAN	A-kinase anchor protein 8 (AKAP-8) (A-kinase anchor protein 95 kDa) (AKAP 95)	AKAP8 AKAP95	Homo sapiens (Human)	692	AKAP8
O43889	reviewed	CREB3_HUMAN	Cyclic AMP-responsive element-binding protein 3 (CREB-3) (cAMP-responsive element-binding protein 3) (Leucine zipper protein) (Luman) (Transcription factor LZIP-alpha) [Cleaved into: Processed cyclic AMP-responsive element-binding protein 3 (N-terminal Luman) (Transcriptionally active form)]	CREB3 LZIP	Homo sapiens (Human)	371	CREB3
O43909	reviewed	EXTL3_HUMAN	Exostosin-like 3 (EC 2.4.1.223) (EXT-related protein 1) (Glucuronyl-galactosyl-proteoglycan 4-alpha-N-acetylglucosaminyltransferase) (Hereditary multiple exostoses gene isolog) (Multiple exostosis-like protein 3) (Putative tumor suppressor protein EXTL3)	EXTL3 EXTL1L EXTR1 KIAA0519	Homo sapiens (Human)	919	EXTL3
O43914	reviewed	TYOBP_HUMAN	TYRO protein tyrosine kinase-binding protein (DNAX-activation protein 12) (Killer-activating receptor-associated protein) (KAR-associated protein)	TYROBP DAP12 KARAP	Homo sapiens (Human)	113	TYROBP
O60259	reviewed	KLK8_HUMAN	Kallikrein-8 (hK8) (EC 3.4.21.118) (Neuropsin) (NP) (Ovasin) (Serine protease 19) (Serine protease TADG-14) (Tumor-associated differentially expressed gene 14 protein)	KLK8 NRPN PRSS19 TADG14 UNQ283/PRO322	Homo sapiens (Human)	260	KLK8
O60284	reviewed	ST18_HUMAN	Suppression of tumorigenicity 18 protein (Zinc finger protein 387)	ST18 KIAA0535 ZNF387	Homo sapiens (Human)	1047	ST18
O60285	reviewed	NUAK1_HUMAN	NUAK family SNF1-like kinase 1 (EC 2.7.11.1) (AMPK-related protein kinase 5) (ARK5) (Omphalocele kinase 1)	NUAK1 ARK5 KIAA0537 OMPHK1	Homo sapiens (Human)	661	NUAK1
O60346	reviewed	PHLP1_HUMAN	PH domain leucine-rich repeat-containing protein phosphatase 1 (EC 3.1.3.16) (Pleckstrin homology domain-containing family E member 1) (PH domain-containing family E member 1) (Suprachiasmatic nucleus circadian oscillatory protein) (hSCOP)	PHLPP1 KIAA0606 PHLPP PLEKHE1 SCOP	Homo sapiens (Human)	1717	PHLPP1
O60356	reviewed	NUPR1_HUMAN	Nuclear protein 1 (Candidate of metastasis 1) (Protein p8)	NUPR1 COM1	Homo sapiens (Human)	82	NUPR1
O60443	reviewed	GSDME_HUMAN	Gasdermin-E (Inversely correlated with estrogen receptor expression 1) (ICERE-1) (Non-syndromic hearing impairment protein 5) [Cleaved into: Gasdermin-E, N-terminal (GSDME-NT); Gasdermin-E, C-terminal (GSDME-CT)]	GSDME DFNA5 ICERE1	Homo sapiens (Human)	496	GSDME
O60462	reviewed	NRP2_HUMAN	Neuropilin-2 (Vascular endothelial cell growth factor 165 receptor 2)	NRP2 VEGF165R2	Homo sapiens (Human)	931	NRP2
O60477	reviewed	BRNP1_HUMAN	BMP/retinoic acid-inducible neural-specific protein 1 (Deleted in bladder cancer protein 1)	BRINP1 DBC1 DBCCR1 FAM5A IB3089A	Homo sapiens (Human)	761	BRINP1
O60565	reviewed	GREM1_HUMAN	Gremlin-1 (Cell proliferation-inducing gene 2 protein) (Cysteine knot superfamily 1, BMP antagonist 1) (DAN domain family member 2) (Down-regulated in Mos-transformed cells protein) (Increased in high glucose protein 2) (IHG-2)	GREM1 CKTSF1B1 DAND2 DRM PIG2	Homo sapiens (Human)	184	GREM1
O60603	reviewed	TLR2_HUMAN	Toll-like receptor 2 (Toll/interleukin-1 receptor-like protein 4) (CD antigen CD282)	TLR2 TIL4	Homo sapiens (Human)	784	TLR2
O60674	reviewed	JAK2_HUMAN	Tyrosine-protein kinase JAK2 (EC 2.7.10.2) (Janus kinase 2) (JAK-2)	JAK2	Homo sapiens (Human)	1132	JAK2
O75030	reviewed	MITF_HUMAN	Microphthalmia-associated transcription factor (Class E basic helix-loop-helix protein 32) (bHLHe32)	MITF BHLHE32	Homo sapiens (Human)	526	MITF
O75081	reviewed	MTG16_HUMAN	Protein CBFA2T3 (MTG8-related protein 2) (Myeloid translocation gene on chromosome 16 protein) (hMTG16) (Zinc finger MYND domain-containing protein 4)	CBFA2T3 MTG16 MTGR2 ZMYND4	Homo sapiens (Human)	653	CBFA2T3
O75204	reviewed	TM127_HUMAN	Transmembrane protein 127	TMEM127	Homo sapiens (Human)	238	TMEM127
O75356	reviewed	ENTP5_HUMAN	Nucleoside diphosphate phosphatase ENTPD5 (EC 3.6.1.6) (CD39 antigen-like 4) (ER-UDPase) (Ectonucleoside triphosphate diphosphohydrolase 5) (NTPDase 5) (Guanosine-diphosphatase ENTPD5) (GDPase ENTPD5) (Inosine diphosphate phosphatase ENTPD5) (Nucleoside diphosphatase) (Uridine-diphosphatase ENTPD5) (UDPase ENTPD5)	ENTPD5 CD39L4 PCPH	Homo sapiens (Human)	428	ENTPD5
O75362	reviewed	ZN217_HUMAN	Zinc finger protein 217	ZNF217 ZABC1	Homo sapiens (Human)	1048	ZNF217
O75385	reviewed	ULK1_HUMAN	Serine/threonine-protein kinase ULK1 (EC 2.7.11.1) (Autophagy-related protein 1 homolog) (ATG1) (hATG1) (Unc-51-like kinase 1)	ULK1 KIAA0722	Homo sapiens (Human)	1050	ULK1
O75444	reviewed	MAF_HUMAN	Transcription factor Maf (Proto-oncogene c-Maf) (V-maf musculoaponeurotic fibrosarcoma oncogene homolog)	MAF	Homo sapiens (Human)	373	MAF
O75460	reviewed	ERN1_HUMAN	Serine/threonine-protein kinase/endoribonuclease IRE1 (Endoplasmic reticulum-to-nucleus signaling 1) (Inositol-requiring protein 1) (hIRE1p) (Ire1-alpha) (IRE1a) [Includes: Serine/threonine-protein kinase (EC 2.7.11.1); Endoribonuclease (EC 3.1.26.-)]	ERN1 IRE1	Homo sapiens (Human)	977	ERN1
O75473	reviewed	LGR5_HUMAN	Leucine-rich repeat-containing G-protein coupled receptor 5 (G-protein coupled receptor 49) (G-protein coupled receptor 67) (G-protein coupled receptor HG38)	LGR5 GPR49 GPR67	Homo sapiens (Human)	907	LGR5
O75509	reviewed	TNR21_HUMAN	Tumor necrosis factor receptor superfamily member 21 (Death receptor 6) (CD antigen CD358)	TNFRSF21 DR6 UNQ437/PRO868	Homo sapiens (Human)	655	TNFRSF21
O75626	reviewed	PRDM1_HUMAN	PR domain zinc finger protein 1 (EC 2.1.1.-) (BLIMP-1) (Beta-interferon gene positive regulatory domain I-binding factor) (PR domain-containing protein 1) (Positive regulatory domain I-binding factor 1) (PRDI-BF1) (PRDI-binding factor 1)	PRDM1 BLIMP1	Homo sapiens (Human)	825	PRDM1
O75821	reviewed	EIF3G_HUMAN	Eukaryotic translation initiation factor 3 subunit G (eIF3g) (Eukaryotic translation initiation factor 3 RNA-binding subunit) (eIF-3 RNA-binding subunit) (Eukaryotic translation initiation factor 3 subunit 4) (eIF-3-delta) (eIF3 p42) (eIF3 p44)	EIF3G EIF3S4	Homo sapiens (Human)	320	EIF3G
O75829	reviewed	CNMD_HUMAN	Leukocyte cell-derived chemotaxin 1 (Chondromodulin) [Cleaved into: Chondrosurfactant protein (CH-SP); Chondromodulin-1 (Chondromodulin-I) (ChM-I)]	CNMD CHMI LECT1 MYETS1	Homo sapiens (Human)	334	CNMD
O75884	reviewed	RBBP9_HUMAN	Serine hydrolase RBBP9 (EC 3.-.-.-) (B5T-overexpressed gene protein) (Protein BOG) (Retinoblastoma-binding protein 10) (RBBP-10) (Retinoblastoma-binding protein 9) (RBBP-9)	RBBP9 BOG RBBP10	Homo sapiens (Human)	186	RBBP9
O75888	reviewed	TNF13_HUMAN	Tumor necrosis factor ligand superfamily member 13 (A proliferation-inducing ligand) (APRIL) (TNF- and APOL-related leukocyte expressed ligand 2) (TALL-2) (TNF-related death ligand 1) (TRDL-1) (CD antigen CD256)	TNFSF13 APRIL TALL2 ZTNF2 UNQ383/PRO715	Homo sapiens (Human)	250	TNFSF13
O75925	reviewed	PIAS1_HUMAN	E3 SUMO-protein ligase PIAS1 (EC 2.3.2.-) (DEAD/H box-binding protein 1) (E3 SUMO-protein transferase PIAS1) (Gu-binding protein) (GBP) (Protein inhibitor of activated STAT protein 1) (RNA helicase II-binding protein)	PIAS1 DDXBP1	Homo sapiens (Human)	651	PIAS1
O75995	reviewed	SASH3_HUMAN	SAM and SH3 domain-containing protein 3 (SH3 protein expressed in lymphocytes homolog)	SASH3 CXorf9 SLY	Homo sapiens (Human)	380	SASH3
O76050	reviewed	NEUL1_HUMAN	E3 ubiquitin-protein ligase NEURL1 (EC 2.3.2.27) (Neuralized-like protein 1A) (h-neu) (h-neuralized 1) (RING finger protein 67) (RING-type E3 ubiquitin transferase NEURL1)	NEURL1 NEURL NEURL1A RNF67	Homo sapiens (Human)	574	NEURL1
O76071	reviewed	CIAO1_HUMAN	Probable cytosolic iron-sulfur protein assembly protein CIAO1 (WD repeat-containing protein 39)	CIAO1 CIA1 WDR39	Homo sapiens (Human)	339	CIAO1
O94900	reviewed	TOX_HUMAN	Thymocyte selection-associated high mobility group box protein TOX (Thymus high mobility group box protein TOX)	TOX KIAA0808	Homo sapiens (Human)	526	TOX
O95166	reviewed	GBRAP_HUMAN	Gamma-aminobutyric acid receptor-associated protein (GABA(A) receptor-associated protein) (MM46)	GABARAP FLC3B HT004	Homo sapiens (Human)	117	GABARAP
O95251	reviewed	KAT7_HUMAN	Histone acetyltransferase KAT7 (EC 2.3.1.48) (Histone acetyltransferase binding to ORC1) (Lysine acetyltransferase 7) (MOZ, YBF2/SAS3, SAS2 and TIP60 protein 2) (MYST-2)	KAT7 HBO1 HBOa MYST2	Homo sapiens (Human)	611	KAT7
O95259	reviewed	KCNH1_HUMAN	Potassium voltage-gated channel subfamily H member 1 (Ether-a-go-go potassium channel 1) (EAG channel 1) (h-eag) (hEAG1) (Voltage-gated potassium channel subunit Kv10.1)	KCNH1 EAG EAG1	Homo sapiens (Human)	989	KCNH1
O95267	reviewed	GRP1_HUMAN	RAS guanyl-releasing protein 1 (Calcium and DAG-regulated guanine nucleotide exchange factor II) (CalDAG-GEFII) (Ras guanyl-releasing protein)	RASGRP1 RASGRP	Homo sapiens (Human)	797	RASGRP1
O95273	reviewed	CCDB1_HUMAN	Cyclin-D1-binding protein 1 (Grap2 and cyclin-D-interacting protein) (Human homolog of Maid)	CCNDBP1 DIP1 GCIP HHM	Homo sapiens (Human)	360	CCNDBP1
O95359	reviewed	TACC2_HUMAN	Transforming acidic coiled-coil-containing protein 2 (Anti-Zuai-1) (AZU-1)	TACC2	Homo sapiens (Human)	2948	TACC2
O95365	reviewed	ZBT7A_HUMAN	Zinc finger and BTB domain-containing protein 7A (Factor binding IST protein 1) (FBI-1) (Factor that binds to inducer of short transcripts protein 1) (HIV-1 1st-binding protein 1) (Leukemia/lymphoma-related factor) (POZ and Krueppel erythroid myeloid ontogenic factor) (POK erythroid myeloid ontogenic factor) (Pokemon) (Pokemon 1) (TTF-I-interacting peptide 21) (TIP21) (Zinc finger protein 857A)	ZBTB7A FBI1 LRF ZBTB7 ZNF857A	Homo sapiens (Human)	584	ZBTB7A
O95379	reviewed	TFIP8_HUMAN	Tumor necrosis factor alpha-induced protein 8 (TNF alpha-induced protein 8) (Head and neck tumor and metastasis-related protein) (MDC-3.13) (NF-kappa-B-inducible DED-containing protein) (NDED) (SCC-S2) (TNF-induced protein GG2-1)	TNFAIP8	Homo sapiens (Human)	198	TNFAIP8
O95393	reviewed	BMP10_HUMAN	Bone morphogenetic protein 10 (BMP-10)	BMP10	Homo sapiens (Human)	424	BMP10
O95644	reviewed	NFAC1_HUMAN	Nuclear factor of activated T-cells, cytoplasmic 1 (NF-ATc1) (NFATc1) (NFAT transcription complex cytosolic component) (NF-ATc) (NFATc)	NFATC1 NFAT2 NFATC	Homo sapiens (Human)	943	NFATC1
O95727	reviewed	CRTAM_HUMAN	Cytotoxic and regulatory T-cell molecule (Class-I MHC-restricted T-cell-associated molecule) (CD antigen CD355)	CRTAM	Homo sapiens (Human)	393	CRTAM
O95760	reviewed	IL33_HUMAN	Interleukin-33 (IL-33) (Interleukin-1 family member 11) (IL-1F11) (Nuclear factor from high endothelial venules) (NF-HEV) [Cleaved into: Interleukin-33 (95-270); Interleukin-33 (99-270); Interleukin-33 (109-270)]	IL33 C9orf26 IL1F11 NFHEV	Homo sapiens (Human)	270	IL33
O95832	reviewed	CLD1_HUMAN	Claudin-1 (Senescence-associated epithelial membrane protein)	CLDN1 CLD1 SEMP1 UNQ481/PRO944	Homo sapiens (Human)	211	CLDN1
O95835	reviewed	LATS1_HUMAN	Serine/threonine-protein kinase LATS1 (EC 2.7.11.1) (Large tumor suppressor homolog 1) (WARTS protein kinase) (h-warts)	LATS1 WARTS	Homo sapiens (Human)	1130	LATS1
O95971	reviewed	BY55_HUMAN	CD160 antigen (Natural killer cell receptor BY55) (CD antigen CD160) [Cleaved into: CD160 antigen, soluble form]	CD160 BY55	Homo sapiens (Human)	181	CD160
O95990	reviewed	F107A_HUMAN	Actin-associated protein FAM107A (Down-regulated in renal cell carcinoma 1) (Protein TU3A)	FAM107A DRR1 TU3A	Homo sapiens (Human)	144	FAM107A
O96019	reviewed	ACL6A_HUMAN	Actin-like protein 6A (53 kDa BRG1-associated factor A) (Actin-related protein Baf53a) (ArpNbeta) (BRG1-associated factor 53A) (BAF53A) (INO80 complex subunit K)	ACTL6A BAF53 BAF53A INO80K	Homo sapiens (Human)	429	ACTL6A
P00338	reviewed	LDHA_HUMAN	L-lactate dehydrogenase A chain (LDH-A) (EC 1.1.1.27) (Cell proliferation-inducing gene 19 protein) (LDH muscle subunit) (LDH-M) (Renal carcinoma antigen NY-REN-59)	LDHA PIG19	Homo sapiens (Human)	332	LDHA
P00533	reviewed	EGFR_HUMAN	Epidermal growth factor receptor (EC 2.7.10.1) (Proto-oncogene c-ErbB-1) (Receptor tyrosine-protein kinase erbB-1)	EGFR ERBB ERBB1 HER1	Homo sapiens (Human)	1210	EGFR
P00747	reviewed	PLMN_HUMAN	Plasminogen (EC 3.4.21.7) [Cleaved into: Plasmin heavy chain A; Activation peptide; Angiostatin; Plasmin heavy chain A, short form; Plasmin light chain B]	PLG	Homo sapiens (Human)	810	PLG
P00749	reviewed	UROK_HUMAN	Urokinase-type plasminogen activator (U-plasminogen activator) (uPA) (EC 3.4.21.73) [Cleaved into: Urokinase-type plasminogen activator long chain A; Urokinase-type plasminogen activator short chain A; Urokinase-type plasminogen activator chain B]	PLAU	Homo sapiens (Human)	431	PLAU
P00995	reviewed	ISK1_HUMAN	Serine protease inhibitor Kazal-type 1 (Pancreatic secretory trypsin inhibitor) (Tumor-associated trypsin inhibitor) (TATI)	SPINK1 PSTI	Homo sapiens (Human)	79	SPINK1
P01100	reviewed	FOS_HUMAN	Protein c-Fos (Cellular oncogene fos) (Fos proto-oncogene, AP-1 transcription factor subunit) (G0/G1 switch regulatory protein 7) (Proto-oncogene c-Fos) (Transcription factor AP-1 subunit c-Fos)	FOS G0S7	Homo sapiens (Human)	380	FOS
P01112	reviewed	RASH_HUMAN	GTPase HRas (EC 3.6.5.2) (H-Ras-1) (Ha-Ras) (Transforming protein p21) (c-H-ras) (p21ras) [Cleaved into: GTPase HRas, N-terminally processed]	HRAS HRAS1	Homo sapiens (Human)	189	HRAS
P01116	reviewed	RASK_HUMAN	GTPase KRas (EC 3.6.5.2) (K-Ras 2) (Ki-Ras) (c-K-ras) (c-Ki-ras) [Cleaved into: GTPase KRas, N-terminally processed]	KRAS KRAS2 RASK2	Homo sapiens (Human)	189	KRAS
P01135	reviewed	TGFA_HUMAN	Protransforming growth factor alpha [Cleaved into: Transforming growth factor alpha (TGF-alpha) (EGF-like TGF) (ETGF) (TGF type 1)]	TGFA	Homo sapiens (Human)	160	TGFA
P01137	reviewed	TGFB1_HUMAN	Transforming growth factor beta-1 proprotein [Cleaved into: Latency-associated peptide (LAP); Transforming growth factor beta-1 (TGF-beta-1)]	TGFB1 TGFB	Homo sapiens (Human)	390	TGFB1
P01282	reviewed	VIP_HUMAN	VIP peptides [Cleaved into: Intestinal peptide PHV-42 (Peptide histidine valine 42); Intestinal peptide PHM-27 (Peptide histidine methioninamide 27); Vasoactive intestinal peptide (VIP) (Vasoactive intestinal polypeptide)]	VIP	Homo sapiens (Human)	170	VIP
P01286	reviewed	SLIB_HUMAN	Somatoliberin (Growth hormone-releasing factor) (GRF) (Growth hormone-releasing hormone) (GHRH) (Somatocrinin) (Somatorelin) (Sermorelin)	GHRH GHRF	Homo sapiens (Human)	108	GHRH
P01374	reviewed	TNFB_HUMAN	Lymphotoxin-alpha (LT-alpha) (TNF-beta) (Tumor necrosis factor ligand superfamily member 1)	LTA TNFB TNFSF1	Homo sapiens (Human)	205	LTA
P01375	reviewed	TNFA_HUMAN	Tumor necrosis factor (Cachectin) (TNF-alpha) (Tumor necrosis factor ligand superfamily member 2) (TNF-a) [Cleaved into: Tumor necrosis factor, membrane form (N-terminal fragment) (NTF); Intracellular domain 1 (ICD1); Intracellular domain 2 (ICD2); C-domain 1; C-domain 2; Tumor necrosis factor, soluble form]	TNF TNFA TNFSF2	Homo sapiens (Human)	233	TNF
P01563	reviewed	IFNA2_HUMAN	Interferon alpha-2 (IFN-alpha-2) (Interferon alpha-A) (LeIF A)	IFNA2 IFNA2A IFNA2B IFNA2C	Homo sapiens (Human)	188	IFNA2
P01574	reviewed	IFNB_HUMAN	Interferon beta (IFN-beta) (Fibroblast interferon)	IFNB1 IFB IFNB	Homo sapiens (Human)	187	IFNB1
P01579	reviewed	IFNG_HUMAN	Interferon gamma (IFN-gamma) (Immune interferon)	IFNG	Homo sapiens (Human)	166	IFNG
P01583	reviewed	IL1A_HUMAN	Interleukin-1 alpha (IL-1 alpha) (Hematopoietin-1)	IL1A IL1F1	Homo sapiens (Human)	271	IL1A
P01854	reviewed	IGHE_HUMAN	Immunoglobulin heavy constant epsilon (Ig epsilon chain C region) (Ig epsilon chain C region ND)	IGHE	Homo sapiens (Human)	546	IGHE
P01911	reviewed	DRB1_HUMAN	HLA class II histocompatibility antigen, DRB1 beta chain (Human leukocyte antigen DRB1) (HLA-DRB1)	HLA-DRB1	Homo sapiens (Human)	266	HLA-DRB1
P02462	reviewed	CO4A1_HUMAN	Collagen alpha-1(IV) chain [Cleaved into: Arresten]	COL4A1	Homo sapiens (Human)	1669	COL4A1
P02647	reviewed	APOA1_HUMAN	Apolipoprotein A-I (Apo-AI) (ApoA-I) (Apolipoprotein A1) [Cleaved into: Proapolipoprotein A-I (ProapoA-I); Truncated apolipoprotein A-I (Apolipoprotein A-I(1-242))]	APOA1	Homo sapiens (Human)	267	APOA1
P02649	reviewed	APOE_HUMAN	Apolipoprotein E (Apo-E)	APOE	Homo sapiens (Human)	317	APOE
P02686	reviewed	MBP_HUMAN	Myelin basic protein (MBP) (Myelin A1 protein) (Myelin membrane encephalitogenic protein)	MBP	Homo sapiens (Human)	304	MBP
P02751	reviewed	FINC_HUMAN	Fibronectin (FN) (Cold-insoluble globulin) (CIG) [Cleaved into: Anastellin; Ugl-Y1; Ugl-Y2; Ugl-Y3]	FN1 FN	Homo sapiens (Human)	2477	FN1
P02776	reviewed	PLF4_HUMAN	Platelet factor 4 (PF-4) (C-X-C motif chemokine 4) (Iroplact) (Oncostatin-A) [Cleaved into: Platelet factor 4, short form (Endothelial cell growth inhibitor)]	PF4 CXCL4 SCYB4	Homo sapiens (Human)	101	PF4
P02778	reviewed	CXL10_HUMAN	C-X-C motif chemokine 10 (10 kDa interferon gamma-induced protein) (Gamma-IP10) (IP-10) (Small-inducible cytokine B10) [Cleaved into: CXCL10(1-73)]	CXCL10 INP10 SCYB10	Homo sapiens (Human)	98	CXCL10
P02788	reviewed	TRFL_HUMAN	Lactotransferrin (Lactoferrin) (EC 3.4.21.-) (Growth-inhibiting protein 12) (Talalactoferrin) [Cleaved into: Lactoferricin-H (Lfcin-H); Kaliocin-1; Lactoferroxin-A; Lactoferroxin-B; Lactoferroxin-C]	LTF GIG12 LF	Homo sapiens (Human)	710	LTF
P02794	reviewed	FRIH_HUMAN	Ferritin heavy chain (Ferritin H subunit) (EC 1.16.3.1) (Cell proliferation-inducing gene 15 protein) [Cleaved into: Ferritin heavy chain, N-terminally processed]	FTH1 FTH FTHL6 OK/SW-cl.84 PIG15	Homo sapiens (Human)	183	FTH1
P03372	reviewed	ESR1_HUMAN	Estrogen receptor (ER) (ER-alpha) (Estradiol receptor) (Nuclear receptor subfamily 3 group A member 1)	ESR1 ESR NR3A1	Homo sapiens (Human)	595	ESR1
P03950	reviewed	ANGI_HUMAN	Angiogenin (EC 3.1.27.-) (Ribonuclease 5) (RNase 5)	ANG RNASE5	Homo sapiens (Human)	147	ANG
P04049	reviewed	RAF1_HUMAN	RAF proto-oncogene serine/threonine-protein kinase (EC 2.7.11.1) (Proto-oncogene c-RAF) (cRaf) (Raf-1)	RAF1 RAF	Homo sapiens (Human)	648	RAF1
P04062	reviewed	GBA1_HUMAN	Lysosomal acid glucosylceramidase (Lysosomal acid GCase) (EC 3.2.1.45) (Acid beta-glucosidase) (Alglucerase) (Beta-glucocerebrosidase) (Beta-GC) (Beta-glucosylceramidase 1) (Cholesterol glucosyltransferase) (SGTase) (EC 2.4.1.-) (Cholesteryl-beta-glucosidase) (EC 3.2.1.-) (D-glucosyl-N-acylsphingosine glucohydrolase) (Glucosylceramidase beta 1) (Imiglucerase) (Lysosomal cholesterol glycosyltransf…	GBA1 GBA GC GLUC	Homo sapiens (Human)	536	GBA1
P04150	reviewed	GCR_HUMAN	Glucocorticoid receptor (GR) (Nuclear receptor subfamily 3 group C member 1)	NR3C1 GRL	Homo sapiens (Human)	777	NR3C1
P04155	reviewed	TFF1_HUMAN	Trefoil factor 1 (Breast cancer estrogen-inducible protein) (PNR-2) (Polypeptide P1.A) (hP1.A) (Protein pS2)	TFF1 BCEI PS2	Homo sapiens (Human)	84	TFF1
P04196	reviewed	HRG_HUMAN	Histidine-rich glycoprotein (Histidine-proline-rich glycoprotein) (HPRG)	HRG	Homo sapiens (Human)	525	HRG
P04198	reviewed	MYCN_HUMAN	N-myc proto-oncogene protein (Class E basic helix-loop-helix protein 37) (bHLHe37)	MYCN BHLHE37 NMYC	Homo sapiens (Human)	464	MYCN
P04233	reviewed	HG2A_HUMAN	HLA class II histocompatibility antigen gamma chain (HLA-DR antigens-associated invariant chain) (Ia antigen-associated invariant chain) (Ii) (CD antigen CD74) [Cleaved into: Class-II-associated invariant chain peptide (CLIP)]	CD74 DHLAG	Homo sapiens (Human)	296	CD74
P04439	reviewed	HLAA_HUMAN	HLA class I histocompatibility antigen, A alpha chain (Human leukocyte antigen A) (HLA-A)	HLA-A HLAA	Homo sapiens (Human)	365	HLA-A
P04626	reviewed	ERBB2_HUMAN	Receptor tyrosine-protein kinase erbB-2 (EC 2.7.10.1) (Metastatic lymph node gene 19 protein) (MLN 19) (Proto-oncogene Neu) (Proto-oncogene c-ErbB-2) (Tyrosine kinase-type cell surface receptor HER2) (p185erbB2) (CD antigen CD340)	ERBB2 HER2 MLN19 NEU NGL	Homo sapiens (Human)	1255	ERBB2
P04629	reviewed	NTRK1_HUMAN	High affinity nerve growth factor receptor (EC 2.7.10.1) (Neurotrophic tyrosine kinase receptor type 1) (TRK1-transforming tyrosine kinase protein) (Tropomyosin-related kinase A) (Tyrosine kinase receptor) (Tyrosine kinase receptor A) (Trk-A) (gp140trk) (p140-TrkA)	NTRK1 MTC TRK TRKA	Homo sapiens (Human)	796	NTRK1
P04637	reviewed	P53_HUMAN	Cellular tumor antigen p53 (Antigen NY-CO-13) (Phosphoprotein p53) (Tumor suppressor p53)	TP53 P53	Homo sapiens (Human)	393	TP53
P04908	reviewed	H2A1B_HUMAN	Histone H2A type 1-B/E (Histone H2A.2) (Histone H2A/a) (Histone H2A/m)	H2AC4 H2AFM HIST1H2AB; H2AC8 H2AFA HIST1H2AE	Homo sapiens (Human)	130	H2AC4
P05019	reviewed	IGF1_HUMAN	Insulin-like growth factor I (IGF-I) (Mechano growth factor) (MGF) (Somatomedin-C)	IGF1 IBP1	Homo sapiens (Human)	195	IGF1
P05067	reviewed	A4_HUMAN	Amyloid-beta precursor protein (APP) (ABPP) (APPI) (Alzheimer disease amyloid A4 protein homolog) (Alzheimer disease amyloid protein) (Amyloid precursor protein) (Amyloid-beta (A4) precursor protein) (Amyloid-beta A4 protein) (Cerebral vascular amyloid peptide) (CVAP) (PreA4) (Protease nexin-II) (PN-II) [Cleaved into: N-APP; Soluble APP-alpha (S-APP-alpha); Soluble APP-beta (S-APP-beta); C99 (Bet…	APP A4 AD1	Homo sapiens (Human)	770	APP
P05106	reviewed	ITB3_HUMAN	Integrin beta-3 (Platelet membrane glycoprotein IIIa) (GPIIIa) (CD antigen CD61)	ITGB3 GP3A	Homo sapiens (Human)	788	ITGB3
P05111	reviewed	INHA_HUMAN	Inhibin alpha chain	INHA	Homo sapiens (Human)	366	INHA
P05112	reviewed	IL4_HUMAN	Interleukin-4 (IL-4) (B-cell stimulatory factor 1) (BSF-1) (Binetrakin) (Lymphocyte stimulatory factor 1) (Pitrakinra)	IL4	Homo sapiens (Human)	153	IL4
P05161	reviewed	ISG15_HUMAN	Ubiquitin-like protein ISG15 (Interferon-induced 15 kDa protein) (Interferon-induced 17 kDa protein) (IP17) (Ubiquitin cross-reactive protein) (hUCRP)	ISG15 G1P2 UCRP	Homo sapiens (Human)	165	ISG15
P05231	reviewed	IL6_HUMAN	Interleukin-6 (IL-6) (B-cell stimulatory factor 2) (BSF-2) (CTL differentiation factor) (CDF) (Hybridoma growth factor) (Interferon beta-2) (IFN-beta-2)	IL6 IFNB2	Homo sapiens (Human)	212	IL6
P05305	reviewed	EDN1_HUMAN	Endothelin-1 (Preproendothelin-1) (PPET1) [Cleaved into: Endothelin-1 (ET-1); Big endothelin-1]	EDN1	Homo sapiens (Human)	212	EDN1
P05549	reviewed	AP2A_HUMAN	Transcription factor AP-2-alpha (AP2-alpha) (AP-2 transcription factor) (Activating enhancer-binding protein 2-alpha) (Activator protein 2) (AP-2)	TFAP2A AP2TF TFAP2	Homo sapiens (Human)	437	TFAP2A
P05783	reviewed	K1C18_HUMAN	Keratin, type I cytoskeletal 18 (Cell proliferation-inducing gene 46 protein) (Cytokeratin-18) (CK-18) (Keratin-18) (K18)	KRT18 CYK18 PIG46	Homo sapiens (Human)	430	KRT18
P06400	reviewed	RB_HUMAN	Retinoblastoma-associated protein (p105-Rb) (p110-RB1) (pRb) (Rb) (pp110)	RB1	Homo sapiens (Human)	928	RB1
P06401	reviewed	PRGR_HUMAN	Progesterone receptor (PR) (Nuclear receptor subfamily 3 group C member 3)	PGR NR3C3	Homo sapiens (Human)	933	PGR
P06493	reviewed	CDK1_HUMAN	Cyclin-dependent kinase 1 (CDK1) (EC 2.7.11.22) (EC 2.7.11.23) (Cell division control protein 2 homolog) (Cell division protein kinase 1) (p34 protein kinase)	CDK1 CDC2 CDC28A CDKN1 P34CDC2	Homo sapiens (Human)	297	CDK1
P06703	reviewed	S10A6_HUMAN	Protein S100-A6 (Calcyclin) (Growth factor-inducible protein 2A9) (MLN 4) (Prolactin receptor-associated protein) (PRA) (S100 calcium-binding protein A6)	S100A6 CACY	Homo sapiens (Human)	90	S100A6
P06748	reviewed	NPM_HUMAN	Nucleophosmin (NPM) (Nucleolar phosphoprotein B23) (Nucleolar protein NO38) (Numatrin)	NPM1 NPM	Homo sapiens (Human)	294	NPM1
P06756	reviewed	ITAV_HUMAN	Integrin alpha-V (Vitronectin receptor) (Vitronectin receptor subunit alpha) (CD antigen CD51) [Cleaved into: Integrin alpha-V heavy chain; Integrin alpha-V light chain]	ITGAV MSK8 VNRA VTNR	Homo sapiens (Human)	1048	ITGAV
P07332	reviewed	FES_HUMAN	Tyrosine-protein kinase Fes/Fps (EC 2.7.10.2) (Feline sarcoma/Fujinami avian sarcoma oncogene homolog) (Proto-oncogene c-Fes) (Proto-oncogene c-Fps) (p93c-fes)	FES FPS	Homo sapiens (Human)	822	FES
P07900	reviewed	HS90A_HUMAN	Heat shock protein HSP 90-alpha (EC 3.6.4.10) (Heat shock 86 kDa) (HSP 86) (HSP86) (Lipopolysaccharide-associated protein 2) (LAP-2) (LPS-associated protein 2) (Renal carcinoma antigen NY-REN-38)	HSP90AA1 HSP90A HSPC1 HSPCA	Homo sapiens (Human)	732	HSP90AA1
P07911	reviewed	UROM_HUMAN	Uromodulin (Tamm-Horsfall urinary glycoprotein) (THP) [Cleaved into: Uromodulin, secreted form]	UMOD	Homo sapiens (Human)	640	UMOD
P07949	reviewed	RET_HUMAN	Proto-oncogene tyrosine-protein kinase receptor Ret (EC 2.7.10.1) (Cadherin family member 12) (Proto-oncogene c-Ret) [Cleaved into: Soluble RET kinase fragment; Extracellular cell-membrane anchored RET cadherin 120 kDa fragment]	RET CDHF12 CDHR16 PTC RET51	Homo sapiens (Human)	1114	RET
P07992	reviewed	ERCC1_HUMAN	DNA excision repair protein ERCC-1	ERCC1	Homo sapiens (Human)	297	ERCC1
P07996	reviewed	TSP1_HUMAN	Thrombospondin-1 (Glycoprotein G)	THBS1 TSP TSP1	Homo sapiens (Human)	1170	THBS1
P08047	reviewed	SP1_HUMAN	Transcription factor Sp1	SP1 TSFP1	Homo sapiens (Human)	785	SP1
P08069	reviewed	IGF1R_HUMAN	Insulin-like growth factor 1 receptor (EC 2.7.10.1) (Insulin-like growth factor I receptor) (IGF-I receptor) (CD antigen CD221) [Cleaved into: Insulin-like growth factor 1 receptor alpha chain; Insulin-like growth factor 1 receptor beta chain]	IGF1R	Homo sapiens (Human)	1367	IGF1R
P08138	reviewed	TNR16_HUMAN	Tumor necrosis factor receptor superfamily member 16 (Gp80-LNGFR) (Low affinity neurotrophin receptor p75NTR) (Low-affinity nerve growth factor receptor) (NGF receptor) (p75 ICD) (CD antigen CD271)	NGFR TNFRSF16	Homo sapiens (Human)	427	NGFR
P08253	reviewed	MMP2_HUMAN	72 kDa type IV collagenase (EC 3.4.24.24) (72 kDa gelatinase) (Gelatinase A) (Matrix metalloproteinase-2) (MMP-2) (TBE-1) [Cleaved into: PEX]	MMP2 CLG4A	Homo sapiens (Human)	660	MMP2
P08476	reviewed	INHBA_HUMAN	Inhibin beta A chain (Activin beta-A chain) (Erythroid differentiation protein) (EDF)	INHBA	Homo sapiens (Human)	426	INHBA
P08572	reviewed	CO4A2_HUMAN	Collagen alpha-2(IV) chain [Cleaved into: Canstatin]	COL4A2	Homo sapiens (Human)	1712	COL4A2
P08575	reviewed	PTPRC_HUMAN	Receptor-type tyrosine-protein phosphatase C (EC 3.1.3.48) (Leukocyte common antigen) (L-CA) (T200) (CD antigen CD45)	PTPRC CD45	Homo sapiens (Human)	1306	PTPRC
P08637	reviewed	FCG3A_HUMAN	Low affinity immunoglobulin gamma Fc region receptor III-A (IgG Fc receptor III-A) (CD16-II) (CD16a antigen) (Fc-gamma RIII-alpha) (Fc-gamma RIII) (Fc-gamma RIIIa) (FcRIII) (FcRIIIa) (FcgammaRIIIA) (FcR-10) (IgG Fc receptor III-2) (CD antigen CD16a)	FCGR3A CD16A FCG3 FCGR3 IGFR3	Homo sapiens (Human)	254	FCGR3A
P08684	reviewed	CP3A4_HUMAN	Cytochrome P450 3A4 (EC 1.14.14.1) (1,4-cineole 2-exo-monooxygenase) (1,8-cineole 2-exo-monooxygenase) (EC 1.14.14.56) (Albendazole monooxygenase (sulfoxide-forming)) (EC 1.14.14.73) (Albendazole sulfoxidase) (CYPIIIA3) (CYPIIIA4) (Cholesterol 25-hydroxylase) (Cytochrome P450 3A3) (Cytochrome P450 HLp) (Cytochrome P450 NF-25) (Cytochrome P450-PCN1) (Nifedipine oxidase) (Quinine 3-monooxygenase) (…	CYP3A4 CYP3A3	Homo sapiens (Human)	503	CYP3A4
P09038	reviewed	FGF2_HUMAN	Fibroblast growth factor 2 (FGF-2) (Basic fibroblast growth factor) (bFGF) (Heparin-binding growth factor 2) (HBGF-2)	FGF2 FGFB	Homo sapiens (Human)	288	FGF2
P09211	reviewed	GSTP1_HUMAN	Glutathione S-transferase P (EC 2.5.1.18) (GST class-pi) (GSTP1-1)	GSTP1 FAEES3 GST3	Homo sapiens (Human)	210	GSTP1
P09341	reviewed	GROA_HUMAN	Growth-regulated alpha protein (C-X-C motif chemokine 1) (GRO-alpha(1-73)) (Melanoma growth stimulatory activity) (MGSA) (Neutrophil-activating protein 3) (NAP-3) [Cleaved into: GRO-alpha(4-73); GRO-alpha(5-73); GRO-alpha(6-73)]	CXCL1 GRO GRO1 GROA MGSA SCYB1	Homo sapiens (Human)	107	CXCL1
P09429	reviewed	HMGB1_HUMAN	High mobility group protein B1 (High mobility group protein 1) (HMG-1)	HMGB1 HMG1	Homo sapiens (Human)	215	HMGB1
P09619	reviewed	PGFRB_HUMAN	Platelet-derived growth factor receptor beta (PDGF-R-beta) (PDGFR-beta) (EC 2.7.10.1) (Beta platelet-derived growth factor receptor) (Beta-type platelet-derived growth factor receptor) (CD140 antigen-like family member B) (Platelet-derived growth factor receptor 1) (PDGFR-1) (CD antigen CD140b)	PDGFRB PDGFR PDGFR1	Homo sapiens (Human)	1106	PDGFRB
P09668	reviewed	CATH_HUMAN	Pro-cathepsin H [Cleaved into: Cathepsin H mini chain; Cathepsin H (EC 3.4.22.16); Cathepsin H heavy chain; Cathepsin H light chain]	CTSH CPSB	Homo sapiens (Human)	335	CTSH
P09758	reviewed	TACD2_HUMAN	Tumor-associated calcium signal transducer 2 (Cell surface glycoprotein Trop-2) (Membrane component chromosome 1 surface marker 1) (Pancreatic carcinoma marker protein GA733-1)	TACSTD2 GA733-1 M1S1 TROP2	Homo sapiens (Human)	323	TACSTD2
P0DMV8	reviewed	HS71A_HUMAN	Heat shock 70 kDa protein 1A (Heat shock 70 kDa protein 1) (HSP70-1) (HSP70.1)	HSPA1A HSP72 HSPA1 HSX70	Homo sapiens (Human)	641	HSPA1A
P0DMV9	reviewed	HS71B_HUMAN	Heat shock 70 kDa protein 1B (Heat shock 70 kDa protein 2) (HSP70-2) (HSP70.2)	HSPA1B HSP72	Homo sapiens (Human)	641	HSPA1B
P10074	reviewed	TZAP_HUMAN	Telomere zinc finger-associated protein (TZAP) (Krueppel-related zinc finger protein 3) (hKR3) (Zinc finger and BTB domain-containing protein 48) (Zinc finger protein 855)	ZBTB48 HKR3 TZAP ZNF855	Homo sapiens (Human)	688	ZBTB48
P10145	reviewed	IL8_HUMAN	Interleukin-8 (IL-8) (C-X-C motif chemokine 8) (Chemokine (C-X-C motif) ligand 8) (Emoctakin) (Granulocyte chemotactic protein 1) (GCP-1) (Monocyte-derived neutrophil chemotactic factor) (MDNCF) (Monocyte-derived neutrophil-activating peptide) (MONAP) (Neutrophil-activating protein 1) (NAP-1) (Protein 3-10C) (T-cell chemotactic factor) [Cleaved into: MDNCF-a (GCP/IL-8 protein IV) (IL8/NAP1 form I…	CXCL8 IL8	Homo sapiens (Human)	99	CXCL8
P10147	reviewed	CCL3_HUMAN	C-C motif chemokine 3 (G0/G1 switch regulatory protein 19-1) (Macrophage inflammatory protein 1-alpha) (MIP-1-alpha) (PAT 464.1) (SIS-beta) (Small-inducible cytokine A3) (Tonsillar lymphocyte LD78 alpha protein) [Cleaved into: MIP-1-alpha(4-69) (LD78-alpha(4-69))]	CCL3 G0S19-1 MIP1A SCYA3	Homo sapiens (Human)	92	CCL3
P10275	reviewed	ANDR_HUMAN	Androgen receptor (Dihydrotestosterone receptor) (Nuclear receptor subfamily 3 group C member 4)	AR DHTR NR3C4	Homo sapiens (Human)	920	AR
P10276	reviewed	RARA_HUMAN	Retinoic acid receptor alpha (RAR-alpha) (Nuclear receptor subfamily 1 group B member 1)	RARA NR1B1	Homo sapiens (Human)	462	RARA
P10599	reviewed	THIO_HUMAN	Thioredoxin (Trx) (ATL-derived factor) (ADF) (Surface-associated sulphydryl protein) (SASP) (allergen Hom s Trx)	TXN TRDX TRX TRX1	Homo sapiens (Human)	105	TXN
P10721	reviewed	KIT_HUMAN	Mast/stem cell growth factor receptor Kit (SCFR) (EC 2.7.10.1) (Piebald trait protein) (PBT) (Proto-oncogene c-Kit) (Tyrosine-protein kinase Kit) (p145 c-kit) (v-kit Hardy-Zuckerman 4 feline sarcoma viral oncogene homolog) (CD antigen CD117)	KIT SCFR	Homo sapiens (Human)	976	KIT
P10809	reviewed	CH60_HUMAN	60 kDa heat shock protein, mitochondrial (EC 5.6.1.7) (60 kDa chaperonin) (Chaperonin 60) (CPN60) (Heat shock protein 60) (HSP-60) (Hsp60) (HuCHA60) (Mitochondrial matrix protein P1) (P60 lymphocyte protein)	HSPD1 HSP60	Homo sapiens (Human)	573	HSPD1
P10826	reviewed	RARB_HUMAN	Retinoic acid receptor beta (RAR-beta) (HBV-activated protein) (Nuclear receptor subfamily 1 group B member 2) (RAR-epsilon)	RARB HAP NR1B2	Homo sapiens (Human)	455	RARB
P10909	reviewed	CLUS_HUMAN	Clusterin (Aging-associated gene 4 protein) (Apolipoprotein J) (Apo-J) (Complement cytolysis inhibitor) (CLI) (Complement-associated protein SP-40,40) (Ku70-binding protein 1) (NA1/NA2) (Sulfated glycoprotein 2) (SGP-2) (Testosterone-repressed prostate message 2) (TRPM-2) [Cleaved into: Clusterin beta chain (ApoJalpha) (Complement cytolysis inhibitor a chain); Clusterin alpha chain (ApoJbeta) (Co…	CLU APOJ CLI KUB1 AAG4	Homo sapiens (Human)	449	CLU
P10914	reviewed	IRF1_HUMAN	Interferon regulatory factor 1 (IRF-1)	IRF1	Homo sapiens (Human)	325	IRF1
P11802	reviewed	CDK4_HUMAN	Cyclin-dependent kinase 4 (EC 2.7.11.22) (Cell division protein kinase 4) (PSK-J3)	CDK4	Homo sapiens (Human)	303	CDK4
P12268	reviewed	IMDH2_HUMAN	Inosine-5'-monophosphate dehydrogenase 2 (IMP dehydrogenase 2) (IMPD 2) (IMPDH 2) (EC 1.1.1.205) (Inosine-5'-monophosphate dehydrogenase type II) (IMP dehydrogenase II) (IMPDH-II)	IMPDH2 IMPD2	Homo sapiens (Human)	514	IMPDH2
P12272	reviewed	PTHR_HUMAN	Parathyroid hormone-related protein (PTH-rP) (PTHrP) (Parathyroid hormone-like protein) (PLP) [Cleaved into: PTHrP[1-36]; PTHrP[38-94]; Osteostatin (PTHrP[107-139])]	PTHLH PTHRP	Homo sapiens (Human)	177	PTHLH
P12931	reviewed	SRC_HUMAN	Proto-oncogene tyrosine-protein kinase Src (EC 2.7.10.2) (Proto-oncogene c-Src) (pp60c-src) (p60-Src)	SRC SRC1	Homo sapiens (Human)	536	SRC
P13385	reviewed	TDGF1_HUMAN	Teratocarcinoma-derived growth factor 1 (Cripto-1 growth factor) (CRGF) (Epidermal growth factor-like cripto protein CR1)	TDGF1 CRIPTO	Homo sapiens (Human)	188	TDGF1
P13498	reviewed	CY24A_HUMAN	Cytochrome b-245 light chain (Cytochrome b(558) alpha chain) (Cytochrome b558 subunit alpha) (Neutrophil cytochrome b 22 kDa polypeptide) (Superoxide-generating NADPH oxidase light chain subunit) (p22 phagocyte B-cytochrome) (p22-phox) (p22phox)	CYBA	Homo sapiens (Human)	195	CYBA
P13500	reviewed	CCL2_HUMAN	C-C motif chemokine 2 (HC11) (Monocyte chemoattractant protein 1) (Monocyte chemotactic and activating factor) (MCAF) (Monocyte chemotactic protein 1) (MCP-1) (Monocyte secretory protein JE) (Small-inducible cytokine A2)	CCL2 MCP1 SCYA2	Homo sapiens (Human)	99	CCL2
P13501	reviewed	CCL5_HUMAN	C-C motif chemokine 5 (EoCP) (Eosinophil chemotactic cytokine) (SIS-delta) (Small-inducible cytokine A5) (T cell-specific protein P228) (TCP228) (T-cell-specific protein RANTES) [Cleaved into: RANTES(3-68); RANTES(4-68)]	CCL5 D17S136E SCYA5	Homo sapiens (Human)	91	CCL5
P13611	reviewed	CSPG2_HUMAN	Versican core protein (Chondroitin sulfate proteoglycan core protein 2) (Chondroitin sulfate proteoglycan 2) (Glial hyaluronate-binding protein) (GHAP) (Large fibroblast proteoglycan) (PG-M)	VCAN CSPG2	Homo sapiens (Human)	3396	VCAN
P13688	reviewed	CEAM1_HUMAN	Carcinoembryonic antigen-related cell adhesion molecule 1 (Biliary glycoprotein 1) (BGP-1) (CD antigen CD66a)	CEACAM1 BGP BGP1	Homo sapiens (Human)	526	CEACAM1
P13725	reviewed	ONCM_HUMAN	Oncostatin-M (OSM)	OSM	Homo sapiens (Human)	252	OSM
P13747	reviewed	HLAE_HUMAN	HLA class I histocompatibility antigen, alpha chain E (MHC class I antigen E) [Cleaved into: Soluble HLA class I histocompatibility antigen, alpha chain E (sHLA-E)]	HLA-E HLA-6.2 HLAE	Homo sapiens (Human)	358	HLA-E
P14174	reviewed	MIF_HUMAN	Macrophage migration inhibitory factor (MIF) (EC 5.3.2.1) (Glycosylation-inhibiting factor) (GIF) (L-dopachrome isomerase) (L-dopachrome tautomerase) (EC 5.3.3.12) (Phenylpyruvate tautomerase)	MIF GLIF MMIF	Homo sapiens (Human)	115	MIF
P14207	reviewed	FOLR2_HUMAN	Folate receptor beta (FR-beta) (Folate receptor 2) (Folate receptor, fetal/placental) (Placental folate-binding protein) (FBP)	FOLR2	Homo sapiens (Human)	255	FOLR2
P14373	reviewed	TRI27_HUMAN	Zinc finger protein RFP (EC 2.3.2.27) (RING finger protein 76) (RING-type E3 ubiquitin transferase TRIM27) (Ret finger protein) (Tripartite motif-containing protein 27)	TRIM27 RFP RNF76	Homo sapiens (Human)	513	TRIM27
P14618	reviewed	KPYM_HUMAN	Pyruvate kinase PKM (EC 2.7.1.40) (Cytosolic thyroid hormone-binding protein) (CTHBP) (Opa-interacting protein 3) (OIP-3) (Pyruvate kinase 2/3) (Pyruvate kinase muscle isozyme) (Threonine-protein kinase PKM2) (EC 2.7.11.1) (Thyroid hormone-binding protein 1) (THBP1) (Tumor M2-PK) (Tyrosine-protein kinase PKM2) (EC 2.7.10.2) (p58)	PKM OIP3 PK2 PK3 PKM2	Homo sapiens (Human)	531	PKM
P14679	reviewed	TYRO_HUMAN	Tyrosinase (EC 1.14.18.1) (LB24-AB) (Monophenol monooxygenase) (SK29-AB) (Tumor rejection antigen AB)	TYR	Homo sapiens (Human)	529	TYR
P14780	reviewed	MMP9_HUMAN	Matrix metalloproteinase-9 (MMP-9) (EC 3.4.24.35) (92 kDa gelatinase) (92 kDa type IV collagenase) (Gelatinase B) (GELB) [Cleaved into: 67 kDa matrix metalloproteinase-9; 82 kDa matrix metalloproteinase-9]	MMP9 CLG4B	Homo sapiens (Human)	707	MMP9
P14859	reviewed	PO2F1_HUMAN	POU domain, class 2, transcription factor 1 (NF-A1) (Octamer-binding protein 1) (Oct-1) (Octamer-binding transcription factor 1) (OTF-1)	POU2F1 OCT1 OTF1	Homo sapiens (Human)	743	POU2F1
P14902	reviewed	I23O1_HUMAN	Indoleamine 2,3-dioxygenase 1 (IDO-1) (EC 1.13.11.52) (Indoleamine-pyrrole 2,3-dioxygenase)	IDO1 IDO INDO	Homo sapiens (Human)	403	IDO1
P15151	reviewed	PVR_HUMAN	Poliovirus receptor (Nectin-like protein 5) (NECL-5) (CD antigen CD155)	PVR PVS	Homo sapiens (Human)	417	PVR
P15172	reviewed	MYOD1_HUMAN	Myoblast determination protein 1 (Class C basic helix-loop-helix protein 1) (bHLHc1) (Myogenic factor 3) (Myf-3)	MYOD1 BHLHC1 MYF3 MYOD	Homo sapiens (Human)	320	MYOD1
P15173	reviewed	MYOG_HUMAN	Myogenin (Class C basic helix-loop-helix protein 3) (bHLHc3) (Myogenic factor 4) (Myf-4)	MYOG BHLHC3 MYF4	Homo sapiens (Human)	224	MYOG
P15291	reviewed	B4GT1_HUMAN	Beta-1,4-galactosyltransferase 1 (Beta-1,4-GalTase 1) (Beta4Gal-T1) (b4Gal-T1) (EC 2.4.1.-) (Beta-N-acetylglucosaminyl-glycolipid beta-1,4-galactosyltransferase) (Beta-N-acetylglucosaminylglycopeptide beta-1,4-galactosyltransferase) (EC 2.4.1.38) (Lactose synthase A protein) (EC 2.4.1.22) (N-acetyllactosamine synthase) (EC 2.4.1.90) (Nal synthase) (Neolactotriaosylceramide beta-1,4-galactosyltran…	B4GALT1 GGTB2	Homo sapiens (Human)	398	B4GALT1
P15328	reviewed	FOLR1_HUMAN	Folate receptor alpha (FR-alpha) (Adult folate-binding protein) (FBP) (Folate receptor 1) (Folate receptor, adult) (KB cells FBP) (Ovarian tumor-associated antigen MOv18)	FOLR1 FOLR	Homo sapiens (Human)	257	FOLR1
P15336	reviewed	ATF2_HUMAN	Cyclic AMP-dependent transcription factor ATF-2 (cAMP-dependent transcription factor ATF-2) (Activating transcription factor 2) (Cyclic AMP-responsive element-binding protein 2) (CREB-2) (cAMP-responsive element-binding protein 2) (HB16) (cAMP response element-binding protein CRE-BP1)	ATF2 CREB2 CREBP1	Homo sapiens (Human)	505	ATF2
P15428	reviewed	PGDH_HUMAN	15-hydroxyprostaglandin dehydrogenase [NAD(+)] (15-PGDH) (EC 1.1.1.141) (Eicosanoid/docosanoid dehydrogenase [NAD(+)]) (EC 1.1.1.-, EC 1.1.1.232) (Prostaglandin dehydrogenase 1) (Short chain dehydrogenase/reductase family 36C member 1)	HPGD PGDH1 SDR36C1	Homo sapiens (Human)	266	HPGD
P15514	reviewed	AREG_HUMAN	Amphiregulin (AR) (Colorectum cell-derived growth factor) (CRDGF)	AREG AREGB SDGF	Homo sapiens (Human)	252	AREG
P15531	reviewed	NDKA_HUMAN	Nucleoside diphosphate kinase A (NDK A) (NDP kinase A) (EC 2.7.4.6) (Granzyme A-activated DNase) (GAAD) (Metastasis inhibition factor nm23) (NM23-H1) (Tumor metastatic process-associated protein)	NME1 NDPKA NM23	Homo sapiens (Human)	152	NME1
P15692	reviewed	VEGFA_HUMAN	Vascular endothelial growth factor A (VEGF-A) (Vascular permeability factor) (VPF)	VEGFA VEGF	Homo sapiens (Human)	232	VEGFA
P15941	reviewed	MUC1_HUMAN	Mucin-1 (MUC-1) (Breast carcinoma-associated antigen DF3) (Cancer antigen 15-3) (CA 15-3) (Carcinoma-associated mucin) (Episialin) (H23AG) (Krebs von den Lungen-6) (KL-6) (PEMT) (Peanut-reactive urinary mucin) (PUM) (Polymorphic epithelial mucin) (PEM) (Tumor-associated epithelial membrane antigen) (EMA) (Tumor-associated mucin) (CD antigen CD227) [Cleaved into: Mucin-1 subunit alpha (MUC1-NT) (M…	MUC1 PUM	Homo sapiens (Human)	1255	MUC1
P16150	reviewed	LEUK_HUMAN	Leukosialin (GPL115) (Galactoglycoprotein) (GALGP) (Leukocyte sialoglycoprotein) (Sialophorin) (CD antigen CD43) [Cleaved into: CD43 cytoplasmic tail (CD43-ct) (CD43ct)]	SPN CD43	Homo sapiens (Human)	400	SPN
P16234	reviewed	PGFRA_HUMAN	Platelet-derived growth factor receptor alpha (PDGF-R-alpha) (PDGFR-alpha) (EC 2.7.10.1) (Alpha platelet-derived growth factor receptor) (Alpha-type platelet-derived growth factor receptor) (CD140 antigen-like family member A) (CD140a antigen) (Platelet-derived growth factor alpha receptor) (Platelet-derived growth factor receptor 2) (PDGFR-2) (CD antigen CD140a)	PDGFRA PDGFR2 RHEPDGFRA	Homo sapiens (Human)	1089	PDGFRA
P16422	reviewed	EPCAM_HUMAN	Epithelial cell adhesion molecule (Ep-CAM) (Adenocarcinoma-associated antigen) (Cell surface glycoprotein Trop-1) (Epithelial cell surface antigen) (Epithelial glycoprotein) (EGP) (Epithelial glycoprotein 314) (EGP314) (hEGP314) (KS 1/4 antigen) (KSA) (Major gastrointestinal tumor-associated protein GA733-2) (Tumor-associated calcium signal transducer 1) (CD antigen CD326)	EPCAM GA733-2 M1S2 M4S1 MIC18 TACSTD1 TROP1	Homo sapiens (Human)	314	EPCAM
P16619	reviewed	CL3L1_HUMAN	C-C motif chemokine 3-like 1 (G0/G1 switch regulatory protein 19-2) (LD78-beta(1-70)) (PAT 464.2) (Small-inducible cytokine A3-like 1) (Tonsillar lymphocyte LD78 beta protein) [Cleaved into: LD78-beta(3-70); LD78-beta(5-70)]	CCL3L1 D17S1718 G0S19-2 SCYA3L1; CCL3L3	Homo sapiens (Human)	93	CCL3L1
P17096	reviewed	HMGA1_HUMAN	High mobility group protein HMG-I/HMG-Y (HMG-I(Y)) (High mobility group AT-hook protein 1) (High mobility group protein A1) (High mobility group protein R)	HMGA1 HMGIY	Homo sapiens (Human)	107	HMGA1
P17252	reviewed	KPCA_HUMAN	Protein kinase C alpha type (PKC-A) (PKC-alpha) (EC 2.7.11.13)	PRKCA PKCA PRKACA	Homo sapiens (Human)	672	PRKCA
P17706	reviewed	PTN2_HUMAN	Tyrosine-protein phosphatase non-receptor type 2 (EC 3.1.3.48) (T-cell protein-tyrosine phosphatase) (TCPTP)	PTPN2 PTPT	Homo sapiens (Human)	415	PTPN2
P17813	reviewed	EGLN_HUMAN	Endoglin (CD antigen CD105)	ENG END	Homo sapiens (Human)	658	ENG
P17861	reviewed	XBP1_HUMAN	X-box-binding protein 1 (XBP-1) (Tax-responsive element-binding protein 5) (TREB-5) [Cleaved into: X-box-binding protein 1, cytoplasmic form; X-box-binding protein 1, luminal form]	XBP1 TREB5 XBP2	Homo sapiens (Human)	261	XBP1
P17936	reviewed	IBP3_HUMAN	Insulin-like growth factor-binding protein 3 (IBP-3) (IGF-binding protein 3) (IGFBP-3)	IGFBP3 IBP3	Homo sapiens (Human)	291	IGFBP3
P17948	reviewed	VGFR1_HUMAN	Vascular endothelial growth factor receptor 1 (VEGFR-1) (EC 2.7.10.1) (Fms-like tyrosine kinase 1) (FLT-1) (Tyrosine-protein kinase FRT) (Tyrosine-protein kinase receptor FLT) (FLT) (Vascular permeability factor receptor)	FLT1 FLT FRT VEGFR1	Homo sapiens (Human)	1338	FLT1
P18054	reviewed	LOX12_HUMAN	Polyunsaturated fatty acid lipoxygenase ALOX12 (EC 1.13.11.-) (Arachidonate (12S)-lipoxygenase) (12S-LOX) (12S-lipoxygenase) (EC 1.13.11.31) (Arachidonate (15S)-lipoxygenase) (EC 1.13.11.33) (Linoleate (13S)-lipoxygenase) (Lipoxin synthase 12-LO) (EC 3.3.2.-) (Platelet-type lipoxygenase 12)	ALOX12 12LO LOG12	Homo sapiens (Human)	663	ALOX12
P18065	reviewed	IBP2_HUMAN	Insulin-like growth factor-binding protein 2 (IBP-2) (IGF-binding protein 2) (IGFBP-2)	IGFBP2 BP2 IBP2	Homo sapiens (Human)	325	IGFBP2
P18146	reviewed	EGR1_HUMAN	Early growth response protein 1 (EGR-1) (AT225) (Nerve growth factor-induced protein A) (NGFI-A) (Transcription factor ETR103) (Transcription factor Zif268) (Zinc finger protein 225) (Zinc finger protein Krox-24)	EGR1 KROX24 ZNF225	Homo sapiens (Human)	543	EGR1
P18627	reviewed	LAG3_HUMAN	Lymphocyte activation gene 3 protein (LAG-3) (CD antigen CD223) [Cleaved into: Secreted lymphocyte activation gene 3 protein (sLAG-3)]	LAG3 FDC	Homo sapiens (Human)	525	LAG3
P19174	reviewed	PLCG1_HUMAN	1-phosphatidylinositol 4,5-bisphosphate phosphodiesterase gamma-1 (EC 3.1.4.11) (PLC-148) (Phosphoinositide phospholipase C-gamma-1) (Phospholipase C-II) (PLC-II) (Phospholipase C-gamma-1) (PLC-gamma-1)	PLCG1 PLC1	Homo sapiens (Human)	1290	PLCG1
P19320	reviewed	VCAM1_HUMAN	Vascular cell adhesion protein 1 (V-CAM 1) (VCAM-1) (INCAM-100) (CD antigen CD106) [Cleaved into: Soluble Vascular Cell Adhesion Molecule-1]	VCAM1	Homo sapiens (Human)	739	VCAM1
P19525	reviewed	E2AK2_HUMAN	Interferon-induced, double-stranded RNA-activated protein kinase (EC 2.7.11.1) (Eukaryotic translation initiation factor 2-alpha kinase 2) (eIF-2A protein kinase 2) (Interferon-inducible RNA-dependent protein kinase) (P1/eIF-2A protein kinase) (Protein kinase RNA-activated) (PKR) (Protein kinase R) (Tyrosine-protein kinase EIF2AK2) (EC 2.7.10.2) (p68 kinase)	EIF2AK2 PKR PRKR	Homo sapiens (Human)	551	EIF2AK2
P19526	reviewed	FUT1_HUMAN	Galactoside alpha-(1,2)-fucosyltransferase 1 (Alpha(1,2)FT 1) (Blood group H alpha 2-fucosyltransferase) (Fucosyltransferase 1) (GDP-L-fucose:beta-D-galactoside 2-alpha-L-fucosyltransferase 1) (Type 1 galactoside alpha-(1,2)-fucosyltransferase FUT1) (EC 2.4.1.69) (Type 2 galactoside alpha-(1,2)-fucosyltransferase FUT1) (EC 2.4.1.344)	FUT1 H HSC	Homo sapiens (Human)	365	FUT1
P19544	reviewed	WT1_HUMAN	Wilms tumor protein (WT33)	WT1	Homo sapiens (Human)	449	WT1
P19634	reviewed	SL9A1_HUMAN	Sodium/hydrogen exchanger 1 (APNH) (Na(+)/H(+) antiporter, amiloride-sensitive) (Na(+)/H(+) exchanger 1) (NHE-1) (Solute carrier family 9 member 1)	SLC9A1 APNH1 NHE1	Homo sapiens (Human)	815	SLC9A1
P19801	reviewed	AOC1_HUMAN	Amiloride-sensitive amine oxidase [copper-containing] (DAO) (Diamine oxidase) (EC 1.4.3.22) (Amiloride-binding protein 1) (Amine oxidase copper domain-containing protein 1) (Histaminase) (Kidney amine oxidase) (KAO)	AOC1 ABP1 DAO1	Homo sapiens (Human)	751	AOC1
P20138	reviewed	CD33_HUMAN	Myeloid cell surface antigen CD33 (Sialic acid-binding Ig-like lectin 3) (Siglec-3) (gp67) (CD antigen CD33)	CD33 SIGLEC3	Homo sapiens (Human)	364	CD33
P20333	reviewed	TNR1B_HUMAN	Tumor necrosis factor receptor superfamily member 1B (Tumor necrosis factor receptor 2) (TNF-R2) (Tumor necrosis factor receptor type II) (TNF-RII) (TNFR-II) (p75) (p80 TNF-alpha receptor) (CD antigen CD120b) (Etanercept) [Cleaved into: Tumor necrosis factor receptor superfamily member 1b, membrane form; Tumor necrosis factor-binding protein 2 (TBP-2) (TBPII)]	TNFRSF1B TNFBR TNFR2	Homo sapiens (Human)	461	TNFRSF1B
P20393	reviewed	NR1D1_HUMAN	Nuclear receptor subfamily 1 group D member 1 (Rev-erbA-alpha) (V-erbA-related protein 1) (EAR-1)	NR1D1 EAR1 HREV THRAL	Homo sapiens (Human)	614	NR1D1
P20749	reviewed	BCL3_HUMAN	B-cell lymphoma 3 protein (BCL-3) (Proto-oncogene BCL3)	BCL3 BCL4 D19S37	Homo sapiens (Human)	454	BCL3
P20839	reviewed	IMDH1_HUMAN	Inosine-5'-monophosphate dehydrogenase 1 (IMP dehydrogenase 1) (IMPD 1) (IMPDH 1) (EC 1.1.1.205) (IMPDH-I)	IMPDH1 IMPD1	Homo sapiens (Human)	514	IMPDH1
P20936	reviewed	RASA1_HUMAN	Ras GTPase-activating protein 1 (GAP) (GTPase-activating protein) (RasGAP) (Ras p21 protein activator) (p120GAP)	RASA1 GAP RASA	Homo sapiens (Human)	1047	RASA1
P21359	reviewed	NF1_HUMAN	Neurofibromin (Neurofibromatosis-related protein NF-1) [Cleaved into: Neurofibromin truncated]	NF1	Homo sapiens (Human)	2839	NF1
P21453	reviewed	S1PR1_HUMAN	Sphingosine 1-phosphate receptor 1 (S1P receptor 1) (S1P1) (Endothelial differentiation G-protein coupled receptor 1) (Sphingosine 1-phosphate receptor Edg-1) (S1P receptor Edg-1) (CD antigen CD363)	S1PR1 CHEDG1 EDG1	Homo sapiens (Human)	382	S1PR1
P21580	reviewed	TNAP3_HUMAN	Tumor necrosis factor alpha-induced protein 3 (TNF alpha-induced protein 3) (EC 2.3.2.-) (EC 3.4.19.12) (OTU domain-containing protein 7C) (Putative DNA-binding protein A20) (Zinc finger protein A20) [Cleaved into: A20p50; A20p37]	TNFAIP3 OTUD7C	Homo sapiens (Human)	790	TNFAIP3
P21583	reviewed	SCF_HUMAN	Kit ligand (Mast cell growth factor) (MGF) (Stem cell factor) (SCF) (c-Kit ligand) [Cleaved into: Soluble KIT ligand (sKITLG)]	KITLG MGF SCF	Homo sapiens (Human)	273	KITLG
P21709	reviewed	EPHA1_HUMAN	Ephrin type-A receptor 1 (hEpha1) (EC 2.7.10.1) (EPH tyrosine kinase) (EPH tyrosine kinase 1) (Erythropoietin-producing hepatoma receptor) (Tyrosine-protein kinase receptor EPH)	EPHA1 EPH EPHT EPHT1	Homo sapiens (Human)	976	EPHA1
P21741	reviewed	MK_HUMAN	Midkine (MK) (Amphiregulin-associated protein) (ARAP) (Midgestation and kidney protein) (Neurite outgrowth-promoting factor 2) (Neurite outgrowth-promoting protein)	MDK MK1 NEGF2	Homo sapiens (Human)	143	MDK
P21926	reviewed	CD9_HUMAN	CD9 antigen (5H9 antigen) (Cell growth-inhibiting gene 2 protein) (Leukocyte antigen MIC3) (Motility-related protein) (MRP-1) (Tetraspanin-29) (Tspan-29) (p24) (CD antigen CD9)	CD9 MIC3 TSPAN29 GIG2	Homo sapiens (Human)	228	CD9
P22301	reviewed	IL10_HUMAN	Interleukin-10 (IL-10) (Cytokine synthesis inhibitory factor) (CSIF)	IL10	Homo sapiens (Human)	178	IL10
P22392	reviewed	NDKB_HUMAN	Nucleoside diphosphate kinase B (NDK B) (NDP kinase B) (EC 2.7.4.6) (C-myc purine-binding transcription factor PUF) (Histidine protein kinase NDKB) (EC 2.7.13.3) (nm23-H2)	NME2 NM23B	Homo sapiens (Human)	152	NME2
P22455	reviewed	FGFR4_HUMAN	Fibroblast growth factor receptor 4 (FGFR-4) (EC 2.7.10.1) (CD antigen CD334)	FGFR4 JTK2 TKF	Homo sapiens (Human)	802	FGFR4
P22607	reviewed	FGFR3_HUMAN	Fibroblast growth factor receptor 3 (FGFR-3) (EC 2.7.10.1) (CD antigen CD333)	FGFR3 JTK4	Homo sapiens (Human)	806	FGFR3
P22681	reviewed	CBL_HUMAN	E3 ubiquitin-protein ligase CBL (EC 2.3.2.27) (Casitas B-lineage lymphoma proto-oncogene) (Proto-oncogene c-Cbl) (RING finger protein 55) (RING-type E3 ubiquitin transferase CBL) (Signal transduction protein CBL)	CBL CBL2 RNF55	Homo sapiens (Human)	906	CBL
P23142	reviewed	FBLN1_HUMAN	Fibulin-1 (FIBL-1)	FBLN1 PP213	Homo sapiens (Human)	703	FBLN1
P23219	reviewed	PGH1_HUMAN	Prostaglandin G/H synthase 1 (EC 1.14.99.1) (Cyclooxygenase-1) (COX-1) (Prostaglandin H2 synthase 1) (PGH synthase 1) (PGHS-1) (PHS 1) (Prostaglandin-endoperoxide synthase 1)	PTGS1 COX1	Homo sapiens (Human)	599	PTGS1
P23396	reviewed	RS3_HUMAN	40S ribosomal protein S3 (EC 4.2.99.18) (Small ribosomal subunit protein uS3)	RPS3 OK/SW-cl.26	Homo sapiens (Human)	243	RPS3
P23443	reviewed	KS6B1_HUMAN	Ribosomal protein S6 kinase beta-1 (S6K-beta-1) (S6K1) (EC 2.7.11.1) (70 kDa ribosomal protein S6 kinase 1) (P70S6K1) (p70-S6K 1) (Ribosomal protein S6 kinase I) (Serine/threonine-protein kinase 14A) (p70 ribosomal S6 kinase alpha) (p70 S6 kinase alpha) (p70 S6K-alpha) (p70 S6KA)	RPS6KB1 STK14A	Homo sapiens (Human)	525	RPS6KB1
P23497	reviewed	SP100_HUMAN	Nuclear autoantigen Sp-100 (Nuclear dot-associated Sp100 protein) (Speckled 100 kDa)	SP100	Homo sapiens (Human)	879	SP100
P23508	reviewed	CRCM_HUMAN	Colorectal mutant cancer protein (Protein MCC)	MCC	Homo sapiens (Human)	829	MCC
P23510	reviewed	TNFL4_HUMAN	Tumor necrosis factor ligand superfamily member 4 (Glycoprotein Gp34) (OX40 ligand) (OX40L) (TAX transcriptionally-activated glycoprotein 1) (CD antigen CD252)	TNFSF4 TXGP1	Homo sapiens (Human)	183	TNFSF4
P23759	reviewed	PAX7_HUMAN	Paired box protein Pax-7 (HuP1)	PAX7 HUP1	Homo sapiens (Human)	505	PAX7
P23760	reviewed	PAX3_HUMAN	Paired box protein Pax-3 (HuP2)	PAX3 HUP2	Homo sapiens (Human)	479	PAX3
P23771	reviewed	GATA3_HUMAN	Trans-acting T-cell-specific transcription factor GATA-3 (GATA-binding factor 3)	GATA3	Homo sapiens (Human)	443	GATA3
P24385	reviewed	CCND1_HUMAN	G1/S-specific cyclin-D1 (B-cell lymphoma 1 protein) (BCL-1) (BCL-1 oncogene) (PRAD1 oncogene)	CCND1 BCL1 PRAD1	Homo sapiens (Human)	295	CCND1
P24592	reviewed	IBP6_HUMAN	Insulin-like growth factor-binding protein 6 (IBP-6) (IGF-binding protein 6) (IGFBP-6)	IGFBP6 IBP6	Homo sapiens (Human)	240	IGFBP6
P24723	reviewed	KPCL_HUMAN	Protein kinase C eta type (EC 2.7.11.13) (PKC-L) (nPKC-eta)	PRKCH PKCL PRKCL	Homo sapiens (Human)	683	PRKCH
P24864	reviewed	CCNE1_HUMAN	G1/S-specific cyclin-E1	CCNE1 CCNE	Homo sapiens (Human)	410	CCNE1
P25054	reviewed	APC_HUMAN	Adenomatous polyposis coli protein (Protein APC) (Deleted in polyposis 2.5)	APC DP2.5	Homo sapiens (Human)	2843	APC
P25105	reviewed	PTAFR_HUMAN	Platelet-activating factor receptor (PAF-R) (PAFr)	PTAFR PAFR	Homo sapiens (Human)	342	PTAFR
P25106	reviewed	ACKR3_HUMAN	Atypical chemokine receptor 3 (C-X-C chemokine receptor type 7) (CXC-R7) (CXCR-7) (Chemokine orphan receptor 1) (G-protein coupled receptor 159) (G-protein coupled receptor RDC1 homolog) (RDC-1)	ACKR3 CMKOR1 CXCR7 GPR159 RDC1	Homo sapiens (Human)	362	ACKR3
P25705	reviewed	ATPA_HUMAN	ATP synthase subunit alpha, mitochondrial (ATP synthase F1 subunit alpha)	ATP5F1A ATP5A ATP5A1 ATP5AL2 ATPM	Homo sapiens (Human)	553	ATP5F1A
P25942	reviewed	TNR5_HUMAN	Tumor necrosis factor receptor superfamily member 5 (B-cell surface antigen CD40) (Bp50) (CD40L receptor) (CDw40) (CD antigen CD40)	CD40 TNFRSF5	Homo sapiens (Human)	277	CD40
P25963	reviewed	IKBA_HUMAN	NF-kappa-B inhibitor alpha (I-kappa-B-alpha) (IkB-alpha) (IkappaBalpha) (Major histocompatibility complex enhancer-binding protein MAD3)	NFKBIA IKBA MAD3 NFKBI	Homo sapiens (Human)	317	NFKBIA
P26358	reviewed	DNMT1_HUMAN	DNA (cytosine-5)-methyltransferase 1 (Dnmt1) (EC 2.1.1.37) (CXXC-type zinc finger protein 9) (DNA methyltransferase HsaI) (DNA MTase HsaI) (M.HsaI) (MCMT)	DNMT1 AIM CXXC9 DNMT	Homo sapiens (Human)	1616	DNMT1
P26651	reviewed	TTP_HUMAN	mRNA decay activator protein ZFP36 (G0/G1 switch regulatory protein 24) (Growth factor-inducible nuclear protein NUP475) (Tristetraprolin) (Zinc finger protein 36) (Zfp-36)	ZFP36 G0S24 NUP475 RNF162A TIS11A TTP	Homo sapiens (Human)	326	ZFP36
P27361	reviewed	MK03_HUMAN	Mitogen-activated protein kinase 3 (MAP kinase 3) (MAPK 3) (EC 2.7.11.24) (ERT2) (Extracellular signal-regulated kinase 1) (ERK-1) (Insulin-stimulated MAP2 kinase) (MAP kinase isoform p44) (p44-MAPK) (Microtubule-associated protein 2 kinase) (p44-ERK1)	MAPK3 ERK1 PRKM3	Homo sapiens (Human)	379	MAPK3
P27487	reviewed	DPP4_HUMAN	Dipeptidyl peptidase 4 (EC 3.4.14.5) (ADABP) (Adenosine deaminase complexing protein 2) (ADCP-2) (Dipeptidyl peptidase IV) (DPP IV) (T-cell activation antigen CD26) (TP103) (CD antigen CD26) [Cleaved into: Dipeptidyl peptidase 4 membrane form (Dipeptidyl peptidase IV membrane form); Dipeptidyl peptidase 4 soluble form (Dipeptidyl peptidase IV soluble form)]	DPP4 ADCP2 CD26	Homo sapiens (Human)	766	DPP4
P28347	reviewed	TEAD1_HUMAN	Transcriptional enhancer factor TEF-1 (NTEF-1) (Protein GT-IIC) (TEA domain family member 1) (TEAD-1) (Transcription factor 13) (TCF-13)	TEAD1 TCF13 TEF1	Homo sapiens (Human)	426	TEAD1
P28482	reviewed	MK01_HUMAN	Mitogen-activated protein kinase 1 (MAP kinase 1) (MAPK 1) (EC 2.7.11.24) (ERT1) (Extracellular signal-regulated kinase 2) (ERK-2) (MAP kinase isoform p42) (p42-MAPK) (Mitogen-activated protein kinase 2) (MAP kinase 2) (MAPK 2)	MAPK1 ERK2 PRKM1 PRKM2	Homo sapiens (Human)	360	MAPK1
P28749	reviewed	RBL1_HUMAN	Retinoblastoma-like protein 1 (107 kDa retinoblastoma-associated protein) (p107) (pRb1)	RBL1	Homo sapiens (Human)	1068	RBL1
P28906	reviewed	CD34_HUMAN	Hematopoietic progenitor cell antigen CD34 (CD antigen CD34)	CD34	Homo sapiens (Human)	385	CD34
P28908	reviewed	TNR8_HUMAN	Tumor necrosis factor receptor superfamily member 8 (CD30L receptor) (Ki-1 antigen) (Lymphocyte activation antigen CD30) (CD antigen CD30)	TNFRSF8 CD30 D1S166E	Homo sapiens (Human)	595	TNFRSF8
P29317	reviewed	EPHA2_HUMAN	Ephrin type-A receptor 2 (EC 2.7.10.1) (Epithelial cell kinase) (Tyrosine-protein kinase receptor ECK)	EPHA2 ECK	Homo sapiens (Human)	976	EPHA2
P29323	reviewed	EPHB2_HUMAN	Ephrin type-B receptor 2 (EC 2.7.10.1) (Developmentally-regulated Eph-related tyrosine kinase) (ELK-related tyrosine kinase) (EPH tyrosine kinase 3) (EPH-like kinase 5) (EK5) (hEK5) (Renal carcinoma antigen NY-REN-47) (Tyrosine-protein kinase TYRO5) (Tyrosine-protein kinase receptor EPH-3) [Cleaved into: EphB2/CTF1; EphB2/CTF2]	EPHB2 DRT EPHT3 EPTH3 ERK HEK5 TYRO5	Homo sapiens (Human)	1055	EPHB2
P29350	reviewed	PTN6_HUMAN	Tyrosine-protein phosphatase non-receptor type 6 (EC 3.1.3.48) (Hematopoietic cell protein-tyrosine phosphatase) (Protein-tyrosine phosphatase 1C) (PTP-1C) (Protein-tyrosine phosphatase SHP-1) (SH-PTP1)	PTPN6 HCP PTP1C	Homo sapiens (Human)	595	PTPN6
P29353	reviewed	SHC1_HUMAN	SHC-transforming protein 1 (SHC-transforming protein 3) (SHC-transforming protein A) (Src homology 2 domain-containing-transforming protein C1) (SH2 domain protein C1)	SHC1 SHC SHCA	Homo sapiens (Human)	583	SHC1
P29459	reviewed	IL12A_HUMAN	Interleukin-12 subunit alpha (IL-12A) (Cytotoxic lymphocyte maturation factor 35 kDa subunit) (CLMF p35) (IL-12 subunit p35) (NK cell stimulatory factor chain 1) (NKSF1)	IL12A NKSF1	Homo sapiens (Human)	219	IL12A
P29460	reviewed	IL12B_HUMAN	Interleukin-12 subunit beta (IL-12B) (Cytotoxic lymphocyte maturation factor 40 kDa subunit) (CLMF p40) (IL-12 subunit p40) (NK cell stimulatory factor chain 2) (NKSF2)	IL12B NKSF2	Homo sapiens (Human)	328	IL12B
P29508	reviewed	SPB3_HUMAN	Serpin B3 (Protein T4-A) (Squamous cell carcinoma antigen 1) (SCCA-1)	SERPINB3 SCCA SCCA1	Homo sapiens (Human)	390	SERPINB3
P29590	reviewed	PML_HUMAN	Protein PML (E3 SUMO-protein ligase PML) (EC 2.3.2.-) (Promyelocytic leukemia protein) (RING finger protein 71) (RING-type E3 SUMO transferase PML) (Tripartite motif-containing protein 19) (TRIM19)	PML MYL PP8675 RNF71 TRIM19	Homo sapiens (Human)	882	PML
P29965	reviewed	CD40L_HUMAN	CD40 ligand (CD40-L) (T-cell antigen Gp39) (TNF-related activation protein) (TRAP) (Tumor necrosis factor ligand superfamily member 5) (CD antigen CD154) [Cleaved into: CD40 ligand, membrane form; CD40 ligand, soluble form (sCD40L)]	CD40LG CD40L TNFSF5 TRAP	Homo sapiens (Human)	261	CD40LG
P30281	reviewed	CCND3_HUMAN	G1/S-specific cyclin-D3	CCND3	Homo sapiens (Human)	292	CCND3
P30530	reviewed	UFO_HUMAN	Tyrosine-protein kinase receptor UFO (EC 2.7.10.1) (AXL oncogene)	AXL UFO	Homo sapiens (Human)	894	AXL
P30536	reviewed	TSPO_HUMAN	Translocator protein (Mitochondrial benzodiazepine receptor) (PKBS) (Peripheral-type benzodiazepine receptor) (PBR)	TSPO BZRP MBR	Homo sapiens (Human)	169	TSPO
P30740	reviewed	ILEU_HUMAN	Leukocyte elastase inhibitor (LEI) (Monocyte/neutrophil elastase inhibitor) (EI) (M/NEI) (Peptidase inhibitor 2) (PI-2) (Serpin B1)	SERPINB1 ELANH2 MNEI PI2	Homo sapiens (Human)	379	SERPINB1
P31371	reviewed	FGF9_HUMAN	Fibroblast growth factor 9 (FGF-9) (Glia-activating factor) (GAF) (Heparin-binding growth factor 9) (HBGF-9)	FGF9	Homo sapiens (Human)	208	FGF9
P31391	reviewed	SSR4_HUMAN	Somatostatin receptor type 4 (SS-4-R) (SS4-R) (SS4R) (SST4)	SSTR4	Homo sapiens (Human)	388	SSTR4
P31749	reviewed	AKT1_HUMAN	RAC-alpha serine/threonine-protein kinase (EC 2.7.11.1) (Protein kinase B) (PKB) (Protein kinase B alpha) (PKB alpha) (Proto-oncogene c-Akt) (RAC-PK-alpha)	AKT1 PKB RAC	Homo sapiens (Human)	480	AKT1
P31751	reviewed	AKT2_HUMAN	RAC-beta serine/threonine-protein kinase (EC 2.7.11.1) (Protein kinase Akt-2) (Protein kinase B beta) (PKB beta) (RAC-PK-beta)	AKT2	Homo sapiens (Human)	481	AKT2
P31948	reviewed	STIP1_HUMAN	Stress-induced-phosphoprotein 1 (STI1) (Hsc70/Hsp90-organizing protein) (Hop) (Renal carcinoma antigen NY-REN-11) (Transformation-sensitive protein IEF SSP 3521)	STIP1	Homo sapiens (Human)	543	STIP1
P32119	reviewed	PRDX2_HUMAN	Peroxiredoxin-2 (EC 1.11.1.24) (Natural killer cell-enhancing factor B) (NKEF-B) (PRP) (Thiol-specific antioxidant protein) (TSA) (Thioredoxin peroxidase 1) (Thioredoxin-dependent peroxide reductase 1) (Thioredoxin-dependent peroxiredoxin 2)	PRDX2 NKEFB TDPX1	Homo sapiens (Human)	198	PRDX2
P32970	reviewed	CD70_HUMAN	CD70 antigen (CD27 ligand) (CD27-L) (Tumor necrosis factor ligand superfamily member 7) (CD antigen CD70)	CD70 CD27L CD27LG TNFSF7	Homo sapiens (Human)	193	CD70
P32971	reviewed	TNFL8_HUMAN	Tumor necrosis factor ligand superfamily member 8 (CD30 ligand) (CD30-L) (CD antigen CD153)	TNFSF8 CD30L CD30LG	Homo sapiens (Human)	234	TNFSF8
P34947	reviewed	GRK5_HUMAN	G protein-coupled receptor kinase 5 (EC 2.7.11.16) (G protein-coupled receptor kinase GRK5)	GRK5 GPRK5	Homo sapiens (Human)	590	GRK5
P35070	reviewed	BTC_HUMAN	Probetacellulin [Cleaved into: Betacellulin (BTC)]	BTC	Homo sapiens (Human)	178	BTC
P35222	reviewed	CTNB1_HUMAN	Catenin beta-1 (Beta-catenin)	CTNNB1 CTNNB OK/SW-cl.35 PRO2286	Homo sapiens (Human)	781	CTNNB1
P35226	reviewed	BMI1_HUMAN	Polycomb complex protein BMI-1 (Polycomb group RING finger protein 4) (RING finger protein 51)	BMI1 PCGF4 RNF51	Homo sapiens (Human)	326	BMI1
P35227	reviewed	PCGF2_HUMAN	Polycomb group RING finger protein 2 (DNA-binding protein Mel-18) (RING finger protein 110) (Zinc finger protein 144)	PCGF2 MEL18 RNF110 ZNF144	Homo sapiens (Human)	344	PCGF2
P35228	reviewed	NOS2_HUMAN	Nitric oxide synthase, inducible (EC 1.14.13.39) (Hepatocyte NOS) (HEP-NOS) (Inducible NO synthase) (Inducible NOS) (iNOS) (NOS type II) (Peptidyl-cysteine S-nitrosylase NOS2)	NOS2 NOS2A	Homo sapiens (Human)	1153	NOS2
P35240	reviewed	MERL_HUMAN	Merlin (Moesin-ezrin-radixin-like protein) (Neurofibromin-2) (Schwannomerlin) (Schwannomin)	NF2 SCH	Homo sapiens (Human)	595	NF2
P35318	reviewed	ADML_HUMAN	Pro-adrenomedullin [Cleaved into: Adrenomedullin (AM); Proadrenomedullin N-20 terminal peptide (ProAM N-terminal 20 peptide) (PAMP) (ProAM-N20)]	ADM AM	Homo sapiens (Human)	185	ADM
P35354	reviewed	PGH2_HUMAN	Prostaglandin G/H synthase 2 (EC 1.14.99.1) (Cyclooxygenase-2) (COX-2) (PHS II) (Prostaglandin H2 synthase 2) (PGH synthase 2) (PGHS-2) (Prostaglandin-endoperoxide synthase 2)	PTGS2 COX2	Homo sapiens (Human)	604	PTGS2
P35398	reviewed	RORA_HUMAN	Nuclear receptor ROR-alpha (Nuclear receptor RZR-alpha) (Nuclear receptor subfamily 1 group F member 1) (RAR-related orphan receptor A) (Retinoid-related orphan receptor-alpha)	RORA NR1F1 RZRA	Homo sapiens (Human)	523	RORA
P35548	reviewed	MSX2_HUMAN	Homeobox protein MSX-2 (Homeobox protein Hox-8)	MSX2 HOX8	Homo sapiens (Human)	267	MSX2
P35613	reviewed	BASI_HUMAN	Basigin (5F7) (Collagenase stimulatory factor) (Extracellular matrix metalloproteinase inducer) (EMMPRIN) (Hepatoma-associated antigen) (HAb18G) (Leukocyte activation antigen M6) (OK blood group antigen) (Tumor cell-derived collagenase stimulatory factor) (TCSF) (CD antigen CD147)	BSG UNQ6505/PRO21383	Homo sapiens (Human)	385	BSG
P35638	reviewed	DDIT3_HUMAN	DNA damage-inducible transcript 3 protein (DDIT-3) (C/EBP zeta) (C/EBP-homologous protein) (CHOP) (C/EBP-homologous protein 10) (CHOP-10) (CCAAT/enhancer-binding protein homologous protein) (Growth arrest and DNA damage-inducible protein GADD153)	DDIT3 CHOP CHOP10 GADD153	Homo sapiens (Human)	169	DDIT3
P35869	reviewed	AHR_HUMAN	Aryl hydrocarbon receptor (Ah receptor) (AhR) (Class E basic helix-loop-helix protein 76) (bHLHe76)	AHR BHLHE76	Homo sapiens (Human)	848	AHR
P35916	reviewed	VGFR3_HUMAN	Vascular endothelial growth factor receptor 3 (VEGFR-3) (EC 2.7.10.1) (Fms-like tyrosine kinase 4) (FLT-4) (Tyrosine-protein kinase receptor FLT4)	FLT4 VEGFR3	Homo sapiens (Human)	1363	FLT4
P35968	reviewed	VGFR2_HUMAN	Vascular endothelial growth factor receptor 2 (VEGFR-2) (EC 2.7.10.1) (Fetal liver kinase 1) (FLK-1) (Kinase insert domain receptor) (KDR) (Protein-tyrosine kinase receptor flk-1) (CD antigen CD309)	KDR FLK1 VEGFR2	Homo sapiens (Human)	1356	KDR
P36544	reviewed	ACHA7_HUMAN	Neuronal acetylcholine receptor subunit alpha-7	CHRNA7 NACHRA7	Homo sapiens (Human)	502	CHRNA7
P36873	reviewed	PP1G_HUMAN	Serine/threonine-protein phosphatase PP1-gamma catalytic subunit (PP-1G) (EC 3.1.3.16) (Protein phosphatase 1C catalytic subunit)	PPP1CC	Homo sapiens (Human)	323	PPP1CC
P36894	reviewed	BMR1A_HUMAN	Bone morphogenetic protein receptor type-1A (BMP type-1A receptor) (BMPR-1A) (EC 2.7.11.30) (Activin receptor-like kinase 3) (ALK-3) (Serine/threonine-protein kinase receptor R5) (SKR5) (CD antigen CD292)	BMPR1A ACVRLK3 ALK3	Homo sapiens (Human)	532	BMPR1A
P36897	reviewed	TGFR1_HUMAN	TGF-beta receptor type-1 (TGFR-1) (EC 2.7.11.30) (Activin A receptor type II-like protein kinase of 53kD) (Activin receptor-like kinase 5) (ALK-5) (ALK5) (Serine/threonine-protein kinase receptor R4) (SKR4) (TGF-beta type I receptor) (Transforming growth factor-beta receptor type I) (TGF-beta receptor type I) (TbetaR-I)	TGFBR1 ALK5 SKR4	Homo sapiens (Human)	503	TGFBR1
P36952	reviewed	SPB5_HUMAN	Serpin B5 (Maspin) (Peptidase inhibitor 5) (PI-5)	SERPINB5 PI5	Homo sapiens (Human)	375	SERPINB5
P37173	reviewed	TGFR2_HUMAN	TGF-beta receptor type-2 (TGFR-2) (EC 2.7.11.30) (TGF-beta type II receptor) (Transforming growth factor-beta receptor type II) (TGF-beta receptor type II) (TbetaR-II)	TGFBR2	Homo sapiens (Human)	567	TGFBR2
P38159	reviewed	RBMX_HUMAN	RNA-binding motif protein, X chromosome (Glycoprotein p43) (Heterogeneous nuclear ribonucleoprotein G) (hnRNP G) [Cleaved into: RNA-binding motif protein, X chromosome, N-terminally processed]	RBMX HNRPG RBMXP1	Homo sapiens (Human)	391	RBMX
P38398	reviewed	BRCA1_HUMAN	Breast cancer type 1 susceptibility protein (EC 2.3.2.27) (RING finger protein 53) (RING-type E3 ubiquitin transferase BRCA1)	BRCA1 RNF53	Homo sapiens (Human)	1863	BRCA1
P38936	reviewed	CDN1A_HUMAN	Cyclin-dependent kinase inhibitor 1 (CDK-interacting protein 1) (Melanoma differentiation-associated protein 6) (MDA-6) (p21)	CDKN1A CAP20 CDKN1 CIP1 MDA6 PIC1 SDI1 WAF1	Homo sapiens (Human)	164	CDKN1A
P39060	reviewed	COIA1_HUMAN	Collagen alpha-1(XVIII) chain [Cleaved into: Endostatin; Non-collagenous domain 1 (NC1)]	COL18A1	Homo sapiens (Human)	1754	COL18A1
P39656	reviewed	OST48_HUMAN	Dolichyl-diphosphooligosaccharide--protein glycosyltransferase 48 kDa subunit (DDOST 48 kDa subunit) (Oligosaccharyl transferase 48 kDa subunit)	DDOST KIAA0115 OST48 OK/SW-cl.45	Homo sapiens (Human)	456	DDOST
P39905	reviewed	GDNF_HUMAN	Glial cell line-derived neurotrophic factor (hGDNF) (Astrocyte-derived trophic factor) (ATF)	GDNF	Homo sapiens (Human)	211	GDNF
P40199	reviewed	CEAM6_HUMAN	Carcinoembryonic antigen-related cell adhesion molecule 6 (Non-specific crossreacting antigen) (Normal cross-reacting antigen) (CD antigen CD66c)	CEACAM6 NCA	Homo sapiens (Human)	344	CEACAM6
P40306	reviewed	PSB10_HUMAN	Proteasome subunit beta type-10 (EC 3.4.25.1) (Low molecular mass protein 10) (Macropain subunit MECl-1) (Multicatalytic endopeptidase complex subunit MECl-1) (Proteasome MECl-1) (Proteasome subunit beta-2i)	PSMB10 LMP10 MECL1	Homo sapiens (Human)	273	PSMB10
P40337	reviewed	VHL_HUMAN	von Hippel-Lindau disease tumor suppressor (Protein G7) (pVHL)	VHL	Homo sapiens (Human)	213	VHL
P40763	reviewed	STAT3_HUMAN	Signal transducer and activator of transcription 3 (Acute-phase response factor)	STAT3 APRF	Homo sapiens (Human)	770	STAT3
P41159	reviewed	LEP_HUMAN	Leptin (Obese protein) (Obesity factor)	LEP OB OBS	Homo sapiens (Human)	167	LEP
P41221	reviewed	WNT5A_HUMAN	Protein Wnt-5a	WNT5A	Homo sapiens (Human)	380	WNT5A
P41222	reviewed	PTGDS_HUMAN	Prostaglandin-H2 D-isomerase (EC 5.3.99.2) (Beta-trace protein) (Cerebrin-28) (Glutathione-independent PGD synthase) (Lipocalin-type prostaglandin-D synthase) (L-PGDS) (Prostaglandin-D2 synthase) (PGD2 synthase) (PGDS) (PGDS2)	PTGDS PDS	Homo sapiens (Human)	190	PTGDS
P41273	reviewed	TNFL9_HUMAN	Tumor necrosis factor ligand superfamily member 9 (4-1BB ligand) (4-1BBL)	TNFSF9	Homo sapiens (Human)	254	TNFSF9
P41597	reviewed	CCR2_HUMAN	C-C chemokine receptor type 2 (C-C CKR-2) (CC-CKR-2) (CCR-2) (CCR2) (Monocyte chemoattractant protein 1 receptor) (MCP-1-R) (CD antigen CD192)	CCR2 CMKBR2	Homo sapiens (Human)	374	CCR2
P41743	reviewed	KPCI_HUMAN	Protein kinase C iota type (EC 2.7.11.13) (Atypical protein kinase C-lambda/iota) (PRKC-lambda/iota) (aPKC-lambda/iota) (nPKC-iota)	PRKCI DXS1179E	Homo sapiens (Human)	596	PRKCI
P42224	reviewed	STAT1_HUMAN	Signal transducer and activator of transcription 1-alpha/beta (Transcription factor ISGF-3 components p91/p84)	STAT1	Homo sapiens (Human)	750	STAT1
P42226	reviewed	STAT6_HUMAN	Signal transducer and activator of transcription 6 (IL-4 Stat)	STAT6	Homo sapiens (Human)	847	STAT6
P42336	reviewed	PK3CA_HUMAN	Phosphatidylinositol 4,5-bisphosphate 3-kinase catalytic subunit alpha isoform (PI3-kinase subunit alpha) (PI3K-alpha) (PI3Kalpha) (PtdIns-3-kinase subunit alpha) (EC 2.7.1.137) (EC 2.7.1.153) (Phosphatidylinositol 4,5-bisphosphate 3-kinase 110 kDa catalytic subunit alpha) (PtdIns-3-kinase subunit p110-alpha) (p110alpha) (Phosphoinositide 3-kinase alpha) (Phosphoinositide-3-kinase catalytic alpha…	PIK3CA	Homo sapiens (Human)	1068	PIK3CA
P42345	reviewed	MTOR_HUMAN	Serine/threonine-protein kinase mTOR (EC 2.7.11.1) (FK506-binding protein 12-rapamycin complex-associated protein 1) (FKBP12-rapamycin complex-associated protein) (Mammalian target of rapamycin) (mTOR) (Mechanistic target of rapamycin) (Rapamycin and FKBP12 target 1) (Rapamycin target protein 1)	MTOR FRAP FRAP1 FRAP2 RAFT1 RAPT1	Homo sapiens (Human)	2549	MTOR
P42574	reviewed	CASP3_HUMAN	Caspase-3 (CASP-3) (EC 3.4.22.56) (Apopain) (Cysteine protease CPP32) (CPP-32) (Protein Yama) (SREBP cleavage activity 1) (SCA-1) [Cleaved into: Caspase-3 subunit p17; Caspase-3 subunit p12]	CASP3 CPP32	Homo sapiens (Human)	277	CASP3
P42685	reviewed	FRK_HUMAN	Tyrosine-protein kinase FRK (EC 2.7.10.2) (FYN-related kinase) (Nuclear tyrosine protein kinase RAK) (Protein-tyrosine kinase 5)	FRK PTK5 RAK	Homo sapiens (Human)	505	FRK
P42771	reviewed	CDN2A_HUMAN	Cyclin-dependent kinase inhibitor 2A (Cyclin-dependent kinase 4 inhibitor A) (CDK4I) (Multiple tumor suppressor 1) (MTS-1) (p16-INK4a) (p16-INK4) (p16INK4A)	CDKN2A CDKN2 MTS1	Homo sapiens (Human)	156	CDKN2A
P42772	reviewed	CDN2B_HUMAN	Cyclin-dependent kinase 4 inhibitor B (Multiple tumor suppressor 2) (MTS-2) (p14-INK4b) (p15-INK4b) (p15INK4B)	CDKN2B MTS2	Homo sapiens (Human)	138	CDKN2B
P42773	reviewed	CDN2C_HUMAN	Cyclin-dependent kinase 4 inhibitor C (Cyclin-dependent kinase 6 inhibitor) (p18-INK4c) (p18-INK6)	CDKN2C CDKN6	Homo sapiens (Human)	168	CDKN2C
P42830	reviewed	CXCL5_HUMAN	C-X-C motif chemokine 5 (ENA-78(1-78)) (Epithelial-derived neutrophil-activating protein 78) (Neutrophil-activating peptide ENA-78) (Small-inducible cytokine B5) [Cleaved into: ENA-78(8-78); ENA-78(9-78)]	CXCL5 ENA78 SCYB5	Homo sapiens (Human)	114	CXCL5
P43358	reviewed	MAGA4_HUMAN	Melanoma-associated antigen 4 (Cancer/testis antigen 1.4) (CT1.4) (MAGE-4 antigen) (MAGE-41 antigen) (MAGE-X2 antigen)	MAGEA4 MAGE4	Homo sapiens (Human)	317	MAGEA4
P43405	reviewed	KSYK_HUMAN	Tyrosine-protein kinase SYK (EC 2.7.10.2) (Spleen tyrosine kinase) (p72-Syk)	SYK	Homo sapiens (Human)	635	SYK
P43489	reviewed	TNR4_HUMAN	Tumor necrosis factor receptor superfamily member 4 (ACT35 antigen) (OX40L receptor) (TAX transcriptionally-activated glycoprotein 1 receptor) (CD antigen CD134)	TNFRSF4 TXGP1L	Homo sapiens (Human)	277	TNFRSF4
P45984	reviewed	MK09_HUMAN	Mitogen-activated protein kinase 9 (MAP kinase 9) (MAPK 9) (EC 2.7.11.24) (JNK-55) (Stress-activated protein kinase 1a) (SAPK1a) (Stress-activated protein kinase JNK2) (c-Jun N-terminal kinase 2)	MAPK9 JNK2 PRKM9 SAPK1A	Homo sapiens (Human)	424	MAPK9
P46013	reviewed	KI67_HUMAN	Proliferation marker protein Ki-67 (Antigen identified by monoclonal antibody Ki-67) (Antigen KI-67) (Antigen Ki67)	MKI67	Homo sapiens (Human)	3256	MKI67
P46527	reviewed	CDN1B_HUMAN	Cyclin-dependent kinase inhibitor 1B (Cyclin-dependent kinase inhibitor p27) (p27Kip1)	CDKN1B KIP1 p27	Homo sapiens (Human)	198	CDKN1B
P46531	reviewed	NOTC1_HUMAN	Neurogenic locus notch homolog protein 1 (Notch 1) (hN1) (Translocation-associated notch protein TAN-1) [Cleaved into: Notch 1 extracellular truncation (NEXT); Notch 1 intracellular domain (NICD)]	NOTCH1 TAN1	Homo sapiens (Human)	2555	NOTCH1
P46937	reviewed	YAP1_HUMAN	Transcriptional coactivator YAP1 (Yes-associated protein 1) (Protein yorkie homolog) (Yes-associated protein YAP65 homolog)	YAP1 YAP65	Homo sapiens (Human)	504	YAP1
P47992	reviewed	XCL1_HUMAN	Lymphotactin (ATAC) (C motif chemokine 1) (Cytokine SCM-1) (Lymphotaxin) (SCM-1-alpha) (Small-inducible cytokine C1) (XC chemokine ligand 1)	XCL1 LTN SCYC1	Homo sapiens (Human)	114	XCL1
P48023	reviewed	TNFL6_HUMAN	Tumor necrosis factor ligand superfamily member 6 (Apoptosis antigen ligand) (APTL) (CD95 ligand) (CD95-L) (Fas antigen ligand) (Fas ligand) (FasL) (CD antigen CD178) [Cleaved into: Tumor necrosis factor ligand superfamily member 6, membrane form; Tumor necrosis factor ligand superfamily member 6, soluble form (Receptor-binding FasL ectodomain) (Soluble Fas ligand) (sFasL); ADAM10-processed FasL …	FASLG APT1LG1 CD95L FASL TNFSF6	Homo sapiens (Human)	281	FASLG
P48059	reviewed	LIMS1_HUMAN	LIM and senescent cell antigen-like-containing domain protein 1 (Particularly interesting new Cys-His protein 1) (PINCH-1) (Renal carcinoma antigen NY-REN-48)	LIMS1 PINCH PINCH1	Homo sapiens (Human)	325	LIMS1
P48544	reviewed	KCNJ5_HUMAN	G protein-activated inward rectifier potassium channel 4 (GIRK-4) (Cardiac inward rectifier) (CIR) (Heart KATP channel) (Inward rectifier K(+) channel Kir3.4) (IRK-4) (KATP-1) (Potassium channel, inwardly rectifying subfamily J member 5)	KCNJ5 GIRK4	Homo sapiens (Human)	419	KCNJ5
P48595	reviewed	SPB10_HUMAN	Serpin B10 (Bomapin) (Peptidase inhibitor 10) (PI-10)	SERPINB10 PI10	Homo sapiens (Human)	397	SERPINB10
P48745	reviewed	CCN3_HUMAN	CCN family member 3 (Cellular communication network factor 3) (Insulin-like growth factor-binding protein 9) (IBP-9) (IGF-binding protein 9) (IGFBP-9) (Nephro blastoma-overexpressed gene protein homolog) (Protein NOV homolog) (NovH)	CCN3 IGFBP9 NOV NOVH	Homo sapiens (Human)	357	CCN3
P49238	reviewed	CX3C1_HUMAN	CX3C chemokine receptor 1 (C-X3-C CKR-1) (CX3CR1) (Beta chemokine receptor-like 1) (CMK-BRL-1) (CMK-BRL1) (Fractalkine receptor) (G-protein coupled receptor 13) (V28)	CX3CR1 CMKBRL1 GPR13	Homo sapiens (Human)	355	CX3CR1
P49711	reviewed	CTCF_HUMAN	Transcriptional repressor CTCF (11-zinc finger protein) (CCCTC-binding factor) (CTCFL paralog)	CTCF	Homo sapiens (Human)	727	CTCF
P49715	reviewed	CEBPA_HUMAN	CCAAT/enhancer-binding protein alpha (C/EBP alpha)	CEBPA CEBP	Homo sapiens (Human)	358	CEBPA
P49736	reviewed	MCM2_HUMAN	DNA replication licensing factor MCM2 (EC 3.6.4.12) (Minichromosome maintenance protein 2 homolog) (Nuclear protein BM28)	MCM2 BM28 CCNL1 CDCL1 KIAA0030	Homo sapiens (Human)	904	MCM2
P49763	reviewed	PLGF_HUMAN	Placenta growth factor (PlGF)	PGF PGFL PLGF	Homo sapiens (Human)	221	PGF
P49767	reviewed	VEGFC_HUMAN	Vascular endothelial growth factor C (VEGF-C) (Flt4 ligand) (Flt4-L) (Vascular endothelial growth factor-related protein) (VRP)	VEGFC	Homo sapiens (Human)	419	VEGFC
P49768	reviewed	PSN1_HUMAN	Presenilin-1 (PS-1) (EC 3.4.23.-) (Protein S182) [Cleaved into: Presenilin-1 NTF subunit; Presenilin-1 CTF subunit; Presenilin-1 CTF12 (PS1-CTF12)]	PSEN1 AD3 PS1 PSNL1	Homo sapiens (Human)	467	PSEN1
P49788	reviewed	TIG1_HUMAN	Retinoic acid receptor responder protein 1 (Phorbol ester-induced gene 1 protein) (PERG-1) (RAR-responsive protein TIG1) (Tazarotene-induced gene 1 protein)	RARRES1 PEIG1 TIG1	Homo sapiens (Human)	294	RARRES1
P49789	reviewed	FHIT_HUMAN	Bis(5'-adenosyl)-triphosphatase (EC 3.6.1.29) (AP3A hydrolase) (AP3Aase) (Adenosine 5'-monophosphoramidase FHIT) (EC 3.9.1.-) (Adenylylsulfatase) (EC 3.6.2.1) (Adenylylsulfate-ammonia adenylyltransferase) (EC 2.7.7.51) (Diadenosine 5',5'''-P1,P3-triphosphate hydrolase) (Dinucleosidetriphosphatase) (Fragile histidine triad protein)	FHIT	Homo sapiens (Human)	147	FHIT
P49815	reviewed	TSC2_HUMAN	Tuberin (Tuberous sclerosis 2 protein)	TSC2 TSC4	Homo sapiens (Human)	1807	TSC2
P49913	reviewed	CAMP_HUMAN	Cathelicidin antimicrobial peptide (18 kDa cationic antimicrobial protein) (CAP-18) (hCAP-18) [Cleaved into: Antibacterial peptide FALL-39 (FALL-39 peptide antibiotic); Antibacterial peptide LL-37; Antibacterial peptide KR-20; Antibacterial peptide LL-23; Antibacterial peptide LL-29; Antibacterial peptide KS-30; Antibacterial peptide RK-31; Antibacterial peptide FF-33]	CAMP CAP18 FALL39 HSD26	Homo sapiens (Human)	170	CAMP
P49918	reviewed	CDN1C_HUMAN	Cyclin-dependent kinase inhibitor 1C (Cyclin-dependent kinase inhibitor p57) (p57Kip2)	CDKN1C KIP2	Homo sapiens (Human)	316	CDKN1C
P50222	reviewed	MEOX2_HUMAN	Homeobox protein MOX-2 (Growth arrest-specific homeobox) (Mesenchyme homeobox 2)	MEOX2 GAX MOX2	Homo sapiens (Human)	304	MEOX2
P50281	reviewed	MMP14_HUMAN	Matrix metalloproteinase-14 (MMP-14) (EC 3.4.24.80) (MMP-X1) (Membrane-type matrix metalloproteinase 1) (MT-MMP 1) (MTMMP1) (Membrane-type-1 matrix metalloproteinase) (MT1-MMP) (MT1MMP)	MMP14	Homo sapiens (Human)	582	MMP14
P51114	reviewed	FXR1_HUMAN	RNA-binding protein FXR1 (FMR1 autosomal homolog 1) (hFXR1p)	FXR1	Homo sapiens (Human)	621	FXR1
P51532	reviewed	SMCA4_HUMAN	Transcription activator BRG1 (EC 3.6.4.-) (ATP-dependent helicase SMARCA4) (BRG1-associated factor 190A) (BAF190A) (Mitotic growth and transcription activator) (Protein BRG-1) (Protein brahma homolog 1) (SNF2-beta) (SWI/SNF-related matrix-associated actin-dependent regulator of chromatin subfamily A member 4)	SMARCA4 BAF190A BRG1 SNF2B SNF2L4	Homo sapiens (Human)	1647	SMARCA4
P51587	reviewed	BRCA2_HUMAN	Breast cancer type 2 susceptibility protein (Fanconi anemia group D1 protein)	BRCA2 FACD FANCD1	Homo sapiens (Human)	3418	BRCA2
P51617	reviewed	IRAK1_HUMAN	Interleukin-1 receptor-associated kinase 1 (IRAK-1) (EC 2.7.11.1)	IRAK1 IRAK	Homo sapiens (Human)	712	IRAK1
P51671	reviewed	CCL11_HUMAN	Eotaxin (C-C motif chemokine 11) (Eosinophil chemotactic protein) (Small-inducible cytokine A11)	CCL11 SCYA11	Homo sapiens (Human)	97	CCL11
P51692	reviewed	STA5B_HUMAN	Signal transducer and activator of transcription 5B	STAT5B	Homo sapiens (Human)	787	STAT5B
P51784	reviewed	UBP11_HUMAN	Ubiquitin carboxyl-terminal hydrolase 11 (EC 3.4.19.12) (Deubiquitinating enzyme 11) (Ubiquitin thioesterase 11) (Ubiquitin-specific-processing protease 11)	USP11 UHX1	Homo sapiens (Human)	963	USP11
P51812	reviewed	KS6A3_HUMAN	Ribosomal protein S6 kinase alpha-3 (S6K-alpha-3) (EC 2.7.11.1) (90 kDa ribosomal protein S6 kinase 3) (p90-RSK 3) (p90RSK3) (Insulin-stimulated protein kinase 1) (ISPK-1) (MAP kinase-activated protein kinase 1b) (MAPK-activated protein kinase 1b) (MAPKAP kinase 1b) (MAPKAPK-1b) (Ribosomal S6 kinase 2) (RSK-2) (pp90RSK2)	RPS6KA3 ISPK1 MAPKAPK1B RSK2	Homo sapiens (Human)	740	RPS6KA3
P51813	reviewed	BMX_HUMAN	Cytoplasmic tyrosine-protein kinase BMX (EC 2.7.10.2) (Bone marrow tyrosine kinase gene in chromosome X protein) (Epithelial and endothelial tyrosine kinase) (ETK) (NTK38)	BMX	Homo sapiens (Human)	675	BMX
P52756	reviewed	RBM5_HUMAN	RNA-binding protein 5 (Protein G15) (Putative tumor suppressor LUCA15) (RNA-binding motif protein 5) (Renal carcinoma antigen NY-REN-9)	RBM5 H37 LUCA15	Homo sapiens (Human)	815	RBM5
P53350	reviewed	PLK1_HUMAN	Serine/threonine-protein kinase PLK1 (EC 2.7.11.21) (Polo-like kinase 1) (PLK-1) (Serine/threonine-protein kinase 13) (STPK13)	PLK1 PLK	Homo sapiens (Human)	603	PLK1
P53778	reviewed	MK12_HUMAN	Mitogen-activated protein kinase 12 (MAP kinase 12) (MAPK 12) (EC 2.7.11.24) (Extracellular signal-regulated kinase 6) (ERK-6) (Mitogen-activated protein kinase p38 gamma) (MAP kinase p38 gamma) (Stress-activated protein kinase 3)	MAPK12 ERK6 SAPK3	Homo sapiens (Human)	367	MAPK12
P54619	reviewed	AAKG1_HUMAN	5'-AMP-activated protein kinase subunit gamma-1 (AMPK gamma1) (AMPK subunit gamma-1) (AMPKg)	PRKAG1	Homo sapiens (Human)	331	PRKAG1
P54762	reviewed	EPHB1_HUMAN	Ephrin type-B receptor 1 (EC 2.7.10.1) (ELK) (EPH tyrosine kinase 2) (EPH-like kinase 6) (EK6) (hEK6) (Neuronally-expressed EPH-related tyrosine kinase) (NET) (Tyrosine-protein kinase receptor EPH-2)	EPHB1 ELK EPHT2 HEK6 NET	Homo sapiens (Human)	984	EPHB1
P54764	reviewed	EPHA4_HUMAN	Ephrin type-A receptor 4 (EC 2.7.10.1) (EPH-like kinase 8) (EK8) (hEK8) (Tyrosine-protein kinase TYRO1) (Tyrosine-protein kinase receptor SEK)	EPHA4 HEK8 SEK TYRO1	Homo sapiens (Human)	986	EPHA4
P54851	reviewed	EMP2_HUMAN	Epithelial membrane protein 2 (EMP-2) (Protein XMP)	EMP2 XMP	Homo sapiens (Human)	167	EMP2
P54852	reviewed	EMP3_HUMAN	Epithelial membrane protein 3 (EMP-3) (Hematopoietic neural membrane protein 1) (HNMP-1) (Protein YMP)	EMP3 YMP	Homo sapiens (Human)	163	EMP3
P55008	reviewed	AIF1_HUMAN	Allograft inflammatory factor 1 (AIF-1) (Ionized calcium-binding adapter molecule 1) (Protein G1)	AIF1 G1 IBA1	Homo sapiens (Human)	147	AIF1
P55085	reviewed	PAR2_HUMAN	Proteinase-activated receptor 2 (PAR-2) (Coagulation factor II receptor-like 1) (G-protein coupled receptor 11) (Thrombin receptor-like 1) [Cleaved into: Proteinase-activated receptor 2, alternate cleaved 1; Proteinase-activated receptor 2, alternate cleaved 2]	F2RL1 GPR11 PAR2	Homo sapiens (Human)	397	F2RL1
P55265	reviewed	DSRAD_HUMAN	Double-stranded RNA-specific adenosine deaminase (DRADA) (EC 3.5.4.37) (136 kDa double-stranded RNA-binding protein) (p136) (Interferon-inducible protein 4) (IFI-4) (K88DSRBP)	ADAR ADAR1 DSRAD G1P1 IFI4	Homo sapiens (Human)	1226	ADAR
P55273	reviewed	CDN2D_HUMAN	Cyclin-dependent kinase 4 inhibitor D (p19-INK4d)	CDKN2D	Homo sapiens (Human)	166	CDKN2D
P55773	reviewed	CCL23_HUMAN	C-C motif chemokine 23 (CK-beta-8) (CKB-8) (Macrophage inflammatory protein 3) (MIP-3) (Myeloid progenitor inhibitory factor 1) (MPIF-1) (Small-inducible cytokine A23) [Cleaved into: CCL23(19-99); CCL23(22-99); CCL23(27-99); CCL23(30-99)]	CCL23 MIP3 MPIF1 SCYA23	Homo sapiens (Human)	120	CCL23
P55884	reviewed	EIF3B_HUMAN	Eukaryotic translation initiation factor 3 subunit B (eIF3b) (Eukaryotic translation initiation factor 3 subunit 9) (Prt1 homolog) (hPrt1) (eIF-3-eta) (eIF3 p110) (eIF3 p116)	EIF3B EIF3S9	Homo sapiens (Human)	814	EIF3B
P56178	reviewed	DLX5_HUMAN	Homeobox protein DLX-5	DLX5	Homo sapiens (Human)	289	DLX5
P56279	reviewed	TCL1A_HUMAN	T-cell leukemia/lymphoma protein 1A (Oncogene TCL-1) (Oncogene TCL1) (Protein p14 TCL1)	TCL1A TCL1	Homo sapiens (Human)	114	TCL1A
P56705	reviewed	WNT4_HUMAN	Protein Wnt-4	WNT4 UNQ426/PRO864	Homo sapiens (Human)	351	WNT4
P57105	reviewed	SYJ2B_HUMAN	Synaptojanin-2-binding protein (Mitochondrial outer membrane protein 25)	SYNJ2BP OMP25	Homo sapiens (Human)	145	SYNJ2BP
P58753	reviewed	TIRAP_HUMAN	Toll/interleukin-1 receptor domain-containing adapter protein (TIR domain-containing adapter protein) (Adaptor protein Wyatt) (MyD88 adapter-like protein) (MyD88-2)	TIRAP MAL	Homo sapiens (Human)	221	TIRAP
P60228	reviewed	EIF3E_HUMAN	Eukaryotic translation initiation factor 3 subunit E (eIF3e) (Eukaryotic translation initiation factor 3 subunit 6) (Viral integration site protein INT-6 homolog) (eIF-3 p48)	EIF3E EIF3S6 INT6	Homo sapiens (Human)	445	EIF3E
P60484	reviewed	PTEN_HUMAN	Phosphatidylinositol 3,4,5-trisphosphate 3-phosphatase and dual-specificity protein phosphatase PTEN (EC 3.1.3.16) (EC 3.1.3.48) (EC 3.1.3.67) (Mutated in multiple advanced cancers 1) (Phosphatase and tensin homolog)	PTEN MMAC1 TEP1	Homo sapiens (Human)	403	PTEN
P60709	reviewed	ACTB_HUMAN	Actin, cytoplasmic 1 (EC 3.6.4.-) (Beta-actin) [Cleaved into: Actin, cytoplasmic 1, N-terminally processed]	ACTB	Homo sapiens (Human)	375	ACTB
P61224	reviewed	RAP1B_HUMAN	Ras-related protein Rap-1b (EC 3.6.5.2) (GTP-binding protein smg p21B)	RAP1B OK/SW-cl.11	Homo sapiens (Human)	184	RAP1B
P61371	reviewed	ISL1_HUMAN	Insulin gene enhancer protein ISL-1 (Islet-1)	ISL1	Homo sapiens (Human)	349	ISL1
P61586	reviewed	RHOA_HUMAN	Transforming protein RhoA (EC 3.6.5.2) (Rho cDNA clone 12) (h12)	RHOA ARH12 ARHA RHO12	Homo sapiens (Human)	193	RHOA
P62244	reviewed	RS15A_HUMAN	40S ribosomal protein S15a (Small ribosomal subunit protein uS8)	RPS15A OK/SW-cl.82	Homo sapiens (Human)	130	RPS15A
P62753	reviewed	RS6_HUMAN	40S ribosomal protein S6 (Phosphoprotein NP33) (Small ribosomal subunit protein eS6)	RPS6 OK/SW-cl.2	Homo sapiens (Human)	249	RPS6
P62952	reviewed	BLCAP_HUMAN	Bladder cancer-associated protein (Bladder cancer 10 kDa protein) (Bc10)	BLCAP BC10	Homo sapiens (Human)	87	BLCAP
P63241	reviewed	IF5A1_HUMAN	Eukaryotic translation initiation factor 5A-1 (eIF-5A-1) (eIF-5A1) (Eukaryotic initiation factor 5A isoform 1) (eIF-5A) (Rev-binding factor) (eIF-4D)	EIF5A	Homo sapiens (Human)	154	EIF5A
P63244	reviewed	RACK1_HUMAN	Receptor of activated protein C kinase 1 (Cell proliferation-inducing gene 21 protein) (Guanine nucleotide-binding protein subunit beta-2-like 1) (Guanine nucleotide-binding protein subunit beta-like protein 12.3) (Human lung cancer oncogene 7 protein) (HLC-7) (Receptor for activated C kinase) (Small ribosomal subunit protein RACK1) [Cleaved into: Receptor of activated protein C kinase 1, N-termi…	RACK1 GNB2L1 HLC7 PIG21	Homo sapiens (Human)	317	RACK1
P67775	reviewed	PP2AA_HUMAN	Serine/threonine-protein phosphatase 2A catalytic subunit alpha isoform (PP2A-alpha) (EC 3.1.3.16) (Replication protein C) (RP-C)	PPP2CA	Homo sapiens (Human)	309	PPP2CA
P67809	reviewed	YBOX1_HUMAN	Y-box-binding protein 1 (YB-1) (CCAAT-binding transcription factor I subunit A) (CBF-A) (DNA-binding protein B) (DBPB) (Enhancer factor I subunit A) (EFI-A) (Nuclease-sensitive element-binding protein 1) (Y-box transcription factor)	YBX1 NSEP1 YB1	Homo sapiens (Human)	324	YBX1
P68400	reviewed	CSK21_HUMAN	Casein kinase II subunit alpha (CK II alpha) (EC 2.7.11.1)	CSNK2A1 CK2A1	Homo sapiens (Human)	391	CSNK2A1
P78395	reviewed	PRAME_HUMAN	Melanoma antigen preferentially expressed in tumors (Opa-interacting protein 4) (OIP-4) (Preferentially expressed antigen of melanoma)	PRAME MAPE OIP4	Homo sapiens (Human)	509	PRAME
P78423	reviewed	X3CL1_HUMAN	Fractalkine (C-X3-C motif chemokine 1) (CX3C membrane-anchored chemokine) (Neurotactin) (Small-inducible cytokine D1) [Cleaved into: Processed fractalkine]	CX3CL1 FKN NTT SCYD1 A-152E5.2	Homo sapiens (Human)	397	CX3CL1
P78536	reviewed	ADA17_HUMAN	Disintegrin and metalloproteinase domain-containing protein 17 (ADAM 17) (EC 3.4.24.86) (Snake venom-like protease) (TNF-alpha convertase) (TNF-alpha-converting enzyme) (CD antigen CD156b)	ADAM17 CSVP TACE	Homo sapiens (Human)	824	ADAM17
P78540	reviewed	ARGI2_HUMAN	Arginase-2, mitochondrial (EC 3.5.3.1) (Arginase II) (Kidney-type arginase) (Non-hepatic arginase) (Type II arginase)	ARG2	Homo sapiens (Human)	354	ARG2
P78543	reviewed	BTG2_HUMAN	Protein BTG2 (BTG family member 2) (NGF-inducible anti-proliferative protein PC3)	BTG2 PC3	Homo sapiens (Human)	158	BTG2
P78556	reviewed	CCL20_HUMAN	C-C motif chemokine 20 (Beta-chemokine exodus-1) (CC chemokine LARC) (Liver and activation-regulated chemokine) (Macrophage inflammatory protein 3 alpha) (MIP-3-alpha) (Small-inducible cytokine A20) [Cleaved into: CCL20(1-67); CCL20(1-64); CCL20(2-70)]	CCL20 LARC MIP3A SCYA20	Homo sapiens (Human)	96	CCL20
P83111	reviewed	LACTB_HUMAN	Serine beta-lactamase-like protein LACTB, mitochondrial (EC 3.4.-.-)	LACTB MRPL56 UNQ843/PRO1781	Homo sapiens (Human)	547	LACTB
P98082	reviewed	DAB2_HUMAN	Disabled homolog 2 (Adaptor molecule disabled-2) (Differentially expressed in ovarian carcinoma 2) (DOC-2) (Differentially-expressed protein 2)	DAB2 DOC2	Homo sapiens (Human)	770	DAB2
P98170	reviewed	XIAP_HUMAN	E3 ubiquitin-protein ligase XIAP (EC 2.3.2.27) (Baculoviral IAP repeat-containing protein 4) (IAP-like protein) (ILP) (hILP) (Inhibitor of apoptosis protein 3) (IAP-3) (hIAP-3) (hIAP3) (RING-type E3 ubiquitin transferase XIAP) (X-linked inhibitor of apoptosis protein) (X-linked IAP)	XIAP API3 BIRC4 IAP3	Homo sapiens (Human)	497	XIAP
Q00839	reviewed	HNRPU_HUMAN	Heterogeneous nuclear ribonucleoprotein U (hnRNP U) (GRIP120) (Nuclear p120 ribonucleoprotein) (Scaffold-attachment factor A) (SAF-A) (p120) (pp120)	HNRNPU C1orf199 HNRPU SAFA U21.1	Homo sapiens (Human)	825	HNRNPU
Q00987	reviewed	MDM2_HUMAN	E3 ubiquitin-protein ligase Mdm2 (EC 2.3.2.27) (Double minute 2 protein) (Hdm2) (Oncoprotein Mdm2) (RING-type E3 ubiquitin transferase Mdm2) (p53-binding protein Mdm2)	MDM2	Homo sapiens (Human)	491	MDM2
Q01094	reviewed	E2F1_HUMAN	Transcription factor E2F1 (E2F-1) (PBR3) (Retinoblastoma-associated protein 1) (RBAP-1) (Retinoblastoma-binding protein 3) (RBBP-3) (pRB-binding protein E2F-1)	E2F1 RBBP3	Homo sapiens (Human)	437	E2F1
Q01101	reviewed	INSM1_HUMAN	Insulinoma-associated protein 1 (Zinc finger protein IA-1)	INSM1 IA1	Homo sapiens (Human)	510	INSM1
Q01534	reviewed	TSPY1_HUMAN	Testis-specific Y-encoded protein 1 (Cancer/testis antigen 78) (CT78)	TSPY1 TSPY	Homo sapiens (Human)	308	TSPY1
Q01650	reviewed	LAT1_HUMAN	Large neutral amino acids transporter small subunit 1 (4F2 light chain) (4F2 LC) (4F2LC) (CD98 light chain) (Integral membrane protein E16) (E16) (L-type amino acid transporter 1) (hLAT1) (Solute carrier family 7 member 5) (y+ system cationic amino acid transporter)	SLC7A5 CD98LC LAT1 MPE16	Homo sapiens (Human)	507	SLC7A5
Q01955	reviewed	CO4A3_HUMAN	Collagen alpha-3(IV) chain (Goodpasture antigen) [Cleaved into: Tumstatin]	COL4A3	Homo sapiens (Human)	1670	COL4A3
Q02297	reviewed	NRG1_HUMAN	Pro-neuregulin-1, membrane-bound isoform (Pro-NRG1) [Cleaved into: Neuregulin-1 (Acetylcholine receptor-inducing activity) (ARIA) (Breast cancer cell differentiation factor p45) (Glial growth factor) (Heregulin) (HRG) (Neu differentiation factor) (Sensory and motor neuron-derived factor)]	NRG1 GGF HGL HRGA NDF SMDF	Homo sapiens (Human)	640	NRG1
Q02962	reviewed	PAX2_HUMAN	Paired box protein Pax-2	PAX2	Homo sapiens (Human)	417	PAX2
Q03113	reviewed	GNA12_HUMAN	Guanine nucleotide-binding protein subunit alpha-12 (G alpha-12) (G-protein subunit alpha-12)	GNA12	Homo sapiens (Human)	381	GNA12
Q04206	reviewed	TF65_HUMAN	Transcription factor p65 (Nuclear factor NF-kappa-B p65 subunit) (Nuclear factor of kappa light polypeptide gene enhancer in B-cells 3)	RELA NFKB3	Homo sapiens (Human)	551	RELA
Q04695	reviewed	K1C17_HUMAN	Keratin, type I cytoskeletal 17 (39.1) (Cytokeratin-17) (CK-17) (Keratin-17) (K17)	KRT17	Homo sapiens (Human)	432	KRT17
Q04721	reviewed	NOTC2_HUMAN	Neurogenic locus notch homolog protein 2 (Notch 2) (hN2) [Cleaved into: Notch 2 extracellular truncation (N2ECD); Notch 2 intracellular domain (N2ICD)]	NOTCH2	Homo sapiens (Human)	2471	NOTCH2
Q04864	reviewed	REL_HUMAN	Proto-oncogene c-Rel	REL	Homo sapiens (Human)	619	REL
Q05086	reviewed	UBE3A_HUMAN	Ubiquitin-protein ligase E3A (EC 2.3.2.26) (E6AP ubiquitin-protein ligase) (HECT-type ubiquitin transferase E3A) (Human papillomavirus E6-associated protein) (Oncogenic protein-associated protein E6-AP) (Renal carcinoma antigen NY-REN-54)	UBE3A E6AP EPVE6AP HPVE6A	Homo sapiens (Human)	875	UBE3A
Q05397	reviewed	FAK1_HUMAN	Focal adhesion kinase 1 (FADK 1) (EC 2.7.10.2) (Focal adhesion kinase-related nonkinase) (FRNK) (Protein phosphatase 1 regulatory subunit 71) (PPP1R71) (Protein-tyrosine kinase 2) (p125FAK) (pp125FAK)	PTK2 FAK FAK1	Homo sapiens (Human)	1052	PTK2
Q05655	reviewed	KPCD_HUMAN	Protein kinase C delta type (EC 2.7.11.13) (Tyrosine-protein kinase PRKCD) (EC 2.7.10.2) (nPKC-delta) [Cleaved into: Protein kinase C delta type regulatory subunit; Protein kinase C delta type catalytic subunit (Sphingosine-dependent protein kinase-1) (SDK1)]	PRKCD PKCD	Homo sapiens (Human)	676	PRKCD
Q06124	reviewed	PTN11_HUMAN	Tyrosine-protein phosphatase non-receptor type 11 (EC 3.1.3.48) (Protein-tyrosine phosphatase 1D) (PTP-1D) (Protein-tyrosine phosphatase 2C) (PTP-2C) (SH-PTP2) (SHP-2) (Shp2) (SH-PTP3)	PTPN11 PTP2C SHPTP2	Homo sapiens (Human)	593	PTPN11
Q06187	reviewed	BTK_HUMAN	Tyrosine-protein kinase BTK (EC 2.7.10.2) (Agammaglobulinemia tyrosine kinase) (ATK) (B-cell progenitor kinase) (BPK) (Bruton tyrosine kinase)	BTK AGMX1 ATK BPK	Homo sapiens (Human)	659	BTK
Q06830	reviewed	PRDX1_HUMAN	Peroxiredoxin-1 (EC 1.11.1.24) (Natural killer cell-enhancing factor A) (NKEF-A) (Proliferation-associated gene protein) (PAG) (Thioredoxin peroxidase 2) (Thioredoxin-dependent peroxide reductase 2) (Thioredoxin-dependent peroxiredoxin 1)	PRDX1 PAGA PAGB TDPX2	Homo sapiens (Human)	199	PRDX1
Q07011	reviewed	TNR9_HUMAN	Tumor necrosis factor receptor superfamily member 9 (4-1BB ligand receptor) (CDw137) (T-cell antigen 4-1BB homolog) (T-cell antigen ILA) (CD antigen CD137)	TNFRSF9 CD137 ILA	Homo sapiens (Human)	255	TNFRSF9
Q07157	reviewed	ZO1_HUMAN	Tight junction protein ZO-1 (Tight junction protein 1) (Zona occludens protein 1) (Zonula occludens protein 1)	TJP1 ZO1	Homo sapiens (Human)	1748	TJP1
Q07352	reviewed	TISB_HUMAN	mRNA decay activator protein ZFP36L1 (Butyrate response factor 1) (EGF-response factor 1) (ERF-1) (TPA-induced sequence 11b) (Zinc finger protein 36, C3H1 type-like 1) (ZFP36-like 1)	ZFP36L1 BERG36 BRF1 ERF1 RNF162B TIS11B	Homo sapiens (Human)	338	ZFP36L1
Q07812	reviewed	BAX_HUMAN	Apoptosis regulator BAX (Bcl-2-like protein 4) (Bcl2-L-4)	BAX BCL2L4	Homo sapiens (Human)	192	BAX
Q07889	reviewed	SOS1_HUMAN	Son of sevenless homolog 1 (SOS-1)	SOS1	Homo sapiens (Human)	1333	SOS1
Q07912	reviewed	ACK1_HUMAN	Activated CDC42 kinase 1 (ACK-1) (EC 2.7.10.2) (EC 2.7.11.1) (Tyrosine kinase non-receptor protein 2)	TNK2 ACK1	Homo sapiens (Human)	1038	TNK2
Q08211	reviewed	DHX9_HUMAN	ATP-dependent RNA helicase A (EC 3.6.4.13) (DEAH box protein 9) (DExH-box helicase 9) (Leukophysin) (LKP) (Nuclear DNA helicase II) (NDH II) (RNA helicase A)	DHX9 DDX9 LKP NDH2	Homo sapiens (Human)	1270	DHX9
Q08345	reviewed	DDR1_HUMAN	Epithelial discoidin domain-containing receptor 1 (Epithelial discoidin domain receptor 1) (EC 2.7.10.1) (CD167 antigen-like family member A) (Cell adhesion kinase) (Discoidin receptor tyrosine kinase) (HGK2) (Mammary carcinoma kinase 10) (MCK-10) (Protein-tyrosine kinase 3A) (Protein-tyrosine kinase RTK-6) (TRK E) (Tyrosine kinase DDR) (Tyrosine-protein kinase CAK) (CD antigen CD167a)	DDR1 CAK EDDR1 NEP NTRK4 PTK3A RTK6 TRKE	Homo sapiens (Human)	913	DDR1
Q08722	reviewed	CD47_HUMAN	Leukocyte surface antigen CD47 (Antigenic surface determinant protein OA3) (Integrin-associated protein) (IAP) (Protein MER6) (CD antigen CD47)	CD47 MER6	Homo sapiens (Human)	323	CD47
Q08830	reviewed	FGL1_HUMAN	Fibrinogen-like protein 1 (HP-041) (Hepassocin) (HPS) (Hepatocyte-derived fibrinogen-related protein 1) (HFREP-1) (Liver fibrinogen-related protein 1) (LFIRE-1)	FGL1 HFREP1	Homo sapiens (Human)	312	FGL1
Q09028	reviewed	RBBP4_HUMAN	Histone-binding protein RBBP4 (Chromatin assembly factor 1 subunit C) (CAF-1 subunit C) (Chromatin assembly factor I p48 subunit) (CAF-I 48 kDa subunit) (CAF-I p48) (Nucleosome-remodeling factor subunit RBAP48) (Retinoblastoma-binding protein 4) (RBBP-4) (Retinoblastoma-binding protein p48)	RBBP4 RBAP48	Homo sapiens (Human)	425	RBBP4
Q09328	reviewed	MGT5A_HUMAN	Alpha-1,6-mannosylglycoprotein 6-beta-N-acetylglucosaminyltransferase A (EC 2.4.1.155) (Alpha-mannoside beta-1,6-N-acetylglucosaminyltransferase V) (GlcNAc-T V) (GNT-V) (Mannoside acetylglucosaminyltransferase 5) (N-acetylglucosaminyl-transferase V) [Cleaved into: Secreted alpha-1,6-mannosylglycoprotein 6-beta-N-acetylglucosaminyltransferase A (Secreted beta-1,6-N-acetylglucosaminyltransferase V)…	MGAT5 GGNT5	Homo sapiens (Human)	741	MGAT5
Q09428	reviewed	ABCC8_HUMAN	ATP-binding cassette sub-family C member 8 (Sulfonylurea receptor 1)	ABCC8 HRINS SUR SUR1	Homo sapiens (Human)	1581	ABCC8
Q10571	reviewed	MN1_HUMAN	Transcriptional activator MN1 (Probable tumor suppressor protein MN1)	MN1	Homo sapiens (Human)	1320	MN1
Q12778	reviewed	FOXO1_HUMAN	Forkhead box protein O1 (Forkhead box protein O1A) (Forkhead in rhabdomyosarcoma)	FOXO1 FKHR FOXO1A	Homo sapiens (Human)	655	FOXO1
Q12794	reviewed	HYAL1_HUMAN	Hyaluronidase-1 (Hyal-1) (EC 3.2.1.35) (Hyaluronoglucosaminidase-1) (Lung carcinoma protein 1) (LuCa-1)	HYAL1 LUCA1	Homo sapiens (Human)	435	HYAL1
Q12824	reviewed	SNF5_HUMAN	SWI/SNF-related matrix-associated actin-dependent regulator of chromatin subfamily B member 1 (BRG1-associated factor 47) (BAF47) (Integrase interactor 1 protein) (SNF5 homolog) (hSNF5)	SMARCB1 BAF47 INI1 SNF5L1	Homo sapiens (Human)	385	SMARCB1
Q12884	reviewed	SEPR_HUMAN	Prolyl endopeptidase FAP (EC 3.4.21.26) (170 kDa melanoma membrane-bound gelatinase) (Dipeptidyl peptidase FAP) (EC 3.4.14.5) (Fibroblast activation protein alpha) (FAPalpha) (Gelatine degradation protease FAP) (EC 3.4.21.-) (Integral membrane serine protease) (Post-proline cleaving enzyme) (Serine integral membrane protease) (SIMP) (Surface-expressed protease) (Seprase) [Cleaved into: Antiplasmi…	FAP	Homo sapiens (Human)	760	FAP
Q12893	reviewed	TM115_HUMAN	Transmembrane protein 115 (Placental protein 6) (Protein PL6)	TMEM115 PL6 LUCA11.2	Homo sapiens (Human)	351	TMEM115
Q12904	reviewed	AIMP1_HUMAN	Aminoacyl tRNA synthase complex-interacting multifunctional protein 1 (Multisynthase complex auxiliary component p43) [Cleaved into: Endothelial monocyte-activating polypeptide 2 (EMAP-2) (Endothelial monocyte-activating polypeptide II) (EMAP-II) (Small inducible cytokine subfamily E member 1)]	AIMP1 EMAP2 SCYE1	Homo sapiens (Human)	312	AIMP1
Q12913	reviewed	PTPRJ_HUMAN	Receptor-type tyrosine-protein phosphatase eta (Protein-tyrosine phosphatase eta) (R-PTP-eta) (EC 3.1.3.48) (Density-enhanced phosphatase 1) (DEP-1) (HPTP eta) (Protein-tyrosine phosphatase receptor type J) (R-PTP-J) (CD antigen CD148)	PTPRJ DEP1	Homo sapiens (Human)	1337	PTPRJ
Q12948	reviewed	FOXC1_HUMAN	Forkhead box protein C1 (Forkhead-related protein FKHL7) (Forkhead-related transcription factor 3) (FREAC-3)	FOXC1 FKHL7 FREAC3	Homo sapiens (Human)	553	FOXC1
Q12959	reviewed	DLG1_HUMAN	Disks large homolog 1 (Synapse-associated protein 97) (SAP-97) (SAP97) (hDlg)	DLG1	Homo sapiens (Human)	904	DLG1
Q13007	reviewed	IL24_HUMAN	Interleukin-24 (IL-24) (Melanoma differentiation-associated gene 7 protein) (MDA-7) (Suppression of tumorigenicity 16 protein)	IL24 MDA7 ST16	Homo sapiens (Human)	206	IL24
Q13009	reviewed	TIAM1_HUMAN	Rho guanine nucleotide exchange factor TIAM1 (T-lymphoma invasion and metastasis-inducing protein 1) (TIAM-1)	TIAM1	Homo sapiens (Human)	1591	TIAM1
Q13043	reviewed	STK4_HUMAN	Serine/threonine-protein kinase 4 (EC 2.7.11.1) (Mammalian STE20-like protein kinase 1) (MST-1) (STE20-like kinase MST1) (Serine/threonine-protein kinase Krs-2) [Cleaved into: Serine/threonine-protein kinase 4 37kDa subunit (MST1/N); Serine/threonine-protein kinase 4 18kDa subunit (MST1/C)]	STK4 KRS2 MST1	Homo sapiens (Human)	487	STK4
Q13049	reviewed	TRI32_HUMAN	E3 ubiquitin-protein ligase TRIM32 (EC 2.3.2.27) (72 kDa Tat-interacting protein) (RING-type E3 ubiquitin transferase TRIM32) (Tripartite motif-containing protein 32) (Zinc finger protein HT2A)	TRIM32 HT2A	Homo sapiens (Human)	653	TRIM32
Q13127	reviewed	REST_HUMAN	RE1-silencing transcription factor (Neural-restrictive silencer factor) (X2 box repressor)	REST NRSF XBR	Homo sapiens (Human)	1097	REST
Q13158	reviewed	FADD_HUMAN	FAS-associated death domain protein (FAS-associating death domain-containing protein) (Growth-inhibiting gene 3 protein) (Mediator of receptor induced toxicity)	FADD MORT1 GIG3	Homo sapiens (Human)	208	FADD
Q13188	reviewed	STK3_HUMAN	Serine/threonine-protein kinase 3 (EC 2.7.11.1) (Mammalian STE20-like protein kinase 2) (MST-2) (STE20-like kinase MST2) (Serine/threonine-protein kinase Krs-1) [Cleaved into: Serine/threonine-protein kinase 3 36kDa subunit (MST2/N); Serine/threonine-protein kinase 3 20kDa subunit (MST2/C)]	STK3 KRS1 MST2	Homo sapiens (Human)	491	STK3
Q13207	reviewed	TBX2_HUMAN	T-box transcription factor TBX2 (T-box protein 2)	TBX2	Homo sapiens (Human)	712	TBX2
Q13291	reviewed	SLAF1_HUMAN	Signaling lymphocytic activation molecule (CDw150) (IPO-3) (SLAM family member 1) (CD antigen CD150)	SLAMF1 SLAM	Homo sapiens (Human)	335	SLAMF1
Q13315	reviewed	ATM_HUMAN	Serine-protein kinase ATM (EC 2.7.11.1) (Ataxia telangiectasia mutated) (A-T mutated)	ATM	Homo sapiens (Human)	3056	ATM
Q13362	reviewed	2A5G_HUMAN	Serine/threonine-protein phosphatase 2A 56 kDa regulatory subunit gamma isoform (PP2A B subunit isoform B'-gamma) (PP2A B subunit isoform B56-gamma) (PP2A B subunit isoform PR61-gamma) (PP2A B subunit isoform R5-gamma) (Renal carcinoma antigen NY-REN-29)	PPP2R5C KIAA0044	Homo sapiens (Human)	524	PPP2R5C
Q13418	reviewed	ILK_HUMAN	Integrin-linked protein kinase (EC 2.7.11.1) (59 kDa serine/threonine-protein kinase) (Beta-integrin-linked kinase) (ILK-1) (ILK-2) (p59ILK)	ILK ILK1 ILK2	Homo sapiens (Human)	452	ILK
Q13467	reviewed	FZD5_HUMAN	Frizzled-5 (Fz-5) (hFz5) (FzE5)	FZD5 C2orf31	Homo sapiens (Human)	585	FZD5
Q13485	reviewed	SMAD4_HUMAN	Mothers against decapentaplegic homolog 4 (MAD homolog 4) (Mothers against DPP homolog 4) (Deletion target in pancreatic carcinoma 4) (SMAD family member 4) (SMAD 4) (Smad4) (hSMAD4)	SMAD4 DPC4 MADH4	Homo sapiens (Human)	552	SMAD4
Q13489	reviewed	BIRC3_HUMAN	Baculoviral IAP repeat-containing protein 3 (EC 2.3.2.27) (Apoptosis inhibitor 2) (API2) (Cellular inhibitor of apoptosis 2) (C-IAP2) (IAP homolog C) (Inhibitor of apoptosis protein 1) (hIAP-1) (hIAP1) (RING finger protein 49) (RING-type E3 ubiquitin transferase BIRC3) (TNFR2-TRAF-signaling complex protein 1)	BIRC3 API2 MIHC RNF49	Homo sapiens (Human)	604	BIRC3
Q13490	reviewed	BIRC2_HUMAN	Baculoviral IAP repeat-containing protein 2 (EC 2.3.2.27) (Cellular inhibitor of apoptosis 1) (C-IAP1) (IAP homolog B) (Inhibitor of apoptosis protein 2) (hIAP-2) (hIAP2) (RING finger protein 48) (RING-type E3 ubiquitin transferase BIRC2) (TNFR2-TRAF-signaling complex protein 2)	BIRC2 API1 MIHB RNF48	Homo sapiens (Human)	618	BIRC2
Q13501	reviewed	SQSTM_HUMAN	Sequestosome-1 (EBI3-associated protein of 60 kDa) (EBIAP) (p60) (Phosphotyrosine-independent ligand for the Lck SH2 domain of 62 kDa) (Ubiquitin-binding protein p62)	SQSTM1 ORCA OSIL	Homo sapiens (Human)	440	SQSTM1
Q13510	reviewed	ASAH1_HUMAN	Acid ceramidase (AC) (ACDase) (Acid CDase) (EC 3.5.1.23) (Acylsphingosine deacylase) (N-acylethanolamine hydrolase ASAH1) (EC 3.5.1.-) (N-acylsphingosine amidohydrolase) (Putative 32 kDa heart protein) (PHP32) [Cleaved into: Acid ceramidase subunit alpha; Acid ceramidase subunit beta]	ASAH1 ASAH HSD-33 HSD33	Homo sapiens (Human)	395	ASAH1
Q13547	reviewed	HDAC1_HUMAN	Histone deacetylase 1 (HD1) (EC 3.5.1.98) (Protein deacetylase HDAC1) (EC 3.5.1.-) (Protein decrotonylase HDAC1) (EC 3.5.1.-)	HDAC1 RPD3L1	Homo sapiens (Human)	482	HDAC1
Q13618	reviewed	CUL3_HUMAN	Cullin-3 (CUL-3)	CUL3 KIAA0617	Homo sapiens (Human)	768	CUL3
Q13625	reviewed	ASPP2_HUMAN	Apoptosis-stimulating of p53 protein 2 (Bcl2-binding protein) (Bbp) (Renal carcinoma antigen NY-REN-51) (Tumor suppressor p53-binding protein 2) (53BP2) (p53-binding protein 2) (p53BP2)	TP53BP2 ASPP2 BBP	Homo sapiens (Human)	1128	TP53BP2
Q13635	reviewed	PTC1_HUMAN	Protein patched homolog 1 (PTC) (PTC1)	PTCH1 PTCH	Homo sapiens (Human)	1447	PTCH1
Q13641	reviewed	TPBG_HUMAN	Trophoblast glycoprotein (5T4 oncofetal antigen) (5T4 oncofetal trophoblast glycoprotein) (5T4 oncotrophoblast glycoprotein) (M6P1) (Wnt-activated inhibitory factor 1) (WAIF1)	TPBG 5T4	Homo sapiens (Human)	420	TPBG
Q13740	reviewed	CD166_HUMAN	CD166 antigen (Activated leukocyte cell adhesion molecule) (CD antigen CD166)	ALCAM MEMD	Homo sapiens (Human)	583	ALCAM
Q13761	reviewed	RUNX3_HUMAN	Runt-related transcription factor 3 (Acute myeloid leukemia 2 protein) (Core-binding factor subunit alpha-3) (CBF-alpha-3) (Oncogene AML-2) (Polyomavirus enhancer-binding protein 2 alpha C subunit) (PEA2-alpha C) (PEBP2-alpha C) (SL3-3 enhancer factor 1 alpha C subunit) (SL3/AKV core-binding factor alpha C subunit)	RUNX3 AML2 CBFA3 PEBP2A3	Homo sapiens (Human)	415	RUNX3
Q13822	reviewed	ENPP2_HUMAN	Ectonucleotide pyrophosphatase/phosphodiesterase family member 2 (E-NPP 2) (EC 3.1.4.39) (Autotaxin) (Extracellular lysophospholipase D) (LysoPLD)	ENPP2 ATX PDNP2	Homo sapiens (Human)	863	ENPP2
Q13823	reviewed	NOG2_HUMAN	Nucleolar GTP-binding protein 2 (Autoantigen NGP-1)	GNL2 NGP1	Homo sapiens (Human)	731	GNL2
Q13882	reviewed	PTK6_HUMAN	Protein-tyrosine kinase 6 (EC 2.7.10.2) (Breast tumor kinase) (Tyrosine-protein kinase BRK)	PTK6 BRK	Homo sapiens (Human)	451	PTK6
Q13950	reviewed	RUNX2_HUMAN	Runt-related transcription factor 2 (Acute myeloid leukemia 3 protein) (Core-binding factor subunit alpha-1) (CBF-alpha-1) (Oncogene AML-3) (Osteoblast-specific transcription factor 2) (OSF-2) (Polyomavirus enhancer-binding protein 2 alpha A subunit) (PEA2-alpha A) (PEBP2-alpha A) (SL3-3 enhancer factor 1 alpha A subunit) (SL3/AKV core-binding factor alpha A subunit)	RUNX2 AML3 CBFA1 OSF2 PEBP2A	Homo sapiens (Human)	521	RUNX2
Q14152	reviewed	EIF3A_HUMAN	Eukaryotic translation initiation factor 3 subunit A (eIF3a) (Eukaryotic translation initiation factor 3 subunit 10) (eIF-3-theta) (eIF3 p167) (eIF3 p180) (eIF3 p185)	EIF3A EIF3S10 KIAA0139	Homo sapiens (Human)	1382	EIF3A
Q14160	reviewed	SCRIB_HUMAN	Protein scribble homolog (Scribble) (hScrib) (Protein LAP4)	SCRIB CRIB1 KIAA0147 LAP4 SCRB1 VARTUL	Homo sapiens (Human)	1630	SCRIB
Q14289	reviewed	FAK2_HUMAN	Protein-tyrosine kinase 2-beta (EC 2.7.10.2) (Calcium-dependent tyrosine kinase) (CADTK) (Calcium-regulated non-receptor proline-rich tyrosine kinase) (Cell adhesion kinase beta) (CAK-beta) (CAKB) (Focal adhesion kinase 2) (FADK 2) (Proline-rich tyrosine kinase 2) (Related adhesion focal tyrosine kinase) (RAFTK)	PTK2B FAK2 PYK2 RAFTK	Homo sapiens (Human)	1009	PTK2B
Q14344	reviewed	GNA13_HUMAN	Guanine nucleotide-binding protein subunit alpha-13 (G alpha-13) (G-protein subunit alpha-13)	GNA13	Homo sapiens (Human)	377	GNA13
Q14393	reviewed	GAS6_HUMAN	Growth arrest-specific protein 6 (GAS-6) (AXL receptor tyrosine kinase ligand)	GAS6 AXLLG	Homo sapiens (Human)	678	GAS6
Q14457	reviewed	BECN1_HUMAN	Beclin-1 (Coiled-coil myosin-like BCL2-interacting protein) (Protein GT197) [Cleaved into: Beclin-1-C 35 kDa; Beclin-1-C 37 kDa]	BECN1 GT197	Homo sapiens (Human)	450	BECN1
Q14469	reviewed	HES1_HUMAN	Transcription factor HES-1 (Class B basic helix-loop-helix protein 39) (bHLHb39) (Hairy and enhancer of split 1) (Hairy homolog) (Hairy-like protein) (hHL)	HES1 BHLHB39 HL HRY	Homo sapiens (Human)	280	HES1
Q14512	reviewed	FGFP1_HUMAN	Fibroblast growth factor-binding protein 1 (FGF-BP) (FGF-BP1) (FGF-binding protein 1) (FGFBP-1) (17 kDa heparin-binding growth factor-binding protein) (17 kDa HBGF-binding protein) (HBp17)	FGFBP1 FGFBP HBP17	Homo sapiens (Human)	234	FGFBP1
Q14520	reviewed	HABP2_HUMAN	Hyaluronan-binding protein 2 (EC 3.4.21.-) (Factor VII-activating protease) (Factor seven-activating protease) (FSAP) (Hepatocyte growth factor activator-like protein) (Plasma hyaluronan-binding protein) [Cleaved into: Hyaluronan-binding protein 2 50 kDa heavy chain; Hyaluronan-binding protein 2 50 kDa heavy chain alternate form; Hyaluronan-binding protein 2 27 kDa light chain; Hyaluronan-binding…	HABP2 HGFAL PHBP	Homo sapiens (Human)	560	HABP2
Q14587	reviewed	ZN268_HUMAN	Zinc finger protein 268 (Zinc finger protein HZF3)	ZNF268	Homo sapiens (Human)	947	ZNF268
Q14678	reviewed	KANK1_HUMAN	KN motif and ankyrin repeat domain-containing protein 1 (Ankyrin repeat domain-containing protein 15) (Kidney ankyrin repeat-containing protein)	KANK1 ANKRD15 KANK KIAA0172	Homo sapiens (Human)	1352	KANK1
Q14680	reviewed	MELK_HUMAN	Maternal embryonic leucine zipper kinase (hMELK) (EC 2.7.11.1) (Protein kinase Eg3) (pEg3 kinase) (Protein kinase PK38) (hPK38) (Tyrosine-protein kinase MELK) (EC 2.7.10.2)	MELK KIAA0175	Homo sapiens (Human)	651	MELK
Q14691	reviewed	PSF1_HUMAN	DNA replication complex GINS protein PSF1 (GINS complex subunit 1)	GINS1 KIAA0186 PSF1	Homo sapiens (Human)	196	GINS1
Q14956	reviewed	GPNMB_HUMAN	Transmembrane glycoprotein NMB (Hematopoietic growth factor inducible neurokinin-1 type)	GPNMB HGFIN NMB UNQ1725/PRO9925	Homo sapiens (Human)	572	GPNMB
Q15007	reviewed	FL2D_HUMAN	Pre-mRNA-splicing regulator WTAP (Female-lethal(2)D homolog) (hFL(2)D) (WT1-associated protein) (Wilms tumor 1-associating protein)	WTAP KIAA0105	Homo sapiens (Human)	396	WTAP
Q15020	reviewed	SART3_HUMAN	Squamous cell carcinoma antigen recognized by T-cells 3 (SART-3) (Tat-interacting protein of 110 kDa) (Tip110) (p110 nuclear RNA-binding protein)	SART3 KIAA0156 TIP110	Homo sapiens (Human)	963	SART3
Q15109	reviewed	RAGE_HUMAN	Advanced glycosylation end product-specific receptor (Receptor for advanced glycosylation end products)	AGER RAGE	Homo sapiens (Human)	404	AGER
Q15118	reviewed	PDK1_HUMAN	[Pyruvate dehydrogenase (acetyl-transferring)] kinase isozyme 1, mitochondrial (EC 2.7.11.2) (Pyruvate dehydrogenase kinase isoform 1) (PDH kinase 1)	PDK1 PDHK1	Homo sapiens (Human)	436	PDK1
Q15131	reviewed	CDK10_HUMAN	Cyclin-dependent kinase 10 (EC 2.7.11.22) (Cell division protein kinase 10) (Serine/threonine-protein kinase PISSLRE)	CDK10	Homo sapiens (Human)	360	CDK10
Q15185	reviewed	TEBP_HUMAN	Prostaglandin E synthase 3 (EC 5.3.99.3) (Cytosolic prostaglandin E2 synthase) (cPGES) (Hsp90 co-chaperone) (Progesterone receptor complex p23) (Telomerase-binding protein p23)	PTGES3 P23 TEBP	Homo sapiens (Human)	160	PTGES3
Q15262	reviewed	PTPRK_HUMAN	Receptor-type tyrosine-protein phosphatase kappa (Protein-tyrosine phosphatase kappa) (R-PTP-kappa) (EC 3.1.3.48)	PTPRK PTPK	Homo sapiens (Human)	1439	PTPRK
Q15303	reviewed	ERBB4_HUMAN	Receptor tyrosine-protein kinase erbB-4 (EC 2.7.10.1) (Proto-oncogene-like protein c-ErbB-4) (Tyrosine kinase-type cell surface receptor HER4) (p180erbB4) [Cleaved into: ERBB4 intracellular domain (4ICD) (E4ICD) (s80HER4)]	ERBB4 HER4	Homo sapiens (Human)	1308	ERBB4
Q15326	reviewed	ZMY11_HUMAN	Zinc finger MYND domain-containing protein 11 (Adenovirus 5 E1A-binding protein) (Bone morphogenetic protein receptor-associated molecule 1) (Protein BS69)	ZMYND11 BRAM1 BS69	Homo sapiens (Human)	602	ZMYND11
Q15334	reviewed	L2GL1_HUMAN	Lethal(2) giant larvae protein homolog 1 (LLGL) (DLG4) (Hugl-1) (Human homolog to the D-lgl gene protein)	LLGL1 DLG4 HUGL HUGL1	Homo sapiens (Human)	1064	LLGL1
Q15349	reviewed	KS6A2_HUMAN	Ribosomal protein S6 kinase alpha-2 (S6K-alpha-2) (EC 2.7.11.1) (90 kDa ribosomal protein S6 kinase 2) (p90-RSK 2) (p90RSK2) (MAP kinase-activated protein kinase 1c) (MAPK-activated protein kinase 1c) (MAPKAP kinase 1c) (MAPKAPK-1c) (Ribosomal S6 kinase 3) (RSK-3) (pp90RSK3)	RPS6KA2 MAPKAPK1C RSK3	Homo sapiens (Human)	733	RPS6KA2
Q15389	reviewed	ANGP1_HUMAN	Angiopoietin-1 (ANG-1)	ANGPT1 KIAA0003	Homo sapiens (Human)	498	ANGPT1
Q15418	reviewed	KS6A1_HUMAN	Ribosomal protein S6 kinase alpha-1 (S6K-alpha-1) (EC 2.7.11.1) (90 kDa ribosomal protein S6 kinase 1) (p90-RSK 1) (p90RSK1) (p90S6K) (MAP kinase-activated protein kinase 1a) (MAPK-activated protein kinase 1a) (MAPKAP kinase 1a) (MAPKAPK-1a) (Ribosomal S6 kinase 1) (RSK-1)	RPS6KA1 MAPKAPK1A RSK1	Homo sapiens (Human)	735	RPS6KA1
Q15465	reviewed	SHH_HUMAN	Sonic hedgehog protein (SHH) (EC 3.1.-.-) (HHG-1) (Shh unprocessed N-terminal signaling and C-terminal autoprocessing domains) (ShhNC) [Cleaved into: Sonic hedgehog protein N-product (ShhN) (Shh N-terminal processed signaling domains) (ShhNp)]	SHH	Homo sapiens (Human)	462	SHH
Q15532	reviewed	SSXT_HUMAN	Protein SSXT (Protein SYT) (Synovial sarcoma translocated to X chromosome protein)	SS18 SSXT SYT	Homo sapiens (Human)	418	SS18
Q15561	reviewed	TEAD4_HUMAN	Transcriptional enhancer factor TEF-3 (TEA domain family member 4) (TEAD-4) (Transcription factor 13-like 1) (Transcription factor RTEF-1)	TEAD4 RTEF1 TCF13L1 TEF3	Homo sapiens (Human)	434	TEAD4
Q15562	reviewed	TEAD2_HUMAN	Transcriptional enhancer factor TEF-4 (TEA domain family member 2) (TEAD-2)	TEAD2 TEF4	Homo sapiens (Human)	447	TEAD2
Q15633	reviewed	TRBP2_HUMAN	RISC-loading complex subunit TARBP2 (TAR RNA-binding protein 2) (Trans-activation-responsive RNA-binding protein)	TARBP2 TRBP	Homo sapiens (Human)	366	TARBP2
Q15672	reviewed	TWST1_HUMAN	Twist-related protein 1 (Class A basic helix-loop-helix protein 38) (bHLHa38) (H-twist)	TWIST1 BHLHA38 TWIST	Homo sapiens (Human)	202	TWIST1
Q15678	reviewed	PTN14_HUMAN	Tyrosine-protein phosphatase non-receptor type 14 (EC 3.1.3.48) (Protein-tyrosine phosphatase pez)	PTPN14 PEZ PTPD2	Homo sapiens (Human)	1187	PTPN14
Q15726	reviewed	KISS1_HUMAN	Metastasis-suppressor KiSS-1 (Kisspeptin-1) [Cleaved into: Metastin (Kisspeptin-54); Kisspeptin-14; Kisspeptin-13; Kisspeptin-10]	KISS1 PP5098	Homo sapiens (Human)	138	KISS1
Q15746	reviewed	MYLK_HUMAN	Myosin light chain kinase, smooth muscle (MLCK) (smMLCK) (EC 2.7.11.18) (Kinase-related protein) (KRP) (Telokin) [Cleaved into: Myosin light chain kinase, smooth muscle, deglutamylated form]	MYLK MLCK MLCK1 MYLK1	Homo sapiens (Human)	1914	MYLK
Q15762	reviewed	CD226_HUMAN	CD226 antigen (DNAX accessory molecule 1) (DNAM-1) (CD antigen CD226)	CD226 DNAM1	Homo sapiens (Human)	336	CD226
Q15796	reviewed	SMAD2_HUMAN	Mothers against decapentaplegic homolog 2 (MAD homolog 2) (Mothers against DPP homolog 2) (JV18-1) (Mad-related protein 2) (hMAD-2) (SMAD family member 2) (SMAD 2) (Smad2) (hSMAD2)	SMAD2 MADH2 MADR2	Homo sapiens (Human)	467	SMAD2
Q15831	reviewed	STK11_HUMAN	Serine/threonine-protein kinase STK11 (EC 2.7.11.1) (Liver kinase B1) (LKB1) (hLKB1) (Renal carcinoma antigen NY-REN-19)	STK11 LKB1 PJS	Homo sapiens (Human)	433	STK11
Q15848	reviewed	ADIPO_HUMAN	Adiponectin (30 kDa adipocyte complement-related protein) (Adipocyte complement-related 30 kDa protein) (ACRP30) (Adipocyte, C1q and collagen domain-containing protein) (Adipose most abundant gene transcript 1 protein) (apM-1) (Gelatin-binding protein)	ADIPOQ ACDC ACRP30 APM1 GBP28	Homo sapiens (Human)	244	ADIPOQ
Q15910	reviewed	EZH2_HUMAN	Histone-lysine N-methyltransferase EZH2 (EC 2.1.1.356) (ENX-1) (Enhancer of zeste homolog 2) (Lysine N-methyltransferase 6)	EZH2 KMT6	Homo sapiens (Human)	746	EZH2
Q16270	reviewed	IBP7_HUMAN	Insulin-like growth factor-binding protein 7 (IBP-7) (IGF-binding protein 7) (IGFBP-7) (IGFBP-rP1) (MAC25 protein) (PGI2-stimulating factor) (Prostacyclin-stimulating factor) (Tumor-derived adhesion factor) (TAF)	IGFBP7 MAC25 PSF	Homo sapiens (Human)	282	IGFBP7
Q16394	reviewed	EXT1_HUMAN	Exostosin-1 (EC 2.4.1.224) (EC 2.4.1.225) (Glucuronosyl-N-acetylglucosaminyl-proteoglycan/N-acetylglucosaminyl-proteoglycan 4-alpha-N-acetylglucosaminyltransferase) (Multiple exostoses protein 1) (Putative tumor suppressor protein EXT1)	EXT1	Homo sapiens (Human)	746	EXT1
Q16512	reviewed	PKN1_HUMAN	Serine/threonine-protein kinase N1 (EC 2.7.11.13) (Protease-activated kinase 1) (PAK-1) (Protein kinase C-like 1) (Protein kinase C-like PKN) (Protein kinase PKN-alpha) (Protein-kinase C-related kinase 1) (Serine-threonine protein kinase N)	PKN1 PAK1 PKN PRK1 PRKCL1	Homo sapiens (Human)	942	PKN1
Q16539	reviewed	MK14_HUMAN	Mitogen-activated protein kinase 14 (MAP kinase 14) (MAPK 14) (EC 2.7.11.24) (Cytokine suppressive anti-inflammatory drug-binding protein) (CSAID-binding protein) (CSBP) (MAP kinase MXI2) (MAX-interacting protein 2) (Mitogen-activated protein kinase p38 alpha) (MAP kinase p38 alpha) (Stress-activated protein kinase 2a) (SAPK2a)	MAPK14 CSBP CSBP1 CSBP2 CSPB1 MXI2 SAPK2A	Homo sapiens (Human)	360	MAPK14
Q16552	reviewed	IL17_HUMAN	Interleukin-17A (IL-17) (IL-17A) (Cytotoxic T-lymphocyte-associated antigen 8) (CTLA-8)	IL17A CTLA8 IL17	Homo sapiens (Human)	155	IL17A
Q16610	reviewed	ECM1_HUMAN	Extracellular matrix protein 1 (Secretory component p85)	ECM1	Homo sapiens (Human)	540	ECM1
Q16627	reviewed	CCL14_HUMAN	C-C motif chemokine 14 (Chemokine CC-1/CC-3) (HCC-1/HCC-3) (HCC-1(1-74)) (NCC-2) (Small-inducible cytokine A14) [Cleaved into: HCC-1(3-74); HCC-1(4-74); HCC-1(9-74)]	CCL14 NCC2 SCYA14	Homo sapiens (Human)	93	CCL14
Q16665	reviewed	HIF1A_HUMAN	Hypoxia-inducible factor 1-alpha (HIF-1-alpha) (HIF1-alpha) (ARNT-interacting protein) (Basic-helix-loop-helix-PAS protein MOP1) (Class E basic helix-loop-helix protein 78) (bHLHe78) (Member of PAS protein 1) (PAS domain-containing protein 8)	HIF1A BHLHE78 MOP1 PASD8	Homo sapiens (Human)	826	HIF1A
Q16666	reviewed	IF16_HUMAN	Gamma-interferon-inducible protein 16 (Ifi-16) (Interferon-inducible myeloid differentiation transcriptional activator)	IFI16 IFNGIP1	Homo sapiens (Human)	785	IFI16
Q16678	reviewed	CP1B1_HUMAN	Cytochrome P450 1B1 (EC 1.14.14.1) (CYPIB1) (Hydroperoxy icosatetraenoate dehydratase) (EC 4.2.1.152)	CYP1B1	Homo sapiens (Human)	543	CYP1B1
Q16832	reviewed	DDR2_HUMAN	Discoidin domain-containing receptor 2 (Discoidin domain receptor 2) (EC 2.7.10.1) (CD167 antigen-like family member B) (Discoidin domain-containing receptor tyrosine kinase 2) (Neurotrophic tyrosine kinase, receptor-related 3) (Receptor protein-tyrosine kinase TKT) (Tyrosine-protein kinase TYRO10) (CD antigen CD167b)	DDR2 NTRKR3 TKT TYRO10	Homo sapiens (Human)	855	DDR2
Q17RY0	reviewed	CPEB4_HUMAN	Cytoplasmic polyadenylation element-binding protein 4 (CPE-BP4) (CPE-binding protein 4) (hCPEB-4)	CPEB4 KIAA1673	Homo sapiens (Human)	729	CPEB4
Q29983	reviewed	MICA_HUMAN	MHC class I polypeptide-related sequence A (MIC-A)	MICA PERB11.1	Homo sapiens (Human)	383	MICA
Q29RF7	reviewed	PDS5A_HUMAN	Sister chromatid cohesion protein PDS5 homolog A (Cell proliferation-inducing gene 54 protein) (Sister chromatid cohesion protein 112) (SCC-112)	PDS5A KIAA0648 PDS5 PIG54	Homo sapiens (Human)	1337	PDS5A
Q2MKA7	reviewed	RSPO1_HUMAN	R-spondin-1 (Roof plate-specific spondin-1) (hRspo1)	RSPO1	Homo sapiens (Human)	263	RSPO1
Q32MZ4	reviewed	LRRF1_HUMAN	Leucine-rich repeat flightless-interacting protein 1 (LRR FLII-interacting protein 1) (GC-binding factor 2) (TAR RNA-interacting protein)	LRRFIP1 GCF2 TRIP	Homo sapiens (Human)	808	LRRFIP1
Q3YBR2	reviewed	TBRG1_HUMAN	Transforming growth factor beta regulator 1 (Nuclear interactor of ARF and Mdm2)	TBRG1 NIAM	Homo sapiens (Human)	411	TBRG1
Q4L180	reviewed	FIL1L_HUMAN	Filamin A-interacting protein 1-like (130 kDa GPBP-interacting protein) (90 kDa GPBP-interacting protein) (Protein down-regulated in ovarian cancer 1) (DOC-1)	FILIP1L COL4A3BPIP DOC1 GIP90	Homo sapiens (Human)	1135	FILIP1L
Q4ZG55	reviewed	GREB1_HUMAN	Protein GREB1 (Gene regulated in breast cancer 1 protein)	GREB1 KIAA0575	Homo sapiens (Human)	1949	GREB1
Q52LW3	reviewed	RHG29_HUMAN	Rho GTPase-activating protein 29 (PTPL1-associated RhoGAP protein 1) (Rho-type GTPase-activating protein 29)	ARHGAP29 PARG1	Homo sapiens (Human)	1261	ARHGAP29
Q53EL6	reviewed	PDCD4_HUMAN	Programmed cell death protein 4 (Neoplastic transformation inhibitor protein) (Nuclear antigen H731-like) (Protein 197/15a)	PDCD4 H731	Homo sapiens (Human)	469	PDCD4
Q53GA4	reviewed	PHLA2_HUMAN	Pleckstrin homology-like domain family A member 2 (Beckwith-Wiedemann syndrome chromosomal region 1 candidate gene C protein) (Imprinted in placenta and liver protein) (Tumor-suppressing STF cDNA 3 protein) (Tumor-suppressing subchromosomal transferable fragment candidate gene 3 protein) (p17-Beckwith-Wiedemann region 1 C) (p17-BWR1C)	PHLDA2 BWR1C HLDA2 IPL TSSC3	Homo sapiens (Human)	152	PHLDA2
Q5K651	reviewed	SAMD9_HUMAN	Sterile alpha motif domain-containing protein 9 (SAM domain-containing protein 9)	SAMD9 C7orf5 DRIF1 KIAA2004 OEF1	Homo sapiens (Human)	1589	SAMD9
Q5QJU3	reviewed	ACER2_HUMAN	Alkaline ceramidase 2 (AlkCDase 2) (Alkaline CDase 2) (haCER2) (EC 3.5.1.-) (EC 3.5.1.23) (Acylsphingosine deacylase 3-like) (N-acylsphingosine amidohydrolase 3-like)	ACER2 ASAH3L PP11646	Homo sapiens (Human)	275	ACER2
Q5S007	reviewed	LRRK2_HUMAN	Leucine-rich repeat serine/threonine-protein kinase 2 (EC 2.7.11.1) (EC 3.6.5.-) (Dardarin)	LRRK2 PARK8	Homo sapiens (Human)	2527	LRRK2
Q5SSJ5	reviewed	HP1B3_HUMAN	Heterochromatin protein 1-binding protein 3 (Protein HP1-BP74)	HP1BP3	Homo sapiens (Human)	553	HP1BP3
Q5T9G4	reviewed	ARM12_HUMAN	Armadillo repeat-containing protein 12	ARMC12 C6orf81	Homo sapiens (Human)	340	ARMC12
Q5VWK5	reviewed	IL23R_HUMAN	Interleukin-23 receptor (IL-23 receptor) (IL-23R)	IL23R	Homo sapiens (Human)	629	IL23R
Q5VWQ8	reviewed	DAB2P_HUMAN	Disabled homolog 2-interacting protein (DAB2 interaction protein) (DAB2-interacting protein) (ASK-interacting protein 1) (AIP-1) (DOC-2/DAB-2 interactive protein)	DAB2IP AF9Q34 AIP1 KIAA1743	Homo sapiens (Human)	1189	DAB2IP
Q5XXA6	reviewed	ANO1_HUMAN	Anoctamin-1 (Discovered on gastrointestinal stromal tumors protein 1) (Oral cancer overexpressed protein 2) (Transmembrane protein 16A) (Tumor-amplified and overexpressed sequence 2)	ANO1 DOG1 ORAOV2 TAOS2 TMEM16A	Homo sapiens (Human)	986	ANO1
Q5ZPR3	reviewed	CD276_HUMAN	CD276 antigen (4Ig-B7-H3) (B7 homolog 3) (B7-H3) (Costimulatory molecule) (CD antigen CD276)	CD276 B7H3 PSEC0249 UNQ309/PRO352	Homo sapiens (Human)	534	CD276
Q63HN8	reviewed	RN213_HUMAN	E3 ubiquitin-protein ligase RNF213 (EC 2.3.2.27) (EC 3.6.4.-) (ALK lymphoma oligomerization partner on chromosome 17) (E3 ubiquitin-lipopolysaccharide ligase RNF213) (EC 2.3.2.-) (Mysterin) (RING finger protein 213)	RNF213 ALO17 C17orf27 KIAA1554 KIAA1618 MYSTR	Homo sapiens (Human)	5207	RNF213
Q66K89	reviewed	E4F1_HUMAN	Transcription factor E4F1 (EC 2.3.2.27) (E4F transcription factor 1) (Putative E3 ubiquitin-protein ligase E4F1) (RING-type E3 ubiquitin transferase E4F1) (Transcription factor E4F) (p120E4F) (p50E4F)	E4F1 E4F	Homo sapiens (Human)	784	E4F1
Q687X5	reviewed	STEA4_HUMAN	Metalloreductase STEAP4 (EC 1.16.1.9) (Six-transmembrane epithelial antigen of prostate 4) (SixTransMembrane protein of prostate 2) (Tumor necrosis factor, alpha-induced protein 9)	STEAP4 STAMP2 TNFAIP9	Homo sapiens (Human)	459	STEAP4
Q68CZ2	reviewed	TENS3_HUMAN	Tensin-3 (EC 3.1.3.-) (Tensin-like SH2 domain-containing protein 1) (Tumor endothelial marker 6)	TNS3 TEM6 TENS1 TPP	Homo sapiens (Human)	1445	TNS3
Q68DV7	reviewed	RNF43_HUMAN	E3 ubiquitin-protein ligase RNF43 (EC 2.3.2.27) (RING finger protein 43) (RING-type E3 ubiquitin transferase RNF43)	RNF43	Homo sapiens (Human)	783	RNF43
Q693B1	reviewed	KCD11_HUMAN	BTB/POZ domain-containing protein KCTD11 (KCASH1 protein) (Potassium channel tetramerization domain-containing protein 11) (RING-type E3 ubiquitin transferase subunit KCTD11)	KCTD11 C17orf36 REN	Homo sapiens (Human)	232	KCTD11
Q6AI39	reviewed	BICRL_HUMAN	BRD4-interacting chromatin-remodeling complex-associated protein-like (Glioma tumor suppressor candidate region gene 1 protein-like)	BICRAL GLTSCR1L KIAA0240	Homo sapiens (Human)	1079	BICRAL
Q6DJT9	reviewed	PLAG1_HUMAN	Zinc finger protein PLAG1 (Pleiomorphic adenoma gene 1 protein)	PLAG1	Homo sapiens (Human)	500	PLAG1
Q6FHJ7	reviewed	SFRP4_HUMAN	Secreted frizzled-related protein 4 (sFRP-4) (Frizzled protein, human endometrium) (FrpHE)	SFRP4 FRPHE	Homo sapiens (Human)	346	SFRP4
Q6N021	reviewed	TET2_HUMAN	Methylcytosine dioxygenase TET2 (EC 1.14.11.80)	TET2 KIAA1546 Nbla00191	Homo sapiens (Human)	2002	TET2
Q6P0Q8	reviewed	MAST2_HUMAN	Microtubule-associated serine/threonine-protein kinase 2 (EC 2.7.11.1)	MAST2 KIAA0807 MAST205	Homo sapiens (Human)	1798	MAST2
Q6P1J9	reviewed	CDC73_HUMAN	Parafibromin (Cell division cycle protein 73 homolog) (Hyperparathyroidism 2 protein)	CDC73 C1orf28 HRPT2	Homo sapiens (Human)	531	CDC73
Q6QNY1	reviewed	BL1S2_HUMAN	Biogenesis of lysosome-related organelles complex 1 subunit 2 (BLOC-1 subunit 2) (Centrosome-associated protein)	BLOC1S2 BLOS2 CEAP	Homo sapiens (Human)	142	BLOC1S2
Q6R6M4	reviewed	U17L2_HUMAN	Ubiquitin carboxyl-terminal hydrolase 17 (USP17) (EC 3.4.19.12) (Deubiquitinating enzyme 17-like protein 2) (Deubiquitinating protein 3) (DUB-3) (Ubiquitin carboxyl-terminal hydrolase 17-like protein 2) (Ubiquitin thioesterase 17-like protein 2) (Ubiquitin-specific-processing protease 17-like protein 2)	USP17L2 DUB3 USP17 USP17H USP17I USP17J USP17K USP17L USP17M	Homo sapiens (Human)	530	USP17L2	USP17M
Q6S5L8	reviewed	SHC4_HUMAN	SHC-transforming protein 4 (Rai-like protein) (RaLP) (SHC-transforming protein D) (hShcD) (Src homology 2 domain-containing-transforming protein C4) (SH2 domain protein C4)	SHC4 SHCD UNQ6438/PRO21364	Homo sapiens (Human)	630	SHC4
Q6STE5	reviewed	SMRD3_HUMAN	SWI/SNF-related matrix-associated actin-dependent regulator of chromatin subfamily D member 3 (60 kDa BRG-1/Brm-associated factor subunit C) (BRG1-associated factor 60C) (BAF60C)	SMARCD3 BAF60C	Homo sapiens (Human)	483	SMARCD3
Q6UW56	reviewed	ARAID_HUMAN	All-trans retinoic acid-induced differentiation factor (Apoptosis-related protein 3) (APR-3) (p18)	ATRAID APR3 C2orf28 HSPC013 UNQ214/PRO240	Homo sapiens (Human)	229	ATRAID
Q6UWK7	reviewed	GP15L_HUMAN	Protein GPR15LG (Antimicrobial peptide with 57 amino acid residues) (AP-57) (Antimicrobial peptide-57) (Colon-derived SUSD2 binding factor) (CSBF) (Protein GPR15 ligand) (Protein GPR15L) (Secreted protein C10orf99)	GPR15LG C10orf99 GPR15L UNQ1833/PRO3446	Homo sapiens (Human)	81	GPR15LG
Q6UX06	reviewed	OLFM4_HUMAN	Olfactomedin-4 (OLM4) (Antiapoptotic protein GW112) (G-CSF-stimulated clone 1 protein) (hGC-1) (hOLfD)	OLFM4 GW112 UNQ362/PRO698	Homo sapiens (Human)	510	OLFM4
Q6UXG2	reviewed	ELAP1_HUMAN	Endosome/lysosome-associated apoptosis and autophagy regulator 1 (Estrogen-induced gene 121 protein)	ELAPOR1 EIG121 KIAA1324 UNQ2426/PRO4985	Homo sapiens (Human)	1013	ELAPOR1
Q6V0I7	reviewed	FAT4_HUMAN	Protocadherin Fat 4 (hFat4) (Cadherin family member 14) (FAT tumor suppressor homolog 4) (Fat-like cadherin protein FAT-J)	FAT4 CDHF14 FATJ Nbla00548	Homo sapiens (Human)	4981	FAT4
Q6VEQ5	reviewed	WASH2_HUMAN	WAS protein family homolog 2 (CXYorf1-like protein on chromosome 2) (Protein FAM39B)	WASH2P FAM39B	Homo sapiens (Human)	465	WASH2P
Q6ZVD8	reviewed	PHLP2_HUMAN	PH domain leucine-rich repeat-containing protein phosphatase 2 (EC 3.1.3.16) (PH domain leucine-rich repeat-containing protein phosphatase-like) (PHLPP-like)	PHLPP2 KIAA0931 PHLPPL	Homo sapiens (Human)	1323	PHLPP2
Q7L9L4	reviewed	MOB1B_HUMAN	MOB kinase activator 1B (Mob1 homolog 1A) (Mob1A) (Mob1B) (Mps one binder kinase activator-like 1A)	MOB1B MOB4A MOBKL1A	Homo sapiens (Human)	216	MOB1B
Q7RTR2	reviewed	NLRC3_HUMAN	NLR family CARD domain-containing protein 3 (CARD15-like protein) (Caterpiller protein 16.2) (CLR16.2) (NACHT, LRR and CARD domains-containing protein 3) (Nucleotide-binding oligomerization domain protein 3)	NLRC3 NOD3	Homo sapiens (Human)	1065	NLRC3
Q7Z2X4	reviewed	PCLI1_HUMAN	PTB-containing, cubilin and LRP1-interacting protein (P-CLI1) (Phosphotyrosine interaction domain-containing protein 1) (Protein NYGGF4)	PID1 NYGGF4 PCLI1 HMFN2073	Homo sapiens (Human)	250	PID1
Q7Z6Z7	reviewed	HUWE1_HUMAN	E3 ubiquitin-protein ligase HUWE1 (EC 2.3.2.26) (ARF-binding protein 1) (ARF-BP1) (HECT, UBA and WWE domain-containing protein 1) (HECT-type E3 ubiquitin transferase HUWE1) (Homologous to E6AP carboxyl terminus homologous protein 9) (HectH9) (Large structure of UREB1) (LASU1) (Mcl-1 ubiquitin ligase E3) (Mule) (Upstream regulatory element-binding protein 1) (URE-B1) (URE-binding protein 1)	HUWE1 KIAA0312 KIAA1578 UREB1 HSPC272	Homo sapiens (Human)	4374	HUWE1
Q7Z7D3	reviewed	VTCN1_HUMAN	V-set domain-containing T-cell activation inhibitor 1 (B7 homolog 4) (B7-H4) (B7h.5) (Immune costimulatory protein B7-H4) (Protein B7S1) (T-cell costimulatory molecule B7x)	VTCN1 B7H4 UNQ659/PRO1291	Homo sapiens (Human)	282	VTCN1
Q86TG7	reviewed	PEG10_HUMAN	Retrotransposon-derived protein PEG10 (Embryonal carcinoma differentiation-regulated protein) (Mammalian retrotransposon-derived protein 2) (Myelin expression factor 3-like protein 1) (MEF3-like protein 1) (Paternally expressed gene 10 protein) (Retrotransposon gag domain-containing protein 3) (Retrotransposon-derived gag-like polyprotein) (Ty3/Gypsy-like protein)	PEG10 EDR KIAA1051e MAR2 MART2 MEF3L1 RGAG3	Homo sapiens (Human)	708	PEG10
Q86U86	reviewed	PB1_HUMAN	Protein polybromo-1 (hPB1) (BRG1-associated factor 180) (BAF180) (Polybromo-1D)	PBRM1 BAF180 PB1	Homo sapiens (Human)	1689	PBRM1
Q86UD0	reviewed	SAPC2_HUMAN	Suppressor APC domain-containing protein 2 (Tumor specificity and mitosis phase-dependent expression protein) (TS/MDEP) (p42.3)	SAPCD2 C9orf140	Homo sapiens (Human)	394	SAPCD2
Q86UL8	reviewed	MAGI2_HUMAN	Membrane-associated guanylate kinase, WW and PDZ domain-containing protein 2 (Atrophin-1-interacting protein 1) (AIP-1) (Atrophin-1-interacting protein A) (Membrane-associated guanylate kinase inverted 2) (MAGI-2)	MAGI2 ACVRINP1 AIP1 KIAA0705	Homo sapiens (Human)	1455	MAGI2
Q86UY5	reviewed	FA83A_HUMAN	Protein FAM83A (Tumor antigen BJ-TSA-9) (Tumor-specific gene expressed in prostate protein)	FAM83A TSGP	Homo sapiens (Human)	434	FAM83A
Q86Y37	reviewed	CACL1_HUMAN	CDK2-associated and cullin domain-containing protein 1 (Cdk-associated cullin 1)	CACUL1 C10orf46 CAC1	Homo sapiens (Human)	369	CACUL1
Q86YC2	reviewed	PALB2_HUMAN	Partner and localizer of BRCA2	PALB2 FANCN	Homo sapiens (Human)	1186	PALB2
Q86YD1	reviewed	PTOV1_HUMAN	Prostate tumor-overexpressed gene 1 protein (PTOV-1) (Activator interaction domain-containing protein 2)	PTOV1 ACID2 PP642 UNQ6127/PRO20092	Homo sapiens (Human)	416	PTOV1
Q86YL7	reviewed	PDPN_HUMAN	Podoplanin (Aggrus) (Glycoprotein 36) (Gp36) (PA2.26 antigen) (T1-alpha) (T1A) [Cleaved into: 29kDa cytosolic podoplanin intracellular domain (PICD)]	PDPN GP36 PSEC0003 PSEC0025	Homo sapiens (Human)	162	PDPN
Q86Z02	reviewed	HIPK1_HUMAN	Homeodomain-interacting protein kinase 1 (EC 2.7.11.1) (Nuclear body-associated kinase 2)	HIPK1 KIAA0630 MYAK NBAK2	Homo sapiens (Human)	1210	HIPK1
Q86Z23	reviewed	C1QL4_HUMAN	Complement C1q-like protein 4 (C1q and tumor necrosis factor-related protein 11) (C1q/TNF-related protein 11)	C1QL4 CTRP11	Homo sapiens (Human)	238	C1QL4
Q8IUC6	reviewed	TCAM1_HUMAN	TIR domain-containing adapter molecule 1 (TICAM-1) (Proline-rich, vinculin and TIR domain-containing protein B) (Putative NF-kappa-B-activating protein 502H) (Toll-interleukin-1 receptor domain-containing adapter protein inducing interferon beta) (MyD88-3) (TIR domain-containing adapter protein inducing IFN-beta)	TICAM1 PRVTIRB TRIF	Homo sapiens (Human)	712	TICAM1
Q8IX03	reviewed	KIBRA_HUMAN	Protein KIBRA (HBeAg-binding protein 3) (Kidney and brain protein) (KIBRA) (WW domain-containing protein 1)	WWC1 KIAA0869	Homo sapiens (Human)	1113	WWC1
Q8IXJ6	reviewed	SIR2_HUMAN	NAD-dependent protein deacetylase sirtuin-2 (EC 2.3.1.286) (NAD-dependent protein defatty-acylase sirtuin-2) (EC 2.3.1.-) (Regulatory protein SIR2 homolog 2) (SIR2-like protein 2)	SIRT2 SIR2L SIR2L2	Homo sapiens (Human)	389	SIRT2
Q8IYB7	reviewed	DI3L2_HUMAN	DIS3-like exonuclease 2 (hDIS3L2) (EC 3.1.13.-)	DIS3L2 FAM6A	Homo sapiens (Human)	885	DIS3L2
Q8N474	reviewed	SFRP1_HUMAN	Secreted frizzled-related protein 1 (FRP-1) (sFRP-1) (Secreted apoptosis-related protein 2) (SARP-2)	SFRP1 FRP FRP1 SARP2	Homo sapiens (Human)	314	SFRP1
Q8N5A5	reviewed	ZGPAT_HUMAN	Zinc finger CCCH-type with G patch domain-containing protein (G patch domain-containing protein 6) (Zinc finger CCCH domain-containing protein 9) (Zinc finger and G patch domain-containing protein)	ZGPAT GPATC6 GPATCH6 KIAA1847 ZC3H9 ZC3HDC9 ZIP	Homo sapiens (Human)	531	ZGPAT
Q8N668	reviewed	COMD1_HUMAN	COMM domain-containing protein 1 (Protein Murr1)	COMMD1 C2orf5 MURR1	Homo sapiens (Human)	190	COMMD1
Q8N6R0	reviewed	EFNMT_HUMAN	eEF1A lysine and N-terminal methyltransferase (eEF1A-KNMT) (Methyltransferase-like protein 13) [Includes: eEF1A lysine methyltransferase (EC 2.1.1.-); eEF1A N-terminal methyltransferase (EC 2.1.1.-)]	METTL13 EEF1AKNMT FEAT KIAA0859 CGI-01	Homo sapiens (Human)	699	METTL13
Q8N6T7	reviewed	SIR6_HUMAN	NAD-dependent protein deacylase sirtuin-6 (EC 2.3.1.-) (NAD-dependent protein deacetylase sirtuin-6) (EC 2.3.1.286) (Protein mono-ADP-ribosyltransferase sirtuin-6) (EC 2.4.2.-) (Regulatory protein SIR2 homolog 6) (hSIRT6) (SIR2-like protein 6)	SIRT6 SIR2L6	Homo sapiens (Human)	355	SIRT6
Q8N726	reviewed	ARF_HUMAN	Tumor suppressor ARF (Alternative reading frame) (ARF) (Cyclin-dependent kinase inhibitor 2A) (p14ARF)	CDKN2A CDKN2 MLM	Homo sapiens (Human)	132	CDKN2A
Q8NEV1	reviewed	CSK23_HUMAN	Casein kinase II subunit alpha 3 (CK II alpha 3) (EC 2.7.11.1) (Casein kinase II alpha 1 polypeptide pseudogene)	CSNK2A3 CSNK2A1P	Homo sapiens (Human)	391	CSNK2A3
Q8NF50	reviewed	DOCK8_HUMAN	Dedicator of cytokinesis protein 8	DOCK8	Homo sapiens (Human)	2099	DOCK8
Q8NFG4	reviewed	FLCN_HUMAN	Folliculin (BHD skin lesion fibrofolliculoma protein) (Birt-Hogg-Dube syndrome protein)	FLCN BHD	Homo sapiens (Human)	579	FLCN
Q8NFZ8	reviewed	CADM4_HUMAN	Cell adhesion molecule 4 (Immunoglobulin superfamily member 4C) (IgSF4C) (Nectin-like protein 4) (NECL-4) (TSLC1-like protein 2)	CADM4 IGSF4C NECL4 TSLL2	Homo sapiens (Human)	388	CADM4
Q8NHJ6	reviewed	LIRB4_HUMAN	Leukocyte immunoglobulin-like receptor subfamily B member 4 (B4) (CD85 antigen-like family member K) (Immunoglobulin-like transcript 3) (ILT-3) (Leukocyte immunoglobulin-like receptor 5) (LIR-5) (Monocyte inhibitory receptor HM18) (CD antigen CD85k)	LILRB4 ILT3 LIR5	Homo sapiens (Human)	448	LILRB4
Q8NHL6	reviewed	LIRB1_HUMAN	Leukocyte immunoglobulin-like receptor subfamily B member 1 (LIR-1) (Leukocyte immunoglobulin-like receptor 1) (CD85 antigen-like family member J) (Immunoglobulin-like transcript 2) (ILT-2) (Monocyte/macrophage immunoglobulin-like receptor 7) (MIR-7) (CD antigen CD85j)	LILRB1 ILT2 LIR1 MIR7	Homo sapiens (Human)	650	LILRB1
Q8TAF3	reviewed	WDR48_HUMAN	WD repeat-containing protein 48 (USP1-associated factor 1) (WD repeat endosomal protein) (p80)	WDR48 KIAA1449 UAF1	Homo sapiens (Human)	677	WDR48
Q8TDI0	reviewed	CHD5_HUMAN	Chromodomain-helicase-DNA-binding protein 5 (CHD-5) (EC 3.6.4.12) (ATP-dependent helicase CHD5)	CHD5 KIAA0444	Homo sapiens (Human)	1954	CHD5
Q8TDN7	reviewed	ACER1_HUMAN	Alkaline ceramidase 1 (AlkCDase 1) (Alkaline CDase 1) (EC 3.5.1.-) (EC 3.5.1.23) (Acylsphingosine deacylase 3) (N-acylsphingosine amidohydrolase 3)	ACER1 ASAH3	Homo sapiens (Human)	264	ACER1
Q8TDQ0	reviewed	HAVR2_HUMAN	Hepatitis A virus cellular receptor 2 (HAVcr-2) (T-cell immunoglobulin and mucin domain-containing protein 3) (TIMD-3) (T-cell immunoglobulin mucin receptor 3) (TIM-3) (T-cell membrane protein 3) (CD antigen CD366)	HAVCR2 TIM3 TIMD3	Homo sapiens (Human)	301	HAVCR2
Q8TDR4	reviewed	TCP1L_HUMAN	T-complex protein 10A homolog 1 (T-complex protein 10A-1) (TCP10A-1) (TCP10-like)	TCP10L PRED77	Homo sapiens (Human)	215	TCP10L
Q8TDY2	reviewed	RBCC1_HUMAN	RB1-inducible coiled-coil protein 1 (FAK family kinase-interacting protein of 200 kDa) (FIP200)	RB1CC1 KIAA0203 RBICC	Homo sapiens (Human)	1594	RB1CC1
Q8WU17	reviewed	RN139_HUMAN	E3 ubiquitin-protein ligase RNF139 (EC 2.3.2.27) (RING finger protein 139) (RING-type E3 ubiquitin transferase RNF139) (Translocation in renal carcinoma on chromosome 8 protein)	RNF139 TRC8	Homo sapiens (Human)	664	RNF139
Q8WU20	reviewed	FRS2_HUMAN	Fibroblast growth factor receptor substrate 2 (FGFR substrate 2) (FGFR-signaling adaptor SNT) (Suc1-associated neurotrophic factor target 1) (SNT-1)	FRS2	Homo sapiens (Human)	508	FRS2
Q8WUJ3	reviewed	CEMIP_HUMAN	Cell migration-inducing and hyaluronan-binding protein (EC 3.2.1.35)	CEMIP KIAA1199	Homo sapiens (Human)	1361	CEMIP
Q8WWW0	reviewed	RASF5_HUMAN	Ras association domain-containing protein 5 (New ras effector 1) (Regulator for cell adhesion and polarization enriched in lymphoid tissues) (RAPL)	RASSF5 NORE1 RAPL	Homo sapiens (Human)	418	RASSF5
Q8WYH8	reviewed	ING5_HUMAN	Inhibitor of growth protein 5 (p28ING5)	ING5	Homo sapiens (Human)	240	ING5
Q92481	reviewed	AP2B_HUMAN	Transcription factor AP-2-beta (AP2-beta) (Activating enhancer-binding protein 2-beta)	TFAP2B	Homo sapiens (Human)	460	TFAP2B
Q92552	reviewed	RT27_HUMAN	28S ribosomal protein S27, mitochondrial (MRP-S27) (S27mt) (Mitochondrial ribosomal protein S27) (Mitochondrial small ribosomal subunit protein mS27)	MRPS27 KIAA0264	Homo sapiens (Human)	414	MRPS27
Q92560	reviewed	BAP1_HUMAN	Ubiquitin carboxyl-terminal hydrolase BAP1 (EC 3.4.19.12) (BRCA1-associated protein 1) (Cerebral protein 6)	BAP1 KIAA0272 hucep-6	Homo sapiens (Human)	729	BAP1
Q92570	reviewed	NR4A3_HUMAN	Nuclear receptor subfamily 4 group A member 3 (Mitogen-induced nuclear orphan receptor) (Neuron-derived orphan receptor 1) (Nuclear hormone receptor NOR-1)	NR4A3 CHN CSMF MINOR NOR1 TEC	Homo sapiens (Human)	626	NR4A3
Q92574	reviewed	TSC1_HUMAN	Hamartin (Tuberous sclerosis 1 protein)	TSC1 KIAA0243 TSC	Homo sapiens (Human)	1164	TSC1
Q92597	reviewed	NDRG1_HUMAN	Protein NDRG1 (Differentiation-related gene 1 protein) (DRG-1) (N-myc downstream-regulated gene 1 protein) (Nickel-specific induction protein Cap43) (Reducing agents and tunicamycin-responsive protein) (RTP) (Rit42)	NDRG1 CAP43 DRG1 RTP	Homo sapiens (Human)	394	NDRG1
Q92692	reviewed	NECT2_HUMAN	Nectin-2 (Herpes virus entry mediator B) (Herpesvirus entry mediator B) (HveB) (Nectin cell adhesion molecule 2) (Poliovirus receptor-related protein 2) (CD antigen CD112)	NECTIN2 HVEB PRR2 PVRL2	Homo sapiens (Human)	538	NECTIN2
Q92737	reviewed	RSLAA_HUMAN	Ras-like protein family member 10A (EC 3.6.5.2) (Ras-like protein RRP22) (Ras-related protein on chromosome 22)	RASL10A RRP22	Homo sapiens (Human)	203	RASL10A
Q92743	reviewed	HTRA1_HUMAN	Serine protease HTRA1 (EC 3.4.21.-) (High-temperature requirement A serine peptidase 1) (L56) (Serine protease 11)	HTRA1 HTRA PRSS11	Homo sapiens (Human)	480	HTRA1
Q92754	reviewed	AP2C_HUMAN	Transcription factor AP-2 gamma (AP2-gamma) (Activating enhancer-binding protein 2 gamma) (Transcription factor ERF-1)	TFAP2C	Homo sapiens (Human)	450	TFAP2C
Q92769	reviewed	HDAC2_HUMAN	Histone deacetylase 2 (HD2) (EC 3.5.1.98) (Protein deacylase HDAC2) (EC 3.5.1.-)	HDAC2	Homo sapiens (Human)	488	HDAC2
Q92796	reviewed	DLG3_HUMAN	Disks large homolog 3 (Neuroendocrine-DLG) (Synapse-associated protein 102) (SAP-102) (SAP102) (XLMR)	DLG3 KIAA1232	Homo sapiens (Human)	817	DLG3
Q92819	reviewed	HYAS2_HUMAN	Hyaluronan synthase 2 (EC 2.4.1.212) (Hyaluronate synthase 2) (Hyaluronic acid synthase 2) (HA synthase 2)	HAS2	Homo sapiens (Human)	552	HAS2
Q92830	reviewed	KAT2A_HUMAN	Histone acetyltransferase KAT2A (EC 2.3.1.48) (General control of amino acid synthesis protein 5-like 2) (Histone acetyltransferase GCN5) (hGCN5) (Histone glutaryltransferase KAT2A) (EC 2.3.1.-) (Histone succinyltransferase KAT2A) (EC 2.3.1.-) (Lysine acetyltransferase 2A) (STAF97)	KAT2A GCN5 GCN5L2	Homo sapiens (Human)	837	KAT2A
Q92831	reviewed	KAT2B_HUMAN	Histone acetyltransferase KAT2B (EC 2.3.1.48) (Histone acetyltransferase PCAF) (Histone acetylase PCAF) (Lysine acetyltransferase 2B) (P300/CBP-associated factor) (P/CAF) (Spermidine acetyltransferase KAT2B) (EC 2.3.1.57)	KAT2B PCAF	Homo sapiens (Human)	832	KAT2B
Q92841	reviewed	DDX17_HUMAN	Probable ATP-dependent RNA helicase DDX17 (EC 3.6.4.13) (DEAD box protein 17) (DEAD box protein p72) (DEAD box protein p82) (RNA-dependent helicase p72)	DDX17	Homo sapiens (Human)	729	DDX17
Q92847	reviewed	GHSR_HUMAN	Growth hormone secretagogue receptor type 1 (GHS-R) (GH-releasing peptide receptor) (GHRP) (Ghrelin receptor)	GHSR	Homo sapiens (Human)	366	GHSR
Q92922	reviewed	SMRC1_HUMAN	SWI/SNF complex subunit SMARCC1 (BRG1-associated factor 155) (BAF155) (SWI/SNF complex 155 kDa subunit) (SWI/SNF-related matrix-associated actin-dependent regulator of chromatin subfamily C member 1)	SMARCC1 BAF155	Homo sapiens (Human)	1105	SMARCC1
Q92934	reviewed	BAD_HUMAN	Bcl2-associated agonist of cell death (BAD) (Bcl-2-binding component 6) (Bcl-2-like protein 8) (Bcl2-L-8) (Bcl-xL/Bcl-2-associated death promoter) (Bcl2 antagonist of cell death)	BAD BBC6 BCL2L8	Homo sapiens (Human)	168	BAD
Q92956	reviewed	TNR14_HUMAN	Tumor necrosis factor receptor superfamily member 14 (Herpes virus entry mediator A) (Herpesvirus entry mediator A) (HveA) (Tumor necrosis factor receptor-like 2) (TR2) (CD antigen CD270)	TNFRSF14 HVEA HVEM UNQ329/PRO509	Homo sapiens (Human)	283	TNFRSF14
Q92974	reviewed	ARHG2_HUMAN	Rho guanine nucleotide exchange factor 2 (Guanine nucleotide exchange factor H1) (GEF-H1) (Microtubule-regulated Rho-GEF) (Proliferating cell nucleolar antigen p40)	ARHGEF2 KIAA0651 LFP40	Homo sapiens (Human)	986	ARHGEF2
Q93033	reviewed	IGSF2_HUMAN	Immunoglobulin superfamily member 2 (IgSF2) (Cell surface glycoprotein V7) (Glu-Trp-Ile EWI motif-containing protein 101) (EWI-101) (CD antigen CD101)	CD101 EWI101 IGSF2 V7	Homo sapiens (Human)	1021	CD101
Q93077	reviewed	H2A1C_HUMAN	Histone H2A type 1-C (H2A-clustered histone 6) (Histone H2A/l)	H2AC6 H2AFL HIST1H2AC	Homo sapiens (Human)	130	H2AC6
Q93096	reviewed	TP4A1_HUMAN	Protein tyrosine phosphatase type IVA 1 (EC 3.1.3.48) (PTP(CAAXI)) (Protein-tyrosine phosphatase 4a1) (Protein-tyrosine phosphatase of regenerating liver 1) (PRL-1)	PTP4A1 PRL1 PTPCAAX1	Homo sapiens (Human)	173	PTP4A1
Q969H0	reviewed	FBXW7_HUMAN	F-box/WD repeat-containing protein 7 (Archipelago homolog) (hAgo) (F-box and WD-40 domain-containing protein 7) (F-box protein FBX30) (SEL-10) (hCdc4)	FBXW7 FBW7 FBX30 SEL10	Homo sapiens (Human)	707	FBXW7
Q969W9	reviewed	PMEPA_HUMAN	Protein TMEPAI (Prostate transmembrane protein androgen induced 1) (Solid tumor-associated 1 protein) (Transmembrane prostate androgen-induced protein)	PMEPA1 STAG1 TMEPAI	Homo sapiens (Human)	287	PMEPA1
Q96A25	reviewed	T106A_HUMAN	Transmembrane protein 106A	TMEM106A	Homo sapiens (Human)	262	TMEM106A
Q96A56	reviewed	T53I1_HUMAN	Tumor protein p53-inducible nuclear protein 1 (Stress-induced protein) (p53-dependent damage-inducible nuclear protein 1) (p53DINP1)	TP53INP1 P53DINP1 SIP	Homo sapiens (Human)	240	TP53INP1
Q96AC1	reviewed	FERM2_HUMAN	Fermitin family homolog 2 (Kindlin-2) (Mitogen-inducible gene 2 protein) (MIG-2) (Pleckstrin homology domain-containing family C member 1) (PH domain-containing family C member 1)	FERMT2 KIND2 MIG2 PLEKHC1	Homo sapiens (Human)	680	FERMT2
Q96B01	reviewed	R51A1_HUMAN	RAD51-associated protein 1 (HsRAD51AP1) (RAD51-interacting protein)	RAD51AP1 PIR51	Homo sapiens (Human)	352	RAD51AP1
Q96BK5	reviewed	PINX1_HUMAN	PIN2/TERF1-interacting telomerase inhibitor 1 (Liver-related putative tumor suppressor) (Pin2-interacting protein X1) (Protein 67-11-3) (TRF1-interacting protein 1)	PINX1 LPTL LPTS	Homo sapiens (Human)	328	PINX1
Q96BM1	reviewed	ANKR9_HUMAN	Ankyrin repeat domain-containing protein 9	ANKRD9	Homo sapiens (Human)	317	ANKRD9
Q96CA5	reviewed	BIRC7_HUMAN	Baculoviral IAP repeat-containing protein 7 (EC 2.3.2.27) (Kidney inhibitor of apoptosis protein) (KIAP) (Livin) (Melanoma inhibitor of apoptosis protein) (ML-IAP) (RING finger protein 50) (RING-type E3 ubiquitin transferase BIRC7) [Cleaved into: Baculoviral IAP repeat-containing protein 7 30kDa subunit (Truncated livin) (p30-Livin) (tLivin)]	BIRC7 KIAP LIVIN MLIAP RNF50 UNQ5800/PRO19607/PRO21344	Homo sapiens (Human)	298	BIRC7
Q96CC6	reviewed	RHDF1_HUMAN	Inactive rhomboid protein 1 (iRhom1) (Epidermal growth factor receptor-related protein) (Rhomboid 5 homolog 1) (Rhomboid family member 1) (p100hRho)	RHBDF1 C16orf8 DIST1 IRHOM1	Homo sapiens (Human)	855	RHBDF1
Q96CJ1	reviewed	EAF2_HUMAN	ELL-associated factor 2 (Testosterone-regulated apoptosis inducer and tumor suppressor protein)	EAF2 TRAITS BM-040	Homo sapiens (Human)	260	EAF2
Q96CV9	reviewed	OPTN_HUMAN	Optineurin (E3-14.7K-interacting protein) (FIP-2) (Huntingtin yeast partner L) (Huntingtin-interacting protein 7) (HIP-7) (Huntingtin-interacting protein L) (NEMO-related protein) (Optic neuropathy-inducing protein) (Transcription factor IIIA-interacting protein) (TFIIIA-IntP)	OPTN FIP2 GLC1E HIP7 HYPL NRP	Homo sapiens (Human)	577	OPTN
Q96EB6	reviewed	SIR1_HUMAN	NAD-dependent protein deacetylase sirtuin-1 (hSIRT1) (EC 2.3.1.286) (NAD-dependent protein deacylase sirtuin-1) (EC 2.3.1.-) (Regulatory protein SIR2 homolog 1) (SIR2-like protein 1) (hSIR2) [Cleaved into: SirtT1 75 kDa fragment (75SirT1)]	SIRT1 SIR2L1	Homo sapiens (Human)	747	SIRT1
Q96EY1	reviewed	DNJA3_HUMAN	DnaJ homolog subfamily A member 3, mitochondrial (DnaJ protein Tid-1) (hTid-1) (Hepatocellular carcinoma-associated antigen 57) (Tumorous imaginal discs protein Tid56 homolog)	DNAJA3 HCA57 TID1	Homo sapiens (Human)	480	DNAJA3
Q96FA3	reviewed	PELI1_HUMAN	E3 ubiquitin-protein ligase pellino homolog 1 (Pellino-1) (EC 2.3.2.27) (Pellino-related intracellular-signaling molecule) (RING-type E3 ubiquitin transferase pellino homolog 1)	PELI1 PRISM	Homo sapiens (Human)	418	PELI1
Q96FV9	reviewed	THOC1_HUMAN	THO complex subunit 1 (Tho1) (Nuclear matrix protein p84) (p84N5) (hTREX84)	THOC1 HPR1	Homo sapiens (Human)	657	THOC1
Q96G23	reviewed	CERS2_HUMAN	Ceramide synthase 2 (CerS2) (LAG1 longevity assurance homolog 2) (SP260) (Sphingosine N-acyltransferase CERS2) (EC 2.3.1.24) (Tumor metastasis-suppressor gene 1 protein) (Very-long-chain ceramide synthase CERS2) (EC 2.3.1.297)	CERS2 LASS2 TMSG1	Homo sapiens (Human)	380	CERS2
Q96GD4	reviewed	AURKB_HUMAN	Aurora kinase B (EC 2.7.11.1) (Aurora 1) (Aurora- and IPL1-like midbody-associated protein 1) (AIM-1) (Aurora/IPL1-related kinase 2) (ARK-2) (Aurora-related kinase 2) (STK-1) (Serine/threonine-protein kinase 12) (Serine/threonine-protein kinase 5) (Serine/threonine-protein kinase aurora-B)	AURKB AIK2 AIM1 AIRK2 ARK2 STK1 STK12 STK5	Homo sapiens (Human)	344	AURKB
Q96GM5	reviewed	SMRD1_HUMAN	SWI/SNF-related matrix-associated actin-dependent regulator of chromatin subfamily D member 1 (60 kDa BRG-1/Brm-associated factor subunit A) (BRG1-associated factor 60A) (BAF60A) (SWI/SNF complex 60 kDa subunit)	SMARCD1 BAF60A	Homo sapiens (Human)	515	SMARCD1
Q96HF1	reviewed	SFRP2_HUMAN	Secreted frizzled-related protein 2 (FRP-2) (sFRP-2) (Secreted apoptosis-related protein 1) (SARP-1)	SFRP2 FRP2 SARP1 FKSG12 UNQ361/PRO697	Homo sapiens (Human)	295	SFRP2
Q96IZ0	reviewed	PAWR_HUMAN	PRKC apoptosis WT1 regulator protein (Prostate apoptosis response 4 protein) (Par-4)	PAWR PAR4	Homo sapiens (Human)	340	PAWR
Q96JB5	reviewed	CK5P3_HUMAN	CDK5 regulatory subunit-associated protein 3 (CDK5 activator-binding protein C53) (LXXLL/leucine-zipper-containing ARF-binding protein) (Protein HSF-27)	CDK5RAP3 IC53 LZAP MSTP016 OK/SW-cl.114 PP1553	Homo sapiens (Human)	506	CDK5RAP3
Q96KR6	reviewed	F210B_HUMAN	Protein FAM210B, mitochondrial	FAM210B C20orf108 PSEC0265	Homo sapiens (Human)	192	FAM210B
Q96QB1	reviewed	RHG07_HUMAN	Rho GTPase-activating protein 7 (Deleted in liver cancer 1 protein) (DLC-1) (HP protein) (Rho-type GTPase-activating protein 7) (START domain-containing protein 12) (StARD12) (StAR-related lipid transfer protein 12)	DLC1 ARHGAP7 KIAA1723 STARD12	Homo sapiens (Human)	1528	DLC1
Q96RE7	reviewed	NACC1_HUMAN	Nucleus accumbens-associated protein 1 (NAC-1) (BTB/POZ domain-containing protein 14B)	NACC1 BTBD14B NAC1	Homo sapiens (Human)	527	NACC1
Q96RJ3	reviewed	TR13C_HUMAN	Tumor necrosis factor receptor superfamily member 13C (B-cell-activating factor receptor) (BAFF receptor) (BAFF-R) (BLyS receptor 3) (CD antigen CD268)	TNFRSF13C BAFFR BR3	Homo sapiens (Human)	184	TNFRSF13C
Q96RQ9	reviewed	OXLA_HUMAN	L-amino-acid oxidase (LAAO) (LAO) (EC 1.4.3.2) (EC 1.4.3.25) (Interleukin-4-induced protein 1) (IL4-induced protein 1) (hIL4I1) (Protein Fig-1) (hFIG1)	IL4I1 FIG1 UNQ636/PRO1265	Homo sapiens (Human)	567	IL4I1
Q96RU2	reviewed	UBP28_HUMAN	Ubiquitin carboxyl-terminal hydrolase 28 (EC 3.4.19.12) (Deubiquitinating enzyme 28) (Ubiquitin thioesterase 28) (Ubiquitin-specific-processing protease 28)	USP28 KIAA1515	Homo sapiens (Human)	1077	USP28
Q96SB3	reviewed	NEB2_HUMAN	Neurabin-2 (Neurabin-II) (Protein phosphatase 1 regulatory subunit 9B) (Spinophilin)	PPP1R9B PPP1R6	Homo sapiens (Human)	817	PPP1R9B
Q96T37	reviewed	RBM15_HUMAN	RNA-binding protein 15 (One-twenty two protein 1) (RNA-binding motif protein 15)	RBM15 OTT OTT1	Homo sapiens (Human)	977	RBM15
Q96T88	reviewed	UHRF1_HUMAN	E3 ubiquitin-protein ligase UHRF1 (EC 2.3.2.27) (Inverted CCAAT box-binding protein of 90 kDa) (Nuclear protein 95) (Nuclear zinc finger protein Np95) (HuNp95) (hNp95) (RING finger protein 106) (RING-type E3 ubiquitin transferase UHRF1) (Transcription factor ICBP90) (Ubiquitin-like PHD and RING finger domain-containing protein 1) (hUHRF1) (Ubiquitin-like-containing PHD and RING finger domains pro…	UHRF1 ICBP90 NP95 RNF106	Homo sapiens (Human)	793	UHRF1
Q99102	reviewed	MUC4_HUMAN	Mucin-4 (MUC-4) (Ascites sialoglycoprotein) (ASGP) (Pancreatic adenocarcinoma mucin) (Testis mucin) (Tracheobronchial mucin) [Cleaved into: Mucin-4 alpha chain (Ascites sialoglycoprotein 1) (ASGP-1); Mucin-4 beta chain (Ascites sialoglycoprotein 2) (ASGP-2)]	MUC4	Homo sapiens (Human)	5412	MUC4
Q99453	reviewed	PHX2B_HUMAN	Paired mesoderm homeobox protein 2B (Neuroblastoma Phox) (NBPhox) (PHOX2B homeodomain protein) (Paired-like homeobox 2B)	PHOX2B PMX2B	Homo sapiens (Human)	314	PHOX2B
Q99527	reviewed	GPER1_HUMAN	G-protein coupled estrogen receptor 1 (Chemoattractant receptor-like 2) (Flow-induced endothelial G-protein coupled receptor 1) (FEG-1) (G protein-coupled estrogen receptor 1) (G-protein coupled receptor 30) (GPCR-Br) (IL8-related receptor DRY12) (Lymphocyte-derived G-protein coupled receptor) (LYGPR) (Membrane estrogen receptor) (mER)	GPER1 CEPR CMKRL2 DRY12 GPER GPR30	Homo sapiens (Human)	375	GPER1
Q99594	reviewed	TEAD3_HUMAN	Transcriptional enhancer factor TEF-5 (DTEF-1) (TEA domain family member 3) (TEAD-3)	TEAD3 TEAD5 TEF5	Homo sapiens (Human)	435	TEAD3
Q99607	reviewed	ELF4_HUMAN	ETS-related transcription factor Elf-4 (E74-like factor 4) (Myeloid Elf-1-like factor)	ELF4 ELFR MEF	Homo sapiens (Human)	663	ELF4
Q99612	reviewed	KLF6_HUMAN	Krueppel-like factor 6 (B-cell-derived protein 1) (Core promoter element-binding protein) (GC-rich sites-binding factor GBF) (Proto-oncogene BCD1) (Suppressor of tumorigenicity 12 protein) (Transcription factor Zf9)	KLF6 BCD1 COPEB CPBP ST12	Homo sapiens (Human)	283	KLF6
Q99683	reviewed	M3K5_HUMAN	Mitogen-activated protein kinase kinase kinase 5 (EC 2.7.11.25) (Apoptosis signal-regulating kinase 1) (ASK-1) (MAPK/ERK kinase kinase 5) (MEK kinase 5) (MEKK 5)	MAP3K5 ASK1 MAPKKK5 MEKK5	Homo sapiens (Human)	1374	MAP3K5
Q99731	reviewed	CCL19_HUMAN	C-C motif chemokine 19 (Beta-chemokine exodus-3) (CK beta-11) (Epstein-Barr virus-induced molecule 1 ligand chemokine) (EBI1 ligand chemokine) (ELC) (Macrophage inflammatory protein 3 beta) (MIP-3-beta) (Small-inducible cytokine A19)	CCL19 ELC MIP3B SCYA19	Homo sapiens (Human)	98	CCL19
Q99801	reviewed	NKX31_HUMAN	Homeobox protein Nkx-3.1 (Homeobox protein NK-3 homolog A)	NKX3-1 NKX3.1 NKX3A	Homo sapiens (Human)	234	NKX3-1
Q99816	reviewed	TS101_HUMAN	Tumor susceptibility gene 101 protein (ESCRT-I complex subunit TSG101)	TSG101	Homo sapiens (Human)	390	TSG101
Q99828	reviewed	CIB1_HUMAN	Calcium and integrin-binding protein 1 (CIB) (Calcium- and integrin-binding protein) (CIBP) (Calmyrin) (DNA-PKcs-interacting protein) (Kinase-interacting protein) (KIP) (SNK-interacting protein 2-28) (SIP2-28)	CIB1 CIB KIP PRKDCIP	Homo sapiens (Human)	191	CIB1
Q99836	reviewed	MYD88_HUMAN	Myeloid differentiation primary response protein MyD88	MYD88	Homo sapiens (Human)	296	MYD88
Q9BQE9	reviewed	BCL7B_HUMAN	B-cell CLL/lymphoma 7 protein family member B (allergen Hom s 3)	BCL7B	Homo sapiens (Human)	202	BCL7B
Q9BQL6	reviewed	FERM1_HUMAN	Fermitin family homolog 1 (Kindlerin) (Kindlin syndrome protein) (Kindlin-1) (Unc-112-related protein 1)	FERMT1 C20orf42 KIND1 URP1	Homo sapiens (Human)	677	FERMT1
Q9BRT9	reviewed	SLD5_HUMAN	DNA replication complex GINS protein SLD5 (GINS complex subunit 4) [Cleaved into: DNA replication complex GINS protein SLD5, N-terminally processed]	GINS4 SLD5	Homo sapiens (Human)	223	GINS4
Q9BSM1	reviewed	PCGF1_HUMAN	Polycomb group RING finger protein 1 (Nervous system Polycomb-1) (NSPc1) (RING finger protein 68)	PCGF1 NSPC1 RNF68	Homo sapiens (Human)	259	PCGF1
Q9BUZ4	reviewed	TRAF4_HUMAN	TNF receptor-associated factor 4 (EC 2.3.2.27) (Cysteine-rich domain associated with RING and Traf domains protein 1) (Metastatic lymph node gene 62 protein) (MLN 62) (RING finger protein 83)	TRAF4 CART1 MLN62 RNF83	Homo sapiens (Human)	470	TRAF4
Q9BV68	reviewed	RN126_HUMAN	E3 ubiquitin-protein ligase RNF126 (EC 2.3.2.27) (RING finger protein 126)	RNF126	Homo sapiens (Human)	311	RNF126
Q9BVP2	reviewed	GNL3_HUMAN	Guanine nucleotide-binding protein-like 3 (E2-induced gene 3 protein) (Novel nucleolar protein 47) (NNP47) (Nucleolar GTP-binding protein 3) (Nucleostemin)	GNL3 E2IG3 NS	Homo sapiens (Human)	549	GNL3
Q9BVT8	reviewed	TMUB1_HUMAN	Transmembrane and ubiquitin-like domain-containing protein 1 (Dendritic cell-derived ubiquitin-like protein) (DULP) (Hepatocyte odd protein shuttling protein) (Ubiquitin-like protein SB144) [Cleaved into: iHOPS]	TMUB1 C7orf21 DULP HOPS SB144 UNQ763/PRO1555	Homo sapiens (Human)	246	TMUB1
Q9BXL6	reviewed	CAR14_HUMAN	Caspase recruitment domain-containing protein 14 (CARD-containing MAGUK protein 2) (Carma 2)	CARD14 CARMA2	Homo sapiens (Human)	1004	CARD14
Q9BXN2	reviewed	CLC7A_HUMAN	C-type lectin domain family 7 member A (Beta-glucan receptor) (C-type lectin superfamily member 12) (Dendritic cell-associated C-type lectin 1) (DC-associated C-type lectin 1) (Dectin-1) (CD antigen CD369)	CLEC7A BGR CLECSF12 DECTIN1 UNQ539/PRO1082	Homo sapiens (Human)	247	CLEC7A
Q9BY76	reviewed	ANGL4_HUMAN	Angiopoietin-related protein 4 (Angiopoietin-like protein 4) (Hepatic fibrinogen/angiopoietin-related protein) (HFARP) [Cleaved into: ANGPTL4 N-terminal chain; ANGPTL4 C-terminal chain]	ANGPTL4 ARP4 HFARP PGAR PP1158 PSEC0166 UNQ171/PRO197	Homo sapiens (Human)	406	ANGPTL4
Q9BYE9	reviewed	CDHR2_HUMAN	Cadherin-related family member 2 (Protocadherin LKC) (PC-LKC) (Protocadherin-24)	CDHR2 PCDH24 PCLKC	Homo sapiens (Human)	1310	CDHR2
Q9BYF1	reviewed	ACE2_HUMAN	Angiotensin-converting enzyme 2 (EC 3.4.17.23) (Angiotensin-converting enzyme homolog) (ACEH) (Angiotensin-converting enzyme-related carboxypeptidase) (ACE-related carboxypeptidase) (EC 3.4.17.-) (Metalloprotease MPROT15) [Cleaved into: Processed angiotensin-converting enzyme 2]	ACE2 UNQ868/PRO1885	Homo sapiens (Human)	805	ACE2
Q9BZL6	reviewed	KPCD2_HUMAN	Serine/threonine-protein kinase D2 (EC 2.7.11.13) (nPKC-D2)	PRKD2 PKD2 HSPC187	Homo sapiens (Human)	878	PRKD2
Q9BZS1	reviewed	FOXP3_HUMAN	Forkhead box protein P3 (Scurfin) [Cleaved into: Forkhead box protein P3, C-terminally processed; Forkhead box protein P3 41 kDa form]	FOXP3 IPEX JM2	Homo sapiens (Human)	431	FOXP3
Q9C029	reviewed	TRIM7_HUMAN	E3 ubiquitin-protein ligase TRIM7 (EC 2.3.2.27) (Glycogenin-interacting protein) (RING finger protein 90) (Tripartite motif-containing protein 7)	TRIM7 GNIP RNF90	Homo sapiens (Human)	511	TRIM7
Q9C0B1	reviewed	FTO_HUMAN	Alpha-ketoglutarate-dependent dioxygenase FTO (Fat mass and obesity-associated protein) (U6 small nuclear RNA (2'-O-methyladenosine-N(6)-)-demethylase FTO) (EC 1.14.11.-) (U6 small nuclear RNA N(6)-methyladenosine-demethylase FTO) (EC 1.14.11.-) (mRNA (2'-O-methyladenosine-N(6)-)-demethylase FTO) (m6A(m)-demethylase FTO) (EC 1.14.11.-) (mRNA N(6)-methyladenosine demethylase FTO) (EC 1.14.11.53) (…	FTO KIAA1752	Homo sapiens (Human)	505	FTO
Q9C0C7	reviewed	AMRA1_HUMAN	Activating molecule in BECN1-regulated autophagy protein 1 (DDB1- and CUL4-associated factor 3)	AMBRA1 DCAF3 KIAA1736	Homo sapiens (Human)	1298	AMBRA1
Q9C0K0	reviewed	BC11B_HUMAN	B-cell lymphoma/leukemia 11B (BCL-11B) (B-cell CLL/lymphoma 11B) (COUP-TF-interacting protein 2) (Radiation-induced tumor suppressor gene 1 protein) (hRit1)	BCL11B CTIP2 RIT1	Homo sapiens (Human)	894	BCL11B
Q9GZP0	reviewed	PDGFD_HUMAN	Platelet-derived growth factor D (PDGF-D) (Iris-expressed growth factor) (Spinal cord-derived growth factor B) (SCDGF-B) [Cleaved into: Platelet-derived growth factor D, latent form (PDGFD latent form); Platelet-derived growth factor D, receptor-binding form (PDGFD receptor-binding form)]	PDGFD IEGF SCDGFB MSTP036 UNQ1899/PRO4345	Homo sapiens (Human)	370	PDGFD
Q9GZV5	reviewed	WWTR1_HUMAN	WW domain-containing transcription regulator protein 1 (Transcriptional coactivator with PDZ-binding motif)	WWTR1 TAZ	Homo sapiens (Human)	400	WWTR1
Q9GZV9	reviewed	FGF23_HUMAN	Fibroblast growth factor 23 (FGF-23) (Phosphatonin) (Tumor-derived hypophosphatemia-inducing factor) [Cleaved into: Fibroblast growth factor 23 N-terminal peptide; Fibroblast growth factor 23 C-terminal peptide]	FGF23 HYPF UNQ3027/PRO9828	Homo sapiens (Human)	251	FGF23
Q9H0Z9	reviewed	RBM38_HUMAN	RNA-binding protein 38 (CLL-associated antigen KW-5) (HSRNASEB) (RNA-binding motif protein 38) (RNA-binding region-containing protein 1) (ssDNA-binding protein SEB4)	RBM38 RNPC1 SEB4	Homo sapiens (Human)	239	RBM38
Q9H160	reviewed	ING2_HUMAN	Inhibitor of growth protein 2 (Inhibitor of growth 1-like protein) (ING1Lp) (p32) (p33ING2)	ING2 ING1L	Homo sapiens (Human)	280	ING2
Q9H2X6	reviewed	HIPK2_HUMAN	Homeodomain-interacting protein kinase 2 (hHIPk2) (EC 2.7.11.1)	HIPK2	Homo sapiens (Human)	1198	HIPK2
Q9H334	reviewed	FOXP1_HUMAN	Forkhead box protein P1 (Mac-1-regulated forkhead) (MFH)	FOXP1 HSPC215	Homo sapiens (Human)	677	FOXP1
Q9H3D4	reviewed	P63_HUMAN	Tumor protein 63 (p63) (Chronic ulcerative stomatitis protein) (CUSP) (Keratinocyte transcription factor KET) (Transformation-related protein 63) (TP63) (Tumor protein p73-like) (p73L) (p40) (p51)	TP63 KET P63 P73H P73L TP73L	Homo sapiens (Human)	680	TP63
Q9H3M7	reviewed	TXNIP_HUMAN	Thioredoxin-interacting protein (Thioredoxin-binding protein 2) (Vitamin D3 up-regulated protein 1)	TXNIP VDUP1	Homo sapiens (Human)	391	TXNIP
Q9H4B4	reviewed	PLK3_HUMAN	Serine/threonine-protein kinase PLK3 (EC 2.7.11.21) (Cytokine-inducible serine/threonine-protein kinase) (FGF-inducible kinase) (Polo-like kinase 3) (PLK-3) (Proliferation-related kinase)	PLK3 CNK FNK PRK	Homo sapiens (Human)	646	PLK3
Q9H4B6	reviewed	SAV1_HUMAN	Protein salvador homolog 1 (45 kDa WW domain protein) (hWW45)	SAV1 WW45	Homo sapiens (Human)	383	SAV1
Q9H4H8	reviewed	FA83D_HUMAN	Protein FAM83D (Spindle protein CHICA)	FAM83D C20orf129	Homo sapiens (Human)	585	FAM83D
Q9H5V8	reviewed	CDCP1_HUMAN	CUB domain-containing protein 1 (Membrane glycoprotein gp140) (Subtractive immunization M plus HEp3-associated 135 kDa protein) (SIMA135) (Transmembrane and associated with src kinases) (CD antigen CD318)	CDCP1 TRASK UNQ2486/PRO5773	Homo sapiens (Human)	836	CDCP1
Q9H6E4	reviewed	CC134_HUMAN	Coiled-coil domain-containing protein 134	CCDC134	Homo sapiens (Human)	229	CCDC134
Q9H6S0	reviewed	YTDC2_HUMAN	3'-5' RNA helicase YTHDC2 (EC 3.6.4.13) (YTH domain-containing protein 2) (hYTHDC2)	YTHDC2	Homo sapiens (Human)	1430	YTHDC2
Q9H7L9	reviewed	SDS3_HUMAN	Sin3 histone deacetylase corepressor complex component SDS3 (45 kDa Sin3-associated polypeptide) (Suppressor of defective silencing 3 protein homolog)	SUDS3 SAP45 SDS3	Homo sapiens (Human)	328	SUDS3
Q9H7M9	reviewed	VISTA_HUMAN	V-type immunoglobulin domain-containing suppressor of T-cell activation (Platelet receptor Gi24) (Stress-induced secreted protein-1) (Sisp-1) (V-set domain-containing immunoregulatory receptor) (V-set immunoregulatory receptor)	VSIR C10orf54 SISP1 VISTA PP2135 UNQ730/PRO1412	Homo sapiens (Human)	311	VSIR
Q9H7S9	reviewed	ZN703_HUMAN	Zinc finger protein 703 (Zinc finger elbow-related proline domain protein 1)	ZNF703 ZEPPO1 ZPO1	Homo sapiens (Human)	590	ZNF703
Q9H8L6	reviewed	MMRN2_HUMAN	Multimerin-2 (EMILIN-3) (Elastin microfibril interface located protein 3) (Elastin microfibril interfacer 3) (EndoGlyx-1 p125/p140 subunit)	MMRN2 EMILIN3	Homo sapiens (Human)	949	MMRN2
Q9H8M2	reviewed	BRD9_HUMAN	Bromodomain-containing protein 9 (Rhabdomyosarcoma antigen MU-RMS-40.8)	BRD9 UNQ3040/PRO9856	Homo sapiens (Human)	597	BRD9
Q9H8S9	reviewed	MOB1A_HUMAN	MOB kinase activator 1A (Mob1 alpha) (Mob1A) (Mob1 homolog 1B) (Mps one binder kinase activator-like 1B)	MOB1A C2orf6 MOB4B MOBK1B MOBKL1B	Homo sapiens (Human)	216	MOB1A
Q9H8V3	reviewed	ECT2_HUMAN	Protein ECT2 (Epithelial cell-transforming sequence 2 oncogene)	ECT2	Homo sapiens (Human)	914	ECT2
Q9H9Z2	reviewed	LN28A_HUMAN	Protein lin-28 homolog A (Lin-28A) (Zinc finger CCHC domain-containing protein 1)	LIN28A CSDD1 LIN28 ZCCHC1	Homo sapiens (Human)	209	LIN28A
Q9HBE1	reviewed	PATZ1_HUMAN	POZ-, AT hook-, and zinc finger-containing protein 1 (BTB/POZ domain zinc finger transcription factor) (Protein kinase A RI subunit alpha-associated protein) (Zinc finger and BTB domain-containing protein 19) (Zinc finger protein 278) (Zinc finger sarcoma gene protein)	PATZ1 PATZ RIAZ ZBTB19 ZNF278 ZSG	Homo sapiens (Human)	687	PATZ1
Q9HBX8	reviewed	LGR6_HUMAN	Leucine-rich repeat-containing G-protein coupled receptor 6	LGR6 UNQ6427/PRO21331 VTS20631	Homo sapiens (Human)	967	LGR6
Q9HC29	reviewed	NOD2_HUMAN	Nucleotide-binding oligomerization domain-containing protein 2 (Caspase recruitment domain-containing protein 15) (Inflammatory bowel disease protein 1)	NOD2 CARD15 IBD1	Homo sapiens (Human)	1040	NOD2
Q9HC73	reviewed	CRLF2_HUMAN	Cytokine receptor-like factor 2 (Cytokine receptor-like 2) (IL-XR) (Thymic stromal lymphopoietin protein receptor) (TSLP receptor)	CRLF2 CRL2 ILXR TSLPR	Homo sapiens (Human)	371	CRLF2
Q9HCU0	reviewed	CD248_HUMAN	Endosialin (Tumor endothelial marker 1) (CD antigen CD248)	CD248 CD164L1 TEM1	Homo sapiens (Human)	757	CD248
Q9HCX3	reviewed	ZN304_HUMAN	Zinc finger protein 304 (KRAB-containing zinc finger protein)	ZNF304	Homo sapiens (Human)	659	ZNF304
Q9NP31	reviewed	SH22A_HUMAN	SH2 domain-containing protein 2A (SH2 domain-containing adapter protein) (T cell-specific adapter protein) (TSAd) (VEGF receptor-associated protein)	SH2D2A SCAP TSAD VRAP	Homo sapiens (Human)	389	SH2D2A
Q9NP84	reviewed	TNR12_HUMAN	Tumor necrosis factor receptor superfamily member 12A (Fibroblast growth factor-inducible immediate-early response protein 14) (FGF-inducible 14) (Tweak-receptor) (TweakR) (CD antigen CD266)	TNFRSF12A FN14	Homo sapiens (Human)	129	TNFRSF12A
Q9NPC8	reviewed	SIX2_HUMAN	Homeobox protein SIX2 (Sine oculis homeobox homolog 2)	SIX2	Homo sapiens (Human)	291	SIX2
Q9NPF7	reviewed	IL23A_HUMAN	Interleukin-23 subunit alpha (IL-23 subunit alpha) (IL-23-A) (Interleukin-23 subunit p19) (IL-23p19)	IL23A SGRF UNQ2498/PRO5798	Homo sapiens (Human)	189	IL23A
Q9NPH5	reviewed	NOX4_HUMAN	NADPH oxidase 4 (EC 1.6.3.-) (Kidney oxidase-1) (KOX-1) (Kidney superoxide-producing NADPH oxidase) (Renal NAD(P)H-oxidase)	NOX4 RENOX	Homo sapiens (Human)	578	NOX4
Q9NQ30	reviewed	ESM1_HUMAN	Endothelial cell-specific molecule 1 (ESM-1)	ESM1	Homo sapiens (Human)	184	ESM1
Q9NQ76	reviewed	MEPE_HUMAN	Matrix extracellular phosphoglycoprotein (Osteoblast/osteocyte factor 45) (OF45) (Osteoregulin)	MEPE	Homo sapiens (Human)	525	MEPE
Q9NQ88	reviewed	TIGAR_HUMAN	Fructose-2,6-bisphosphatase TIGAR (EC 3.1.3.46) (TP53-induced glycolysis and apoptosis regulator) (TP53-induced glycolysis regulatory phosphatase)	TIGAR C12orf5	Homo sapiens (Human)	270	TIGAR
Q9NQB0	reviewed	TF7L2_HUMAN	Transcription factor 7-like 2 (HMG box transcription factor 4) (T-cell-specific transcription factor 4) (T-cell factor 4) (TCF-4) (hTCF-4)	TCF7L2 TCF4	Homo sapiens (Human)	619	TCF7L2
Q9NQC7	reviewed	CYLD_HUMAN	Ubiquitin carboxyl-terminal hydrolase CYLD (EC 3.4.19.12) (Deubiquitinating enzyme CYLD) (Ubiquitin thioesterase CYLD) (Ubiquitin-specific-processing protease CYLD)	CYLD CYLD1 KIAA0849 HSPC057	Homo sapiens (Human)	956	CYLD
Q9NQG5	reviewed	RPR1B_HUMAN	Regulation of nuclear pre-mRNA domain-containing protein 1B (Cell cycle-related and expression-elevated protein in tumor)	RPRD1B C20orf77 CREPT	Homo sapiens (Human)	326	RPRD1B
Q9NQR1	reviewed	KMT5A_HUMAN	N-lysine methyltransferase KMT5A (EC 2.1.1.-) (H4-K20-HMTase KMT5A) (Histone-lysine N-methyltransferase KMT5A) (EC 2.1.1.361) (Lysine N-methyltransferase 5A) (Lysine-specific methylase 5A) (PR/SET domain-containing protein 07) (PR-Set7) (PR/SET07) (SET domain-containing protein 8)	KMT5A PRSET7 SET07 SET8 SETD8	Homo sapiens (Human)	393	KMT5A
Q9NR71	reviewed	ASAH2_HUMAN	Neutral ceramidase (N-CDase) (NCDase) (EC 3.5.1.-) (EC 3.5.1.23) (Acylsphingosine deacylase 2) (BCDase) (LCDase) (hCD) (N-acylsphingosine amidohydrolase 2) (Non-lysosomal ceramidase) [Cleaved into: Neutral ceramidase soluble form]	ASAH2 HNAC1	Homo sapiens (Human)	780	ASAH2
Q9NR96	reviewed	TLR9_HUMAN	Toll-like receptor 9 (CD antigen CD289)	TLR9 UNQ5798/PRO19605	Homo sapiens (Human)	1032	TLR9
Q9NRA0	reviewed	SPHK2_HUMAN	Sphingosine kinase 2 (SK 2) (SPK 2) (EC 2.7.1.91)	SPHK2 SK2	Homo sapiens (Human)	654	SPHK2
Q9NRA1	reviewed	PDGFC_HUMAN	Platelet-derived growth factor C (PDGF-C) (Fallotein) (Spinal cord-derived growth factor) (SCDGF) (VEGF-E) [Cleaved into: Platelet-derived growth factor C, latent form (PDGFC latent form); Platelet-derived growth factor C, receptor-binding form (PDGFC receptor-binding form)]	PDGFC SCDGF UNQ174/PRO200	Homo sapiens (Human)	345	PDGFC
Q9NRG4	reviewed	SMYD2_HUMAN	N-lysine methyltransferase SMYD2 (EC 2.1.1.-) (HSKM-B) (Histone methyltransferase SMYD2) (EC 2.1.1.354) (Lysine N-methyltransferase 3C) (SET and MYND domain-containing protein 2)	SMYD2 KMT3C	Homo sapiens (Human)	433	SMYD2
Q9NRM7	reviewed	LATS2_HUMAN	Serine/threonine-protein kinase LATS2 (EC 2.7.11.1) (Kinase phosphorylated during mitosis protein) (Large tumor suppressor homolog 2) (Serine/threonine-protein kinase kpm) (Warts-like kinase)	LATS2 KPM	Homo sapiens (Human)	1088	LATS2
Q9NRZ9	reviewed	HELLS_HUMAN	Lymphoid-specific helicase (EC 3.6.4.-) (Proliferation-associated SNF2-like protein) (SWI/SNF2-related matrix-associated actin-dependent regulator of chromatin subfamily A member 6)	HELLS PASG SMARCA6 Nbla10143	Homo sapiens (Human)	838	HELLS
Q9NS23	reviewed	RASF1_HUMAN	Ras association domain-containing protein 1	RASSF1 RDA32	Homo sapiens (Human)	344	RASSF1
Q9NS56	reviewed	TOPRS_HUMAN	E3 ubiquitin-protein ligase Topors (EC 2.3.2.27) (RING-type E3 ubiquitin transferase Topors) (SUMO1-protein E3 ligase Topors) (Topoisomerase I-binding RING finger protein) (Topoisomerase I-binding arginine/serine-rich protein) (Tumor suppressor p53-binding protein 3) (p53-binding protein 3) (p53BP3)	TOPORS LUN TP53BPL	Homo sapiens (Human)	1045	TOPORS
Q9NVD3	reviewed	SETD4_HUMAN	SET domain-containing protein 4 (EC 2.1.1.-) (EC 2.1.1.364)	SETD4 C21orf18 C21orf27	Homo sapiens (Human)	440	SETD4
Q9NWZ3	reviewed	IRAK4_HUMAN	Interleukin-1 receptor-associated kinase 4 (IRAK-4) (EC 2.7.11.1) (Renal carcinoma antigen NY-REN-64)	IRAK4	Homo sapiens (Human)	460	IRAK4
Q9NX09	reviewed	DDIT4_HUMAN	DNA damage-inducible transcript 4 protein (HIF-1 responsive protein RTP801) (Protein regulated in development and DNA damage response 1) (REDD-1)	DDIT4 REDD1 RTP801	Homo sapiens (Human)	232	DDIT4
Q9NXV6	reviewed	CARF_HUMAN	CDKN2A-interacting protein (Collaborator of ARF)	CDKN2AIP CARF	Homo sapiens (Human)	580	CDKN2AIP
Q9NY59	reviewed	NSMA2_HUMAN	Sphingomyelin phosphodiesterase 3 (EC 3.1.4.12) (Neutral sphingomyelinase 2) (nSMase-2) (nSMase2) (Neutral sphingomyelinase II)	SMPD3	Homo sapiens (Human)	655	SMPD3
Q9NY93	reviewed	DDX56_HUMAN	Probable ATP-dependent RNA helicase DDX56 (EC 3.6.4.13) (ATP-dependent 61 kDa nucleolar RNA helicase) (DEAD box protein 21) (DEAD box protein 56)	DDX56 DDX21 NOH61	Homo sapiens (Human)	547	DDX56
Q9NYA1	reviewed	SPHK1_HUMAN	Sphingosine kinase 1 (SK 1) (SPK 1) (EC 2.7.1.91) (Acetyltransferase SPHK1) (EC 2.3.1.-)	SPHK1 SK1 SPHK SPK	Homo sapiens (Human)	384	SPHK1
Q9NYY3	reviewed	PLK2_HUMAN	Serine/threonine-protein kinase PLK2 (EC 2.7.11.21) (Polo-like kinase 2) (PLK-2) (hPlk2) (Serine/threonine-protein kinase SNK) (hSNK) (Serum-inducible kinase)	PLK2 SNK	Homo sapiens (Human)	685	PLK2
Q9NZC2	reviewed	TREM2_HUMAN	Triggering receptor expressed on myeloid cells 2 (TREM-2) (Triggering receptor expressed on monocytes 2)	TREM2	Homo sapiens (Human)	230	TREM2
Q9NZC4	reviewed	EHF_HUMAN	ETS homologous factor (hEHF) (ETS domain-containing transcription factor) (Epithelium-specific Ets transcription factor 3) (ESE-3)	EHF ESE3 ESE3B ESEJ	Homo sapiens (Human)	300	EHF
Q9NZI8	reviewed	IF2B1_HUMAN	Insulin-like growth factor 2 mRNA-binding protein 1 (IGF2 mRNA-binding protein 1) (IMP-1) (IMP1) (Coding region determinant-binding protein) (CRD-BP) (IGF-II mRNA-binding protein 1) (VICKZ family member 1) (Zipcode-binding protein 1) (ZBP-1)	IGF2BP1 CRDBP VICKZ1 ZBP1	Homo sapiens (Human)	577	IGF2BP1
Q9NZM4	reviewed	BICRA_HUMAN	BRD4-interacting chromatin-remodeling complex-associated protein (Glioma tumor suppressor candidate region gene 1 protein)	BICRA GLTSCR1	Homo sapiens (Human)	1560	BICRA
Q9NZM5	reviewed	NOP53_HUMAN	Ribosome biogenesis protein NOP53 (Glioma tumor suppressor candidate region gene 2 protein) (Protein interacting with carboxyl terminus 1) (PICT-1) (p60)	NOP53 GLT GLTSCR2 PICT1	Homo sapiens (Human)	478	NOP53
Q9NZQ7	reviewed	PD1L1_HUMAN	Programmed cell death 1 ligand 1 (PD-L1) (PDCD1 ligand 1) (Programmed death ligand 1) (hPD-L1) (B7 homolog 1) (B7-H1) (CD antigen CD274)	CD274 B7H1 PDCD1L1 PDCD1LG1 PDL1	Homo sapiens (Human)	290	CD274
Q9P032	reviewed	NDUF4_HUMAN	NADH dehydrogenase [ubiquinone] 1 alpha subcomplex assembly factor 4 (Hormone-regulated proliferation-associated protein of 20 kDa)	NDUFAF4 C6orf66 HRPAP20 HSPC125 My013	Homo sapiens (Human)	175	NDUFAF4
Q9P212	reviewed	PLCE1_HUMAN	1-phosphatidylinositol 4,5-bisphosphate phosphodiesterase epsilon-1 (EC 3.1.4.11) (Pancreas-enriched phospholipase C) (Phosphoinositide phospholipase C-epsilon-1) (Phospholipase C-epsilon-1) (PLC-epsilon-1)	PLCE1 KIAA1516 PLCE PPLC	Homo sapiens (Human)	2302	PLCE1
Q9P2R6	reviewed	RERE_HUMAN	Arginine-glutamic acid dipeptide repeats protein (Atrophin-1-like protein) (Atrophin-1-related protein)	RERE ARG ARP ATN1L KIAA0458	Homo sapiens (Human)	1566	RERE
Q9UBG3	reviewed	CRNN_HUMAN	Cornulin (53 kDa putative calcium-binding protein) (53 kDa squamous epithelial-induced stress protein) (58 kDa heat shock protein) (Squamous epithelial heat shock protein 53) (Tumor-related protein)	CRNN C1orf10 DRC1 PDRC1 SEP53	Homo sapiens (Human)	495	CRNN
Q9UBK9	reviewed	UXT_HUMAN	Protein UXT (Androgen receptor trapped clone 27 protein) (ART-27) (Ubiquitously expressed transcript protein)	UXT HSPC024	Homo sapiens (Human)	157	UXT
Q9UBN7	reviewed	HDAC6_HUMAN	Histone deacetylase 6 (HD6) (EC 3.5.1.98) (Tubulin-lysine deacetylase HDAC6) (EC 3.5.1.-)	HDAC6 KIAA0901 JM21	Homo sapiens (Human)	1215	HDAC6
Q9UBQ5	reviewed	EIF3K_HUMAN	Eukaryotic translation initiation factor 3 subunit K (eIF3k) (Eukaryotic translation initiation factor 3 subunit 12) (Muscle-specific gene M9 protein) (PLAC-24) (eIF-3 p25) (eIF-3 p28)	EIF3K EIF3S12 ARG134 HSPC029 MSTP001 PTD001	Homo sapiens (Human)	218	EIF3K
Q9UBU3	reviewed	GHRL_HUMAN	Appetite-regulating hormone (Growth hormone secretagogue) (Growth hormone-releasing peptide) (Motilin-related peptide) (Protein M46) [Cleaved into: Ghrelin-27; Ghrelin-28 (Ghrelin); Obestatin]	GHRL MTLRP UNQ524/PRO1066	Homo sapiens (Human)	117	GHRL
Q9UBU7	reviewed	DBF4A_HUMAN	Protein DBF4 homolog A (Activator of S phase kinase) (Chiffon homolog A) (DBF4-type zinc finger-containing protein 1)	DBF4 ASK DBF4A ZDBF1	Homo sapiens (Human)	674	DBF4
Q9UBU8	reviewed	MO4L1_HUMAN	Mortality factor 4-like protein 1 (MORF-related gene 15 protein) (Protein MSL3-1) (Transcription factor-like protein MRG15)	MORF4L1 MRG15 FWP006 HSPC008 HSPC061 PP368	Homo sapiens (Human)	362	MORF4L1
Q9UBZ4	reviewed	APEX2_HUMAN	DNA-(apurinic or apyrimidinic site) endonuclease 2 (EC 3.1.11.2) (AP endonuclease XTH2) (APEX nuclease 2) (APEX nuclease-like 2) (Apurinic-apyrimidinic endonuclease 2) (AP endonuclease 2)	APEX2 APE2 APEXL2 XTH2	Homo sapiens (Human)	518	APEX2
Q9UGI8	reviewed	TES_HUMAN	Testin (TESS)	TES	Homo sapiens (Human)	421	TES
Q9UGL1	reviewed	KDM5B_HUMAN	Lysine-specific demethylase 5B (EC 1.14.11.67) (Cancer/testis antigen 31) (CT31) (Histone demethylase JARID1B) (Jumonji/ARID domain-containing protein 1B) (PLU-1) (Retinoblastoma-binding protein 2 homolog 1) (RBP2-H1) ([histone H3]-trimethyl-L-lysine(4) demethylase 5B)	KDM5B JARID1B PLU1 RBBP2H1	Homo sapiens (Human)	1544	KDM5B
Q9UGP4	reviewed	LIMD1_HUMAN	LIM domain-containing protein 1	LIMD1	Homo sapiens (Human)	676	LIMD1
Q9UHD2	reviewed	TBK1_HUMAN	Serine/threonine-protein kinase TBK1 (EC 2.7.11.1) (NF-kappa-B-activating kinase) (T2K) (TANK-binding kinase 1)	TBK1 NAK	Homo sapiens (Human)	729	TBK1
Q9UHF1	reviewed	EGFL7_HUMAN	Epidermal growth factor-like protein 7 (EGF-like protein 7) (Multiple epidermal growth factor-like domains protein 7) (Multiple EGF-like domains protein 7) (NOTCH4-like protein) (Vascular endothelial statin) (VE-statin) (Zneu1)	EGFL7 MEGF7 UNQ187/PRO1449	Homo sapiens (Human)	273	EGFL7
Q9UHG0	reviewed	DCDC2_HUMAN	Doublecortin domain-containing protein 2 (Protein RU2S)	DCDC2 KIAA1154 RU2	Homo sapiens (Human)	476	DCDC2
Q9UHY1	reviewed	NRBP_HUMAN	Nuclear receptor-binding protein	NRBP1 BCON3 NRBP	Homo sapiens (Human)	535	NRBP1
Q9UI32	reviewed	GLSL_HUMAN	Glutaminase liver isoform, mitochondrial (GLS) (EC 3.5.1.2) (L-glutaminase) (L-glutamine amidohydrolase)	GLS2 GA	Homo sapiens (Human)	602	GLS2
Q9UIK5	reviewed	TEFF2_HUMAN	Tomoregulin-2 (TR-2) (Hyperplastic polyposis protein 1) (Transmembrane protein with EGF-like and two follistatin-like domains)	TMEFF2 HPP1 TENB2 TPEF UNQ178/PRO204	Homo sapiens (Human)	374	TMEFF2
Q9UJM3	reviewed	ERRFI_HUMAN	ERBB receptor feedback inhibitor 1 (Mitogen-inducible gene 6 protein) (MIG-6)	ERRFI1 MIG6	Homo sapiens (Human)	462	ERRFI1
Q9UJU2	reviewed	LEF1_HUMAN	Lymphoid enhancer-binding factor 1 (LEF-1) (T cell-specific transcription factor 1-alpha) (TCF1-alpha)	LEF1	Homo sapiens (Human)	399	LEF1
Q9UJX0	reviewed	OSGI1_HUMAN	Oxidative stress-induced growth inhibitor 1 (Bone marrow stromal cell-derived growth inhibitor) (BMSC-derived growth inhibitor) (Ovary, kidney and liver protein 38) (huOKL38) (Pregnancy-induced growth inhibitor OKL38)	OSGIN1 BDGI OKL38	Homo sapiens (Human)	477	OSGIN1
Q9UJZ1	reviewed	STML2_HUMAN	Stomatin-like protein 2, mitochondrial (SLP-2) (EPB72-like protein 2) (Paraprotein target 7) (Paratarg-7)	STOML2 SLP2 HSPC108	Homo sapiens (Human)	356	STOML2
Q9UK05	reviewed	GDF2_HUMAN	Growth/differentiation factor 2 (GDF-2) (Bone morphogenetic protein 9) (BMP-9)	GDF2 BMP9	Homo sapiens (Human)	429	GDF2
Q9UK53	reviewed	ING1_HUMAN	Inhibitor of growth protein 1	ING1	Homo sapiens (Human)	422	ING1
Q9UKC9	reviewed	FBXL2_HUMAN	F-box/LRR-repeat protein 2 (F-box and leucine-rich repeat protein 2) (F-box protein FBL2/FBL3)	FBXL2 FBL2 FBL3	Homo sapiens (Human)	423	FBXL2
Q9UL19	reviewed	PLAT4_HUMAN	Phospholipase A and acyltransferase 4 (EC 2.3.1.-) (EC 3.1.1.32) (EC 3.1.1.4) (HRAS-like suppressor 4) (HRSL4) (RAR-responsive protein TIG3) (Retinoic acid receptor responder protein 3) (Retinoid-inducible gene 1 protein) (Tazarotene-induced gene 3 protein)	PLAAT4 RARRES3 RIG1 TIG3	Homo sapiens (Human)	164	PLAAT4
Q9ULC4	reviewed	MCTS1_HUMAN	Malignant T-cell-amplified sequence 1 (MCT-1) (Multiple copies T-cell malignancies)	MCTS1 MCT1	Homo sapiens (Human)	181	MCTS1
Q9ULD2	reviewed	MTUS1_HUMAN	Microtubule-associated tumor suppressor 1 (AT2 receptor-binding protein) (Angiotensin-II type 2 receptor-interacting protein) (Mitochondrial tumor suppressor 1)	MTUS1 ATBP ATIP GK1 KIAA1288 MTSG1	Homo sapiens (Human)	1270	MTUS1
Q9ULG6	reviewed	CCPG1_HUMAN	Cell cycle progression protein 1 (Cell cycle progression restoration protein 8)	CCPG1 CCP8 CPR8 KIAA1254	Homo sapiens (Human)	757	CCPG1
Q9ULT6	reviewed	ZNRF3_HUMAN	E3 ubiquitin-protein ligase ZNRF3 (EC 2.3.2.27) (RING finger protein 203) (RING-type E3 ubiquitin transferase ZNRF3) (Zinc/RING finger protein 3)	ZNRF3 KIAA1133 RNF203	Homo sapiens (Human)	936	ZNRF3
Q9ULZ3	reviewed	ASC_HUMAN	Apoptosis-associated speck-like protein containing a CARD (hASC) (Caspase recruitment domain-containing protein 5) (PYD and CARD domain-containing protein) (Target of methylation-induced silencing 1)	PYCARD ASC CARD5 TMS1	Homo sapiens (Human)	195	PYCARD
Q9UM73	reviewed	ALK_HUMAN	ALK tyrosine kinase receptor (EC 2.7.10.1) (Anaplastic lymphoma kinase) (CD antigen CD246)	ALK	Homo sapiens (Human)	1620	ALK
Q9UMX5	reviewed	NENF_HUMAN	Neudesin (Cell immortalization-related protein 2) (Neuron-derived neurotrophic factor) (Protein GIG47) (Secreted protein of unknown function) (SPUF protein)	NENF CIR2 SPUF	Homo sapiens (Human)	172	NENF
Q9UN36	reviewed	NDRG2_HUMAN	Protein NDRG2 (N-myc downstream-regulated gene 2 protein) (Protein Syld709613)	NDRG2 KIAA1248 SYLD	Homo sapiens (Human)	371	NDRG2
Q9UNG2	reviewed	TNF18_HUMAN	Tumor necrosis factor ligand superfamily member 18 (Activation-inducible TNF-related ligand) (AITRL) (Glucocorticoid-induced TNF-related ligand) (hGITRL)	TNFSF18 AITRL GITRL TL6 UNQ149/PRO175	Homo sapiens (Human)	177	TNFSF18
Q9UNL4	reviewed	ING4_HUMAN	Inhibitor of growth protein 4 (p29ING4)	ING4 My036	Homo sapiens (Human)	249	ING4
Q9UPX8	reviewed	SHAN2_HUMAN	SH3 and multiple ankyrin repeat domains protein 2 (Shank2) (Cortactin-binding protein 1) (CortBP1) (Proline-rich synapse-associated protein 1)	SHANK2 CORTBP1 KIAA1022 PROSAP1	Homo sapiens (Human)	1849	SHANK2
Q9UPY3	reviewed	DICER_HUMAN	Endoribonuclease Dicer (EC 3.1.26.3) (Helicase with RNase motif) (Helicase MOI)	DICER1 DICER HERNA KIAA0928	Homo sapiens (Human)	1922	DICER1
Q9UQ80	reviewed	PA2G4_HUMAN	Proliferation-associated protein 2G4 (Cell cycle protein p38-2G4 homolog) (hG4-1) (ErbB3-binding protein 1)	PA2G4 EBP1	Homo sapiens (Human)	394	PA2G4
Q9UQP3	reviewed	TENN_HUMAN	Tenascin-N (TN-N) (Tenascin-W) (TN-W)	TNN TNW	Homo sapiens (Human)	1299	TNN
Q9Y238	reviewed	DLEC1_HUMAN	Deleted in lung and esophageal cancer protein 1 (Deleted in lung cancer protein 1) (DLC-1)	DLEC1 DLC1	Homo sapiens (Human)	1755	DLEC1
Q9Y243	reviewed	AKT3_HUMAN	RAC-gamma serine/threonine-protein kinase (EC 2.7.11.1) (Protein kinase Akt-3) (Protein kinase B gamma) (PKB gamma) (RAC-PK-gamma) (STK-2)	AKT3 PKBG	Homo sapiens (Human)	479	AKT3
Q9Y250	reviewed	LZTS1_HUMAN	Leucine zipper putative tumor suppressor 1 (F37/esophageal cancer-related gene-coding leucine-zipper motif) (Fez1)	LZTS1 FEZ1	Homo sapiens (Human)	596	LZTS1
Q9Y251	reviewed	HPSE_HUMAN	Heparanase (EC 3.2.1.166) (Endo-glucoronidase) (Heparanase-1) (Hpa1) [Cleaved into: Heparanase 8 kDa subunit; Heparanase 50 kDa subunit]	HPSE HEP HPA HPA1 HPR1 HPSE1 HSE1	Homo sapiens (Human)	543	HPSE
Q9Y258	reviewed	CCL26_HUMAN	C-C motif chemokine 26 (CC chemokine IMAC) (Eotaxin-3) (Macrophage inflammatory protein 4-alpha) (MIP-4-alpha) (Small-inducible cytokine A26) (Thymic stroma chemokine-1) (TSC-1)	CCL26 SCYA26 UNQ216/PRO242	Homo sapiens (Human)	94	CCL26
Q9Y265	reviewed	RUVB1_HUMAN	RuvB-like 1 (EC 3.6.4.12) (49 kDa TATA box-binding protein-interacting protein) (49 kDa TBP-interacting protein) (54 kDa erythrocyte cytosolic protein) (ECP-54) (INO80 complex subunit H) (Nuclear matrix protein 238) (NMP 238) (Pontin 52) (TIP49a) (TIP60-associated protein 54-alpha) (TAP54-alpha)	RUVBL1 INO80H NMP238 TIP49 TIP49A	Homo sapiens (Human)	456	RUVBL1
Q9Y275	reviewed	TN13B_HUMAN	Tumor necrosis factor ligand superfamily member 13B (B lymphocyte stimulator) (BLyS) (B-cell-activating factor) (BAFF) (Dendritic cell-derived TNF-like molecule) (TNF- and APOL-related leukocyte expressed ligand 1) (TALL-1) (CD antigen CD257) [Cleaved into: Tumor necrosis factor ligand superfamily member 13b, membrane form; Tumor necrosis factor ligand superfamily member 13b, soluble form]	TNFSF13B BAFF BLYS TALL1 TNFSF20 ZTNF4 UNQ401/PRO738	Homo sapiens (Human)	285	TNFSF13B
Q9Y286	reviewed	SIGL7_HUMAN	Sialic acid-binding Ig-like lectin 7 (Siglec-7) (Adhesion inhibitory receptor molecule 1) (AIRM-1) (CDw328) (D-siglec) (QA79 membrane protein) (p75) (CD antigen CD328)	SIGLEC7 AIRM1	Homo sapiens (Human)	467	SIGLEC7
Q9Y297	reviewed	FBW1A_HUMAN	F-box/WD repeat-containing protein 1A (E3RSIkappaB) (Epididymis tissue protein Li 2a) (F-box and WD repeats protein beta-TrCP) (pIkappaBalpha-E3 receptor subunit)	BTRC BTRCP FBW1A FBXW1A	Homo sapiens (Human)	605	BTRC
Q9Y2J2	reviewed	E41L3_HUMAN	Band 4.1-like protein 3 (4.1B) (Differentially expressed in adenocarcinoma of the lung protein 1) (DAL-1) (Erythrocyte membrane protein band 4.1-like 3) [Cleaved into: Band 4.1-like protein 3, N-terminally processed]	EPB41L3 DAL1 KIAA0987	Homo sapiens (Human)	1087	EPB41L3
Q9Y2R2	reviewed	PTN22_HUMAN	Tyrosine-protein phosphatase non-receptor type 22 (EC 3.1.3.48) (Hematopoietic cell protein-tyrosine phosphatase 70Z-PEP) (Lymphoid phosphatase) (LyP) (PEST-domain phosphatase) (PEP)	PTPN22 PTPN8	Homo sapiens (Human)	807	PTPN22
Q9Y3M8	reviewed	STA13_HUMAN	StAR-related lipid transfer protein 13 (46H23.2) (Deleted in liver cancer 2 protein) (DLC-2) (Rho GTPase-activating protein) (START domain-containing protein 13) (StARD13)	STARD13 DLC2 GT650	Homo sapiens (Human)	1113	STARD13
Q9Y468	reviewed	LMBL1_HUMAN	Lethal(3)malignant brain tumor-like protein 1 (H-l(3)mbt) (H-l(3)mbt protein) (L(3)mbt-like) (L(3)mbt protein homolog) (L3MBTL1)	L3MBTL1 KIAA0681 L3MBT L3MBTL	Homo sapiens (Human)	840	L3MBTL1
Q9Y4K0	reviewed	LOXL2_HUMAN	Lysyl oxidase homolog 2 (EC 1.4.3.13) (Lysyl oxidase-like protein 2) (Lysyl oxidase-related protein 2) (Lysyl oxidase-related protein WS9-14)	LOXL2	Homo sapiens (Human)	774	LOXL2
Q9Y4K3	reviewed	TRAF6_HUMAN	TNF receptor-associated factor 6 (EC 2.3.2.27) (E3 ubiquitin-protein ligase TRAF6) (Interleukin-1 signal transducer) (RING finger protein 85) (RING-type E3 ubiquitin transferase TRAF6)	TRAF6 RNF85	Homo sapiens (Human)	522	TRAF6
Q9Y4R7	reviewed	TTLL3_HUMAN	Tubulin monoglycylase TTLL3 (EC 6.3.2.-) (HOTTL) (Tubulin--tyrosine ligase-like protein 3)	TTLL3 PRO0207	Homo sapiens (Human)	772	TTLL3
Q9Y5A9	reviewed	YTHD2_HUMAN	YTH domain-containing family protein 2 (DF2) (CLL-associated antigen KW-14) (High-glucose-regulated protein 8) (Renal carcinoma antigen NY-REN-2)	YTHDF2 HGRG8	Homo sapiens (Human)	579	YTHDF2
Q9Y5L2	reviewed	HLPDA_HUMAN	Hypoxia-inducible lipid droplet-associated protein (Hypoxia-inducible gene 2 protein)	HILPDA C7orf68 HIG2	Homo sapiens (Human)	63	HILPDA
Q9Y5R6	reviewed	DMRT1_HUMAN	Doublesex- and mab-3-related transcription factor 1 (DM domain expressed in testis protein 1)	DMRT1 DMT1	Homo sapiens (Human)	373	DMRT1
Q9Y5V3	reviewed	MAGD1_HUMAN	Melanoma-associated antigen D1 (MAGE tumor antigen CCF) (MAGE-D1 antigen) (Neurotrophin receptor-interacting MAGE homolog)	MAGED1 NRAGE PP2250 PRO2292	Homo sapiens (Human)	778	MAGED1
Q9Y653	reviewed	AGRG1_HUMAN	Adhesion G-protein coupled receptor G1 (G-protein coupled receptor 56) (Protein TM7XN1) [Cleaved into: ADGRG1 N-terminal fragment (ADGRG1 NT) (GPR56 N-terminal fragment) (GPR56 NT) (GPR56(N)) (GPR56 extracellular subunit) (GPR56 subunit alpha); ADGRG1 C-terminal fragment (ADGRG1 CT) (GPR56 C-terminal fragment) (GPR56 CT) (GPR56(C)) (GPR56 seven-transmembrane subunit) (GPR56 7TM) (GPR56 subunit be…	ADGRG1 GPR56 TM7LN4 TM7XN1 UNQ540/PRO1083	Homo sapiens (Human)	693	ADGRG1
Q9Y696	reviewed	CLIC4_HUMAN	Chloride intracellular channel protein 4 (Intracellular chloride ion channel protein p64H1)	CLIC4	Homo sapiens (Human)	253	CLIC4
Q9Y6C2	reviewed	EMIL1_HUMAN	EMILIN-1 (Elastin microfibril interface-located protein 1) (Elastin microfibril interfacer 1)	EMILIN1 EMI	Homo sapiens (Human)	1016	EMILIN1
Q9Y6D0	reviewed	SELK_HUMAN	Selenoprotein K (SelK)	SELENOK SELK HSPC030 HSPC297	Homo sapiens (Human)	94	SELENOK
Q9Y6D5	reviewed	BIG2_HUMAN	Brefeldin A-inhibited guanine nucleotide-exchange protein 2 (Brefeldin A-inhibited GEP 2) (ADP-ribosylation factor guanine nucleotide-exchange factor 2)	ARFGEF2 ARFGEP2 BIG2	Homo sapiens (Human)	1785	ARFGEF2
Q9Y6E7	reviewed	SIR4_HUMAN	NAD-dependent protein lipoamidase sirtuin-4, mitochondrial (EC 2.3.1.-) (NAD-dependent ADP-ribosyltransferase sirtuin-4) (EC 2.4.2.-) (NAD-dependent protein biotinylase sirtuin-4) (EC 2.3.1.-) (NAD-dependent protein deacetylase sirtuin-4) (EC 2.3.1.286) (Regulatory protein SIR2 homolog 4) (SIR2-like protein 4)	SIRT4 SIR2L4	Homo sapiens (Human)	314	SIRT4
Q9Y6G1	reviewed	TM14A_HUMAN	Transmembrane protein 14A	TMEM14A C6orf73 PTD011	Homo sapiens (Human)	99	TMEM14A
Q9Y6N7	reviewed	ROBO1_HUMAN	Roundabout homolog 1 (Deleted in U twenty twenty) (H-Robo-1)	ROBO1 DUTT1	Homo sapiens (Human)	1651	ROBO1
Q9Y6Q6	reviewed	TNR11_HUMAN	Tumor necrosis factor receptor superfamily member 11A (Osteoclast differentiation factor receptor) (ODFR) (Receptor activator of NF-KB) (CD antigen CD265)	TNFRSF11A RANK	Homo sapiens (Human)	616	TNFRSF11A
A1YPR0	reviewed	ZBT7C_HUMAN	Zinc finger and BTB domain-containing protein 7C (Affected by papillomavirus DNA integration in ME180 cells protein 1) (APM-1) (Zinc finger and BTB domain-containing protein 36) (Zinc finger protein 857C)	ZBTB7C APM1 ZBTB36 ZNF857C	Homo sapiens (Human)	619	ZBTB7C
P60983	reviewed	GMFB_HUMAN	Glia maturation factor beta (GMF-beta)	GMFB	Homo sapiens (Human)	142	GMFB
Q6R2W3	reviewed	SCND3_HUMAN	SCAN domain-containing protein 3 (Transposon-derived Buster4 transposase-like protein) (Zinc finger BED domain-containing protein 9)	SCAND3 Buster4 KIAA1925 ZBED9 ZNF305P2 ZNF452	Homo sapiens (Human)	1325	SCAND3
Q6V1P9	reviewed	PCD23_HUMAN	Protocadherin-23 (Cadherin-27) (Cadherin-like protein CDHJ) (Cadherin-like protein VR8) (Protein dachsous homolog 2) (Protocadherin PCDHJ)	DCHS2 CDH27 CDHJ PCDH23 PCDHJ	Homo sapiens (Human)	3371	DCHS2
Q6ZN28	reviewed	MACC1_HUMAN	Metastasis-associated in colon cancer protein 1 (SH3 domain-containing protein 7a5)	MACC1	Homo sapiens (Human)	852	MACC1
Q76B58	reviewed	BRNP3_HUMAN	BMP/retinoic acid-inducible neural-specific protein 3 (DBCCR1-like protein 1)	BRINP3 DBCCR1L DBCCR1L1 FAM5C	Homo sapiens (Human)	766	BRINP3
Q86TA1	reviewed	MOB3B_HUMAN	MOB kinase activator 3B (Mob1 homolog 2b) (Mps one binder kinase activator-like 2B) (MOB kinase activator-like 2B)	MOB3B C9orf35 MOBKL2B	Homo sapiens (Human)	216	MOB3B
Q86XP6	reviewed	GKN2_HUMAN	Gastrokine-2 (Blottin) (Down-regulated in gastric cancer) (Trefoil factor interactions(z) 1)	GKN2 BLOT GDDR TFIZ1 UNQ465/PRO813	Homo sapiens (Human)	184	GKN2
Q96DY7	reviewed	MTBP_HUMAN	Mdm2-binding protein (hMTBP)	MTBP	Homo sapiens (Human)	904	MTBP
Q9BUN1	reviewed	MENT_HUMAN	Protein MENT (Methylated in normal thymocytes protein)	MENT C1orf56 UNQ547/PRO1104	Homo sapiens (Human)	341	MENT
Q9BXG8	reviewed	SPZ1_HUMAN	Spermatogenic leucine zipper protein 1 (Testis-specific protein 1) (Testis-specific protein NYD-TSP1)	SPZ1 TSP1	Homo sapiens (Human)	430	SPZ1
Q9H3C7	reviewed	GGNB2_HUMAN	Gametogenetin-binding protein 2 (Laryngeal carcinoma-related protein 1) (Protein ZNF403)	GGNBP2 LCRG1 LZK1 ZNF403	Homo sapiens (Human)	697	GGNBP2
Q9NZQ0	reviewed	DJC27_HUMAN	DnaJ homolog subfamily C member 27 (Rab and DnaJ domain-containing protein)	DNAJC27 RABJS RBJ	Homo sapiens (Human)	273	DNAJC27
A0A455ZAR2	reviewed	PNT87_HUMAN	Transcriptional regulator PINT87aa	LINC-PINT	Homo sapiens (Human)	87	LINC-PINT
Q86V87	reviewed	FHI2B_HUMAN	FHF complex subunit HOOK-interacting protein 2B (FHIP2B) (Retinoic acid-induced protein 16)	FHIP2B FAM160B2 RAI16 FP13191	Homo sapiens (Human)	743	FHIP2B
Q9BR26	reviewed	OCSTP_HUMAN	Osteoclast stimulatory transmembrane protein (OC-STAMP)	OCSTAMP C20orf123	Homo sapiens (Human)	566	OCSTAMP
O14683	reviewed	P5I11_HUMAN	Tumor protein p53-inducible protein 11 (p53-induced gene 11 protein)	TP53I11 PIG11	Homo sapiens (Human)	189	TP53I11
Q9P2X7	reviewed	DEC1_HUMAN	Deleted in esophageal cancer 1 (Candidate tumor suppressor CTS9)	DELEC1 CTS9 DEC1	Homo sapiens (Human)	70	DELEC1
