# Supplementary material for: Targeting the MDK/c‐Myc complex to overcome temozolomide resistance in glioma
Source: Clin Transl Med. 2025 Jun 4;15(6):e70359. doi: 10.1002/ctm2.70359 (PMC12137620; doi:10.1002/ctm2.70359)
Supplement: Supplementary file 7 — Supporting Information [file CTM2-15-e70359-s007.xlsx]

## Sheet: MDK
Checked	Master	Accession	Description	Coverage [%]	Contaminant	# Peptides	# PSMs	# Unique Peptides	# Protein Groups	# AAs	MW [kDa]	calc. pI	Score Sequest HT: Sequest HT	# Peptides (by Search Engine): Sequest HT	Found in Sample: [S1] F1: Sample	Modifications
	Checked	Confidence	Annotated Sequence	Modifications	Modifications in Master Proteins	Contaminant	# Protein Groups	# Proteins	# PSMs	Master Protein Accessions	Positions in Master Proteins	# Missed Cleavages	Theo. MH+ [Da]	Found in Sample: [S1] F1: Sample	Confidence (by Search Engine): Sequest HT	XCorr (by Search Engine): Sequest HT	Sequence in Protein	Positions in Protein	Peptide Group Modifications in Protein
	FALSE	High	[R].KGDVDGLVR.[Q]			FALSE	1	1	1	Q8WXH0	Q8WXH0 [5692-5700]	1	958.532	High	High	2.1	R.KGDVDGLVR.Q	[5692-5700]
FALSE	Master Protein	P02730	Band 3 anion transport protein OS=Homo sapiens OX=9606 GN=SLC4A1 PE=1 SV=3	1	FALSE	1	2	1	1	911	101.7	5.19	5.42	1	High
	Checked	Confidence	Annotated Sequence	Modifications	Modifications in Master Proteins	Contaminant	# Protein Groups	# Proteins	# PSMs	Master Protein Accessions	Positions in Master Proteins	# Missed Cleavages	Theo. MH+ [Da]	Found in Sample: [S1] F1: Sample	Confidence (by Search Engine): Sequest HT	XCorr (by Search Engine): Sequest HT	Sequence in Protein	Positions in Protein	Peptide Group Modifications in Protein
	FALSE	High	[R].SVTHANALTVMGK.[A]			FALSE	1	1	1	P02730	P02730 [731-743]	0	1328.7	High	High	2.92	R.SVTHANALTVMGK.A	[731-743]
	FALSE	High	[R].SVTHANALTVMGK.[A]	1xOxidation [M11]		FALSE	1	1	1	P02730	P02730 [731-743]	0	1344.69	High	High	2.5	R.SVTHANALTVMGK.A	[731-743]
FALSE	Master Protein	Q9Y5Z7	Host cell factor 2 OS=Homo sapiens OX=9606 GN=HCFC2 PE=1 SV=1	1	FALSE	1	2	1	1	792	86.7	8.48	4.26	1	High
	Checked	Confidence	Annotated Sequence	Modifications	Modifications in Master Proteins	Contaminant	# Protein Groups	# Proteins	# PSMs	Master Protein Accessions	Positions in Master Proteins	# Missed Cleavages	Theo. MH+ [Da]	Found in Sample: [S1] F1: Sample	Confidence (by Search Engine): Sequest HT	XCorr (by Search Engine): Sequest HT	Sequence in Protein	Positions in Protein	Peptide Group Modifications in Protein
	FALSE	High	[K].QDLVPGTGYR.[F]			FALSE	1	1	2	Q9Y5Z7	Q9Y5Z7 [641-650]	0	1105.56	High	High	2.27	K.QDLVPGTGYR.F	[641-650]
FALSE	Master Protein	Q9C0E4	Glutamate receptor-interacting protein 2 OS=Homo sapiens OX=9606 GN=GRIP2 PE=1 SV=4	1	FALSE	1	2	1	1	1043	112.5	6.44	5.17	1	High
	Checked	Confidence	Annotated Sequence	Modifications	Modifications in Master Proteins	Contaminant	# Protein Groups	# Proteins	# PSMs	Master Protein Accessions	Positions in Master Proteins	# Missed Cleavages	Theo. MH+ [Da]	Found in Sample: [S1] F1: Sample	Confidence (by Search Engine): Sequest HT	XCorr (by Search Engine): Sequest HT	Sequence in Protein	Positions in Protein	Peptide Group Modifications in Protein
	FALSE	High	[R].KPHTAHSSRAPR.[S]			FALSE	1	1	2	Q9C0E4	Q9C0E4 [1022-1033]	1	1344.72	High	High	2.67	R.KPHTAHSSRAPR.S	[1022-1033]
FALSE	Master Protein	Q5U651	Ras-interacting protein 1 OS=Homo sapiens OX=9606 GN=RASIP1 PE=1 SV=1	1	FALSE	1	2	1	1	963	103.4	7.96	4.2	1	High
	Checked	Confidence	Annotated Sequence	Modifications	Modifications in Master Proteins	Contaminant	# Protein Groups	# Proteins	# PSMs	Master Protein Accessions	Positions in Master Proteins	# Missed Cleavages	Theo. MH+ [Da]	Found in Sample: [S1] F1: Sample	Confidence (by Search Engine): Sequest HT	XCorr (by Search Engine): Sequest HT	Sequence in Protein	Positions in Protein	Peptide Group Modifications in Protein
	FALSE	High	[K].AAGGASGSRAK.[R]			FALSE	1	1	2	Q5U651	Q5U651 [77-87]	1	932.491	High	High	2.14	K.AAGGASGSRAK.R	[77-87]
FALSE	Master Protein	O00203	AP-3 complex subunit beta-1 OS=Homo sapiens OX=9606 GN=AP3B1 PE=1 SV=3	1	FALSE	1	2	1	1	1094	121.2	6.04	4.87	1	High
	Checked	Confidence	Annotated Sequence	Modifications	Modifications in Master Proteins	Contaminant	# Protein Groups	# Proteins	# PSMs	Master Protein Accessions	Positions in Master Proteins	# Missed Cleavages	Theo. MH+ [Da]	Found in Sample: [S1] F1: Sample	Confidence (by Search Engine): Sequest HT	XCorr (by Search Engine): Sequest HT	Sequence in Protein	Positions in Protein	Peptide Group Modifications in Protein
	FALSE	High	[R].EFQTYVKSQDK.[Q]			FALSE	1	1	2	O00203	O00203 [408-418]	1	1372.67	High	High	2.59	R.EFQTYVKSQDK.Q	[408-418]
FALSE	Master Protein	A6NM62	Leucine-rich repeat-containing protein 53 OS=Homo sapiens OX=9606 GN=LRRC53 PE=4 SV=2	1	FALSE	1	2	1	1	1247	140.7	7.91	4.92	1	High
	Checked	Confidence	Annotated Sequence	Modifications	Modifications in Master Proteins	Contaminant	# Protein Groups	# Proteins	# PSMs	Master Protein Accessions	Positions in Master Proteins	# Missed Cleavages	Theo. MH+ [Da]	Found in Sample: [S1] F1: Sample	Confidence (by Search Engine): Sequest HT	XCorr (by Search Engine): Sequest HT	Sequence in Protein	Positions in Protein	Peptide Group Modifications in Protein
	FALSE	High	[R].EQNSSHAQLENK.[E]			FALSE	1	1	2	A6NM62	A6NM62 [956-967]	0	1384.65	High	High	2.69	R.EQNSSHAQLENK.E	[956-967]
FALSE	Master Protein	Q14008	Cytoskeleton-associated protein 5 OS=Homo sapiens OX=9606 GN=CKAP5 PE=1 SV=3	1	FALSE	1	2	1	1	2032	225.4	7.8	4.88	1	High
	Checked	Confidence	Annotated Sequence	Modifications	Modifications in Master Proteins	Contaminant	# Protein Groups	# Proteins	# PSMs	Master Protein Accessions	Positions in Master Proteins	# Missed Cleavages	Theo. MH+ [Da]	Found in Sample: [S1] F1: Sample	Confidence (by Search Engine): Sequest HT	XCorr (by Search Engine): Sequest HT	Sequence in Protein	Positions in Protein	Peptide Group Modifications in Protein
	FALSE	High	[R].DAAFEALGTALKVVGEK.[A]			FALSE	1	1	2	Q14008	Q14008 [457-473]	1	1718.93	High	High	2.45	R.DAAFEALGTALKVVGEK.A	[457-473]
FALSE	Master Protein	O43150	Arf-GAP with SH3 domain, ANK repeat and PH domain-containing protein 2 OS=Homo sapiens OX=9606 GN=ASAP2 PE=1 SV=3	1	FALSE	1	2	1	1	1006	111.6	6.68	4.28	1	High
	Checked	Confidence	Annotated Sequence	Modifications	Modifications in Master Proteins	Contaminant	# Protein Groups	# Proteins	# PSMs	Master Protein Accessions	Positions in Master Proteins	# Missed Cleavages	Theo. MH+ [Da]	Found in Sample: [S1] F1: Sample	Confidence (by Search Engine): Sequest HT	XCorr (by Search Engine): Sequest HT	Sequence in Protein	Positions in Protein	Peptide Group Modifications in Protein
	FALSE	High	[K].EIISEVQR.[M]			FALSE	1	1	2	O43150	O43150 [422-429]	0	973.531	High	High	2.22	K.EIISEVQR.M	[422-429]
FALSE	Master Protein	Q9BZZ2	Sialoadhesin OS=Homo sapiens OX=9606 GN=SIGLEC1 PE=1 SV=2	1	FALSE	1	2	1	1	1709	182.5	6.62	4.88	1	High
	Checked	Confidence	Annotated Sequence	Modifications	Modifications in Master Proteins	Contaminant	# Protein Groups	# Proteins	# PSMs	Master Protein Accessions	Positions in Master Proteins	# Missed Cleavages	Theo. MH+ [Da]	Found in Sample: [S1] F1: Sample	Confidence (by Search Engine): Sequest HT	XCorr (by Search Engine): Sequest HT	Sequence in Protein	Positions in Protein	Peptide Group Modifications in Protein
	FALSE	High	[R].LDLDAAGAGAGRR.[G]			FALSE	1	1	2	Q9BZZ2	Q9BZZ2 [607-619]	1	1242.65	High	High	2.46	R.LDLDAAGAGAGRR.G	[607-619]
FALSE	Master Protein	Q14686	Nuclear receptor coactivator 6 OS=Homo sapiens OX=9606 GN=NCOA6 PE=1 SV=3	1	FALSE	1	2	1	1	2063	219	9.36	4.45	1	High
	Checked	Confidence	Annotated Sequence	Modifications	Modifications in Master Proteins	Contaminant	# Protein Groups	# Proteins	# PSMs	Master Protein Accessions	Positions in Master Proteins	# Missed Cleavages	Theo. MH+ [Da]	Found in Sample: [S1] F1: Sample	Confidence (by Search Engine): Sequest HT	XCorr (by Search Engine): Sequest HT	Sequence in Protein	Positions in Protein	Peptide Group Modifications in Protein
	FALSE	High	[R].MPMPVNTPLGSNSRK.[M]	1xOxidation [M3]		FALSE	1	1	2	Q14686	Q14686 [1097-1111]	1	1644.82	High	High	2.23	R.MPMPVNTPLGSNSRK.M	[1097-1111]
FALSE	Master Protein	Q8NI27	THO complex subunit 2 OS=Homo sapiens OX=9606 GN=THOC2 PE=1 SV=2	1	FALSE	1	2	1	1	1593	182.7	8.44	4.61	1	High
	Checked	Confidence	Annotated Sequence	Modifications	Modifications in Master Proteins	Contaminant	# Protein Groups	# Proteins	# PSMs	Master Protein Accessions	Positions in Master Proteins	# Missed Cleavages	Theo. MH+ [Da]	Found in Sample: [S1] F1: Sample	Confidence (by Search Engine): Sequest HT	XCorr (by Search Engine): Sequest HT	Sequence in Protein	Positions in Protein	Peptide Group Modifications in Protein
	FALSE	High	[K].AGKSFDLLILK.[E]			FALSE	1	1	2	Q8NI27	Q8NI27 [670-680]	1	1204.73	High	High	2.48	K.AGKSFDLLILK.E	[670-680]
FALSE	Master Protein	Q9UMD9	Collagen alpha-1(XVII) chain OS=Homo sapiens OX=9606 GN=COL17A1 PE=1 SV=3	1	FALSE	1	2	1	1	1497	150.3	8.79	4.76	1	High
	Checked	Confidence	Annotated Sequence	Modifications	Modifications in Master Proteins	Contaminant	# Protein Groups	# Proteins	# PSMs	Master Protein Accessions	Positions in Master Proteins	# Missed Cleavages	Theo. MH+ [Da]	Found in Sample: [S1] F1: Sample	Confidence (by Search Engine): Sequest HT	XCorr (by Search Engine): Sequest HT	Sequence in Protein	Positions in Protein	Peptide Group Modifications in Protein
	FALSE	High	[K].EMELLIMTK.[D]	1xOxidation [M7]		FALSE	1	1	1	Q9UMD9	Q9UMD9 [357-365]	0	1123.57	High	High	2.7	K.EMELLIMTK.D	[357-365]
	FALSE	High	[K].EMELLIMTK.[D]	2xOxidation [M2; M7]		FALSE	1	1	1	Q9UMD9	Q9UMD9 [357-365]	0	1139.57	High	High	2.06	K.EMELLIMTK.D	[357-365]
FALSE	Master Protein	Q86UP2	Kinectin OS=Homo sapiens OX=9606 GN=KTN1 PE=1 SV=1	1	FALSE	1	2	1	1	1357	156.2	5.64	4.47	1	High
	Checked	Confidence	Annotated Sequence	Modifications	Modifications in Master Proteins	Contaminant	# Protein Groups	# Proteins	# PSMs	Master Protein Accessions	Positions in Master Proteins	# Missed Cleavages	Theo. MH+ [Da]	Found in Sample: [S1] F1: Sample	Confidence (by Search Engine): Sequest HT	XCorr (by Search Engine): Sequest HT	Sequence in Protein	Positions in Protein	Peptide Group Modifications in Protein
	FALSE	High	[K].MLQDKVNK.[T]			FALSE	1	1	2	Q86UP2	Q86UP2 [1049-1056]	1	975.529	High	High	2.31	K.MLQDKVNK.T	[1049-1056]
FALSE	Master Protein	Q86YF9	Cilium assembly protein DZIP1 OS=Homo sapiens OX=9606 GN=DZIP1 PE=1 SV=1	1	FALSE	1	1	1	1	867	98.6	6.15	2.06	1	High
	Checked	Confidence	Annotated Sequence	Modifications	Modifications in Master Proteins	Contaminant	# Protein Groups	# Proteins	# PSMs	Master Protein Accessions	Positions in Master Proteins	# Missed Cleavages	Theo. MH+ [Da]	Found in Sample: [S1] F1: Sample	Confidence (by Search Engine): Sequest HT	XCorr (by Search Engine): Sequest HT	Sequence in Protein	Positions in Protein	Peptide Group Modifications in Protein
	FALSE	High	[K].QAGEIKTLKEECK.[R]	1xCarbamidomethyl [C12]		FALSE	1	1	1	Q86YF9	Q86YF9 [166-178]	2	1533.79	High	High	2.06	K.QAGEIKTLKEECK.R	[166-178]
FALSE	Master Protein	Q8N283	Ankyrin repeat domain-containing protein 35 OS=Homo sapiens OX=9606 GN=ANKRD35 PE=2 SV=2	1	FALSE	1	1	1	1	1001	109.9	6.02	2.06	1	High
	Checked	Confidence	Annotated Sequence	Modifications	Modifications in Master Proteins	Contaminant	# Protein Groups	# Proteins	# PSMs	Master Protein Accessions	Positions in Master Proteins	# Missed Cleavages	Theo. MH+ [Da]	Found in Sample: [S1] F1: Sample	Confidence (by Search Engine): Sequest HT	XCorr (by Search Engine): Sequest HT	Sequence in Protein	Positions in Protein	Peptide Group Modifications in Protein
	FALSE	High	[R].GSLVAQAQAWGQELK.[A]			FALSE	1	1	1	Q8N283	Q8N283 [840-854]	0	1585.83	High	High	2.06	R.GSLVAQAQAWGQELK.A	[840-854]
FALSE	Master Protein	Q9HCE1	Helicase MOV-10 OS=Homo sapiens OX=9606 GN=MOV10 PE=1 SV=2	1	FALSE	1	1	1	1	1003	113.6	8.82	2.88	1	High
	Checked	Confidence	Annotated Sequence	Modifications	Modifications in Master Proteins	Contaminant	# Protein Groups	# Proteins	# PSMs	Master Protein Accessions	Positions in Master Proteins	# Missed Cleavages	Theo. MH+ [Da]	Found in Sample: [S1] F1: Sample	Confidence (by Search Engine): Sequest HT	XCorr (by Search Engine): Sequest HT	Sequence in Protein	Positions in Protein	Peptide Group Modifications in Protein
	FALSE	High	[R].LLLHLEELQMEHDIR.[H]			FALSE	1	1	1	Q9HCE1	Q9HCE1 [342-356]	0	1888.99	High	High	2.88	R.LLLHLEELQMEHDIR.H	[342-356]
FALSE	Master Protein	Q96C24	Synaptotagmin-like protein 4 OS=Homo sapiens OX=9606 GN=SYTL4 PE=1 SV=2	1	FALSE	1	1	1	1	671	76	8.98	2.16	1	High
	Checked	Confidence	Annotated Sequence	Modifications	Modifications in Master Proteins	Contaminant	# Protein Groups	# Proteins	# PSMs	Master Protein Accessions	Positions in Master Proteins	# Missed Cleavages	Theo. MH+ [Da]	Found in Sample: [S1] F1: Sample	Confidence (by Search Engine): Sequest HT	XCorr (by Search Engine): Sequest HT	Sequence in Protein	Positions in Protein	Peptide Group Modifications in Protein
	FALSE	High	[K].EPSVLFEVPK.[L]			FALSE	1	1	1	Q96C24	Q96C24 [178-187]	0	1144.62	High	High	2.16	K.EPSVLFEVPK.L	[178-187]
FALSE	Master Protein	Q05469	Hormone-sensitive lipase OS=Homo sapiens OX=9606 GN=LIPE PE=1 SV=4	1	FALSE	1	1	1	1	1076	116.5	6.7	2.77	1	High
	Checked	Confidence	Annotated Sequence	Modifications	Modifications in Master Proteins	Contaminant	# Protein Groups	# Proteins	# PSMs	Master Protein Accessions	Positions in Master Proteins	# Missed Cleavages	Theo. MH+ [Da]	Found in Sample: [S1] F1: Sample	Confidence (by Search Engine): Sequest HT	XCorr (by Search Engine): Sequest HT	Sequence in Protein	Positions in Protein	Peptide Group Modifications in Protein
	FALSE	High	[R].LGASSWLNSFLELSGR.[K]			FALSE	1	1	1	Q05469	Q05469 [822-837]	0	1736.9	High	High	2.77	R.LGASSWLNSFLELSGR.K	[822-837]
FALSE	Master Protein	Q8IZJ3	C3 and PZP-like alpha-2-macroglobulin domain-containing protein 8 OS=Homo sapiens OX=9606 GN=CPAMD8 PE=1 SV=2	1	FALSE	1	1	1	1	1885	206.6	6.42	3.22	1	High
	Checked	Confidence	Annotated Sequence	Modifications	Modifications in Master Proteins	Contaminant	# Protein Groups	# Proteins	# PSMs	Master Protein Accessions	Positions in Master Proteins	# Missed Cleavages	Theo. MH+ [Da]	Found in Sample: [S1] F1: Sample	Confidence (by Search Engine): Sequest HT	XCorr (by Search Engine): Sequest HT	Sequence in Protein	Positions in Protein	Peptide Group Modifications in Protein
	FALSE	High	[R].GEQVKIPLSVYNYMGTCAEVYMKLSVPK.[G]	1xCarbamidomethyl [C17]		FALSE	1	1	1	Q8IZJ3	Q8IZJ3 [818-845]	2	3204.61	High	High	3.22	R.GEQVKIPLSVYNYMGTCAEVYMKLSVPK.G	[818-845]
FALSE	Master Protein	Q8NA82	Probable E3 ubiquitin-protein ligase MARCHF10 OS=Homo sapiens OX=9606 GN=MARCHF10 PE=1 SV=3	1	FALSE	1	1	1	1	808	90.5	6.71	2.28	1	High
	Checked	Confidence	Annotated Sequence	Modifications	Modifications in Master Proteins	Contaminant	# Protein Groups	# Proteins	# PSMs	Master Protein Accessions	Positions in Master Proteins	# Missed Cleavages	Theo. MH+ [Da]	Found in Sample: [S1] F1: Sample	Confidence (by Search Engine): Sequest HT	XCorr (by Search Engine): Sequest HT	Sequence in Protein	Positions in Protein	Peptide Group Modifications in Protein
	FALSE	High	[R].FGGTSTPQAKNK.[N]			FALSE	1	1	1	Q8NA82	Q8NA82 [319-330]	1	1235.64	High	High	2.28	R.FGGTSTPQAKNK.N	[319-330]
FALSE	Master Protein	Q99567	Nuclear pore complex protein Nup88 OS=Homo sapiens OX=9606 GN=NUP88 PE=1 SV=2	1	FALSE	1	1	1	1	741	83.5	5.69	2.29	1	High
	Checked	Confidence	Annotated Sequence	Modifications	Modifications in Master Proteins	Contaminant	# Protein Groups	# Proteins	# PSMs	Master Protein Accessions	Positions in Master Proteins	# Missed Cleavages	Theo. MH+ [Da]	Found in Sample: [S1] F1: Sample	Confidence (by Search Engine): Sequest HT	XCorr (by Search Engine): Sequest HT	Sequence in Protein	Positions in Protein	Peptide Group Modifications in Protein
	FALSE	High	[R].WGKNSEFEGGK.[S]			FALSE	1	1	1	Q99567	Q99567 [140-150]	1	1238.58	High	High	2.29	R.WGKNSEFEGGK.S	[140-150]
FALSE	Master Protein	P78563	Double-stranded RNA-specific editase 1 OS=Homo sapiens OX=9606 GN=ADARB1 PE=1 SV=1	1	FALSE	1	1	1	1	741	80.7	9.01	2.76	1	High
	Checked	Confidence	Annotated Sequence	Modifications	Modifications in Master Proteins	Contaminant	# Protein Groups	# Proteins	# PSMs	Master Protein Accessions	Positions in Master Proteins	# Missed Cleavages	Theo. MH+ [Da]	Found in Sample: [S1] F1: Sample	Confidence (by Search Engine): Sequest HT	XCorr (by Search Engine): Sequest HT	Sequence in Protein	Positions in Protein	Peptide Group Modifications in Protein
	FALSE	High	[K].ENRNLDNVSPK.[D]			FALSE	1	1	1	P78563	P78563 [18-28]	1	1285.65	High	High	2.76	K.ENRNLDNVSPK.D	[18-28]
FALSE	Master Protein	Q96JM3	Chromosome alignment-maintaining phosphoprotein 1 OS=Homo sapiens OX=9606 GN=CHAMP1 PE=1 SV=2	1	FALSE	1	1	1	1	812	89	8.44	2.04	1	High
	Checked	Confidence	Annotated Sequence	Modifications	Modifications in Master Proteins	Contaminant	# Protein Groups	# Proteins	# PSMs	Master Protein Accessions	Positions in Master Proteins	# Missed Cleavages	Theo. MH+ [Da]	Found in Sample: [S1] F1: Sample	Confidence (by Search Engine): Sequest HT	XCorr (by Search Engine): Sequest HT	Sequence in Protein	Positions in Protein	Peptide Group Modifications in Protein
	FALSE	High	[R].KPGPSGPSESPK.[A]			FALSE	1	1	1	Q96JM3	Q96JM3 [498-509]	0	1167.6	High	High	2.04	R.KPGPSGPSESPK.A	[498-509]
FALSE	Master Protein	Q68CR7	Leucine-rich repeat-containing protein 66 OS=Homo sapiens OX=9606 GN=LRRC66 PE=2 SV=1	1	FALSE	1	1	1	1	880	97.7	6.46	2.15	1	High
	Checked	Confidence	Annotated Sequence	Modifications	Modifications in Master Proteins	Contaminant	# Protein Groups	# Proteins	# PSMs	Master Protein Accessions	Positions in Master Proteins	# Missed Cleavages	Theo. MH+ [Da]	Found in Sample: [S1] F1: Sample	Confidence (by Search Engine): Sequest HT	XCorr (by Search Engine): Sequest HT	Sequence in Protein	Positions in Protein	Peptide Group Modifications in Protein
	FALSE	High	[R].SVRSTRDVQAAGK.[K]			FALSE	1	1	1	Q68CR7	Q68CR7 [355-367]	2	1374.74	High	High	2.15	R.SVRSTRDVQAAGK.K	[355-367]
FALSE	Master Protein	Q15061	WD repeat-containing protein 43 OS=Homo sapiens OX=9606 GN=WDR43 PE=1 SV=3	1	FALSE	1	1	1	1	677	74.8	5.57	2.01	1	High
	Checked	Confidence	Annotated Sequence	Modifications	Modifications in Master Proteins	Contaminant	# Protein Groups	# Proteins	# PSMs	Master Protein Accessions	Positions in Master Proteins	# Missed Cleavages	Theo. MH+ [Da]	Found in Sample: [S1] F1: Sample	Confidence (by Search Engine): Sequest HT	XCorr (by Search Engine): Sequest HT	Sequence in Protein	Positions in Protein	Peptide Group Modifications in Protein
	FALSE	High	[R].LGAMDIDTHK.[K]	1xOxidation [M4]		FALSE	1	1	1	Q15061	Q15061 [442-451]	0	1116.54	High	High	2.01	R.LGAMDIDTHK.K	[442-451]
FALSE	Master Protein	O95394	Phosphoacetylglucosamine mutase OS=Homo sapiens OX=9606 GN=PGM3 PE=1 SV=1	1	FALSE	1	1	1	1	542	59.8	6.25	2.3	1	High
	Checked	Confidence	Annotated Sequence	Modifications	Modifications in Master Proteins	Contaminant	# Protein Groups	# Proteins	# PSMs	Master Protein Accessions	Positions in Master Proteins	# Missed Cleavages	Theo. MH+ [Da]	Found in Sample: [S1] F1: Sample	Confidence (by Search Engine): Sequest HT	XCorr (by Search Engine): Sequest HT	Sequence in Protein	Positions in Protein	Peptide Group Modifications in Protein
	FALSE	High	[R].MGLLAVLR.[S]			FALSE	1	1	1	O95394	O95394 [42-49]	0	872.539	High	High	2.3	R.MGLLAVLR.S	[42-49]
FALSE	Master Protein	Q9P227	Rho GTPase-activating protein 23 OS=Homo sapiens OX=9606 GN=ARHGAP23 PE=1 SV=2	1	FALSE	1	1	1	1	1491	162.1	9.19	2.91	1	High
	Checked	Confidence	Annotated Sequence	Modifications	Modifications in Master Proteins	Contaminant	# Protein Groups	# Proteins	# PSMs	Master Protein Accessions	Positions in Master Proteins	# Missed Cleavages	Theo. MH+ [Da]	Found in Sample: [S1] F1: Sample	Confidence (by Search Engine): Sequest HT	XCorr (by Search Engine): Sequest HT	Sequence in Protein	Positions in Protein	Peptide Group Modifications in Protein
	FALSE	High	[R].AEGEDPGCANQALISKKLNDYR.[K]	1xCarbamidomethyl [C8]		FALSE	1	1	1	Q9P227	Q9P227 [809-830]	2	2449.18	High	High	2.91	R.AEGEDPGCANQALISKKLNDYR.K	[809-830]
FALSE	Master Protein	P51795	H(+)/Cl(-) exchange transporter 5 OS=Homo sapiens OX=9606 GN=CLCN5 PE=1 SV=2	1	FALSE	1	1	1	1	816	90.7	6.19	2.01	1	High
	Checked	Confidence	Annotated Sequence	Modifications	Modifications in Master Proteins	Contaminant	# Protein Groups	# Proteins	# PSMs	Master Protein Accessions	Positions in Master Proteins	# Missed Cleavages	Theo. MH+ [Da]	Found in Sample: [S1] F1: Sample	Confidence (by Search Engine): Sequest HT	XCorr (by Search Engine): Sequest HT	Sequence in Protein	Positions in Protein	Peptide Group Modifications in Protein
	FALSE	High	[R].ESQRLVGFVLRR.[D]			FALSE	1	1	1	P51795	P51795 [697-708]	2	1459.85	High	High	2.01	R.ESQRLVGFVLRR.D	[697-708]
FALSE	Master Protein	Q8N8E3	Centrosomal protein of 112 kDa OS=Homo sapiens OX=9606 GN=CEP112 PE=1 SV=2	1	FALSE	1	1	1	1	955	112.7	6.68	2.17	1	High
	Checked	Confidence	Annotated Sequence	Modifications	Modifications in Master Proteins	Contaminant	# Protein Groups	# Proteins	# PSMs	Master Protein Accessions	Positions in Master Proteins	# Missed Cleavages	Theo. MH+ [Da]	Found in Sample: [S1] F1: Sample	Confidence (by Search Engine): Sequest HT	XCorr (by Search Engine): Sequest HT	Sequence in Protein	Positions in Protein	Peptide Group Modifications in Protein
	FALSE	High	[K].VLQDELENRSNQVR.[C]			FALSE	1	1	1	Q8N8E3	Q8N8E3 [870-883]	1	1699.87	High	High	2.17	K.VLQDELENRSNQVR.C	[870-883]
FALSE	Master Protein	Q4VXU2	Polyadenylate-binding protein 1-like OS=Homo sapiens OX=9606 GN=PABPC1L PE=2 SV=1	1	FALSE	1	1	1	1	614	68.3	8.87	2.04	1	High
	Checked	Confidence	Annotated Sequence	Modifications	Modifications in Master Proteins	Contaminant	# Protein Groups	# Proteins	# PSMs	Master Protein Accessions	Positions in Master Proteins	# Missed Cleavages	Theo. MH+ [Da]	Found in Sample: [S1] F1: Sample	Confidence (by Search Engine): Sequest HT	XCorr (by Search Engine): Sequest HT	Sequence in Protein	Positions in Protein	Peptide Group Modifications in Protein
	FALSE	High	[K].NLEDSIDNK.[A]			FALSE	1	1	1	Q4VXU2	Q4VXU2 [105-113]	0	1047.5	High	High	2.04	K.NLEDSIDNK.A	[105-113]
FALSE	Master Protein	Q7Z3D6	D-glutamate cyclase, mitochondrial OS=Homo sapiens OX=9606 GN=DGLUCY PE=1 SV=2	1	FALSE	1	1	1	1	616	66.4	6.79	2.06	1	High
	Checked	Confidence	Annotated Sequence	Modifications	Modifications in Master Proteins	Contaminant	# Protein Groups	# Proteins	# PSMs	Master Protein Accessions	Positions in Master Proteins	# Missed Cleavages	Theo. MH+ [Da]	Found in Sample: [S1] F1: Sample	Confidence (by Search Engine): Sequest HT	XCorr (by Search Engine): Sequest HT	Sequence in Protein	Positions in Protein	Peptide Group Modifications in Protein
	FALSE	High	[K].EVAIIVDQR.[A]			FALSE	1	1	1	Q7Z3D6	Q7Z3D6 [370-378]	0	1042.59	High	High	2.06	K.EVAIIVDQR.A	[370-378]
FALSE	Master Protein	P09327	Villin-1 OS=Homo sapiens OX=9606 GN=VIL1 PE=1 SV=4	1	FALSE	1	1	1	1	827	92.6	6.39	2.23	1	High
	Checked	Confidence	Annotated Sequence	Modifications	Modifications in Master Proteins	Contaminant	# Protein Groups	# Proteins	# PSMs	Master Protein Accessions	Positions in Master Proteins	# Missed Cleavages	Theo. MH+ [Da]	Found in Sample: [S1] F1: Sample	Confidence (by Search Engine): Sequest HT	XCorr (by Search Engine): Sequest HT	Sequence in Protein	Positions in Protein	Peptide Group Modifications in Protein
	FALSE	High	[R].EMAKMVADTISR.[T]			FALSE	1	1	1	P09327	P09327 [568-579]	1	1351.67	High	High	2.23	R.EMAKMVADTISR.T	[568-579]
FALSE	Master Protein	Q5VVJ2	Deubiquitinase MYSM1 OS=Homo sapiens OX=9606 GN=MYSM1 PE=1 SV=1	1	FALSE	1	1	1	1	828	95	5.53	2.12	1	High
	Checked	Confidence	Annotated Sequence	Modifications	Modifications in Master Proteins	Contaminant	# Protein Groups	# Proteins	# PSMs	Master Protein Accessions	Positions in Master Proteins	# Missed Cleavages	Theo. MH+ [Da]	Found in Sample: [S1] F1: Sample	Confidence (by Search Engine): Sequest HT	XCorr (by Search Engine): Sequest HT	Sequence in Protein	Positions in Protein	Peptide Group Modifications in Protein
	FALSE	High	[K].MLLEEEYYLSKK.[S]	1xOxidation [M1]		FALSE	1	1	1	Q5VVJ2	Q5VVJ2 [68-79]	1	1561.78	High	High	2.12	K.MLLEEEYYLSKK.S	[68-79]
FALSE	Master Protein	Q86UV5	Ubiquitin carboxyl-terminal hydrolase 48 OS=Homo sapiens OX=9606 GN=USP48 PE=1 SV=1	1	FALSE	1	1	1	1	1035	119	6.05	2.64	1	High
	Checked	Confidence	Annotated Sequence	Modifications	Modifications in Master Proteins	Contaminant	# Protein Groups	# Proteins	# PSMs	Master Protein Accessions	Positions in Master Proteins	# Missed Cleavages	Theo. MH+ [Da]	Found in Sample: [S1] F1: Sample	Confidence (by Search Engine): Sequest HT	XCorr (by Search Engine): Sequest HT	Sequence in Protein	Positions in Protein	Peptide Group Modifications in Protein
	FALSE	High	[K].NQLNEDYKTVNNLLK.[A]			FALSE	1	1	1	Q86UV5	Q86UV5 [569-583]	1	1805.94	High	High	2.64	K.NQLNEDYKTVNNLLK.A	[569-583]
FALSE	Master Protein	P16471	Prolactin receptor OS=Homo sapiens OX=9606 GN=PRLR PE=1 SV=1	1	FALSE	1	1	1	1	622	69.5	5.4	2.08	1	High
	Checked	Confidence	Annotated Sequence	Modifications	Modifications in Master Proteins	Contaminant	# Protein Groups	# Proteins	# PSMs	Master Protein Accessions	Positions in Master Proteins	# Missed Cleavages	Theo. MH+ [Da]	Found in Sample: [S1] F1: Sample	Confidence (by Search Engine): Sequest HT	XCorr (by Search Engine): Sequest HT	Sequence in Protein	Positions in Protein	Peptide Group Modifications in Protein
	FALSE	High	[K].QRENSGKPK.[K]			FALSE	1	1	1	P16471	P16471 [527-535]	1	1043.56	High	High	2.08	K.QRENSGKPK.K	[527-535]
FALSE	Master Protein	A6PVS8	Leucine-rich repeat and IQ domain-containing protein 3 OS=Homo sapiens OX=9606 GN=LRRIQ3 PE=1 SV=1	1	FALSE	1	1	1	1	624	73.6	9.72	2	1	High
	Checked	Confidence	Annotated Sequence	Modifications	Modifications in Master Proteins	Contaminant	# Protein Groups	# Proteins	# PSMs	Master Protein Accessions	Positions in Master Proteins	# Missed Cleavages	Theo. MH+ [Da]	Found in Sample: [S1] F1: Sample	Confidence (by Search Engine): Sequest HT	XCorr (by Search Engine): Sequest HT	Sequence in Protein	Positions in Protein	Peptide Group Modifications in Protein
	FALSE	High	[R].VVAMAQVAR.[E]			FALSE	1	1	1	A6PVS8	A6PVS8 [442-450]	0	944.535	High	High	2	R.VVAMAQVAR.E	[442-450]
FALSE	Master Protein	Q8N4W9	Zinc finger protein 808 OS=Homo sapiens OX=9606 GN=ZNF808 PE=1 SV=2	1	FALSE	1	1	1	1	903	104.8	9.48	2.05	1	High
	Checked	Confidence	Annotated Sequence	Modifications	Modifications in Master Proteins	Contaminant	# Protein Groups	# Proteins	# PSMs	Master Protein Accessions	Positions in Master Proteins	# Missed Cleavages	Theo. MH+ [Da]	Found in Sample: [S1] F1: Sample	Confidence (by Search Engine): Sequest HT	XCorr (by Search Engine): Sequest HT	Sequence in Protein	Positions in Protein	Peptide Group Modifications in Protein
	FALSE	High	[R].KGKESGMALPQGR.[L]			FALSE	1	1	1	Q8N4W9	Q8N4W9 [11-23]	2	1358.72	High	High	2.05	R.KGKESGMALPQGR.L	[11-23]
FALSE	Master Protein	A8MXQ7	IQ motif and ankyrin repeat domain-containing protein 1 OS=Homo sapiens OX=9606 GN=IQANK1 PE=4 SV=3	1	FALSE	1	1	1	1	560	63.5	6.77	2.02	1	High
	Checked	Confidence	Annotated Sequence	Modifications	Modifications in Master Proteins	Contaminant	# Protein Groups	# Proteins	# PSMs	Master Protein Accessions	Positions in Master Proteins	# Missed Cleavages	Theo. MH+ [Da]	Found in Sample: [S1] F1: Sample	Confidence (by Search Engine): Sequest HT	XCorr (by Search Engine): Sequest HT	Sequence in Protein	Positions in Protein	Peptide Group Modifications in Protein
	FALSE	High	[K].EAYLAPVR.[R]			FALSE	1	1	1	A8MXQ7	A8MXQ7 [102-109]	0	918.504	High	High	2.02	K.EAYLAPVR.R	[102-109]
FALSE	Master Protein	P22314	Ubiquitin-like modifier-activating enzyme 1 OS=Homo sapiens OX=9606 GN=UBA1 PE=1 SV=3	1	FALSE	1	1	1	1	1058	117.8	5.76	2.15	1	High
	Checked	Confidence	Annotated Sequence	Modifications	Modifications in Master Proteins	Contaminant	# Protein Groups	# Proteins	# PSMs	Master Protein Accessions	Positions in Master Proteins	# Missed Cleavages	Theo. MH+ [Da]	Found in Sample: [S1] F1: Sample	Confidence (by Search Engine): Sequest HT	XCorr (by Search Engine): Sequest HT	Sequence in Protein	Positions in Protein	Peptide Group Modifications in Protein
	FALSE	High	[R].LAGTQPLEVLEAVQR.[S]			FALSE	1	1	1	P22314	P22314 [679-693]	0	1623.91	High	High	2.15	R.LAGTQPLEVLEAVQR.S	[679-693]
FALSE	Master Protein	Q9ULN7	Paraneoplastic antigen-like protein 8B OS=Homo sapiens OX=9606 GN=PNMA8B PE=2 SV=4	1	FALSE	1	1	1	1	635	68.6	5.45	2.51	1	High
	Checked	Confidence	Annotated Sequence	Modifications	Modifications in Master Proteins	Contaminant	# Protein Groups	# Proteins	# PSMs	Master Protein Accessions	Positions in Master Proteins	# Missed Cleavages	Theo. MH+ [Da]	Found in Sample: [S1] F1: Sample	Confidence (by Search Engine): Sequest HT	XCorr (by Search Engine): Sequest HT	Sequence in Protein	Positions in Protein	Peptide Group Modifications in Protein
	FALSE	High	[R].EVDAVVLRK.[A]			FALSE	1	1	1	Q9ULN7	Q9ULN7 [396-404]	1	1028.61	High	High	2.51	R.EVDAVVLRK.A	[396-404]
FALSE	Master Protein	A4D2H0	cTAGE family member 15 OS=Homo sapiens OX=9606 GN=CTAGE15 PE=2 SV=1	1	FALSE	1	1	1	1	777	87.8	5.24	2.06	1	High
	Checked	Confidence	Annotated Sequence	Modifications	Modifications in Master Proteins	Contaminant	# Protein Groups	# Proteins	# PSMs	Master Protein Accessions	Positions in Master Proteins	# Missed Cleavages	Theo. MH+ [Da]	Found in Sample: [S1] F1: Sample	Confidence (by Search Engine): Sequest HT	XCorr (by Search Engine): Sequest HT	Sequence in Protein	Positions in Protein	Peptide Group Modifications in Protein
	FALSE	High	[R].LSGSAEPRSFK.[M]			FALSE	1	2	1	A4D2H0	A4D2H0 [636-646]	1	1178.62	High	High	2.06	R.LSGSAEPRSFK.M	[636-646]
FALSE	Master Protein	Q9H501	ESF1 homolog OS=Homo sapiens OX=9606 GN=ESF1 PE=1 SV=1	1	FALSE	1	1	1	1	851	98.7	5.11	2.09	1	High
	Checked	Confidence	Annotated Sequence	Modifications	Modifications in Master Proteins	Contaminant	# Protein Groups	# Proteins	# PSMs	Master Protein Accessions	Positions in Master Proteins	# Missed Cleavages	Theo. MH+ [Da]	Found in Sample: [S1] F1: Sample	Confidence (by Search Engine): Sequest HT	XCorr (by Search Engine): Sequest HT	Sequence in Protein	Positions in Protein	Peptide Group Modifications in Protein
	FALSE	High	[R].EMQSVVQLIMTR.[D]	2xOxidation [M2; M10]		FALSE	1	1	1	Q9H501	Q9H501 [209-220]	0	1466.73	High	High	2.09	R.EMQSVVQLIMTR.D	[209-220]
FALSE	Master Protein	Q86T65	Disheveled-associated activator of morphogenesis 2 OS=Homo sapiens OX=9606 GN=DAAM2 PE=1 SV=3	1	FALSE	1	1	1	1	1068	123.4	6.8	2.27	1	High
	Checked	Confidence	Annotated Sequence	Modifications	Modifications in Master Proteins	Contaminant	# Protein Groups	# Proteins	# PSMs	Master Protein Accessions	Positions in Master Proteins	# Missed Cleavages	Theo. MH+ [Da]	Found in Sample: [S1] F1: Sample	Confidence (by Search Engine): Sequest HT	XCorr (by Search Engine): Sequest HT	Sequence in Protein	Positions in Protein	Peptide Group Modifications in Protein
	FALSE	High	[R].GVDPDLAPLENFNVK.[N]			FALSE	1	1	1	Q86T65	Q86T65 [415-429]	0	1627.83	High	High	2.27	R.GVDPDLAPLENFNVK.N	[415-429]
FALSE	Master Protein	O15381	Nuclear valosin-containing protein-like OS=Homo sapiens OX=9606 GN=NVL PE=1 SV=1	1	FALSE	1	1	1	1	856	95	6.48	2.09	1	High
	Checked	Confidence	Annotated Sequence	Modifications	Modifications in Master Proteins	Contaminant	# Protein Groups	# Proteins	# PSMs	Master Protein Accessions	Positions in Master Proteins	# Missed Cleavages	Theo. MH+ [Da]	Found in Sample: [S1] F1: Sample	Confidence (by Search Engine): Sequest HT	XCorr (by Search Engine): Sequest HT	Sequence in Protein	Positions in Protein	Peptide Group Modifications in Protein
	FALSE	High	[-].MKPRPAGFVDNK.[L]			FALSE	1	1	1	O15381	O15381 [1-12]	0	1359.72	High	High	2.09	-.MKPRPAGFVDNK.L	[1-12]
FALSE	Master Protein	Q13614	Myotubularin-related protein 2 OS=Homo sapiens OX=9606 GN=MTMR2 PE=1 SV=4	1	FALSE	1	1	1	1	643	73.3	7.4	2.47	1	High
	Checked	Confidence	Annotated Sequence	Modifications	Modifications in Master Proteins	Contaminant	# Protein Groups	# Proteins	# PSMs	Master Protein Accessions	Positions in Master Proteins	# Missed Cleavages	Theo. MH+ [Da]	Found in Sample: [S1] F1: Sample	Confidence (by Search Engine): Sequest HT	XCorr (by Search Engine): Sequest HT	Sequence in Protein	Positions in Protein	Peptide Group Modifications in Protein
	FALSE	High	[R].RSIFENLMK.[Y]			FALSE	1	1	1	Q13614	Q13614 [173-181]	1	1137.61	High	High	2.47	R.RSIFENLMK.Y	[173-181]
FALSE	Master Protein	Q5T0F9	Coiled-coil and C2 domain-containing protein 1B OS=Homo sapiens OX=9606 GN=CC2D1B PE=1 SV=1	1	FALSE	1	1	1	1	858	94.2	5.26	2.03	1	High
	Checked	Confidence	Annotated Sequence	Modifications	Modifications in Master Proteins	Contaminant	# Protein Groups	# Proteins	# PSMs	Master Protein Accessions	Positions in Master Proteins	# Missed Cleavages	Theo. MH+ [Da]	Found in Sample: [S1] F1: Sample	Confidence (by Search Engine): Sequest HT	XCorr (by Search Engine): Sequest HT	Sequence in Protein	Positions in Protein	Peptide Group Modifications in Protein
	FALSE	High	[K].LASAEDSAPADK.[D]			FALSE	1	1	1	Q5T0F9	Q5T0F9 [472-483]	0	1174.56	High	High	2.03	K.LASAEDSAPADK.D	[472-483]
FALSE	Master Protein	P13591	Neural cell adhesion molecule 1 OS=Homo sapiens OX=9606 GN=NCAM1 PE=1 SV=3	1	FALSE	1	1	1	1	858	94.5	4.87	2.35	1	High
	Checked	Confidence	Annotated Sequence	Modifications	Modifications in Master Proteins	Contaminant	# Protein Groups	# Proteins	# PSMs	Master Protein Accessions	Positions in Master Proteins	# Missed Cleavages	Theo. MH+ [Da]	Found in Sample: [S1] F1: Sample	Confidence (by Search Engine): Sequest HT	XCorr (by Search Engine): Sequest HT	Sequence in Protein	Positions in Protein	Peptide Group Modifications in Protein
	FALSE	High	[K].EPIVEVRTEEER.[T]			FALSE	1	1	1	P13591	P13591 [786-797]	1	1485.75	High	High	2.35	K.EPIVEVRTEEER.T	[786-797]
FALSE	Master Protein	Q5T447	E3 ubiquitin-protein ligase HECTD3 OS=Homo sapiens OX=9606 GN=HECTD3 PE=1 SV=1	1	FALSE	1	1	1	1	861	97.1	5.64	2.1	1	High
	Checked	Confidence	Annotated Sequence	Modifications	Modifications in Master Proteins	Contaminant	# Protein Groups	# Proteins	# PSMs	Master Protein Accessions	Positions in Master Proteins	# Missed Cleavages	Theo. MH+ [Da]	Found in Sample: [S1] F1: Sample	Confidence (by Search Engine): Sequest HT	XCorr (by Search Engine): Sequest HT	Sequence in Protein	Positions in Protein	Peptide Group Modifications in Protein
	FALSE	High	[K].EQVAAMQAGLLK.[V]	1xOxidation [M6]		FALSE	1	1	1	Q5T447	Q5T447 [713-724]	0	1274.68	High	High	2.1	K.EQVAAMQAGLLK.V	[713-724]
FALSE	Master Protein	P08238	Heat shock protein HSP 90-beta OS=Homo sapiens OX=9606 GN=HSP90AB1 PE=1 SV=4	1	FALSE	1	1	1	1	724	83.2	5.03	2.19	1	High
	Checked	Confidence	Annotated Sequence	Modifications	Modifications in Master Proteins	Contaminant	# Protein Groups	# Proteins	# PSMs	Master Protein Accessions	Positions in Master Proteins	# Missed Cleavages	Theo. MH+ [Da]	Found in Sample: [S1] F1: Sample	Confidence (by Search Engine): Sequest HT	XCorr (by Search Engine): Sequest HT	Sequence in Protein	Positions in Protein	Peptide Group Modifications in Protein
	FALSE	High	[K].SIYYITGESK.[E]			FALSE	1	2	1	P08238	P08238 [482-491]	0	1160.58	High	High	2.19	K.SIYYITGESK.E	[482-491]
FALSE	Master Protein	O75533	Splicing factor 3B subunit 1 OS=Homo sapiens OX=9606 GN=SF3B1 PE=1 SV=3	1	FALSE	1	1	1	1	1304	145.7	7.09	2.87	1	High
	Checked	Confidence	Annotated Sequence	Modifications	Modifications in Master Proteins	Contaminant	# Protein Groups	# Proteins	# PSMs	Master Protein Accessions	Positions in Master Proteins	# Missed Cleavages	Theo. MH+ [Da]	Found in Sample: [S1] F1: Sample	Confidence (by Search Engine): Sequest HT	XCorr (by Search Engine): Sequest HT	Sequence in Protein	Positions in Protein	Peptide Group Modifications in Protein
	FALSE	High	[R].TDRGGDSIGETPTPGASK.[R]			FALSE	1	1	1	O75533	O75533 [316-333]	1	1745.83	High	High	2.87	R.TDRGGDSIGETPTPGASK.R	[316-333]
FALSE	Master Protein	P20702	Integrin alpha-X OS=Homo sapiens OX=9606 GN=ITGAX PE=1 SV=3	1	FALSE	1	1	1	1	1163	127.7	6.64	2.13	1	High
	Checked	Confidence	Annotated Sequence	Modifications	Modifications in Master Proteins	Contaminant	# Protein Groups	# Proteins	# PSMs	Master Protein Accessions	Positions in Master Proteins	# Missed Cleavages	Theo. MH+ [Da]	Found in Sample: [S1] F1: Sample	Confidence (by Search Engine): Sequest HT	XCorr (by Search Engine): Sequest HT	Sequence in Protein	Positions in Protein	Peptide Group Modifications in Protein
	FALSE	High	[R].DLQSSVTLDLALDPGR.[L]			FALSE	1	1	1	P20702	P20702 [670-685]	0	1699.89	High	High	2.13	R.DLQSSVTLDLALDPGR.L	[670-685]
FALSE	Master Protein	O14976	Cyclin-G-associated kinase OS=Homo sapiens OX=9606 GN=GAK PE=1 SV=2	1	FALSE	1	1	1	1	1311	143.1	5.73	2.21	1	High
	Checked	Confidence	Annotated Sequence	Modifications	Modifications in Master Proteins	Contaminant	# Protein Groups	# Proteins	# PSMs	Master Protein Accessions	Positions in Master Proteins	# Missed Cleavages	Theo. MH+ [Da]	Found in Sample: [S1] F1: Sample	Confidence (by Search Engine): Sequest HT	XCorr (by Search Engine): Sequest HT	Sequence in Protein	Positions in Protein	Peptide Group Modifications in Protein
	FALSE	High	[R].DQSDFVGQTVELGELRLR.[V]			FALSE	1	1	1	O14976	O14976 [24-41]	1	2062.06	High	High	2.21	R.DQSDFVGQTVELGELRLR.V	[24-41]
FALSE	Master Protein	P18433	Receptor-type tyrosine-protein phosphatase alpha OS=Homo sapiens OX=9606 GN=PTPRA PE=1 SV=3	1	FALSE	1	1	1	1	802	90.7	6.65	2.25	1	High
	Checked	Confidence	Annotated Sequence	Modifications	Modifications in Master Proteins	Contaminant	# Protein Groups	# Proteins	# PSMs	Master Protein Accessions	Positions in Master Proteins	# Missed Cleavages	Theo. MH+ [Da]	Found in Sample: [S1] F1: Sample	Confidence (by Search Engine): Sequest HT	XCorr (by Search Engine): Sequest HT	Sequence in Protein	Positions in Protein	Peptide Group Modifications in Protein
	FALSE	High	[R].LINSSTAEPVK.[E]			FALSE	1	1	1	P18433	P18433 [34-44]	0	1158.64	High	High	2.25	R.LINSSTAEPVK.E	[34-44]
FALSE	Master Protein	Q9UIQ6	Leucyl-cystinyl aminopeptidase OS=Homo sapiens OX=9606 GN=LNPEP PE=1 SV=3	1	FALSE	1	1	1	1	1025	117.3	5.73	2	1	High
	Checked	Confidence	Annotated Sequence	Modifications	Modifications in Master Proteins	Contaminant	# Protein Groups	# Proteins	# PSMs	Master Protein Accessions	Positions in Master Proteins	# Missed Cleavages	Theo. MH+ [Da]	Found in Sample: [S1] F1: Sample	Confidence (by Search Engine): Sequest HT	XCorr (by Search Engine): Sequest HT	Sequence in Protein	Positions in Protein	Peptide Group Modifications in Protein
	FALSE	High	[K].MSTYLVAFIVGEMK.[N]	1xOxidation [M13]		FALSE	1	1	1	Q9UIQ6	Q9UIQ6 [354-367]	0	1604.81	High	High	2	K.MSTYLVAFIVGEMK.N	[354-367]
FALSE	Master Protein	Q5T7W0	Zinc finger protein 618 OS=Homo sapiens OX=9606 GN=ZNF618 PE=1 SV=1	1	FALSE	1	1	1	1	954	104.9	7.09	2.11	1	High
	Checked	Confidence	Annotated Sequence	Modifications	Modifications in Master Proteins	Contaminant	# Protein Groups	# Proteins	# PSMs	Master Protein Accessions	Positions in Master Proteins	# Missed Cleavages	Theo. MH+ [Da]	Found in Sample: [S1] F1: Sample	Confidence (by Search Engine): Sequest HT	XCorr (by Search Engine): Sequest HT	Sequence in Protein	Positions in Protein	Peptide Group Modifications in Protein
	FALSE	High	[K].EEPPEPFQKIGPK.[T]			FALSE	1	1	1	Q5T7W0	Q5T7W0 [240-252]	1	1495.78	High	High	2.11	K.EEPPEPFQKIGPK.T	[240-252]
FALSE	Master Protein	Q8TDY8	Immunoglobulin superfamily DCC subclass member 4 OS=Homo sapiens OX=9606 GN=IGDCC4 PE=1 SV=1	1	FALSE	1	1	1	1	1250	134.1	6.2	2.52	1	High
	Checked	Confidence	Annotated Sequence	Modifications	Modifications in Master Proteins	Contaminant	# Protein Groups	# Proteins	# PSMs	Master Protein Accessions	Positions in Master Proteins	# Missed Cleavages	Theo. MH+ [Da]	Found in Sample: [S1] F1: Sample	Confidence (by Search Engine): Sequest HT	XCorr (by Search Engine): Sequest HT	Sequence in Protein	Positions in Protein	Peptide Group Modifications in Protein
	FALSE	High	[R].EVGAEEEANGDRLPGGR.[G]			FALSE	1	1	1	Q8TDY8	Q8TDY8 [667-683]	1	1755.83	High	High	2.52	R.EVGAEEEANGDRLPGGR.G	[667-683]
FALSE	Master Protein	Q0JRZ9	F-BAR domain only protein 2 OS=Homo sapiens OX=9606 GN=FCHO2 PE=1 SV=2	1	FALSE	1	1	1	1	810	88.9	6.86	2.2	1	High
	Checked	Confidence	Annotated Sequence	Modifications	Modifications in Master Proteins	Contaminant	# Protein Groups	# Proteins	# PSMs	Master Protein Accessions	Positions in Master Proteins	# Missed Cleavages	Theo. MH+ [Da]	Found in Sample: [S1] F1: Sample	Confidence (by Search Engine): Sequest HT	XCorr (by Search Engine): Sequest HT	Sequence in Protein	Positions in Protein	Peptide Group Modifications in Protein
	FALSE	High	[K].EIIGSLSNAIK.[E]			FALSE	1	1	1	Q0JRZ9	Q0JRZ9 [215-225]	0	1144.66	High	High	2.2	K.EIIGSLSNAIK.E	[215-225]
FALSE	Master Protein	Q07001	Acetylcholine receptor subunit delta OS=Homo sapiens OX=9606 GN=CHRND PE=1 SV=1	1	FALSE	1	1	1	1	517	58.9	6.55	2.12	1	High
	Checked	Confidence	Annotated Sequence	Modifications	Modifications in Master Proteins	Contaminant	# Protein Groups	# Proteins	# PSMs	Master Protein Accessions	Positions in Master Proteins	# Missed Cleavages	Theo. MH+ [Da]	Found in Sample: [S1] F1: Sample	Confidence (by Search Engine): Sequest HT	XCorr (by Search Engine): Sequest HT	Sequence in Protein	Positions in Protein	Peptide Group Modifications in Protein
	FALSE	High	[K].EITLSLK.[Q]			FALSE	1	1	1	Q07001	Q07001 [178-184]	0	803.487	High	High	2.12	K.EITLSLK.Q	[178-184]
FALSE	Master Protein	Q9P206	Uncharacterized protein KIAA1522 OS=Homo sapiens OX=9606 GN=KIAA1522 PE=1 SV=2	1	FALSE	1	1	1	1	1035	107	9.73	2.02	1	High
	Checked	Confidence	Annotated Sequence	Modifications	Modifications in Master Proteins	Contaminant	# Protein Groups	# Proteins	# PSMs	Master Protein Accessions	Positions in Master Proteins	# Missed Cleavages	Theo. MH+ [Da]	Found in Sample: [S1] F1: Sample	Confidence (by Search Engine): Sequest HT	XCorr (by Search Engine): Sequest HT	Sequence in Protein	Positions in Protein	Peptide Group Modifications in Protein
	FALSE	High	[R].SLGRFSSVSSPQPR.[S]			FALSE	1	1	1	Q9P206	Q9P206 [333-346]	1	1504.79	High	High	2.02	R.SLGRFSSVSSPQPR.S	[333-346]
FALSE	Master Protein	Q13554	Calcium/calmodulin-dependent protein kinase type II subunit beta OS=Homo sapiens OX=9606 GN=CAMK2B PE=1 SV=3	1	FALSE	1	1	1	1	666	72.6	7.27	2.06	1	High
	Checked	Confidence	Annotated Sequence	Modifications	Modifications in Master Proteins	Contaminant	# Protein Groups	# Proteins	# PSMs	Master Protein Accessions	Positions in Master Proteins	# Missed Cleavages	Theo. MH+ [Da]	Found in Sample: [S1] F1: Sample	Confidence (by Search Engine): Sequest HT	XCorr (by Search Engine): Sequest HT	Sequence in Protein	Positions in Protein	Peptide Group Modifications in Protein
	FALSE	High	[K].NSAAATSPK.[G]			FALSE	1	1	1	Q13554	Q13554 [361-369]	0	846.432	High	High	2.06	K.NSAAATSPK.G	[361-369]
FALSE	Master Protein	Q13435	Splicing factor 3B subunit 2 OS=Homo sapiens OX=9606 GN=SF3B2 PE=1 SV=2	1	FALSE	1	1	1	1	895	100.2	5.67	2.1	1	High
	Checked	Confidence	Annotated Sequence	Modifications	Modifications in Master Proteins	Contaminant	# Protein Groups	# Proteins	# PSMs	Master Protein Accessions	Positions in Master Proteins	# Missed Cleavages	Theo. MH+ [Da]	Found in Sample: [S1] F1: Sample	Confidence (by Search Engine): Sequest HT	XCorr (by Search Engine): Sequest HT	Sequence in Protein	Positions in Protein	Peptide Group Modifications in Protein
	FALSE	High	[R].GVSSESSGDREK.[D]			FALSE	1	1	1	Q13435	Q13435 [341-352]	1	1237.57	High	High	2.1	R.GVSSESSGDREK.D	[341-352]
FALSE	Master Protein	Q9UFB7	Zinc finger and BTB domain-containing protein 47 OS=Homo sapiens OX=9606 GN=ZBTB47 PE=1 SV=3	1	FALSE	1	1	1	1	747	82.7	5.76	2	1	High
	Checked	Confidence	Annotated Sequence	Modifications	Modifications in Master Proteins	Contaminant	# Protein Groups	# Proteins	# PSMs	Master Protein Accessions	Positions in Master Proteins	# Missed Cleavages	Theo. MH+ [Da]	Found in Sample: [S1] F1: Sample	Confidence (by Search Engine): Sequest HT	XCorr (by Search Engine): Sequest HT	Sequence in Protein	Positions in Protein	Peptide Group Modifications in Protein
	FALSE	High	[R].SHMSIHIGHK.[Q]			FALSE	1	2	1	Q9UFB7	Q9UFB7 [593-602]	0	1146.58	High	High	2	R.SHMSIHIGHK.Q	[593-602]
FALSE	Master Protein	Q9H694	Protein bicaudal C homolog 1 OS=Homo sapiens OX=9606 GN=BICC1 PE=1 SV=2	1	FALSE	1	1	1	1	974	104.8	8.54	2.04	1	High
	Checked	Confidence	Annotated Sequence	Modifications	Modifications in Master Proteins	Contaminant	# Protein Groups	# Proteins	# PSMs	Master Protein Accessions	Positions in Master Proteins	# Missed Cleavages	Theo. MH+ [Da]	Found in Sample: [S1] F1: Sample	Confidence (by Search Engine): Sequest HT	XCorr (by Search Engine): Sequest HT	Sequence in Protein	Positions in Protein	Peptide Group Modifications in Protein
	FALSE	High	[K].EMIMSVLDTKSNR.[V]			FALSE	1	1	1	Q9H694	Q9H694 [120-132]	1	1523.76	High	High	2.04	K.EMIMSVLDTKSNR.V	[120-132]
FALSE	Master Protein	Q92828	Coronin-2A OS=Homo sapiens OX=9606 GN=CORO2A PE=1 SV=2	1	FALSE	1	1	1	1	525	59.7	8.05	2.21	1	High
	Checked	Confidence	Annotated Sequence	Modifications	Modifications in Master Proteins	Contaminant	# Protein Groups	# Proteins	# PSMs	Master Protein Accessions	Positions in Master Proteins	# Missed Cleavages	Theo. MH+ [Da]	Found in Sample: [S1] F1: Sample	Confidence (by Search Engine): Sequest HT	XCorr (by Search Engine): Sequest HT	Sequence in Protein	Positions in Protein	Peptide Group Modifications in Protein
	FALSE	High	[K].QLELEIK.[NK]			FALSE	1	2	1	Q92828	Q92828 [510-516]	0	872.509	High	High	2.21	K.QLELEIK.N	[510-516]
FALSE	Master Protein	A8MVW0	Protein FAM171A2 OS=Homo sapiens OX=9606 GN=FAM171A2 PE=1 SV=1	1	FALSE	1	1	1	1	826	87.4	8.05	2.01	1	High
	Checked	Confidence	Annotated Sequence	Modifications	Modifications in Master Proteins	Contaminant	# Protein Groups	# Proteins	# PSMs	Master Protein Accessions	Positions in Master Proteins	# Missed Cleavages	Theo. MH+ [Da]	Found in Sample: [S1] F1: Sample	Confidence (by Search Engine): Sequest HT	XCorr (by Search Engine): Sequest HT	Sequence in Protein	Positions in Protein	Peptide Group Modifications in Protein
	FALSE	High	[K].LQLSGPSDGNK.[R]			FALSE	1	1	1	A8MVW0	A8MVW0 [354-364]	0	1115.57	High	High	2.01	K.LQLSGPSDGNK.R	[354-364]
FALSE	Master Protein	O00159	Unconventional myosin-Ic OS=Homo sapiens OX=9606 GN=MYO1C PE=1 SV=4	1	FALSE	1	1	1	1	1063	121.6	9.41	2.14	1	High
	Checked	Confidence	Annotated Sequence	Modifications	Modifications in Master Proteins	Contaminant	# Protein Groups	# Proteins	# PSMs	Master Protein Accessions	Positions in Master Proteins	# Missed Cleavages	Theo. MH+ [Da]	Found in Sample: [S1] F1: Sample	Confidence (by Search Engine): Sequest HT	XCorr (by Search Engine): Sequest HT	Sequence in Protein	Positions in Protein	Peptide Group Modifications in Protein
	FALSE	High	[R].DQAVMISGESGAGK.[T]			FALSE	1	1	1	O00159	O00159 [133-146]	0	1349.64	High	High	2.14	R.DQAVMISGESGAGK.T	[133-146]
FALSE	Master Protein	P51793	H(+)/Cl(-) exchange transporter 4 OS=Homo sapiens OX=9606 GN=CLCN4 PE=1 SV=2	1	FALSE	1	1	1	1	760	84.9	6.86	2.12	1	High
	Checked	Confidence	Annotated Sequence	Modifications	Modifications in Master Proteins	Contaminant	# Protein Groups	# Proteins	# PSMs	Master Protein Accessions	Positions in Master Proteins	# Missed Cleavages	Theo. MH+ [Da]	Found in Sample: [S1] F1: Sample	Confidence (by Search Engine): Sequest HT	XCorr (by Search Engine): Sequest HT	Sequence in Protein	Positions in Protein	Peptide Group Modifications in Protein
	FALSE	High	[R].TLATDVMRPR.[R]			FALSE	1	1	1	P51793	P51793 [594-603]	0	1159.63	High	High	2.12	R.TLATDVMRPR.R	[594-603]
FALSE	Master Protein	Q9HCS5	Band 4.1-like protein 4A OS=Homo sapiens OX=9606 GN=EPB41L4A PE=1 SV=2	1	FALSE	1	1	1	1	686	79	9.38	2.01	1	High
	Checked	Confidence	Annotated Sequence	Modifications	Modifications in Master Proteins	Contaminant	# Protein Groups	# Proteins	# PSMs	Master Protein Accessions	Positions in Master Proteins	# Missed Cleavages	Theo. MH+ [Da]	Found in Sample: [S1] F1: Sample	Confidence (by Search Engine): Sequest HT	XCorr (by Search Engine): Sequest HT	Sequence in Protein	Positions in Protein	Peptide Group Modifications in Protein
	FALSE	High	[K].QVGKYFWPR.[I]			FALSE	1	1	1	Q9HCS5	Q9HCS5 [238-246]	1	1180.63	High	High	2.01	K.QVGKYFWPR.I	[238-246]
FALSE	Master Protein	P29973	cGMP-gated cation channel alpha-1 OS=Homo sapiens OX=9606 GN=CNGA1 PE=1 SV=4	1	FALSE	1	1	1	1	686	79.1	7.56	2	1	High
	Checked	Confidence	Annotated Sequence	Modifications	Modifications in Master Proteins	Contaminant	# Protein Groups	# Proteins	# PSMs	Master Protein Accessions	Positions in Master Proteins	# Missed Cleavages	Theo. MH+ [Da]	Found in Sample: [S1] F1: Sample	Confidence (by Search Engine): Sequest HT	XCorr (by Search Engine): Sequest HT	Sequence in Protein	Positions in Protein	Peptide Group Modifications in Protein
	FALSE	High	[K].EVLKYLPDK.[L]			FALSE	1	1	1	P29973	P29973 [448-456]	1	1104.63	High	High	2	K.EVLKYLPDK.L	[448-456]
FALSE	Master Protein	Q5FWF5	N-acetyltransferase ESCO1 OS=Homo sapiens OX=9606 GN=ESCO1 PE=1 SV=3	1	FALSE	1	1	1	1	840	94.9	9.16	2.21	1	High
	Checked	Confidence	Annotated Sequence	Modifications	Modifications in Master Proteins	Contaminant	# Protein Groups	# Proteins	# PSMs	Master Protein Accessions	Positions in Master Proteins	# Missed Cleavages	Theo. MH+ [Da]	Found in Sample: [S1] F1: Sample	Confidence (by Search Engine): Sequest HT	XCorr (by Search Engine): Sequest HT	Sequence in Protein	Positions in Protein	Peptide Group Modifications in Protein
	FALSE	High	[K].ERILAEYPDGR.[I]			FALSE	1	1	1	Q5FWF5	Q5FWF5 [656-666]	1	1318.67	High	High	2.21	K.ERILAEYPDGR.I	[656-666]
FALSE	Master Protein	P23588	Eukaryotic translation initiation factor 4B OS=Homo sapiens OX=9606 GN=EIF4B PE=1 SV=2	1	FALSE	1	1	1	1	611	69.1	5.73	2.1	1	High
	Checked	Confidence	Annotated Sequence	Modifications	Modifications in Master Proteins	Contaminant	# Protein Groups	# Proteins	# PSMs	Master Protein Accessions	Positions in Master Proteins	# Missed Cleavages	Theo. MH+ [Da]	Found in Sample: [S1] F1: Sample	Confidence (by Search Engine): Sequest HT	XCorr (by Search Engine): Sequest HT	Sequence in Protein	Positions in Protein	Peptide Group Modifications in Protein
	FALSE	High	[R].GLNISAVR.[L]			FALSE	1	1	1	P23588	P23588 [118-125]	0	829.489	High	High	2.1	R.GLNISAVR.L	[118-125]
FALSE	Master Protein	Q494V2	Cilia- and flagella-associated protein 100 OS=Homo sapiens OX=9606 GN=CFAP100 PE=1 SV=1	1	FALSE	1	1	1	1	611	71.1	7.11	2.58	1	High
	Checked	Confidence	Annotated Sequence	Modifications	Modifications in Master Proteins	Contaminant	# Protein Groups	# Proteins	# PSMs	Master Protein Accessions	Positions in Master Proteins	# Missed Cleavages	Theo. MH+ [Da]	Found in Sample: [S1] F1: Sample	Confidence (by Search Engine): Sequest HT	XCorr (by Search Engine): Sequest HT	Sequence in Protein	Positions in Protein	Peptide Group Modifications in Protein
	FALSE	High	[R].EEKLQMQK.[I]			FALSE	1	1	1	Q494V2	Q494V2 [546-553]	1	1033.53	High	High	2.58	R.EEKLQMQK.I	[546-553]
FALSE	Master Protein	A0A0J9YWL9	Putative testis-expressed protein 13C OS=Homo sapiens OX=9606 GN=TEX13C PE=5 SV=1	1	FALSE	1	1	1	1	993	109.7	8.79	2.23	1	High
	Checked	Confidence	Annotated Sequence	Modifications	Modifications in Master Proteins	Contaminant	# Protein Groups	# Proteins	# PSMs	Master Protein Accessions	Positions in Master Proteins	# Missed Cleavages	Theo. MH+ [Da]	Found in Sample: [S1] F1: Sample	Confidence (by Search Engine): Sequest HT	XCorr (by Search Engine): Sequest HT	Sequence in Protein	Positions in Protein	Peptide Group Modifications in Protein
	FALSE	High	[K].MVPLGDSRSHSLK.[K]			FALSE	1	1	1	A0A0J9YWL9	A0A0J9YWL9 [536-548]	1	1426.75	High	High	2.23	K.MVPLGDSRSHSLK.K	[536-548]
FALSE	Master Protein	P38935	DNA-binding protein SMUBP-2 OS=Homo sapiens OX=9606 GN=IGHMBP2 PE=1 SV=3	1	FALSE	1	1	1	1	993	109.1	8.97	2.09	1	High
	Checked	Confidence	Annotated Sequence	Modifications	Modifications in Master Proteins	Contaminant	# Protein Groups	# Proteins	# PSMs	Master Protein Accessions	Positions in Master Proteins	# Missed Cleavages	Theo. MH+ [Da]	Found in Sample: [S1] F1: Sample	Confidence (by Search Engine): Sequest HT	XCorr (by Search Engine): Sequest HT	Sequence in Protein	Positions in Protein	Peptide Group Modifications in Protein
	FALSE	High	[K].EAVILSFVRSNRK.[G]			FALSE	1	1	1	P38935	P38935 [573-585]	2	1518.88	High	High	2.09	K.EAVILSFVRSNRK.G	[573-585]
FALSE	Master Protein	P11387	DNA topoisomerase 1 OS=Homo sapiens OX=9606 GN=TOP1 PE=1 SV=2	1	FALSE	1	1	1	1	765	90.7	9.31	2.61	1	High
	Checked	Confidence	Annotated Sequence	Modifications	Modifications in Master Proteins	Contaminant	# Protein Groups	# Proteins	# PSMs	Master Protein Accessions	Positions in Master Proteins	# Missed Cleavages	Theo. MH+ [Da]	Found in Sample: [S1] F1: Sample	Confidence (by Search Engine): Sequest HT	XCorr (by Search Engine): Sequest HT	Sequence in Protein	Positions in Protein	Peptide Group Modifications in Protein
	FALSE	High	[K].AEEVATFFAK.[M]			FALSE	1	1	1	P11387	P11387 [253-262]	0	1112.56	High	High	2.61	K.AEEVATFFAK.M	[253-262]
FALSE	Master Protein	P52179	Myomesin-1 OS=Homo sapiens OX=9606 GN=MYOM1 PE=1 SV=2	1	FALSE	1	1	1	1	1685	187.5	6.93	2.56	1	High
	Checked	Confidence	Annotated Sequence	Modifications	Modifications in Master Proteins	Contaminant	# Protein Groups	# Proteins	# PSMs	Master Protein Accessions	Positions in Master Proteins	# Missed Cleavages	Theo. MH+ [Da]	Found in Sample: [S1] F1: Sample	Confidence (by Search Engine): Sequest HT	XCorr (by Search Engine): Sequest HT	Sequence in Protein	Positions in Protein	Peptide Group Modifications in Protein
	FALSE	High	[R].CSNSAGVGEPSEATEVTVVGDK.[L]	1xCarbamidomethyl [C1]		FALSE	1	1	1	P52179	P52179 [714-735]	0	2193	High	High	2.56	R.CSNSAGVGEPSEATEVTVVGDK.L	[714-735]
FALSE	Master Protein	O95831	Apoptosis-inducing factor 1, mitochondrial OS=Homo sapiens OX=9606 GN=AIFM1 PE=1 SV=1	1	FALSE	1	1	1	1	613	66.9	8.95	2.25	1	High
	Checked	Confidence	Annotated Sequence	Modifications	Modifications in Master Proteins	Contaminant	# Protein Groups	# Proteins	# PSMs	Master Protein Accessions	Positions in Master Proteins	# Missed Cleavages	Theo. MH+ [Da]	Found in Sample: [S1] F1: Sample	Confidence (by Search Engine): Sequest HT	XCorr (by Search Engine): Sequest HT	Sequence in Protein	Positions in Protein	Peptide Group Modifications in Protein
	FALSE	High	[R].VNAELQAR.[S]			FALSE	1	1	1	O95831	O95831 [423-430]	0	900.49	High	High	2.25	R.VNAELQAR.S	[423-430]
FALSE	Master Protein	Q08J23	RNA cytosine C(5)-methyltransferase NSUN2 OS=Homo sapiens OX=9606 GN=NSUN2 PE=1 SV=2	1	FALSE	1	1	1	1	767	86.4	6.77	2.03	1	High
	Checked	Confidence	Annotated Sequence	Modifications	Modifications in Master Proteins	Contaminant	# Protein Groups	# Proteins	# PSMs	Master Protein Accessions	Positions in Master Proteins	# Missed Cleavages	Theo. MH+ [Da]	Found in Sample: [S1] F1: Sample	Confidence (by Search Engine): Sequest HT	XCorr (by Search Engine): Sequest HT	Sequence in Protein	Positions in Protein	Peptide Group Modifications in Protein
	FALSE	High	[K].LSSETYSQAK.[D]			FALSE	1	1	1	Q08J23	Q08J23 [641-650]	0	1113.54	High	High	2.03	K.LSSETYSQAK.D	[641-650]
FALSE	Master Protein	Q9HAS3	Solute carrier family 28 member 3 OS=Homo sapiens OX=9606 GN=SLC28A3 PE=1 SV=1	1	FALSE	1	1	1	1	691	76.9	7.62	2.05	1	High
	Checked	Confidence	Annotated Sequence	Modifications	Modifications in Master Proteins	Contaminant	# Protein Groups	# Proteins	# PSMs	Master Protein Accessions	Positions in Master Proteins	# Missed Cleavages	Theo. MH+ [Da]	Found in Sample: [S1] F1: Sample	Confidence (by Search Engine): Sequest HT	XCorr (by Search Engine): Sequest HT	Sequence in Protein	Positions in Protein	Peptide Group Modifications in Protein
	FALSE	High	[R].IDEMLSPGR.[R]			FALSE	1	1	1	Q9HAS3	Q9HAS3 [155-163]	0	1017.5	High	High	2.05	R.IDEMLSPGR.R	[155-163]
FALSE	Master Protein	O15516	Circadian locomoter output cycles protein kaput OS=Homo sapiens OX=9606 GN=CLOCK PE=1 SV=1	1	FALSE	1	1	1	1	846	95.2	7.01	2.12	1	High
	Checked	Confidence	Annotated Sequence	Modifications	Modifications in Master Proteins	Contaminant	# Protein Groups	# Proteins	# PSMs	Master Protein Accessions	Positions in Master Proteins	# Missed Cleavages	Theo. MH+ [Da]	Found in Sample: [S1] F1: Sample	Confidence (by Search Engine): Sequest HT	XCorr (by Search Engine): Sequest HT	Sequence in Protein	Positions in Protein	Peptide Group Modifications in Protein
	FALSE	High	[K].ELGSMLPGNAR.[K]			FALSE	1	1	1	O15516	O15516 [56-66]	0	1144.58	High	High	2.12	K.ELGSMLPGNAR.K	[56-66]
FALSE	Master Protein	O75150	E3 ubiquitin-protein ligase BRE1B OS=Homo sapiens OX=9606 GN=RNF40 PE=1 SV=5	1	FALSE	1	1	1	1	1001	113.6	6.29	2.47	1	High
	Checked	Confidence	Annotated Sequence	Modifications	Modifications in Master Proteins	Contaminant	# Protein Groups	# Proteins	# PSMs	Master Protein Accessions	Positions in Master Proteins	# Missed Cleavages	Theo. MH+ [Da]	Found in Sample: [S1] F1: Sample	Confidence (by Search Engine): Sequest HT	XCorr (by Search Engine): Sequest HT	Sequence in Protein	Positions in Protein	Peptide Group Modifications in Protein
	FALSE	High	[K].ERALQGSLGGVEK.[E]			FALSE	1	1	1	O75150	O75150 [835-847]	1	1343.73	High	High	2.47	K.ERALQGSLGGVEK.E	[835-847]
FALSE	Master Protein	P51828	Adenylate cyclase type 7 OS=Homo sapiens OX=9606 GN=ADCY7 PE=1 SV=1	1	FALSE	1	1	1	1	1080	120.2	8.12	2.01	1	High
	Checked	Confidence	Annotated Sequence	Modifications	Modifications in Master Proteins	Contaminant	# Protein Groups	# Proteins	# PSMs	Master Protein Accessions	Positions in Master Proteins	# Missed Cleavages	Theo. MH+ [Da]	Found in Sample: [S1] F1: Sample	Confidence (by Search Engine): Sequest HT	XCorr (by Search Engine): Sequest HT	Sequence in Protein	Positions in Protein	Peptide Group Modifications in Protein
	FALSE	High	[R].ESVSSGETHVPNGR.[R]			FALSE	1	1	1	P51828	P51828 [504-517]	0	1455.68	High	High	2.01	R.ESVSSGETHVPNGR.R	[504-517]
FALSE	Master Protein	P48552	Nuclear receptor-interacting protein 1 OS=Homo sapiens OX=9606 GN=NRIP1 PE=1 SV=2	1	FALSE	1	1	1	1	1158	126.9	8.18	2.2	1	High
	Checked	Confidence	Annotated Sequence	Modifications	Modifications in Master Proteins	Contaminant	# Protein Groups	# Proteins	# PSMs	Master Protein Accessions	Positions in Master Proteins	# Missed Cleavages	Theo. MH+ [Da]	Found in Sample: [S1] F1: Sample	Confidence (by Search Engine): Sequest HT	XCorr (by Search Engine): Sequest HT	Sequence in Protein	Positions in Protein	Peptide Group Modifications in Protein
	FALSE	High	[K].EALLAGMVDSVPKGK.[Q]	1xOxidation [M7]		FALSE	1	1	1	P48552	P48552 [113-127]	1	1530.82	High	High	2.2	K.EALLAGMVDSVPKGK.Q	[113-127]
FALSE	Master Protein	Q2TAL8	Transcriptional regulator QRICH1 OS=Homo sapiens OX=9606 GN=QRICH1 PE=1 SV=1	1	FALSE	1	1	1	1	776	86.4	5.87	2.13	1	High
	Checked	Confidence	Annotated Sequence	Modifications	Modifications in Master Proteins	Contaminant	# Protein Groups	# Proteins	# PSMs	Master Protein Accessions	Positions in Master Proteins	# Missed Cleavages	Theo. MH+ [Da]	Found in Sample: [S1] F1: Sample	Confidence (by Search Engine): Sequest HT	XCorr (by Search Engine): Sequest HT	Sequence in Protein	Positions in Protein	Peptide Group Modifications in Protein
	FALSE	High	[K].DKSTSIRYLK.[A]			FALSE	1	1	1	Q2TAL8	Q2TAL8 [663-672]	2	1210.68	High	High	2.13	K.DKSTSIRYLK.A	[663-672]
FALSE	Master Protein	Q99543	DnaJ homolog subfamily C member 2 OS=Homo sapiens OX=9606 GN=DNAJC2 PE=1 SV=4	1	FALSE	1	1	1	1	621	72	8.7	2.14	1	High
	Checked	Confidence	Annotated Sequence	Modifications	Modifications in Master Proteins	Contaminant	# Protein Groups	# Proteins	# PSMs	Master Protein Accessions	Positions in Master Proteins	# Missed Cleavages	Theo. MH+ [Da]	Found in Sample: [S1] F1: Sample	Confidence (by Search Engine): Sequest HT	XCorr (by Search Engine): Sequest HT	Sequence in Protein	Positions in Protein	Peptide Group Modifications in Protein
	FALSE	High	[R].KAAGEPIK.[E]			FALSE	1	1	1	Q99543	Q99543 [124-131]	1	813.483	High	High	2.14	R.KAAGEPIK.E	[124-131]
FALSE	Master Protein	Q9Y6K5	2'-5'-oligoadenylate synthase 3 OS=Homo sapiens OX=9606 GN=OAS3 PE=1 SV=3	1	FALSE	1	1	1	1	1087	121.1	8.4	2.06	1	High
	Checked	Confidence	Annotated Sequence	Modifications	Modifications in Master Proteins	Contaminant	# Protein Groups	# Proteins	# PSMs	Master Protein Accessions	Positions in Master Proteins	# Missed Cleavages	Theo. MH+ [Da]	Found in Sample: [S1] F1: Sample	Confidence (by Search Engine): Sequest HT	XCorr (by Search Engine): Sequest HT	Sequence in Protein	Positions in Protein	Peptide Group Modifications in Protein
	FALSE	High	[K].NLILLVK.[H]			FALSE	1	1	1	Q9Y6K5	Q9Y6K5 [201-207]; [600-606]	0	812.56	High	High	2.06	K.NLILLVK.H; K.NLILLVK.H	[201-207]; [600-606]
FALSE	Master Protein	Q9ULD0	2-oxoglutarate dehydrogenase-like, mitochondrial OS=Homo sapiens OX=9606 GN=OGDHL PE=1 SV=3	1	FALSE	1	1	1	1	1010	114.4	6.65	2.23	1	High
	Checked	Confidence	Annotated Sequence	Modifications	Modifications in Master Proteins	Contaminant	# Protein Groups	# Proteins	# PSMs	Master Protein Accessions	Positions in Master Proteins	# Missed Cleavages	Theo. MH+ [Da]	Found in Sample: [S1] F1: Sample	Confidence (by Search Engine): Sequest HT	XCorr (by Search Engine): Sequest HT	Sequence in Protein	Positions in Protein	Peptide Group Modifications in Protein
	FALSE	High	[R].KDLEQIFCQFDPK.[L]	1xCarbamidomethyl [C8]		FALSE	1	1	1	Q9ULD0	Q9ULD0 [311-323]	1	1667.81	High	High	2.23	R.KDLEQIFCQFDPK.L	[311-323]
FALSE	Master Protein	O75665	Centriole and centriolar satellite protein OFD1 OS=Homo sapiens OX=9606 GN=OFD1 PE=1 SV=1	1	FALSE	1	1	1	1	1012	116.6	6.1	2.03	1	High
	Checked	Confidence	Annotated Sequence	Modifications	Modifications in Master Proteins	Contaminant	# Protein Groups	# Proteins	# PSMs	Master Protein Accessions	Positions in Master Proteins	# Missed Cleavages	Theo. MH+ [Da]	Found in Sample: [S1] F1: Sample	Confidence (by Search Engine): Sequest HT	XCorr (by Search Engine): Sequest HT	Sequence in Protein	Positions in Protein	Peptide Group Modifications in Protein
	FALSE	High	[K].VGLYRRQTELQDK.[S]			FALSE	1	1	1	O75665	O75665 [795-807]	2	1605.87	High	High	2.03	K.VGLYRRQTELQDK.S	[795-807]
FALSE	Master Protein	P13569	Cystic fibrosis transmembrane conductance regulator OS=Homo sapiens OX=9606 GN=CFTR PE=1 SV=3	1	FALSE	1	1	1	1	1480	168	8.73	2.79	1	High
	Checked	Confidence	Annotated Sequence	Modifications	Modifications in Master Proteins	Contaminant	# Protein Groups	# Proteins	# PSMs	Master Protein Accessions	Positions in Master Proteins	# Missed Cleavages	Theo. MH+ [Da]	Found in Sample: [S1] F1: Sample	Confidence (by Search Engine): Sequest HT	XCorr (by Search Engine): Sequest HT	Sequence in Protein	Positions in Protein	Peptide Group Modifications in Protein
	FALSE	High	[R].KVSLAPQANLTELDIYSRR.[L]			FALSE	1	1	1	P13569	P13569 [793-811]	2	2174.19	High	High	2.79	R.KVSLAPQANLTELDIYSRR.L	[793-811]
FALSE	Master Protein	Q9Y5Y9	Sodium channel protein type 10 subunit alpha OS=Homo sapiens OX=9606 GN=SCN10A PE=1 SV=2	1	FALSE	1	1	1	1	1956	220.5	5.96	2.58	1	High
	Checked	Confidence	Annotated Sequence	Modifications	Modifications in Master Proteins	Contaminant	# Protein Groups	# Proteins	# PSMs	Master Protein Accessions	Positions in Master Proteins	# Missed Cleavages	Theo. MH+ [Da]	Found in Sample: [S1] F1: Sample	Confidence (by Search Engine): Sequest HT	XCorr (by Search Engine): Sequest HT	Sequence in Protein	Positions in Protein	Peptide Group Modifications in Protein
	FALSE	High	[R].VNMRTSSSIQNEDEATSMELIAPGP.[-]			FALSE	1	1	1	Q9Y5Y9	Q9Y5Y9 [1932-1956]	1	2677.24	High	High	2.58	R.VNMRTSSSIQNEDEATSMELIAPGP.-	[1932-1956]
FALSE	Master Protein	O94782	Ubiquitin carboxyl-terminal hydrolase 1 OS=Homo sapiens OX=9606 GN=USP1 PE=1 SV=1	1	FALSE	1	1	1	1	785	88.2	5.45	2.14	1	High
	Checked	Confidence	Annotated Sequence	Modifications	Modifications in Master Proteins	Contaminant	# Protein Groups	# Proteins	# PSMs	Master Protein Accessions	Positions in Master Proteins	# Missed Cleavages	Theo. MH+ [Da]	Found in Sample: [S1] F1: Sample	Confidence (by Search Engine): Sequest HT	XCorr (by Search Engine): Sequest HT	Sequence in Protein	Positions in Protein	Peptide Group Modifications in Protein
	FALSE	High	[K].EALKDEANQK.[D]			FALSE	1	1	1	O94782	O94782 [121-130]	1	1145.58	High	High	2.14	K.EALKDEANQK.D	[121-130]
FALSE	Master Protein	Q9BYX4	Interferon-induced helicase C domain-containing protein 1 OS=Homo sapiens OX=9606 GN=IFIH1 PE=1 SV=3	1	FALSE	1	1	1	1	1025	116.6	5.52	2.1	1	High
	Checked	Confidence	Annotated Sequence	Modifications	Modifications in Master Proteins	Contaminant	# Protein Groups	# Proteins	# PSMs	Master Protein Accessions	Positions in Master Proteins	# Missed Cleavages	Theo. MH+ [Da]	Found in Sample: [S1] F1: Sample	Confidence (by Search Engine): Sequest HT	XCorr (by Search Engine): Sequest HT	Sequence in Protein	Positions in Protein	Peptide Group Modifications in Protein
	FALSE	High	[K].ILELQMQSIMEKK.[M]	1xOxidation [M6]		FALSE	1	1	1	Q9BYX4	Q9BYX4 [873-885]	1	1606.85	High	High	2.1	K.ILELQMQSIMEKK.M	[873-885]
FALSE	Master Protein	Q13634	Cadherin-18 OS=Homo sapiens OX=9606 GN=CDH18 PE=2 SV=1	1	FALSE	1	1	1	1	790	88	5.14	2.01	1	High
	Checked	Confidence	Annotated Sequence	Modifications	Modifications in Master Proteins	Contaminant	# Protein Groups	# Proteins	# PSMs	Master Protein Accessions	Positions in Master Proteins	# Missed Cleavages	Theo. MH+ [Da]	Found in Sample: [S1] F1: Sample	Confidence (by Search Engine): Sequest HT	XCorr (by Search Engine): Sequest HT	Sequence in Protein	Positions in Protein	Peptide Group Modifications in Protein
	FALSE	High	[R].EHYSVVIQAK.[D]			FALSE	1	1	1	Q13634	Q13634 [230-239]	0	1173.63	High	High	2.01	R.EHYSVVIQAK.D	[230-239]
FALSE	Master Protein	Q96GQ7	Probable ATP-dependent RNA helicase DDX27 OS=Homo sapiens OX=9606 GN=DDX27 PE=1 SV=2	1	FALSE	1	1	1	1	796	89.8	9.28	2.01	1	High
	Checked	Confidence	Annotated Sequence	Modifications	Modifications in Master Proteins	Contaminant	# Protein Groups	# Proteins	# PSMs	Master Protein Accessions	Positions in Master Proteins	# Missed Cleavages	Theo. MH+ [Da]	Found in Sample: [S1] F1: Sample	Confidence (by Search Engine): Sequest HT	XCorr (by Search Engine): Sequest HT	Sequence in Protein	Positions in Protein	Peptide Group Modifications in Protein
	FALSE	High	[K].EIIRMCSHHR.[Q]	1xCarbamidomethyl [C6]		FALSE	1	1	1	Q96GQ7	Q96GQ7 [387-396]	1	1338.65	High	High	2.01	K.EIIRMCSHHR.Q	[387-396]
FALSE	Master Protein	Q9Y446	Plakophilin-3 OS=Homo sapiens OX=9606 GN=PKP3 PE=1 SV=1	1	FALSE	1	1	1	1	797	87	9.32	2.18	1	High
	Checked	Confidence	Annotated Sequence	Modifications	Modifications in Master Proteins	Contaminant	# Protein Groups	# Proteins	# PSMs	Master Protein Accessions	Positions in Master Proteins	# Missed Cleavages	Theo. MH+ [Da]	Found in Sample: [S1] F1: Sample	Confidence (by Search Engine): Sequest HT	XCorr (by Search Engine): Sequest HT	Sequence in Protein	Positions in Protein	Peptide Group Modifications in Protein
	FALSE	High	[K].SVENAVCVLR.[N]	1xCarbamidomethyl [C7]		FALSE	1	1	1	Q9Y446	Q9Y446 [523-532]	0	1146.59	High	High	2.18	K.SVENAVCVLR.N	[523-532]
FALSE	Master Protein	Q8N428	Polypeptide N-acetylgalactosaminyltransferase 16 OS=Homo sapiens OX=9606 GN=GALNT16 PE=1 SV=2	1	FALSE	1	1	1	1	558	63	9.13	2.05	1	High
	Checked	Confidence	Annotated Sequence	Modifications	Modifications in Master Proteins	Contaminant	# Protein Groups	# Proteins	# PSMs	Master Protein Accessions	Positions in Master Proteins	# Missed Cleavages	Theo. MH+ [Da]	Found in Sample: [S1] F1: Sample	Confidence (by Search Engine): Sequest HT	XCorr (by Search Engine): Sequest HT	Sequence in Protein	Positions in Protein	Peptide Group Modifications in Protein
	FALSE	High	[R].EGKQKWR.[R]			FALSE	1	1	1	Q8N428	Q8N428 [510-516]	2	931.511	High	High	2.05	R.EGKQKWR.R	[510-516]
FALSE	Master Protein	Q9Y5B9	FACT complex subunit SPT16 OS=Homo sapiens OX=9606 GN=SUPT16H PE=1 SV=1	1	FALSE	1	1	1	1	1047	119.8	5.66	2.11	1	High
	Checked	Confidence	Annotated Sequence	Modifications	Modifications in Master Proteins	Contaminant	# Protein Groups	# Proteins	# PSMs	Master Protein Accessions	Positions in Master Proteins	# Missed Cleavages	Theo. MH+ [Da]	Found in Sample: [S1] F1: Sample	Confidence (by Search Engine): Sequest HT	XCorr (by Search Engine): Sequest HT	Sequence in Protein	Positions in Protein	Peptide Group Modifications in Protein
	FALSE	High	[K].EPHIREMKIYIDK.[K]	1xOxidation [M7]		FALSE	1	1	1	Q9Y5B9	Q9Y5B9 [521-533]	2	1687.88	High	High	2.11	K.EPHIREMKIYIDK.K	[521-533]
FALSE	Master Protein	Q9H4L5	Oxysterol-binding protein-related protein 3 OS=Homo sapiens OX=9606 GN=OSBPL3 PE=1 SV=1	1	FALSE	1	1	1	1	887	101.2	6.87	2.34	1	High
	Checked	Confidence	Annotated Sequence	Modifications	Modifications in Master Proteins	Contaminant	# Protein Groups	# Proteins	# PSMs	Master Protein Accessions	Positions in Master Proteins	# Missed Cleavages	Theo. MH+ [Da]	Found in Sample: [S1] F1: Sample	Confidence (by Search Engine): Sequest HT	XCorr (by Search Engine): Sequest HT	Sequence in Protein	Positions in Protein	Peptide Group Modifications in Protein
	FALSE	High	[R].WIEHYGEIVIK.[N]			FALSE	1	1	1	Q9H4L5	Q9H4L5 [699-709]	0	1386.74	High	High	2.34	R.WIEHYGEIVIK.N	[699-709]
FALSE	Master Protein	Q02413	Desmoglein-1 OS=Homo sapiens OX=9606 GN=DSG1 PE=1 SV=2	1	FALSE	1	1	1	1	1049	113.7	5.03	2.02	1	High
	Checked	Confidence	Annotated Sequence	Modifications	Modifications in Master Proteins	Contaminant	# Protein Groups	# Proteins	# PSMs	Master Protein Accessions	Positions in Master Proteins	# Missed Cleavages	Theo. MH+ [Da]	Found in Sample: [S1] F1: Sample	Confidence (by Search Engine): Sequest HT	XCorr (by Search Engine): Sequest HT	Sequence in Protein	Positions in Protein	Peptide Group Modifications in Protein
	FALSE	High	[K].TYVVTGNMGSNDK.[V]	1xOxidation [M8]		FALSE	1	1	1	Q02413	Q02413 [391-403]	0	1401.63	High	High	2.02	K.TYVVTGNMGSNDK.V	[391-403]
FALSE	Master Protein	Q9P107	GEM-interacting protein OS=Homo sapiens OX=9606 GN=GMIP PE=1 SV=2	1	FALSE	1	1	1	1	970	106.6	5.72	2.04	1	High
	Checked	Confidence	Annotated Sequence	Modifications	Modifications in Master Proteins	Contaminant	# Protein Groups	# Proteins	# PSMs	Master Protein Accessions	Positions in Master Proteins	# Missed Cleavages	Theo. MH+ [Da]	Found in Sample: [S1] F1: Sample	Confidence (by Search Engine): Sequest HT	XCorr (by Search Engine): Sequest HT	Sequence in Protein	Positions in Protein	Peptide Group Modifications in Protein
	FALSE	High	[R].KLVFQGDEVLRR.[V]			FALSE	1	1	1	Q9P107	Q9P107 [298-309]	2	1459.84	High	High	2.04	R.KLVFQGDEVLRR.V	[298-309]
FALSE	Master Protein	Q6ZP01	RNA-binding protein 44 OS=Homo sapiens OX=9606 GN=RBM44 PE=2 SV=4	1	FALSE	1	1	1	1	1051	117.9	5.72	2.23	1	High
	Checked	Confidence	Annotated Sequence	Modifications	Modifications in Master Proteins	Contaminant	# Protein Groups	# Proteins	# PSMs	Master Protein Accessions	Positions in Master Proteins	# Missed Cleavages	Theo. MH+ [Da]	Found in Sample: [S1] F1: Sample	Confidence (by Search Engine): Sequest HT	XCorr (by Search Engine): Sequest HT	Sequence in Protein	Positions in Protein	Peptide Group Modifications in Protein
	FALSE	High	[K].EEVFFNILEHQDK.[T]			FALSE	1	1	1	Q6ZP01	Q6ZP01 [141-153]	0	1647.8	High	High	2.23	K.EEVFFNILEHQDK.T	[141-153]
FALSE	Master Protein	Q9Y4C4	Malignant fibrous histiocytoma-amplified sequence 1 OS=Homo sapiens OX=9606 GN=MFHAS1 PE=1 SV=2	1	FALSE	1	1	1	1	1052	116.9	7.88	2.48	1	High
	Checked	Confidence	Annotated Sequence	Modifications	Modifications in Master Proteins	Contaminant	# Protein Groups	# Proteins	# PSMs	Master Protein Accessions	Positions in Master Proteins	# Missed Cleavages	Theo. MH+ [Da]	Found in Sample: [S1] F1: Sample	Confidence (by Search Engine): Sequest HT	XCorr (by Search Engine): Sequest HT	Sequence in Protein	Positions in Protein	Peptide Group Modifications in Protein
	FALSE	High	[-].MAGMDSGNLKTAR.[L]			FALSE	1	1	1	Q9Y4C4	Q9Y4C4 [1-13]	1	1351.65	High	High	2.48	-.MAGMDSGNLKTAR.L	[1-13]
FALSE	Master Protein	P98196	Phospholipid-transporting ATPase IH OS=Homo sapiens OX=9606 GN=ATP11A PE=1 SV=3	1	FALSE	1	1	1	1	1134	129.7	6.6	2	1	High
	Checked	Confidence	Annotated Sequence	Modifications	Modifications in Master Proteins	Contaminant	# Protein Groups	# Proteins	# PSMs	Master Protein Accessions	Positions in Master Proteins	# Missed Cleavages	Theo. MH+ [Da]	Found in Sample: [S1] F1: Sample	Confidence (by Search Engine): Sequest HT	XCorr (by Search Engine): Sequest HT	Sequence in Protein	Positions in Protein	Peptide Group Modifications in Protein
	FALSE	High	[K].GADSSIFPRVIEGK.[V]			FALSE	1	1	1	P98196	P98196 [577-590]	1	1475.79	High	High	2	K.GADSSIFPRVIEGK.V	[577-590]
FALSE	Master Protein	O95625	Zinc finger and BTB domain-containing protein 11 OS=Homo sapiens OX=9606 GN=ZBTB11 PE=1 SV=2	1	FALSE	1	1	1	1	1053	119.3	8.66	2.99	1	High
	Checked	Confidence	Annotated Sequence	Modifications	Modifications in Master Proteins	Contaminant	# Protein Groups	# Proteins	# PSMs	Master Protein Accessions	Positions in Master Proteins	# Missed Cleavages	Theo. MH+ [Da]	Found in Sample: [S1] F1: Sample	Confidence (by Search Engine): Sequest HT	XCorr (by Search Engine): Sequest HT	Sequence in Protein	Positions in Protein	Peptide Group Modifications in Protein
	FALSE	High	[K].RDAKENTEEASHK.[C]			FALSE	1	1	1	O95625	O95625 [558-570]	2	1514.72	High	High	2.99	K.RDAKENTEEASHK.C	[558-570]
FALSE	Master Protein	Q96PU5	E3 ubiquitin-protein ligase NEDD4-like OS=Homo sapiens OX=9606 GN=NEDD4L PE=1 SV=2	1	FALSE	1	1	1	1	975	111.9	5.82	2.18	1	High
	Checked	Confidence	Annotated Sequence	Modifications	Modifications in Master Proteins	Contaminant	# Protein Groups	# Proteins	# PSMs	Master Protein Accessions	Positions in Master Proteins	# Missed Cleavages	Theo. MH+ [Da]	Found in Sample: [S1] F1: Sample	Confidence (by Search Engine): Sequest HT	XCorr (by Search Engine): Sequest HT	Sequence in Protein	Positions in Protein	Peptide Group Modifications in Protein
	FALSE	High	[K].KDIFGASDPYVK.[L]			FALSE	1	1	1	Q96PU5	Q96PU5 [35-46]	1	1339.69	High	High	2.18	K.KDIFGASDPYVK.L	[35-46]
FALSE	Master Protein	Q86XN8	RNA-binding protein MEX3D OS=Homo sapiens OX=9606 GN=MEX3D PE=1 SV=3	1	FALSE	1	1	1	1	651	64.8	5.35	2.37	1	High
	Checked	Confidence	Annotated Sequence	Modifications	Modifications in Master Proteins	Contaminant	# Protein Groups	# Proteins	# PSMs	Master Protein Accessions	Positions in Master Proteins	# Missed Cleavages	Theo. MH+ [Da]	Found in Sample: [S1] F1: Sample	Confidence (by Search Engine): Sequest HT	XCorr (by Search Engine): Sequest HT	Sequence in Protein	Positions in Protein	Peptide Group Modifications in Protein
	FALSE	High	[R].KEDVEMAK.[R]			FALSE	1	1	1	Q86XN8	Q86XN8 [230-237]	1	949.466	High	High	2.37	R.KEDVEMAK.R	[230-237]
FALSE	Master Protein	Q6ZN84	Coiled-coil domain-containing protein 81 OS=Homo sapiens OX=9606 GN=CCDC81 PE=1 SV=2	1	FALSE	1	1	1	1	652	76	9.14	2.19	1	High
	Checked	Confidence	Annotated Sequence	Modifications	Modifications in Master Proteins	Contaminant	# Protein Groups	# Proteins	# PSMs	Master Protein Accessions	Positions in Master Proteins	# Missed Cleavages	Theo. MH+ [Da]	Found in Sample: [S1] F1: Sample	Confidence (by Search Engine): Sequest HT	XCorr (by Search Engine): Sequest HT	Sequence in Protein	Positions in Protein	Peptide Group Modifications in Protein
	FALSE	High	[K].ETLLFLSR.[S]			FALSE	1	1	1	Q6ZN84	Q6ZN84 [129-136]	0	978.562	High	High	2.19	K.ETLLFLSR.S	[129-136]
FALSE	Master Protein	Q9NRM1	Enamelin OS=Homo sapiens OX=9606 GN=ENAM PE=1 SV=3	1	FALSE	1	1	1	1	1142	128.7	6.83	2.06	1	High
	Checked	Confidence	Annotated Sequence	Modifications	Modifications in Master Proteins	Contaminant	# Protein Groups	# Proteins	# PSMs	Master Protein Accessions	Positions in Master Proteins	# Missed Cleavages	Theo. MH+ [Da]	Found in Sample: [S1] F1: Sample	Confidence (by Search Engine): Sequest HT	XCorr (by Search Engine): Sequest HT	Sequence in Protein	Positions in Protein	Peptide Group Modifications in Protein
	FALSE	High	[-].MLVLRCRLGTSFPK.[L]	1xCarbamidomethyl [C6]		FALSE	1	1	1	Q9NRM1	Q9NRM1 [1-14]	2	1677.93	High	High	2.06	-.MLVLRCRLGTSFPK.L	[1-14]
FALSE	Master Protein	Q14957	Glutamate receptor ionotropic, NMDA 2C OS=Homo sapiens OX=9606 GN=GRIN2C PE=1 SV=3	1	FALSE	1	1	1	1	1233	134.1	8.48	2.38	1	High
	Checked	Confidence	Annotated Sequence	Modifications	Modifications in Master Proteins	Contaminant	# Protein Groups	# Proteins	# PSMs	Master Protein Accessions	Positions in Master Proteins	# Missed Cleavages	Theo. MH+ [Da]	Found in Sample: [S1] F1: Sample	Confidence (by Search Engine): Sequest HT	XCorr (by Search Engine): Sequest HT	Sequence in Protein	Positions in Protein	Peptide Group Modifications in Protein
	FALSE	High	[R].DGVAILALGAHSYWR.[Q]			FALSE	1	1	1	Q14957	Q14957 [291-305]	0	1628.85	High	High	2.38	R.DGVAILALGAHSYWR.Q	[291-305]
FALSE	Master Protein	Q99743	Neuronal PAS domain-containing protein 2 OS=Homo sapiens OX=9606 GN=NPAS2 PE=1 SV=3	1	FALSE	1	1	1	1	824	91.7	6.81	2.1	1	High
	Checked	Confidence	Annotated Sequence	Modifications	Modifications in Master Proteins	Contaminant	# Protein Groups	# Proteins	# PSMs	Master Protein Accessions	Positions in Master Proteins	# Missed Cleavages	Theo. MH+ [Da]	Found in Sample: [S1] F1: Sample	Confidence (by Search Engine): Sequest HT	XCorr (by Search Engine): Sequest HT	Sequence in Protein	Positions in Protein	Peptide Group Modifications in Protein
	FALSE	High	[R].QPSEVSRTGR.[Q]			FALSE	1	1	1	Q99743	Q99743 [692-701]	1	1116.58	High	High	2.1	R.QPSEVSRTGR.Q	[692-701]
FALSE	Master Protein	Q13428	Treacle protein OS=Homo sapiens OX=9606 GN=TCOF1 PE=1 SV=3	1	FALSE	1	1	1	1	1488	152	9.04	2.32	1	High
	Checked	Confidence	Annotated Sequence	Modifications	Modifications in Master Proteins	Contaminant	# Protein Groups	# Proteins	# PSMs	Master Protein Accessions	Positions in Master Proteins	# Missed Cleavages	Theo. MH+ [Da]	Found in Sample: [S1] F1: Sample	Confidence (by Search Engine): Sequest HT	XCorr (by Search Engine): Sequest HT	Sequence in Protein	Positions in Protein	Peptide Group Modifications in Protein
	FALSE	High	[R].LASTNSSVLGADLPSSMK.[E]			FALSE	1	1	1	Q13428	Q13428 [105-122]	0	1777.9	High	High	2.32	R.LASTNSSVLGADLPSSMK.E	[105-122]
FALSE	Master Protein	Q96PC5	Melanoma inhibitory activity protein 2 OS=Homo sapiens OX=9606 GN=MIA2 PE=1 SV=4	1	FALSE	1	1	1	1	1412	159.7	4.69	3.08	1	High
	Checked	Confidence	Annotated Sequence	Modifications	Modifications in Master Proteins	Contaminant	# Protein Groups	# Proteins	# PSMs	Master Protein Accessions	Positions in Master Proteins	# Missed Cleavages	Theo. MH+ [Da]	Found in Sample: [S1] F1: Sample	Confidence (by Search Engine): Sequest HT	XCorr (by Search Engine): Sequest HT	Sequence in Protein	Positions in Protein	Peptide Group Modifications in Protein
	FALSE	High	[R].APSDTGSLSPPWDQDRR.[M]			FALSE	1	1	1	Q96PC5	Q96PC5 [1196-1212]	1	1884.88	High	High	3.08	R.APSDTGSLSPPWDQDRR.M	[1196-1212]
FALSE	Master Protein	Q15849	Urea transporter 2 OS=Homo sapiens OX=9606 GN=SLC14A2 PE=1 SV=3	1	FALSE	1	1	1	1	920	101.1	6.95	2.13	1	High
	Checked	Confidence	Annotated Sequence	Modifications	Modifications in Master Proteins	Contaminant	# Protein Groups	# Proteins	# PSMs	Master Protein Accessions	Positions in Master Proteins	# Missed Cleavages	Theo. MH+ [Da]	Found in Sample: [S1] F1: Sample	Confidence (by Search Engine): Sequest HT	XCorr (by Search Engine): Sequest HT	Sequence in Protein	Positions in Protein	Peptide Group Modifications in Protein
	FALSE	High	[K].VEEGSEAVLSK.[H]			FALSE	1	1	1	Q15849	Q15849 [464-474]	0	1147.58	High	High	2.13	K.VEEGSEAVLSK.H	[464-474]
FALSE	Master Protein	Q08462	Adenylate cyclase type 2 OS=Homo sapiens OX=9606 GN=ADCY2 PE=1 SV=5	1	FALSE	1	1	1	1	1091	123.5	8.09	2.14	1	High
	Checked	Confidence	Annotated Sequence	Modifications	Modifications in Master Proteins	Contaminant	# Protein Groups	# Proteins	# PSMs	Master Protein Accessions	Positions in Master Proteins	# Missed Cleavages	Theo. MH+ [Da]	Found in Sample: [S1] F1: Sample	Confidence (by Search Engine): Sequest HT	XCorr (by Search Engine): Sequest HT	Sequence in Protein	Positions in Protein	Peptide Group Modifications in Protein
	FALSE	High	[K].KVRDATGVDINMR.[V]	1xOxidation [M12]		FALSE	1	1	1	Q08462	Q08462 [371-383]	2	1490.77	High	High	2.14	K.KVRDATGVDINMR.V	[371-383]
FALSE	Master Protein	P09917	Polyunsaturated fatty acid 5-lipoxygenase OS=Homo sapiens OX=9606 GN=ALOX5 PE=1 SV=2	1	FALSE	1	1	1	1	674	77.9	5.77	2.08	1	High
	Checked	Confidence	Annotated Sequence	Modifications	Modifications in Master Proteins	Contaminant	# Protein Groups	# Proteins	# PSMs	Master Protein Accessions	Positions in Master Proteins	# Missed Cleavages	Theo. MH+ [Da]	Found in Sample: [S1] F1: Sample	Confidence (by Search Engine): Sequest HT	XCorr (by Search Engine): Sequest HT	Sequence in Protein	Positions in Protein	Peptide Group Modifications in Protein
	FALSE	High	[K].EAMARFRK.[N]			FALSE	1	1	1	P09917	P09917 [633-640]	2	1008.54	High	High	2.08	K.EAMARFRK.N	[633-640]
FALSE	Master Protein	Q9NTZ6	RNA-binding protein 12 OS=Homo sapiens OX=9606 GN=RBM12 PE=1 SV=1	1	FALSE	1	1	1	1	932	97.3	8.63	2	1	High
	Checked	Confidence	Annotated Sequence	Modifications	Modifications in Master Proteins	Contaminant	# Protein Groups	# Proteins	# PSMs	Master Protein Accessions	Positions in Master Proteins	# Missed Cleavages	Theo. MH+ [Da]	Found in Sample: [S1] F1: Sample	Confidence (by Search Engine): Sequest HT	XCorr (by Search Engine): Sequest HT	Sequence in Protein	Positions in Protein	Peptide Group Modifications in Protein
	FALSE	High	[R].LGMMRTGGTIK.[G]	1xOxidation [M4]		FALSE	1	1	1	Q9NTZ6	Q9NTZ6 [55-65]	1	1180.62	High	High	2	R.LGMMRTGGTIK.G	[55-65]
FALSE	Master Protein	P40939	Trifunctional enzyme subunit alpha, mitochondrial OS=Homo sapiens OX=9606 GN=HADHA PE=1 SV=2	1	FALSE	1	1	1	1	763	82.9	9.04	2.13	1	High
	Checked	Confidence	Annotated Sequence	Modifications	Modifications in Master Proteins	Contaminant	# Protein Groups	# Proteins	# PSMs	Master Protein Accessions	Positions in Master Proteins	# Missed Cleavages	Theo. MH+ [Da]	Found in Sample: [S1] F1: Sample	Confidence (by Search Engine): Sequest HT	XCorr (by Search Engine): Sequest HT	Sequence in Protein	Positions in Protein	Peptide Group Modifications in Protein
	FALSE	High	[K].KNKFGAPQK.[D]			FALSE	1	1	1	P40939	P40939 [351-359]	2	1017.58	High	High	2.13	K.KNKFGAPQK.D	[351-359]
FALSE	Master Protein	Q8IV33	Uncharacterized protein KIAA0825 OS=Homo sapiens OX=9606 GN=KIAA0825 PE=1 SV=3	1	FALSE	1	1	1	1	1275	147.6	6.61	2.07	1	High
	Checked	Confidence	Annotated Sequence	Modifications	Modifications in Master Proteins	Contaminant	# Protein Groups	# Proteins	# PSMs	Master Protein Accessions	Positions in Master Proteins	# Missed Cleavages	Theo. MH+ [Da]	Found in Sample: [S1] F1: Sample	Confidence (by Search Engine): Sequest HT	XCorr (by Search Engine): Sequest HT	Sequence in Protein	Positions in Protein	Peptide Group Modifications in Protein
	FALSE	High	[K].ARKLSTECAFMTIEK.[S]	1xCarbamidomethyl [C8]		FALSE	1	1	1	Q8IV33	Q8IV33 [1092-1106]	2	1784.9	High	High	2.07	K.ARKLSTECAFMTIEK.S	[1092-1106]
FALSE	Master Protein	Q76G19	PDZ domain-containing protein 4 OS=Homo sapiens OX=9606 GN=PDZD4 PE=1 SV=1	1	FALSE	1	1	1	1	769	86.1	6.13	2.03	1	High
	Checked	Confidence	Annotated Sequence	Modifications	Modifications in Master Proteins	Contaminant	# Protein Groups	# Proteins	# PSMs	Master Protein Accessions	Positions in Master Proteins	# Missed Cleavages	Theo. MH+ [Da]	Found in Sample: [S1] F1: Sample	Confidence (by Search Engine): Sequest HT	XCorr (by Search Engine): Sequest HT	Sequence in Protein	Positions in Protein	Peptide Group Modifications in Protein
	FALSE	High	[K].VKVRSDGTR.[Y]			FALSE	1	1	1	Q76G19	Q76G19 [626-634]	2	1017.58	High	High	2.03	K.VKVRSDGTR.Y	[626-634]
FALSE	Master Protein	Q9UNX4	WD repeat-containing protein 3 OS=Homo sapiens OX=9606 GN=WDR3 PE=1 SV=1	1	FALSE	1	1	1	1	943	106	6.64	2.03	1	High
	Checked	Confidence	Annotated Sequence	Modifications	Modifications in Master Proteins	Contaminant	# Protein Groups	# Proteins	# PSMs	Master Protein Accessions	Positions in Master Proteins	# Missed Cleavages	Theo. MH+ [Da]	Found in Sample: [S1] F1: Sample	Confidence (by Search Engine): Sequest HT	XCorr (by Search Engine): Sequest HT	Sequence in Protein	Positions in Protein	Peptide Group Modifications in Protein
	FALSE	High	[K].EHKAICKAAGK.[E]	1xCarbamidomethyl [C6]		FALSE	1	1	1	Q9UNX4	Q9UNX4 [776-786]	2	1212.65	High	High	2.03	K.EHKAICKAAGK.E	[776-786]
FALSE	Master Protein	Q15642	Cdc42-interacting protein 4 OS=Homo sapiens OX=9606 GN=TRIP10 PE=1 SV=3	1	FALSE	1	1	1	1	601	68.3	5.73	2.14	1	High
	Checked	Confidence	Annotated Sequence	Modifications	Modifications in Master Proteins	Contaminant	# Protein Groups	# Proteins	# PSMs	Master Protein Accessions	Positions in Master Proteins	# Missed Cleavages	Theo. MH+ [Da]	Found in Sample: [S1] F1: Sample	Confidence (by Search Engine): Sequest HT	XCorr (by Search Engine): Sequest HT	Sequence in Protein	Positions in Protein	Peptide Group Modifications in Protein
	FALSE	High	[R].VCLELTK.[Y]	1xCarbamidomethyl [C2]		FALSE	1	1	1	Q15642	Q15642 [98-104]	0	862.47	High	High	2.14	R.VCLELTK.Y	[98-104]
FALSE	Master Protein	P27987	Inositol-trisphosphate 3-kinase B OS=Homo sapiens OX=9606 GN=ITPKB PE=1 SV=5	1	FALSE	1	1	1	1	946	102.3	8.43	2.16	1	High
	Checked	Confidence	Annotated Sequence	Modifications	Modifications in Master Proteins	Contaminant	# Protein Groups	# Proteins	# PSMs	Master Protein Accessions	Positions in Master Proteins	# Missed Cleavages	Theo. MH+ [Da]	Found in Sample: [S1] F1: Sample	Confidence (by Search Engine): Sequest HT	XCorr (by Search Engine): Sequest HT	Sequence in Protein	Positions in Protein	Peptide Group Modifications in Protein
	FALSE	High	[K].GGPSLCSSQVK.[K]	1xCarbamidomethyl [C6]		FALSE	1	1	1	P27987	P27987 [221-231]	0	1119.55	High	High	2.16	K.GGPSLCSSQVK.K	[221-231]
FALSE	Master Protein	Q13415	Origin recognition complex subunit 1 OS=Homo sapiens OX=9606 GN=ORC1 PE=1 SV=2	1	FALSE	1	1	1	1	861	97.3	9.22	2.37	1	High
	Checked	Confidence	Annotated Sequence	Modifications	Modifications in Master Proteins	Contaminant	# Protein Groups	# Proteins	# PSMs	Master Protein Accessions	Positions in Master Proteins	# Missed Cleavages	Theo. MH+ [Da]	Found in Sample: [S1] F1: Sample	Confidence (by Search Engine): Sequest HT	XCorr (by Search Engine): Sequest HT	Sequence in Protein	Positions in Protein	Peptide Group Modifications in Protein
	FALSE	High	[K].VAALSGDARR.[C]			FALSE	1	1	1	Q13415	Q13415 [712-721]	1	1015.56	High	High	2.37	K.VAALSGDARR.C	[712-721]
FALSE	Master Protein	Q969S9	Ribosome-releasing factor 2, mitochondrial OS=Homo sapiens OX=9606 GN=GFM2 PE=1 SV=1	1	FALSE	1	1	1	1	779	86.5	6.51	2.01	1	High
	Checked	Confidence	Annotated Sequence	Modifications	Modifications in Master Proteins	Contaminant	# Protein Groups	# Proteins	# PSMs	Master Protein Accessions	Positions in Master Proteins	# Missed Cleavages	Theo. MH+ [Da]	Found in Sample: [S1] F1: Sample	Confidence (by Search Engine): Sequest HT	XCorr (by Search Engine): Sequest HT	Sequence in Protein	Positions in Protein	Peptide Group Modifications in Protein
	FALSE	High	[K].QRGPLVFMR.[I]	1xOxidation [M8]		FALSE	1	1	1	Q969S9	Q969S9 [379-387]	1	1119.61	High	High	2.01	K.QRGPLVFMR.I	[379-387]
FALSE	Master Protein	Q86VM9	Zinc finger CCCH domain-containing protein 18 OS=Homo sapiens OX=9606 GN=ZC3H18 PE=1 SV=2	1	FALSE	1	1	1	1	953	106.3	8.32	2	1	High
	Checked	Confidence	Annotated Sequence	Modifications	Modifications in Master Proteins	Contaminant	# Protein Groups	# Proteins	# PSMs	Master Protein Accessions	Positions in Master Proteins	# Missed Cleavages	Theo. MH+ [Da]	Found in Sample: [S1] F1: Sample	Confidence (by Search Engine): Sequest HT	XCorr (by Search Engine): Sequest HT	Sequence in Protein	Positions in Protein	Peptide Group Modifications in Protein
	FALSE	High	[K].KEAATTGPQVK.[R]			FALSE	1	1	1	Q86VM9	Q86VM9 [500-510]	1	1129.62	High	High	2	K.KEAATTGPQVK.R	[500-510]
FALSE	Master Protein	Q9HCE3	Zinc finger protein 532 OS=Homo sapiens OX=9606 GN=ZNF532 PE=1 SV=2	1	FALSE	1	1	1	1	1301	141.6	8.65	2.02	1	High
	Checked	Confidence	Annotated Sequence	Modifications	Modifications in Master Proteins	Contaminant	# Protein Groups	# Proteins	# PSMs	Master Protein Accessions	Positions in Master Proteins	# Missed Cleavages	Theo. MH+ [Da]	Found in Sample: [S1] F1: Sample	Confidence (by Search Engine): Sequest HT	XCorr (by Search Engine): Sequest HT	Sequence in Protein	Positions in Protein	Peptide Group Modifications in Protein
	FALSE	High	[R].SNVLTGSAPQQDYDK.[L]			FALSE	1	1	1	Q9HCE3	Q9HCE3 [161-175]	0	1622.77	High	High	2.02	R.SNVLTGSAPQQDYDK.L	[161-175]
FALSE	Master Protein	Q9Y2W1	Thyroid hormone receptor-associated protein 3 OS=Homo sapiens OX=9606 GN=THRAP3 PE=1 SV=2	1	FALSE	1	1	1	1	955	108.6	10.15	2.12	1	High
	Checked	Confidence	Annotated Sequence	Modifications	Modifications in Master Proteins	Contaminant	# Protein Groups	# Proteins	# PSMs	Master Protein Accessions	Positions in Master Proteins	# Missed Cleavages	Theo. MH+ [Da]	Found in Sample: [S1] F1: Sample	Confidence (by Search Engine): Sequest HT	XCorr (by Search Engine): Sequest HT	Sequence in Protein	Positions in Protein	Peptide Group Modifications in Protein
	FALSE	High	[R].NSDKSSSDRSR.[R]			FALSE	1	1	1	Q9Y2W1	Q9Y2W1 [145-155]	2	1238.57	High	High	2.12	R.NSDKSSSDRSR.R	[145-155]
FALSE	Master Protein	Q7Z4H7	HAUS augmin-like complex subunit 6 OS=Homo sapiens OX=9606 GN=HAUS6 PE=1 SV=2	1	FALSE	1	1	1	1	955	108.6	6.47	2.01	1	High
	Checked	Confidence	Annotated Sequence	Modifications	Modifications in Master Proteins	Contaminant	# Protein Groups	# Proteins	# PSMs	Master Protein Accessions	Positions in Master Proteins	# Missed Cleavages	Theo. MH+ [Da]	Found in Sample: [S1] F1: Sample	Confidence (by Search Engine): Sequest HT	XCorr (by Search Engine): Sequest HT	Sequence in Protein	Positions in Protein	Peptide Group Modifications in Protein
	FALSE	High	[-].MSSASVTAFEK.[E]	1xOxidation [M1]		FALSE	1	1	1	Q7Z4H7	Q7Z4H7 [1-11]	0	1173.55	High	High	2.01	-.MSSASVTAFEK.E	[1-11]
FALSE	Master Protein	Q9NQ66	1-phosphatidylinositol 4,5-bisphosphate phosphodiesterase beta-1 OS=Homo sapiens OX=9606 GN=PLCB1 PE=1 SV=1	1	FALSE	1	1	1	1	1216	138.5	6.23	2.21	1	High
	Checked	Confidence	Annotated Sequence	Modifications	Modifications in Master Proteins	Contaminant	# Protein Groups	# Proteins	# PSMs	Master Protein Accessions	Positions in Master Proteins	# Missed Cleavages	Theo. MH+ [Da]	Found in Sample: [S1] F1: Sample	Confidence (by Search Engine): Sequest HT	XCorr (by Search Engine): Sequest HT	Sequence in Protein	Positions in Protein	Peptide Group Modifications in Protein
	FALSE	High	[R].VETALEACSLPSSR.[N]	1xCarbamidomethyl [C8]		FALSE	1	1	1	Q9NQ66	Q9NQ66 [185-198]	0	1519.74	High	High	2.21	R.VETALEACSLPSSR.N	[185-198]
FALSE	Master Protein	Q4VNC0	Probable cation-transporting ATPase 13A5 OS=Homo sapiens OX=9606 GN=ATP13A5 PE=2 SV=1	1	FALSE	1	1	1	1	1218	137.2	7.9	2.29	1	High
	Checked	Confidence	Annotated Sequence	Modifications	Modifications in Master Proteins	Contaminant	# Protein Groups	# Proteins	# PSMs	Master Protein Accessions	Positions in Master Proteins	# Missed Cleavages	Theo. MH+ [Da]	Found in Sample: [S1] F1: Sample	Confidence (by Search Engine): Sequest HT	XCorr (by Search Engine): Sequest HT	Sequence in Protein	Positions in Protein	Peptide Group Modifications in Protein
	FALSE	High	[R].EGRAALVSSFGVFK.[Y]			FALSE	1	1	1	Q4VNC0	Q4VNC0 [894-907]	1	1467.8	High	High	2.29	R.EGRAALVSSFGVFK.Y	[894-907]
FALSE	Master Protein	P25940	Collagen alpha-3(V) chain OS=Homo sapiens OX=9606 GN=COL5A3 PE=1 SV=3	1	FALSE	1	1	1	1	1745	172	6.87	2.72	1	High
	Checked	Confidence	Annotated Sequence	Modifications	Modifications in Master Proteins	Contaminant	# Protein Groups	# Proteins	# PSMs	Master Protein Accessions	Positions in Master Proteins	# Missed Cleavages	Theo. MH+ [Da]	Found in Sample: [S1] F1: Sample	Confidence (by Search Engine): Sequest HT	XCorr (by Search Engine): Sequest HT	Sequence in Protein	Positions in Protein	Peptide Group Modifications in Protein
	FALSE	High	[K].GDIGEKGDSGPSGAAGPPGK.[K]			FALSE	1	1	1	P25940	P25940 [1226-1245]	1	1753.84	High	High	2.72	K.GDIGEKGDSGPSGAAGPPGK.K	[1226-1245]
FALSE	Master Protein	Q9NP73	Putative bifunctional UDP-N-acetylglucosamine transferase and deubiquitinase ALG13 OS=Homo sapiens OX=9606 GN=ALG13 PE=1 SV=2	1	FALSE	1	1	1	1	1137	126	6.74	2.16	1	High
	Checked	Confidence	Annotated Sequence	Modifications	Modifications in Master Proteins	Contaminant	# Protein Groups	# Proteins	# PSMs	Master Protein Accessions	Positions in Master Proteins	# Missed Cleavages	Theo. MH+ [Da]	Found in Sample: [S1] F1: Sample	Confidence (by Search Engine): Sequest HT	XCorr (by Search Engine): Sequest HT	Sequence in Protein	Positions in Protein	Peptide Group Modifications in Protein
	FALSE	High	[R].QGRGYGMPRNSSR.[F]			FALSE	1	1	1	Q9NP73	Q9NP73 [651-663]	2	1465.71	High	High	2.16	R.QGRGYGMPRNSSR.F	[651-663]
FALSE	Master Protein	O60566	Mitotic checkpoint serine/threonine-protein kinase BUB1 beta OS=Homo sapiens OX=9606 GN=BUB1B PE=1 SV=3	1	FALSE	1	1	1	1	1050	119.5	5.27	2.56	1	High
	Checked	Confidence	Annotated Sequence	Modifications	Modifications in Master Proteins	Contaminant	# Protein Groups	# Proteins	# PSMs	Master Protein Accessions	Positions in Master Proteins	# Missed Cleavages	Theo. MH+ [Da]	Found in Sample: [S1] F1: Sample	Confidence (by Search Engine): Sequest HT	XCorr (by Search Engine): Sequest HT	Sequence in Protein	Positions in Protein	Peptide Group Modifications in Protein
	FALSE	High	[K].AEPLERLQSQHR.[Q]			FALSE	1	1	1	O60566	O60566 [183-194]	1	1463.77	High	High	2.56	K.AEPLERLQSQHR.Q	[183-194]
FALSE	Master Protein	Q13201	Multimerin-1 OS=Homo sapiens OX=9606 GN=MMRN1 PE=1 SV=3	1	FALSE	1	1	1	1	1228	138	7.93	2.85	1	High
	Checked	Confidence	Annotated Sequence	Modifications	Modifications in Master Proteins	Contaminant	# Protein Groups	# Proteins	# PSMs	Master Protein Accessions	Positions in Master Proteins	# Missed Cleavages	Theo. MH+ [Da]	Found in Sample: [S1] F1: Sample	Confidence (by Search Engine): Sequest HT	XCorr (by Search Engine): Sequest HT	Sequence in Protein	Positions in Protein	Peptide Group Modifications in Protein
	FALSE	High	[R].LNDSIQTLVNDNQR.[Y]			FALSE	1	1	1	Q13201	Q13201 [782-795]	0	1629.82	High	High	2.85	R.LNDSIQTLVNDNQR.Y	[782-795]
FALSE	Master Protein	Q9UHI8	A disintegrin and metalloproteinase with thrombospondin motifs 1 OS=Homo sapiens OX=9606 GN=ADAMTS1 PE=1 SV=4	1	FALSE	1	1	1	1	967	105.3	6.83	2.05	1	High
	Checked	Confidence	Annotated Sequence	Modifications	Modifications in Master Proteins	Contaminant	# Protein Groups	# Proteins	# PSMs	Master Protein Accessions	Positions in Master Proteins	# Missed Cleavages	Theo. MH+ [Da]	Found in Sample: [S1] F1: Sample	Confidence (by Search Engine): Sequest HT	XCorr (by Search Engine): Sequest HT	Sequence in Protein	Positions in Protein	Peptide Group Modifications in Protein
	FALSE	High	[K].GIGYFFVLQPK.[V]			FALSE	1	1	1	Q9UHI8	Q9UHI8 [666-676]	0	1268.7	High	High	2.05	K.GIGYFFVLQPK.V	[666-676]
FALSE	Master Protein	P23921	Ribonucleoside-diphosphate reductase large subunit OS=Homo sapiens OX=9606 GN=RRM1 PE=1 SV=1	1	FALSE	1	1	1	1	792	90	7.15	2.04	1	High
	Checked	Confidence	Annotated Sequence	Modifications	Modifications in Master Proteins	Contaminant	# Protein Groups	# Proteins	# PSMs	Master Protein Accessions	Positions in Master Proteins	# Missed Cleavages	Theo. MH+ [Da]	Found in Sample: [S1] F1: Sample	Confidence (by Search Engine): Sequest HT	XCorr (by Search Engine): Sequest HT	Sequence in Protein	Positions in Protein	Peptide Group Modifications in Protein
	FALSE	High	[K].KNTGKEEQR.[A]			FALSE	1	1	1	P23921	P23921 [316-324]	2	1089.56	High	High	2.04	K.KNTGKEEQR.A	[316-324]
FALSE	Master Protein	Q9Y2K2	Serine/threonine-protein kinase SIK3 OS=Homo sapiens OX=9606 GN=SIK3 PE=1 SV=4	1	FALSE	1	1	1	1	1321	144.8	6.79	2.24	1	High
	Checked	Confidence	Annotated Sequence	Modifications	Modifications in Master Proteins	Contaminant	# Protein Groups	# Proteins	# PSMs	Master Protein Accessions	Positions in Master Proteins	# Missed Cleavages	Theo. MH+ [Da]	Found in Sample: [S1] F1: Sample	Confidence (by Search Engine): Sequest HT	XCorr (by Search Engine): Sequest HT	Sequence in Protein	Positions in Protein	Peptide Group Modifications in Protein
	FALSE	High	[R].YLSMRRHTVGVADPR.[T]			FALSE	1	1	1	Q9Y2K2	Q9Y2K2 [462-476]	2	1757.92	High	High	2.24	R.YLSMRRHTVGVADPR.T	[462-476]
FALSE	Master Protein	O60312	Phospholipid-transporting ATPase VA OS=Homo sapiens OX=9606 GN=ATP10A PE=1 SV=2	1	FALSE	1	1	1	1	1499	167.6	8.37	2.59	1	High
	Checked	Confidence	Annotated Sequence	Modifications	Modifications in Master Proteins	Contaminant	# Protein Groups	# Proteins	# PSMs	Master Protein Accessions	Positions in Master Proteins	# Missed Cleavages	Theo. MH+ [Da]	Found in Sample: [S1] F1: Sample	Confidence (by Search Engine): Sequest HT	XCorr (by Search Engine): Sequest HT	Sequence in Protein	Positions in Protein	Peptide Group Modifications in Protein
	FALSE	High	[R].LARYQEADSEEEEVVPR.[G]			FALSE	1	1	1	O60312	O60312 [458-474]	1	2019.96	High	High	2.59	R.LARYQEADSEEEEVVPR.G	[458-474]
FALSE	Master Protein	Q9P2N5	RNA-binding protein 27 OS=Homo sapiens OX=9606 GN=RBM27 PE=1 SV=2	1	FALSE	1	1	1	1	1060	118.6	9.19	2.54	1	High
	Checked	Confidence	Annotated Sequence	Modifications	Modifications in Master Proteins	Contaminant	# Protein Groups	# Proteins	# PSMs	Master Protein Accessions	Positions in Master Proteins	# Missed Cleavages	Theo. MH+ [Da]	Found in Sample: [S1] F1: Sample	Confidence (by Search Engine): Sequest HT	XCorr (by Search Engine): Sequest HT	Sequence in Protein	Positions in Protein	Peptide Group Modifications in Protein
	FALSE	High	[R].KNQYTNTKLEVK.[K]			FALSE	1	1	1	Q9P2N5	Q9P2N5 [594-605]	2	1465.8	High	High	2.54	R.KNQYTNTKLEVK.K	[594-605]
FALSE	Master Protein	Q96PV6	Leukocyte receptor cluster member 8 OS=Homo sapiens OX=9606 GN=LENG8 PE=1 SV=3	1	FALSE	1	1	1	1	800	88.1	9.11	2.08	1	High
	Checked	Confidence	Annotated Sequence	Modifications	Modifications in Master Proteins	Contaminant	# Protein Groups	# Proteins	# PSMs	Master Protein Accessions	Positions in Master Proteins	# Missed Cleavages	Theo. MH+ [Da]	Found in Sample: [S1] F1: Sample	Confidence (by Search Engine): Sequest HT	XCorr (by Search Engine): Sequest HT	Sequence in Protein	Positions in Protein	Peptide Group Modifications in Protein
	FALSE	High	[R].EPVAESPKK.[K]			FALSE	1	1	1	Q96PV6	Q96PV6 [346-354]	1	984.536	High	High	2.08	R.EPVAESPKK.K	[346-354]
FALSE	Master Protein	Q8NHH1	Tubulin polyglutamylase TTLL11 OS=Homo sapiens OX=9606 GN=TTLL11 PE=1 SV=2	1	FALSE	1	1	1	1	800	87.6	8.87	2.18	1	High
	Checked	Confidence	Annotated Sequence	Modifications	Modifications in Master Proteins	Contaminant	# Protein Groups	# Proteins	# PSMs	Master Protein Accessions	Positions in Master Proteins	# Missed Cleavages	Theo. MH+ [Da]	Found in Sample: [S1] F1: Sample	Confidence (by Search Engine): Sequest HT	XCorr (by Search Engine): Sequest HT	Sequence in Protein	Positions in Protein	Peptide Group Modifications in Protein
	FALSE	High	[R].LSSKGVDIK.[K]			FALSE	1	1	1	Q8NHH1	Q8NHH1 [465-473]	1	946.557	High	High	2.18	R.LSSKGVDIK.K	[465-473]
FALSE	Master Protein	Q9ULD9	Zinc finger protein 608 OS=Homo sapiens OX=9606 GN=ZNF608 PE=1 SV=4	1	FALSE	1	1	1	1	1512	162.1	8.79	2.14	1	High
	Checked	Confidence	Annotated Sequence	Modifications	Modifications in Master Proteins	Contaminant	# Protein Groups	# Proteins	# PSMs	Master Protein Accessions	Positions in Master Proteins	# Missed Cleavages	Theo. MH+ [Da]	Found in Sample: [S1] F1: Sample	Confidence (by Search Engine): Sequest HT	XCorr (by Search Engine): Sequest HT	Sequence in Protein	Positions in Protein	Peptide Group Modifications in Protein
	FALSE	High	[R].ELMSNGPGSIIGAKAGK.[N]			FALSE	1	1	1	Q9ULD9	Q9ULD9 [642-658]	1	1629.86	High	High	2.14	R.ELMSNGPGSIIGAKAGK.N	[642-658]
FALSE	Master Protein	O00512	B-cell CLL/lymphoma 9 protein OS=Homo sapiens OX=9606 GN=BCL9 PE=1 SV=4	1	FALSE	1	1	1	1	1426	149.2	8.91	2.6	1	High
	Checked	Confidence	Annotated Sequence	Modifications	Modifications in Master Proteins	Contaminant	# Protein Groups	# Proteins	# PSMs	Master Protein Accessions	Positions in Master Proteins	# Missed Cleavages	Theo. MH+ [Da]	Found in Sample: [S1] F1: Sample	Confidence (by Search Engine): Sequest HT	XCorr (by Search Engine): Sequest HT	Sequence in Protein	Positions in Protein	Peptide Group Modifications in Protein
	FALSE	High	[K].SPPVLGSAAASPVHLK.[S]			FALSE	1	1	1	O00512	O00512 [907-922]	0	1530.86	High	High	2.6	K.SPPVLGSAAASPVHLK.S	[907-922]
FALSE	Master Protein	Q8N2Y8	AP-4 complex accessory subunit RUSC2 OS=Homo sapiens OX=9606 GN=RUSC2 PE=1 SV=3	1	FALSE	1	1	1	1	1516	161.1	6.62	2.04	1	High
	Checked	Confidence	Annotated Sequence	Modifications	Modifications in Master Proteins	Contaminant	# Protein Groups	# Proteins	# PSMs	Master Protein Accessions	Positions in Master Proteins	# Missed Cleavages	Theo. MH+ [Da]	Found in Sample: [S1] F1: Sample	Confidence (by Search Engine): Sequest HT	XCorr (by Search Engine): Sequest HT	Sequence in Protein	Positions in Protein	Peptide Group Modifications in Protein
	FALSE	High	[R].LSEGPAAMAGPGSPPRR.[V]	1xOxidation [M8]		FALSE	1	1	1	Q8N2Y8	Q8N2Y8 [524-540]	1	1666.83	High	High	2.04	R.LSEGPAAMAGPGSPPRR.V	[524-540]
FALSE	Master Protein	Q13202	Dual specificity protein phosphatase 8 OS=Homo sapiens OX=9606 GN=DUSP8 PE=1 SV=2	1	FALSE	1	1	1	1	625	65.8	8.24	2.01	1	High
	Checked	Confidence	Annotated Sequence	Modifications	Modifications in Master Proteins	Contaminant	# Protein Groups	# Proteins	# PSMs	Master Protein Accessions	Positions in Master Proteins	# Missed Cleavages	Theo. MH+ [Da]	Found in Sample: [S1] F1: Sample	Confidence (by Search Engine): Sequest HT	XCorr (by Search Engine): Sequest HT	Sequence in Protein	Positions in Protein	Peptide Group Modifications in Protein
	FALSE	High	[K].KLASLLR.[G]			FALSE	1	1	1	Q13202	Q13202 [15-21]	1	800.535	High	High	2.01	K.KLASLLR.G	[15-21]
FALSE	Master Protein	Q8IYE1	Coiled-coil domain-containing protein 13 OS=Homo sapiens OX=9606 GN=CCDC13 PE=1 SV=2	1	FALSE	1	1	1	1	715	80.8	8.84	2.19	1	High
	Checked	Confidence	Annotated Sequence	Modifications	Modifications in Master Proteins	Contaminant	# Protein Groups	# Proteins	# PSMs	Master Protein Accessions	Positions in Master Proteins	# Missed Cleavages	Theo. MH+ [Da]	Found in Sample: [S1] F1: Sample	Confidence (by Search Engine): Sequest HT	XCorr (by Search Engine): Sequest HT	Sequence in Protein	Positions in Protein	Peptide Group Modifications in Protein
	FALSE	High	[K].AALGSALR.[G]			FALSE	1	1	1	Q8IYE1	Q8IYE1 [676-683]	0	758.452	High	High	2.19	K.AALGSALR.G	[676-683]
FALSE	Master Protein	Q9H6K5	Proline-rich protein 36 OS=Homo sapiens OX=9606 GN=PRR36 PE=1 SV=2	1	FALSE	1	1	1	1	1346	132.7	10.48	2.07	1	High
	Checked	Confidence	Annotated Sequence	Modifications	Modifications in Master Proteins	Contaminant	# Protein Groups	# Proteins	# PSMs	Master Protein Accessions	Positions in Master Proteins	# Missed Cleavages	Theo. MH+ [Da]	Found in Sample: [S1] F1: Sample	Confidence (by Search Engine): Sequest HT	XCorr (by Search Engine): Sequest HT	Sequence in Protein	Positions in Protein	Peptide Group Modifications in Protein
	FALSE	High	[K].AAAGAGAGASSRSPK.[Q]			FALSE	1	1	1	Q9H6K5	Q9H6K5 [1226-1240]	1	1258.65	High	High	2.07	K.AAAGAGAGASSRSPK.Q	[1226-1240]
FALSE	Master Protein	Q8NEL9	Phospholipase DDHD1 OS=Homo sapiens OX=9606 GN=DDHD1 PE=1 SV=2	1	FALSE	1	1	1	1	900	100.4	5.67	2.19	1	High
	Checked	Confidence	Annotated Sequence	Modifications	Modifications in Master Proteins	Contaminant	# Protein Groups	# Proteins	# PSMs	Master Protein Accessions	Positions in Master Proteins	# Missed Cleavages	Theo. MH+ [Da]	Found in Sample: [S1] F1: Sample	Confidence (by Search Engine): Sequest HT	XCorr (by Search Engine): Sequest HT	Sequence in Protein	Positions in Protein	Peptide Group Modifications in Protein
	FALSE	High	[K].NTAMMREAAR.[K]	1xOxidation [M5]		FALSE	1	1	1	Q8NEL9	Q8NEL9 [427-436]	1	1166.54	High	High	2.19	K.NTAMMREAAR.K	[427-436]
FALSE	Master Protein	Q9ULU8	Calcium-dependent secretion activator 1 OS=Homo sapiens OX=9606 GN=CADPS PE=1 SV=3	1	FALSE	1	1	1	1	1353	152.7	5.71	2.12	1	High
	Checked	Confidence	Annotated Sequence	Modifications	Modifications in Master Proteins	Contaminant	# Protein Groups	# Proteins	# PSMs	Master Protein Accessions	Positions in Master Proteins	# Missed Cleavages	Theo. MH+ [Da]	Found in Sample: [S1] F1: Sample	Confidence (by Search Engine): Sequest HT	XCorr (by Search Engine): Sequest HT	Sequence in Protein	Positions in Protein	Peptide Group Modifications in Protein
	FALSE	High	[K].LMASDMIESCVKRTR.[I]	1xCarbamidomethyl [C10]; 1xOxidation [M6]		FALSE	1	1	1	Q9ULU8	Q9ULU8 [1098-1112]	2	1812.88	High	High	2.12	K.LMASDMIESCVKRTR.I	[1098-1112]
FALSE	Master Protein	Q15031	Leucine--tRNA ligase, mitochondrial OS=Homo sapiens OX=9606 GN=LARS2 PE=1 SV=2	1	FALSE	1	1	1	1	903	101.9	8.22	2.14	1	High
	Checked	Confidence	Annotated Sequence	Modifications	Modifications in Master Proteins	Contaminant	# Protein Groups	# Proteins	# PSMs	Master Protein Accessions	Positions in Master Proteins	# Missed Cleavages	Theo. MH+ [Da]	Found in Sample: [S1] F1: Sample	Confidence (by Search Engine): Sequest HT	XCorr (by Search Engine): Sequest HT	Sequence in Protein	Positions in Protein	Peptide Group Modifications in Protein
	FALSE	High	[K].ISEADKSKPK.[F]			FALSE	1	1	1	Q15031	Q15031 [74-83]	1	1102.61	High	High	2.14	K.ISEADKSKPK.F	[74-83]
FALSE	Master Protein	Q8NFW1	Collagen alpha-1(XXII) chain OS=Homo sapiens OX=9606 GN=COL22A1 PE=2 SV=2	1	FALSE	1	1	1	1	1626	161	7.23	2.06	1	High
	Checked	Confidence	Annotated Sequence	Modifications	Modifications in Master Proteins	Contaminant	# Protein Groups	# Proteins	# PSMs	Master Protein Accessions	Positions in Master Proteins	# Missed Cleavages	Theo. MH+ [Da]	Found in Sample: [S1] F1: Sample	Confidence (by Search Engine): Sequest HT	XCorr (by Search Engine): Sequest HT	Sequence in Protein	Positions in Protein	Peptide Group Modifications in Protein
	FALSE	High	[R].GPPGFKGHTGDSGAPGPR.[G]			FALSE	1	1	1	Q8NFW1	Q8NFW1 [1273-1290]	1	1691.82	High	High	2.06	R.GPPGFKGHTGDSGAPGPR.G	[1273-1290]
FALSE	Master Protein	Q9P2L0	WD repeat-containing protein 35 OS=Homo sapiens OX=9606 GN=WDR35 PE=1 SV=3	1	FALSE	1	1	1	1	1181	133.5	6.38	2.07	1	High
	Checked	Confidence	Annotated Sequence	Modifications	Modifications in Master Proteins	Contaminant	# Protein Groups	# Proteins	# PSMs	Master Protein Accessions	Positions in Master Proteins	# Missed Cleavages	Theo. MH+ [Da]	Found in Sample: [S1] F1: Sample	Confidence (by Search Engine): Sequest HT	XCorr (by Search Engine): Sequest HT	Sequence in Protein	Positions in Protein	Peptide Group Modifications in Protein
	FALSE	High	[K].EISALSWEGGGLK.[I]			FALSE	1	1	1	Q9P2L0	Q9P2L0 [305-317]	0	1346.7	High	High	2.07	K.EISALSWEGGGLK.I	[305-317]
FALSE	Master Protein	Q5SVQ8	Zinc finger and BTB domain-containing protein 41 OS=Homo sapiens OX=9606 GN=ZBTB41 PE=1 SV=1	1	FALSE	1	1	1	1	909	105.1	7.93	2.14	1	High
	Checked	Confidence	Annotated Sequence	Modifications	Modifications in Master Proteins	Contaminant	# Protein Groups	# Proteins	# PSMs	Master Protein Accessions	Positions in Master Proteins	# Missed Cleavages	Theo. MH+ [Da]	Found in Sample: [S1] F1: Sample	Confidence (by Search Engine): Sequest HT	XCorr (by Search Engine): Sequest HT	Sequence in Protein	Positions in Protein	Peptide Group Modifications in Protein
	FALSE	High	[R].KLLSSLQYNK.[N]			FALSE	1	1	1	Q5SVQ8	Q5SVQ8 [62-71]	1	1193.69	High	High	2.14	R.KLLSSLQYNK.N	[62-71]
FALSE	Master Protein	Q9UPP2	IQ motif and SEC7 domain-containing protein 3 OS=Homo sapiens OX=9606 GN=IQSEC3 PE=2 SV=3	1	FALSE	1	1	1	1	1182	127.5	6.51	2.02	1	High
	Checked	Confidence	Annotated Sequence	Modifications	Modifications in Master Proteins	Contaminant	# Protein Groups	# Proteins	# PSMs	Master Protein Accessions	Positions in Master Proteins	# Missed Cleavages	Theo. MH+ [Da]	Found in Sample: [S1] F1: Sample	Confidence (by Search Engine): Sequest HT	XCorr (by Search Engine): Sequest HT	Sequence in Protein	Positions in Protein	Peptide Group Modifications in Protein
	FALSE	High	[K].HLGTQGAVTDKEK.[E]			FALSE	1	1	1	Q9UPP2	Q9UPP2 [141-153]	1	1383.72	High	High	2.02	K.HLGTQGAVTDKEK.E	[141-153]
FALSE	Master Protein	Q9NPG4	Protocadherin-12 OS=Homo sapiens OX=9606 GN=PCDH12 PE=1 SV=1	1	FALSE	1	1	1	1	1184	128.9	5.29	2.1	1	High
	Checked	Confidence	Annotated Sequence	Modifications	Modifications in Master Proteins	Contaminant	# Protein Groups	# Proteins	# PSMs	Master Protein Accessions	Positions in Master Proteins	# Missed Cleavages	Theo. MH+ [Da]	Found in Sample: [S1] F1: Sample	Confidence (by Search Engine): Sequest HT	XCorr (by Search Engine): Sequest HT	Sequence in Protein	Positions in Protein	Peptide Group Modifications in Protein
	FALSE	High	[R].ENNLPSLHLITIK.[A]			FALSE	1	1	1	Q9NPG4	Q9NPG4 [471-483]	0	1491.85	High	High	2.1	R.ENNLPSLHLITIK.A	[471-483]
FALSE	Master Protein	Q6ZNB6	NF-X1-type zinc finger protein NFXL1 OS=Homo sapiens OX=9606 GN=NFXL1 PE=1 SV=2	1	FALSE	1	1	1	1	911	101.3	8.41	2.33	1	High
	Checked	Confidence	Annotated Sequence	Modifications	Modifications in Master Proteins	Contaminant	# Protein Groups	# Proteins	# PSMs	Master Protein Accessions	Positions in Master Proteins	# Missed Cleavages	Theo. MH+ [Da]	Found in Sample: [S1] F1: Sample	Confidence (by Search Engine): Sequest HT	XCorr (by Search Engine): Sequest HT	Sequence in Protein	Positions in Protein	Peptide Group Modifications in Protein
	FALSE	High	[R].QVAGGRGRSR.[G]			FALSE	1	1	1	Q6ZNB6	Q6ZNB6 [7-16]	2	1043.58	High	High	2.33	R.QVAGGRGRSR.G	[7-16]
FALSE	Master Protein	A6QL64	Ankyrin repeat domain-containing protein 36A OS=Homo sapiens OX=9606 GN=ANKRD36 PE=2 SV=4	1	FALSE	1	1	1	1	1915	214.4	8.7	2.5	1	High
	Checked	Confidence	Annotated Sequence	Modifications	Modifications in Master Proteins	Contaminant	# Protein Groups	# Proteins	# PSMs	Master Protein Accessions	Positions in Master Proteins	# Missed Cleavages	Theo. MH+ [Da]	Found in Sample: [S1] F1: Sample	Confidence (by Search Engine): Sequest HT	XCorr (by Search Engine): Sequest HT	Sequence in Protein	Positions in Protein	Peptide Group Modifications in Protein
	FALSE	High	[K].ALLDASSRHCTYLENGMQDSR.[K]	1xCarbamidomethyl [C10]; 1xOxidation [M17]		FALSE	1	2	1	A6QL64	A6QL64 [1824-1844]	1	2440.1	High	High	2.5	K.ALLDASSRHCTYLENGMQDSR.K	[1824-1844]
FALSE	Master Protein	P78364	Polyhomeotic-like protein 1 OS=Homo sapiens OX=9606 GN=PHC1 PE=1 SV=3	1	FALSE	1	1	1	1	1004	105.5	9.03	2.17	1	High
	Checked	Confidence	Annotated Sequence	Modifications	Modifications in Master Proteins	Contaminant	# Protein Groups	# Proteins	# PSMs	Master Protein Accessions	Positions in Master Proteins	# Missed Cleavages	Theo. MH+ [Da]	Found in Sample: [S1] F1: Sample	Confidence (by Search Engine): Sequest HT	XCorr (by Search Engine): Sequest HT	Sequence in Protein	Positions in Protein	Peptide Group Modifications in Protein
	FALSE	High	[R].QAVQALQALQR.[Q]			FALSE	1	1	1	P78364	P78364 [35-45]	0	1225.7	High	High	2.17	R.QAVQALQALQR.Q	[35-45]
FALSE	Master Protein	Q5T0Z8	Uncharacterized protein C6orf132 OS=Homo sapiens OX=9606 GN=C6orf132 PE=1 SV=4	1	FALSE	1	1	1	1	1188	124	9.45	2.02	1	High
	Checked	Confidence	Annotated Sequence	Modifications	Modifications in Master Proteins	Contaminant	# Protein Groups	# Proteins	# PSMs	Master Protein Accessions	Positions in Master Proteins	# Missed Cleavages	Theo. MH+ [Da]	Found in Sample: [S1] F1: Sample	Confidence (by Search Engine): Sequest HT	XCorr (by Search Engine): Sequest HT	Sequence in Protein	Positions in Protein	Peptide Group Modifications in Protein
	FALSE	High	[R].GGAAGPGEPVEVK.[E]			FALSE	1	1	1	Q5T0Z8	Q5T0Z8 [792-804]	0	1167.6	High	High	2.02	R.GGAAGPGEPVEVK.E	[792-804]
FALSE	Master Protein	A6NC57	Ankyrin repeat domain-containing protein 62 OS=Homo sapiens OX=9606 GN=ANKRD62 PE=2 SV=4	1	FALSE	1	1	1	1	917	106.4	6.67	2.49	1	High
	Checked	Confidence	Annotated Sequence	Modifications	Modifications in Master Proteins	Contaminant	# Protein Groups	# Proteins	# PSMs	Master Protein Accessions	Positions in Master Proteins	# Missed Cleavages	Theo. MH+ [Da]	Found in Sample: [S1] F1: Sample	Confidence (by Search Engine): Sequest HT	XCorr (by Search Engine): Sequest HT	Sequence in Protein	Positions in Protein	Peptide Group Modifications in Protein
	FALSE	High	[K].ENGEFDRLAR.[K]			FALSE	1	1	1	A6NC57	A6NC57 [349-358]	1	1206.59	High	High	2.49	K.ENGEFDRLAR.K	[349-358]
FALSE	Master Protein	O95785	Protein Wiz OS=Homo sapiens OX=9606 GN=WIZ PE=1 SV=2	1	FALSE	1	1	1	1	1651	178.6	6.86	2.02	1	High
	Checked	Confidence	Annotated Sequence	Modifications	Modifications in Master Proteins	Contaminant	# Protein Groups	# Proteins	# PSMs	Master Protein Accessions	Positions in Master Proteins	# Missed Cleavages	Theo. MH+ [Da]	Found in Sample: [S1] F1: Sample	Confidence (by Search Engine): Sequest HT	XCorr (by Search Engine): Sequest HT	Sequence in Protein	Positions in Protein	Peptide Group Modifications in Protein
	FALSE	High	[R].RTQSRPGGPPNPPGPSPK.[A]			FALSE	1	1	1	O95785	O95785 [1091-1108]	1	1826.96	High	High	2.02	R.RTQSRPGGPPNPPGPSPK.A	[1091-1108]
FALSE	Master Protein	Q92738	USP6 N-terminal-like protein OS=Homo sapiens OX=9606 GN=USP6NL PE=1 SV=3	1	FALSE	1	1	1	1	828	94	9.07	2.04	1	High
	Checked	Confidence	Annotated Sequence	Modifications	Modifications in Master Proteins	Contaminant	# Protein Groups	# Proteins	# PSMs	Master Protein Accessions	Positions in Master Proteins	# Missed Cleavages	Theo. MH+ [Da]	Found in Sample: [S1] F1: Sample	Confidence (by Search Engine): Sequest HT	XCorr (by Search Engine): Sequest HT	Sequence in Protein	Positions in Protein	Peptide Group Modifications in Protein
	FALSE	High	[R].DASRGNLPK.[Y]			FALSE	1	1	1	Q92738	Q92738 [755-763]	1	957.511	High	High	2.04	R.DASRGNLPK.Y	[755-763]
FALSE	Master Protein	Q5T1B0	Axonemal dynein light chain domain-containing protein 1 OS=Homo sapiens OX=9606 GN=AXDND1 PE=2 SV=1	1	FALSE	1	1	1	1	1012	118	5.68	2.1	1	High
	Checked	Confidence	Annotated Sequence	Modifications	Modifications in Master Proteins	Contaminant	# Protein Groups	# Proteins	# PSMs	Master Protein Accessions	Positions in Master Proteins	# Missed Cleavages	Theo. MH+ [Da]	Found in Sample: [S1] F1: Sample	Confidence (by Search Engine): Sequest HT	XCorr (by Search Engine): Sequest HT	Sequence in Protein	Positions in Protein	Peptide Group Modifications in Protein
	FALSE	High	[R].ESAKQGTLAQK.[Y]			FALSE	1	1	1	Q5T1B0	Q5T1B0 [907-917]	1	1160.63	High	High	2.1	R.ESAKQGTLAQK.Y	[907-917]
FALSE	Master Protein	Q5M9N0	Coiled-coil domain-containing protein 158 OS=Homo sapiens OX=9606 GN=CCDC158 PE=1 SV=2	1	FALSE	1	1	1	1	1113	127.1	6.46	2.05	1	High
	Checked	Confidence	Annotated Sequence	Modifications	Modifications in Master Proteins	Contaminant	# Protein Groups	# Proteins	# PSMs	Master Protein Accessions	Positions in Master Proteins	# Missed Cleavages	Theo. MH+ [Da]	Found in Sample: [S1] F1: Sample	Confidence (by Search Engine): Sequest HT	XCorr (by Search Engine): Sequest HT	Sequence in Protein	Positions in Protein	Peptide Group Modifications in Protein
	FALSE	High	[K].EKVTNMEVALDK.[A]			FALSE	1	1	1	Q5M9N0	Q5M9N0 [804-815]	1	1376.71	High	High	2.05	K.EKVTNMEVALDK.A	[804-815]
FALSE	Master Protein	Q8N1G2	Cap-specific mRNA (nucleoside-2'-O-)-methyltransferase 1 OS=Homo sapiens OX=9606 GN=CMTR1 PE=1 SV=1	1	FALSE	1	1	1	1	835	95.3	7.05	2.12	1	High
	Checked	Confidence	Annotated Sequence	Modifications	Modifications in Master Proteins	Contaminant	# Protein Groups	# Proteins	# PSMs	Master Protein Accessions	Positions in Master Proteins	# Missed Cleavages	Theo. MH+ [Da]	Found in Sample: [S1] F1: Sample	Confidence (by Search Engine): Sequest HT	XCorr (by Search Engine): Sequest HT	Sequence in Protein	Positions in Protein	Peptide Group Modifications in Protein
	FALSE	High	[K].DIVEASSQK.[G]			FALSE	1	1	1	Q8N1G2	Q8N1G2 [115-123]	0	976.495	High	High	2.12	K.DIVEASSQK.G	[115-123]
FALSE	Master Protein	Q68D51	DENN domain-containing protein 2C OS=Homo sapiens OX=9606 GN=DENND2C PE=1 SV=2	1	FALSE	1	1	1	1	928	106.8	8.48	2.12	1	High
	Checked	Confidence	Annotated Sequence	Modifications	Modifications in Master Proteins	Contaminant	# Protein Groups	# Proteins	# PSMs	Master Protein Accessions	Positions in Master Proteins	# Missed Cleavages	Theo. MH+ [Da]	Found in Sample: [S1] F1: Sample	Confidence (by Search Engine): Sequest HT	XCorr (by Search Engine): Sequest HT	Sequence in Protein	Positions in Protein	Peptide Group Modifications in Protein
	FALSE	High	[K].QSKDMEERLK.[V]			FALSE	1	1	1	Q68D51	Q68D51 [526-535]	2	1263.64	High	High	2.12	K.QSKDMEERLK.V	[526-535]
FALSE	Master Protein	Q6WCQ1	Myosin phosphatase Rho-interacting protein OS=Homo sapiens OX=9606 GN=MPRIP PE=1 SV=3	1	FALSE	1	1	1	1	1025	116.5	6.21	2.04	1	High
	Checked	Confidence	Annotated Sequence	Modifications	Modifications in Master Proteins	Contaminant	# Protein Groups	# Proteins	# PSMs	Master Protein Accessions	Positions in Master Proteins	# Missed Cleavages	Theo. MH+ [Da]	Found in Sample: [S1] F1: Sample	Confidence (by Search Engine): Sequest HT	XCorr (by Search Engine): Sequest HT	Sequence in Protein	Positions in Protein	Peptide Group Modifications in Protein
	FALSE	High	[K].THNVHVEIEQR.[W]			FALSE	1	1	1	Q6WCQ1	Q6WCQ1 [629-639]	0	1361.69	High	High	2.04	K.THNVHVEIEQR.W	[629-639]
FALSE	Master Protein	Q13733	Sodium/potassium-transporting ATPase subunit alpha-4 OS=Homo sapiens OX=9606 GN=ATP1A4 PE=1 SV=3	1	FALSE	1	1	1	1	1029	114.1	6.64	2	1	High
	Checked	Confidence	Annotated Sequence	Modifications	Modifications in Master Proteins	Contaminant	# Protein Groups	# Proteins	# PSMs	Master Protein Accessions	Positions in Master Proteins	# Missed Cleavages	Theo. MH+ [Da]	Found in Sample: [S1] F1: Sample	Confidence (by Search Engine): Sequest HT	XCorr (by Search Engine): Sequest HT	Sequence in Protein	Positions in Protein	Peptide Group Modifications in Protein
	FALSE	High	[K].GTVAPHDQSPR.[R]			FALSE	1	1	1	Q13733	Q13733 [8-18]	0	1164.58	High	High	2	K.GTVAPHDQSPR.R	[8-18]
FALSE	Master Protein	Q86XP3	ATP-dependent RNA helicase DDX42 OS=Homo sapiens OX=9606 GN=DDX42 PE=1 SV=1	1	FALSE	1	1	1	1	938	102.9	7.02	2.33	1	High
	Checked	Confidence	Annotated Sequence	Modifications	Modifications in Master Proteins	Contaminant	# Protein Groups	# Proteins	# PSMs	Master Protein Accessions	Positions in Master Proteins	# Missed Cleavages	Theo. MH+ [Da]	Found in Sample: [S1] F1: Sample	Confidence (by Search Engine): Sequest HT	XCorr (by Search Engine): Sequest HT	Sequence in Protein	Positions in Protein	Peptide Group Modifications in Protein
	FALSE	High	[R].EGTGGSNGKR.[E]			FALSE	1	1	1	Q86XP3	Q86XP3 [798-807]	1	962.465	High	High	2.33	R.EGTGGSNGKR.E	[798-807]
FALSE	Master Protein	Q12840	Kinesin heavy chain isoform 5A OS=Homo sapiens OX=9606 GN=KIF5A PE=1 SV=2	1	FALSE	1	1	1	1	1032	117.3	5.9	2.24	1	High
	Checked	Confidence	Annotated Sequence	Modifications	Modifications in Master Proteins	Contaminant	# Protein Groups	# Proteins	# PSMs	Master Protein Accessions	Positions in Master Proteins	# Missed Cleavages	Theo. MH+ [Da]	Found in Sample: [S1] F1: Sample	Confidence (by Search Engine): Sequest HT	XCorr (by Search Engine): Sequest HT	Sequence in Protein	Positions in Protein	Peptide Group Modifications in Protein
	FALSE	High	[K].KALELQMESHR.[E]	1xOxidation [M7]		FALSE	1	1	1	Q12840	Q12840 [697-707]	1	1357.69	High	High	2.24	K.KALELQMESHR.E	[697-707]
FALSE	Master Protein	P13612	Integrin alpha-4 OS=Homo sapiens OX=9606 GN=ITGA4 PE=1 SV=3	1	FALSE	1	1	1	1	1032	114.8	6.48	2.03	1	High
	Checked	Confidence	Annotated Sequence	Modifications	Modifications in Master Proteins	Contaminant	# Protein Groups	# Proteins	# PSMs	Master Protein Accessions	Positions in Master Proteins	# Missed Cleavages	Theo. MH+ [Da]	Found in Sample: [S1] F1: Sample	Confidence (by Search Engine): Sequest HT	XCorr (by Search Engine): Sequest HT	Sequence in Protein	Positions in Protein	Peptide Group Modifications in Protein
	FALSE	High	[K].ELNILHEMKGK.[K]	1xOxidation [M8]		FALSE	1	1	1	P13612	P13612 [290-300]	1	1327.7	High	High	2.03	K.ELNILHEMKGK.K	[290-300]
FALSE	Master Protein	P54707	Potassium-transporting ATPase alpha chain 2 OS=Homo sapiens OX=9606 GN=ATP12A PE=1 SV=3	1	FALSE	1	1	1	1	1039	115.4	6.55	2.6	1	High
	Checked	Confidence	Annotated Sequence	Modifications	Modifications in Master Proteins	Contaminant	# Protein Groups	# Proteins	# PSMs	Master Protein Accessions	Positions in Master Proteins	# Missed Cleavages	Theo. MH+ [Da]	Found in Sample: [S1] F1: Sample	Confidence (by Search Engine): Sequest HT	XCorr (by Search Engine): Sequest HT	Sequence in Protein	Positions in Protein	Peptide Group Modifications in Protein
	FALSE	High	[K].AESDIMNRKPR.[H]			FALSE	1	1	1	P54707	P54707 [842-852]	1	1316.67	High	High	2.6	K.AESDIMNRKPR.H	[842-852]
FALSE	Master Protein	Q14587	Zinc finger protein 268 OS=Homo sapiens OX=9606 GN=ZNF268 PE=1 SV=2	1	FALSE	1	1	1	1	947	108.3	8.87	2.1	1	High
	Checked	Confidence	Annotated Sequence	Modifications	Modifications in Master Proteins	Contaminant	# Protein Groups	# Proteins	# PSMs	Master Protein Accessions	Positions in Master Proteins	# Missed Cleavages	Theo. MH+ [Da]	Found in Sample: [S1] F1: Sample	Confidence (by Search Engine): Sequest HT	XCorr (by Search Engine): Sequest HT	Sequence in Protein	Positions in Protein	Peptide Group Modifications in Protein
	FALSE	High	[R].LLVHQRMHTR.[E]			FALSE	1	1	1	Q14587	Q14587 [851-860]	1	1290.72	High	High	2.1	R.LLVHQRMHTR.E	[851-860]
FALSE	Master Protein	Q5QGS0	Neurite extension and migration factor OS=Homo sapiens OX=9606 GN=NEXMIF PE=1 SV=1	1	FALSE	1	1	1	1	1516	167.4	6.4	2.16	1	High
	Checked	Confidence	Annotated Sequence	Modifications	Modifications in Master Proteins	Contaminant	# Protein Groups	# Proteins	# PSMs	Master Protein Accessions	Positions in Master Proteins	# Missed Cleavages	Theo. MH+ [Da]	Found in Sample: [S1] F1: Sample	Confidence (by Search Engine): Sequest HT	XCorr (by Search Engine): Sequest HT	Sequence in Protein	Positions in Protein	Peptide Group Modifications in Protein
	FALSE	High	[K].GVSKSNGKTAIGDPGR.[A]			FALSE	1	1	1	Q5QGS0	Q5QGS0 [1397-1412]	2	1543.82	High	High	2.16	K.GVSKSNGKTAIGDPGR.A	[1397-1412]
FALSE	Master Protein	P33981	Dual specificity protein kinase TTK OS=Homo sapiens OX=9606 GN=TTK PE=1 SV=2	1	FALSE	1	1	1	1	857	97	8.16	2.11	1	High
	Checked	Confidence	Annotated Sequence	Modifications	Modifications in Master Proteins	Contaminant	# Protein Groups	# Proteins	# PSMs	Master Protein Accessions	Positions in Master Proteins	# Missed Cleavages	Theo. MH+ [Da]	Found in Sample: [S1] F1: Sample	Confidence (by Search Engine): Sequest HT	XCorr (by Search Engine): Sequest HT	Sequence in Protein	Positions in Protein	Peptide Group Modifications in Protein
	FALSE	High	[K].QLLSEEEKK.[N]			FALSE	1	1	1	P33981	P33981 [193-201]	1	1103.59	High	High	2.11	K.QLLSEEEKK.N	[193-201]
FALSE	Master Protein	Q9H6R4	Nucleolar protein 6 OS=Homo sapiens OX=9606 GN=NOL6 PE=1 SV=2	1	FALSE	1	1	1	1	1146	127.5	7.64	2.09	1	High
	Checked	Confidence	Annotated Sequence	Modifications	Modifications in Master Proteins	Contaminant	# Protein Groups	# Proteins	# PSMs	Master Protein Accessions	Positions in Master Proteins	# Missed Cleavages	Theo. MH+ [Da]	Found in Sample: [S1] F1: Sample	Confidence (by Search Engine): Sequest HT	XCorr (by Search Engine): Sequest HT	Sequence in Protein	Positions in Protein	Peptide Group Modifications in Protein
	FALSE	High	[K].QLMDPRGPGDIR.[T]			FALSE	1	1	1	Q9H6R4	Q9H6R4 [987-998]	1	1354.69	High	High	2.09	K.QLMDPRGPGDIR.T	[987-998]
FALSE	Master Protein	Q99549	M-phase phosphoprotein 8 OS=Homo sapiens OX=9606 GN=MPHOSPH8 PE=1 SV=2	1	FALSE	1	1	1	1	860	97.1	6.06	2.43	1	High
	Checked	Confidence	Annotated Sequence	Modifications	Modifications in Master Proteins	Contaminant	# Protein Groups	# Proteins	# PSMs	Master Protein Accessions	Positions in Master Proteins	# Missed Cleavages	Theo. MH+ [Da]	Found in Sample: [S1] F1: Sample	Confidence (by Search Engine): Sequest HT	XCorr (by Search Engine): Sequest HT	Sequence in Protein	Positions in Protein	Peptide Group Modifications in Protein
	FALSE	High	[R].EEKSPDDLK.[K]			FALSE	1	1	1	Q99549	Q99549 [161-169]	1	1060.52	High	High	2.43	R.EEKSPDDLK.K	[161-169]
FALSE	Master Protein	Q5VUJ6	Leucine-rich repeat and calponin homology domain-containing protein 2 OS=Homo sapiens OX=9606 GN=LRCH2 PE=1 SV=2	1	FALSE	1	1	1	1	765	84.5	6.55	2.43	1	High
	Checked	Confidence	Annotated Sequence	Modifications	Modifications in Master Proteins	Contaminant	# Protein Groups	# Proteins	# PSMs	Master Protein Accessions	Positions in Master Proteins	# Missed Cleavages	Theo. MH+ [Da]	Found in Sample: [S1] F1: Sample	Confidence (by Search Engine): Sequest HT	XCorr (by Search Engine): Sequest HT	Sequence in Protein	Positions in Protein	Peptide Group Modifications in Protein
	FALSE	High	[K].KLGVSQER.[L]			FALSE	1	1	1	Q5VUJ6	Q5VUJ6 [721-728]	1	916.521	High	High	2.43	K.KLGVSQER.L	[721-728]
FALSE	Master Protein	Q5XX13	F-box/WD repeat-containing protein 10 OS=Homo sapiens OX=9606 GN=FBXW10 PE=2 SV=2	1	FALSE	1	1	1	1	1052	119.8	9.39	2.2	1	High
	Checked	Confidence	Annotated Sequence	Modifications	Modifications in Master Proteins	Contaminant	# Protein Groups	# Proteins	# PSMs	Master Protein Accessions	Positions in Master Proteins	# Missed Cleavages	Theo. MH+ [Da]	Found in Sample: [S1] F1: Sample	Confidence (by Search Engine): Sequest HT	XCorr (by Search Engine): Sequest HT	Sequence in Protein	Positions in Protein	Peptide Group Modifications in Protein
	FALSE	High	[R].VISACADGKIR.[I]	1xCarbamidomethyl [C5]		FALSE	1	2	1	Q5XX13	Q5XX13 [628-638]	1	1189.64	High	High	2.2	R.VISACADGKIR.I	[628-638]
FALSE	Master Protein	Q9Y4K1	Beta/gamma crystallin domain-containing protein 1 OS=Homo sapiens OX=9606 GN=CRYBG1 PE=1 SV=3	1	FALSE	1	1	1	1	1723	188.6	5.86	2.55	1	High
	Checked	Confidence	Annotated Sequence	Modifications	Modifications in Master Proteins	Contaminant	# Protein Groups	# Proteins	# PSMs	Master Protein Accessions	Positions in Master Proteins	# Missed Cleavages	Theo. MH+ [Da]	Found in Sample: [S1] F1: Sample	Confidence (by Search Engine): Sequest HT	XCorr (by Search Engine): Sequest HT	Sequence in Protein	Positions in Protein	Peptide Group Modifications in Protein
	FALSE	High	[K].ISSVQPICLDSFTGPRRR.[N]	1xCarbamidomethyl [C8]		FALSE	1	1	1	Q9Y4K1	Q9Y4K1 [1397-1414]	2	2089.1	High	High	2.55	K.ISSVQPICLDSFTGPRRR.N	[1397-1414]
FALSE	Master Protein	Q9UKI8	Serine/threonine-protein kinase tousled-like 1 OS=Homo sapiens OX=9606 GN=TLK1 PE=1 SV=2	1	FALSE	1	1	1	1	766	86.6	8.72	2.11	1	High
	Checked	Confidence	Annotated Sequence	Modifications	Modifications in Master Proteins	Contaminant	# Protein Groups	# Proteins	# PSMs	Master Protein Accessions	Positions in Master Proteins	# Missed Cleavages	Theo. MH+ [Da]	Found in Sample: [S1] F1: Sample	Confidence (by Search Engine): Sequest HT	XCorr (by Search Engine): Sequest HT	Sequence in Protein	Positions in Protein	Peptide Group Modifications in Protein
	FALSE	High	[K].LAALESNK.[I]			FALSE	1	1	1	Q9UKI8	Q9UKI8 [221-228]	0	845.473	High	High	2.11	K.LAALESNK.I	[221-228]
FALSE	Master Protein	Q96MR6	Cilia- and flagella-associated protein 57 OS=Homo sapiens OX=9606 GN=CFAP57 PE=2 SV=3	1	FALSE	1	1	1	1	1250	144.9	5.8	2.15	1	High
	Checked	Confidence	Annotated Sequence	Modifications	Modifications in Master Proteins	Contaminant	# Protein Groups	# Proteins	# PSMs	Master Protein Accessions	Positions in Master Proteins	# Missed Cleavages	Theo. MH+ [Da]	Found in Sample: [S1] F1: Sample	Confidence (by Search Engine): Sequest HT	XCorr (by Search Engine): Sequest HT	Sequence in Protein	Positions in Protein	Peptide Group Modifications in Protein
	FALSE	High	[K].SQGMLALSISPNR.[R]			FALSE	1	1	1	Q96MR6	Q96MR6 [57-69]	0	1373.72	High	High	2.15	K.SQGMLALSISPNR.R	[57-69]
FALSE	Master Protein	Q2NKX8	DNA excision repair protein ERCC-6-like OS=Homo sapiens OX=9606 GN=ERCC6L PE=1 SV=1	1	FALSE	1	1	1	1	1250	141	5.31	2.1	1	High
	Checked	Confidence	Annotated Sequence	Modifications	Modifications in Master Proteins	Contaminant	# Protein Groups	# Proteins	# PSMs	Master Protein Accessions	Positions in Master Proteins	# Missed Cleavages	Theo. MH+ [Da]	Found in Sample: [S1] F1: Sample	Confidence (by Search Engine): Sequest HT	XCorr (by Search Engine): Sequest HT	Sequence in Protein	Positions in Protein	Peptide Group Modifications in Protein
	FALSE	High	[R].KGGILADDMGLGK.[T]			FALSE	1	1	1	Q2NKX8	Q2NKX8 [116-128]	1	1274.68	High	High	2.1	R.KGGILADDMGLGK.T	[116-128]
FALSE	Master Protein	Q7Z410	Transmembrane protease serine 9 OS=Homo sapiens OX=9606 GN=TMPRSS9 PE=1 SV=2	1	FALSE	1	1	1	1	1059	113.9	8.07	2.03	1	High
	Checked	Confidence	Annotated Sequence	Modifications	Modifications in Master Proteins	Contaminant	# Protein Groups	# Proteins	# PSMs	Master Protein Accessions	Positions in Master Proteins	# Missed Cleavages	Theo. MH+ [Da]	Found in Sample: [S1] F1: Sample	Confidence (by Search Engine): Sequest HT	XCorr (by Search Engine): Sequest HT	Sequence in Protein	Positions in Protein	Peptide Group Modifications in Protein
	FALSE	High	[R].EGGSMARQLQK.[A]			FALSE	1	1	1	Q7Z410	Q7Z410 [959-969]	1	1204.61	High	High	2.03	R.EGGSMARQLQK.A	[959-969]
FALSE	Master Protein	Q8WYA0	Intraflagellar transport protein 81 homolog OS=Homo sapiens OX=9606 GN=IFT81 PE=1 SV=1	1	FALSE	1	1	1	1	676	79.7	8.82	2.11	1	High
	Checked	Confidence	Annotated Sequence	Modifications	Modifications in Master Proteins	Contaminant	# Protein Groups	# Proteins	# PSMs	Master Protein Accessions	Positions in Master Proteins	# Missed Cleavages	Theo. MH+ [Da]	Found in Sample: [S1] F1: Sample	Confidence (by Search Engine): Sequest HT	XCorr (by Search Engine): Sequest HT	Sequence in Protein	Positions in Protein	Peptide Group Modifications in Protein
	FALSE	High	[K].NLEVQLR.[R]			FALSE	1	1	1	Q8WYA0	Q8WYA0 [573-579]	0	871.5	High	High	2.11	K.NLEVQLR.R	[573-579]
FALSE	Master Protein	A6NI28	Rho GTPase-activating protein 42 OS=Homo sapiens OX=9606 GN=ARHGAP42 PE=1 SV=3	1	FALSE	1	1	1	1	874	98.5	7.99	2.02	1	High
	Checked	Confidence	Annotated Sequence	Modifications	Modifications in Master Proteins	Contaminant	# Protein Groups	# Proteins	# PSMs	Master Protein Accessions	Positions in Master Proteins	# Missed Cleavages	Theo. MH+ [Da]	Found in Sample: [S1] F1: Sample	Confidence (by Search Engine): Sequest HT	XCorr (by Search Engine): Sequest HT	Sequence in Protein	Positions in Protein	Peptide Group Modifications in Protein
	FALSE	High	[R].QEVERLMQR.[M]	1xOxidation [M7]		FALSE	1	1	1	A6NI28	A6NI28 [244-252]	1	1204.61	High	High	2.02	R.QEVERLMQR.M	[244-252]
FALSE	Master Protein	Q9Y3P9	Rab GTPase-activating protein 1 OS=Homo sapiens OX=9606 GN=RABGAP1 PE=1 SV=3	1	FALSE	1	1	1	1	1069	121.7	5.25	2.22	1	High
	Checked	Confidence	Annotated Sequence	Modifications	Modifications in Master Proteins	Contaminant	# Protein Groups	# Proteins	# PSMs	Master Protein Accessions	Positions in Master Proteins	# Missed Cleavages	Theo. MH+ [Da]	Found in Sample: [S1] F1: Sample	Confidence (by Search Engine): Sequest HT	XCorr (by Search Engine): Sequest HT	Sequence in Protein	Positions in Protein	Peptide Group Modifications in Protein
	FALSE	High	[R].RELDKAESEIK.[K]			FALSE	1	1	1	Q9Y3P9	Q9Y3P9 [918-928]	2	1317.7	High	High	2.22	R.RELDKAESEIK.K	[918-928]
FALSE	Master Protein	Q14974	Importin subunit beta-1 OS=Homo sapiens OX=9606 GN=KPNB1 PE=1 SV=2	1	FALSE	1	1	1	1	876	97.1	4.78	2.09	1	High	Acetyl [N-Term]
	Checked	Confidence	Annotated Sequence	Modifications	Modifications in Master Proteins	Contaminant	# Protein Groups	# Proteins	# PSMs	Master Protein Accessions	Positions in Master Proteins	# Missed Cleavages	Theo. MH+ [Da]	Found in Sample: [S1] F1: Sample	Confidence (by Search Engine): Sequest HT	XCorr (by Search Engine): Sequest HT	Sequence in Protein	Positions in Protein	Peptide Group Modifications in Protein
	FALSE	High	[-].MELITILEK.[T]	1xAcetyl [N-Term]	Q14974 1xAcetyl [N-Term]	FALSE	1	1	1	Q14974	Q14974 [1-9]	0	1131.63	High	High	2.09	-.MELITILEK.T	[1-9]	1xAcetyl [N-Term]
FALSE	Master Protein	Q16825	Tyrosine-protein phosphatase non-receptor type 21 OS=Homo sapiens OX=9606 GN=PTPN21 PE=1 SV=2	1	FALSE	1	1	1	1	1174	133.2	7.9	2.07	1	High
	Checked	Confidence	Annotated Sequence	Modifications	Modifications in Master Proteins	Contaminant	# Protein Groups	# Proteins	# PSMs	Master Protein Accessions	Positions in Master Proteins	# Missed Cleavages	Theo. MH+ [Da]	Found in Sample: [S1] F1: Sample	Confidence (by Search Engine): Sequest HT	XCorr (by Search Engine): Sequest HT	Sequence in Protein	Positions in Protein	Peptide Group Modifications in Protein
	FALSE	High	[R].TLSASAAEVAPR.[A]			FALSE	1	1	1	Q16825	Q16825 [656-667]	0	1172.63	High	High	2.07	R.TLSASAAEVAPR.A	[656-667]
FALSE	Master Protein	Q8NFP9	Neurobeachin OS=Homo sapiens OX=9606 GN=NBEA PE=1 SV=3	1	FALSE	1	1	1	1	2946	327.6	6.18	2.52	1	High
	Checked	Confidence	Annotated Sequence	Modifications	Modifications in Master Proteins	Contaminant	# Protein Groups	# Proteins	# PSMs	Master Protein Accessions	Positions in Master Proteins	# Missed Cleavages	Theo. MH+ [Da]	Found in Sample: [S1] F1: Sample	Confidence (by Search Engine): Sequest HT	XCorr (by Search Engine): Sequest HT	Sequence in Protein	Positions in Protein	Peptide Group Modifications in Protein
	FALSE	High	[K].FPSNSPVTHVAANTLPHLTIPAVVTVTCSR.[L]	1xCarbamidomethyl [C28]		FALSE	1	1	1	Q8NFP9	Q8NFP9 [2593-2622]	0	3186.67	High	High	2.52	K.FPSNSPVTHVAANTLPHLTIPAVVTVTCSR.L	[2593-2622]
FALSE	Master Protein	P49790	Nuclear pore complex protein Nup153 OS=Homo sapiens OX=9606 GN=NUP153 PE=1 SV=2	1	FALSE	1	1	1	1	1475	153.8	8.73	2	1	High
	Checked	Confidence	Annotated Sequence	Modifications	Modifications in Master Proteins	Contaminant	# Protein Groups	# Proteins	# PSMs	Master Protein Accessions	Positions in Master Proteins	# Missed Cleavages	Theo. MH+ [Da]	Found in Sample: [S1] F1: Sample	Confidence (by Search Engine): Sequest HT	XCorr (by Search Engine): Sequest HT	Sequence in Protein	Positions in Protein	Peptide Group Modifications in Protein
	FALSE	High	[-].MASGAGGVGGGGGGK.[I]			FALSE	1	1	1	P49790	P49790 [1-15]	0	1119.52	High	High	2	-.MASGAGGVGGGGGGK.I	[1-15]
FALSE	Master Protein	Q13423	NAD(P) transhydrogenase, mitochondrial OS=Homo sapiens OX=9606 GN=NNT PE=1 SV=3	1	FALSE	1	1	1	1	1086	113.8	8.09	2.15	1	High
	Checked	Confidence	Annotated Sequence	Modifications	Modifications in Master Proteins	Contaminant	# Protein Groups	# Proteins	# PSMs	Master Protein Accessions	Positions in Master Proteins	# Missed Cleavages	Theo. MH+ [Da]	Found in Sample: [S1] F1: Sample	Confidence (by Search Engine): Sequest HT	XCorr (by Search Engine): Sequest HT	Sequence in Protein	Positions in Protein	Peptide Group Modifications in Protein
	FALSE	High	[R].FFTGQITAAGK.[V]			FALSE	1	1	1	Q13423	Q13423 [214-224]	0	1140.6	High	High	2.15	R.FFTGQITAAGK.V	[214-224]
FALSE	Master Protein	Q9H2Y7	Zinc finger protein 106 OS=Homo sapiens OX=9606 GN=ZNF106 PE=1 SV=1	1	FALSE	1	1	1	1	1883	208.8	7.15	2.54	1	High
	Checked	Confidence	Annotated Sequence	Modifications	Modifications in Master Proteins	Contaminant	# Protein Groups	# Proteins	# PSMs	Master Protein Accessions	Positions in Master Proteins	# Missed Cleavages	Theo. MH+ [Da]	Found in Sample: [S1] F1: Sample	Confidence (by Search Engine): Sequest HT	XCorr (by Search Engine): Sequest HT	Sequence in Protein	Positions in Protein	Peptide Group Modifications in Protein
	FALSE	High	[R].LLMLKQQITMEMSALRTHR.[I]	3xOxidation [M3; M10; M12]		FALSE	1	1	1	Q9H2Y7	Q9H2Y7 [1091-1109]	2	2348.22	High	High	2.54	R.LLMLKQQITMEMSALRTHR.I	[1091-1109]
FALSE	Master Protein	Q6PKG0	La-related protein 1 OS=Homo sapiens OX=9606 GN=LARP1 PE=1 SV=2	1	FALSE	1	1	1	1	1096	123.4	8.82	2.07	1	High
	Checked	Confidence	Annotated Sequence	Modifications	Modifications in Master Proteins	Contaminant	# Protein Groups	# Proteins	# PSMs	Master Protein Accessions	Positions in Master Proteins	# Missed Cleavages	Theo. MH+ [Da]	Found in Sample: [S1] F1: Sample	Confidence (by Search Engine): Sequest HT	XCorr (by Search Engine): Sequest HT	Sequence in Protein	Positions in Protein	Peptide Group Modifications in Protein
	FALSE	High	[K].EGRTLDAKMPR.[K]			FALSE	1	1	1	Q6PKG0	Q6PKG0 [806-816]	2	1273.67	High	High	2.07	K.EGRTLDAKMPR.K	[806-816]
FALSE	Master Protein	Q9H6N6	Putative uncharacterized protein MYH16 OS=Homo sapiens OX=9606 GN=MYH16 PE=1 SV=2	1	FALSE	1	1	1	1	1097	128.2	5.49	2.27	1	High
	Checked	Confidence	Annotated Sequence	Modifications	Modifications in Master Proteins	Contaminant	# Protein Groups	# Proteins	# PSMs	Master Protein Accessions	Positions in Master Proteins	# Missed Cleavages	Theo. MH+ [Da]	Found in Sample: [S1] F1: Sample	Confidence (by Search Engine): Sequest HT	XCorr (by Search Engine): Sequest HT	Sequence in Protein	Positions in Protein	Peptide Group Modifications in Protein
	FALSE	High	[K].ELVFQTEEDHK.[T]			FALSE	1	1	1	Q9H6N6	Q9H6N6 [1012-1022]	0	1374.65	High	High	2.27	K.ELVFQTEEDHK.T	[1012-1022]
FALSE	Master Protein	Q86YS7	C2 domain-containing protein 5 OS=Homo sapiens OX=9606 GN=C2CD5 PE=1 SV=1	1	FALSE	1	1	1	1	1000	110.4	5.69	2.4	1	High
	Checked	Confidence	Annotated Sequence	Modifications	Modifications in Master Proteins	Contaminant	# Protein Groups	# Proteins	# PSMs	Master Protein Accessions	Positions in Master Proteins	# Missed Cleavages	Theo. MH+ [Da]	Found in Sample: [S1] F1: Sample	Confidence (by Search Engine): Sequest HT	XCorr (by Search Engine): Sequest HT	Sequence in Protein	Positions in Protein	Peptide Group Modifications in Protein
	FALSE	High	[K].KINDTIAKNK.[E]			FALSE	1	1	1	Q86YS7	Q86YS7 [617-626]	2	1144.67	High	High	2.4	K.KINDTIAKNK.E	[617-626]
FALSE	Master Protein	Q96JQ2	Calmin OS=Homo sapiens OX=9606 GN=CLMN PE=1 SV=1	1	FALSE	1	1	1	1	1002	111.6	4.94	2.16	1	High
	Checked	Confidence	Annotated Sequence	Modifications	Modifications in Master Proteins	Contaminant	# Protein Groups	# Proteins	# PSMs	Master Protein Accessions	Positions in Master Proteins	# Missed Cleavages	Theo. MH+ [Da]	Found in Sample: [S1] F1: Sample	Confidence (by Search Engine): Sequest HT	XCorr (by Search Engine): Sequest HT	Sequence in Protein	Positions in Protein	Peptide Group Modifications in Protein
	FALSE	High	[K].KKDSPEPQVK.[M]			FALSE	1	1	1	Q96JQ2	Q96JQ2 [616-625]	2	1155.64	High	High	2.16	K.KKDSPEPQVK.M	[616-625]
FALSE	Master Protein	Q8IW93	Rho guanine nucleotide exchange factor 19 OS=Homo sapiens OX=9606 GN=ARHGEF19 PE=1 SV=1	1	FALSE	1	1	1	1	802	89.1	7.53	2.25	1	High
	Checked	Confidence	Annotated Sequence	Modifications	Modifications in Master Proteins	Contaminant	# Protein Groups	# Proteins	# PSMs	Master Protein Accessions	Positions in Master Proteins	# Missed Cleavages	Theo. MH+ [Da]	Found in Sample: [S1] F1: Sample	Confidence (by Search Engine): Sequest HT	XCorr (by Search Engine): Sequest HT	Sequence in Protein	Positions in Protein	Peptide Group Modifications in Protein
	FALSE	High	[K].MLVENILK.[R]	1xOxidation [M1]		FALSE	1	1	1	Q8IW93	Q8IW93 [524-531]	0	975.554	High	High	2.25	K.MLVENILK.R	[524-531]
FALSE	Master Protein	P12107	Collagen alpha-1(XI) chain OS=Homo sapiens OX=9606 GN=COL11A1 PE=1 SV=4	1	FALSE	1	1	1	1	1806	181	5.17	2.02	1	High
	Checked	Confidence	Annotated Sequence	Modifications	Modifications in Master Proteins	Contaminant	# Protein Groups	# Proteins	# PSMs	Master Protein Accessions	Positions in Master Proteins	# Missed Cleavages	Theo. MH+ [Da]	Found in Sample: [S1] F1: Sample	Confidence (by Search Engine): Sequest HT	XCorr (by Search Engine): Sequest HT	Sequence in Protein	Positions in Protein	Peptide Group Modifications in Protein
	FALSE	High	[K].GGEGPQGPPGPVGSPGER.[G]			FALSE	1	1	1	P12107	P12107 [1045-1062]	0	1631.78	High	High	2.02	K.GGEGPQGPPGPVGSPGER.G	[1045-1062]
FALSE	Master Protein	Q6R327	Rapamycin-insensitive companion of mTOR OS=Homo sapiens OX=9606 GN=RICTOR PE=1 SV=1	1	FALSE	1	1	1	1	1708	192.1	7.47	2.61	1	High
	Checked	Confidence	Annotated Sequence	Modifications	Modifications in Master Proteins	Contaminant	# Protein Groups	# Proteins	# PSMs	Master Protein Accessions	Positions in Master Proteins	# Missed Cleavages	Theo. MH+ [Da]	Found in Sample: [S1] F1: Sample	Confidence (by Search Engine): Sequest HT	XCorr (by Search Engine): Sequest HT	Sequence in Protein	Positions in Protein	Peptide Group Modifications in Protein
	FALSE	High	[R].LTPSRFMKALSYASLDK.[E]			FALSE	1	1	1	Q6R327	Q6R327 [1375-1391]	2	1928.03	High	High	2.61	R.LTPSRFMKALSYASLDK.E	[1375-1391]
FALSE	Master Protein	O43424	Glutamate receptor ionotropic, delta-2 OS=Homo sapiens OX=9606 GN=GRID2 PE=1 SV=2	1	FALSE	1	1	1	1	1007	113.3	6.07	2.08	1	High
	Checked	Confidence	Annotated Sequence	Modifications	Modifications in Master Proteins	Contaminant	# Protein Groups	# Proteins	# PSMs	Master Protein Accessions	Positions in Master Proteins	# Missed Cleavages	Theo. MH+ [Da]	Found in Sample: [S1] F1: Sample	Confidence (by Search Engine): Sequest HT	XCorr (by Search Engine): Sequest HT	Sequence in Protein	Positions in Protein	Peptide Group Modifications in Protein
	FALSE	High	[R].QALEQISDFR.[N]			FALSE	1	1	1	O43424	O43424 [914-923]	0	1206.61	High	High	2.08	R.QALEQISDFR.N	[914-923]
FALSE	Master Protein	Q9HBR0	Putative sodium-coupled neutral amino acid transporter 10 OS=Homo sapiens OX=9606 GN=SLC38A10 PE=1 SV=2	1	FALSE	1	1	1	1	1119	119.7	5.73	2.27	1	High
	Checked	Confidence	Annotated Sequence	Modifications	Modifications in Master Proteins	Contaminant	# Protein Groups	# Proteins	# PSMs	Master Protein Accessions	Positions in Master Proteins	# Missed Cleavages	Theo. MH+ [Da]	Found in Sample: [S1] F1: Sample	Confidence (by Search Engine): Sequest HT	XCorr (by Search Engine): Sequest HT	Sequence in Protein	Positions in Protein	Peptide Group Modifications in Protein
	FALSE	High	[R].EVPEENKPPSR.[H]			FALSE	1	1	1	Q9HBR0	Q9HBR0 [515-525]	0	1281.64	High	High	2.27	R.EVPEENKPPSR.H	[515-525]
FALSE	Master Protein	O60309	Leucine-rich repeat-containing protein 37A3 OS=Homo sapiens OX=9606 GN=LRRC37A3 PE=2 SV=2	1	FALSE	1	1	1	1	1634	180.5	5.31	2.81	1	High
	Checked	Confidence	Annotated Sequence	Modifications	Modifications in Master Proteins	Contaminant	# Protein Groups	# Proteins	# PSMs	Master Protein Accessions	Positions in Master Proteins	# Missed Cleavages	Theo. MH+ [Da]	Found in Sample: [S1] F1: Sample	Confidence (by Search Engine): Sequest HT	XCorr (by Search Engine): Sequest HT	Sequence in Protein	Positions in Protein	Peptide Group Modifications in Protein
	FALSE	High	[R].REQGAQASVENTAEEK.[R]			FALSE	1	1	1	O60309	O60309 [1189-1204]	1	1746.83	High	High	2.81	R.REQGAQASVENTAEEK.R	[1189-1204]
FALSE	Master Protein	Q96GE4	Centrosomal protein of 95 kDa OS=Homo sapiens OX=9606 GN=CEP95 PE=1 SV=1	1	FALSE	1	1	1	1	821	95.2	8.59	2.19	1	High
	Checked	Confidence	Annotated Sequence	Modifications	Modifications in Master Proteins	Contaminant	# Protein Groups	# Proteins	# PSMs	Master Protein Accessions	Positions in Master Proteins	# Missed Cleavages	Theo. MH+ [Da]	Found in Sample: [S1] F1: Sample	Confidence (by Search Engine): Sequest HT	XCorr (by Search Engine): Sequest HT	Sequence in Protein	Positions in Protein	Peptide Group Modifications in Protein
	FALSE	High	[R].KPRETDVR.[Q]			FALSE	1	1	1	Q96GE4	Q96GE4 [470-477]	1	1000.55	High	High	2.19	R.KPRETDVR.Q	[470-477]
FALSE	Master Protein	Q14683	Structural maintenance of chromosomes protein 1A OS=Homo sapiens OX=9606 GN=SMC1A PE=1 SV=2	1	FALSE	1	1	1	1	1233	143.1	7.64	2.18	1	High
	Checked	Confidence	Annotated Sequence	Modifications	Modifications in Master Proteins	Contaminant	# Protein Groups	# Proteins	# PSMs	Master Protein Accessions	Positions in Master Proteins	# Missed Cleavages	Theo. MH+ [Da]	Found in Sample: [S1] F1: Sample	Confidence (by Search Engine): Sequest HT	XCorr (by Search Engine): Sequest HT	Sequence in Protein	Positions in Protein	Peptide Group Modifications in Protein
	FALSE	High	[K].SGVISGGASDLK.[A]			FALSE	1	1	1	Q14683	Q14683 [649-660]	0	1090.57	High	High	2.18	K.SGVISGGASDLK.A	[649-660]
FALSE	Master Protein	O15042	U2 snRNP-associated SURP motif-containing protein OS=Homo sapiens OX=9606 GN=U2SURP PE=1 SV=2	1	FALSE	1	1	1	1	1029	118.2	8.47	2.26	1	High
	Checked	Confidence	Annotated Sequence	Modifications	Modifications in Master Proteins	Contaminant	# Protein Groups	# Proteins	# PSMs	Master Protein Accessions	Positions in Master Proteins	# Missed Cleavages	Theo. MH+ [Da]	Found in Sample: [S1] F1: Sample	Confidence (by Search Engine): Sequest HT	XCorr (by Search Engine): Sequest HT	Sequence in Protein	Positions in Protein	Peptide Group Modifications in Protein
	FALSE	High	[K].GALKEEQRDK.[L]			FALSE	1	1	1	O15042	O15042 [532-541]	2	1173.62	High	High	2.26	K.GALKEEQRDK.L	[532-541]
FALSE	Master Protein	Q9HC77	Centromere protein J OS=Homo sapiens OX=9606 GN=CENPJ PE=1 SV=2	1	FALSE	1	1	1	1	1338	152.9	6.61	2.36	1	High
	Checked	Confidence	Annotated Sequence	Modifications	Modifications in Master Proteins	Contaminant	# Protein Groups	# Proteins	# PSMs	Master Protein Accessions	Positions in Master Proteins	# Missed Cleavages	Theo. MH+ [Da]	Found in Sample: [S1] F1: Sample	Confidence (by Search Engine): Sequest HT	XCorr (by Search Engine): Sequest HT	Sequence in Protein	Positions in Protein	Peptide Group Modifications in Protein
	FALSE	High	[K].RAAVDISTSFPIK.[G]			FALSE	1	1	1	Q9HC77	Q9HC77 [45-57]	1	1404.78	High	High	2.36	K.RAAVDISTSFPIK.G	[45-57]
FALSE	Master Protein	A0JNW5	Bridge-like lipid transfer protein family member 3B OS=Homo sapiens OX=9606 GN=BLTP3B PE=1 SV=2	1	FALSE	1	1	1	1	1464	164.1	6.32	2.16	1	High
	Checked	Confidence	Annotated Sequence	Modifications	Modifications in Master Proteins	Contaminant	# Protein Groups	# Proteins	# PSMs	Master Protein Accessions	Positions in Master Proteins	# Missed Cleavages	Theo. MH+ [Da]	Found in Sample: [S1] F1: Sample	Confidence (by Search Engine): Sequest HT	XCorr (by Search Engine): Sequest HT	Sequence in Protein	Positions in Protein	Peptide Group Modifications in Protein
	FALSE	High	[R].HAHEQDTKMHEIYK.[G]	1xOxidation [M9]		FALSE	1	1	1	A0JNW5	A0JNW5 [660-673]	1	1782.82	High	High	2.16	R.HAHEQDTKMHEIYK.G	[660-673]
FALSE	Master Protein	P52701	DNA mismatch repair protein Msh6 OS=Homo sapiens OX=9606 GN=MSH6 PE=1 SV=2	1	FALSE	1	1	1	1	1360	152.7	6.9	2.07	1	High
	Checked	Confidence	Annotated Sequence	Modifications	Modifications in Master Proteins	Contaminant	# Protein Groups	# Proteins	# PSMs	Master Protein Accessions	Positions in Master Proteins	# Missed Cleavages	Theo. MH+ [Da]	Found in Sample: [S1] F1: Sample	Confidence (by Search Engine): Sequest HT	XCorr (by Search Engine): Sequest HT	Sequence in Protein	Positions in Protein	Peptide Group Modifications in Protein
	FALSE	High	[K].QVISLQTKNPEGR.[F]			FALSE	1	1	1	P52701	P52701 [889-901]	1	1469.81	High	High	2.07	K.QVISLQTKNPEGR.F	[889-901]
FALSE	Master Protein	Q96PX9	Pleckstrin homology domain-containing family G member 4B OS=Homo sapiens OX=9606 GN=PLEKHG4B PE=1 SV=4	1	FALSE	1	1	1	1	1271	139.6	6.79	2.08	1	High
	Checked	Confidence	Annotated Sequence	Modifications	Modifications in Master Proteins	Contaminant	# Protein Groups	# Proteins	# PSMs	Master Protein Accessions	Positions in Master Proteins	# Missed Cleavages	Theo. MH+ [Da]	Found in Sample: [S1] F1: Sample	Confidence (by Search Engine): Sequest HT	XCorr (by Search Engine): Sequest HT	Sequence in Protein	Positions in Protein	Peptide Group Modifications in Protein
	FALSE	High	[R].LEGGTVLARLRR.[E]			FALSE	1	1	1	Q96PX9	Q96PX9 [407-418]	2	1340.81	High	High	2.08	R.LEGGTVLARLRR.E	[407-418]
FALSE	Master Protein	Q9ULI3	Protein HEG homolog 1 OS=Homo sapiens OX=9606 GN=HEG1 PE=1 SV=3	1	FALSE	1	1	1	1	1381	147.4	6.18	2.05	1	High
	Checked	Confidence	Annotated Sequence	Modifications	Modifications in Master Proteins	Contaminant	# Protein Groups	# Proteins	# PSMs	Master Protein Accessions	Positions in Master Proteins	# Missed Cleavages	Theo. MH+ [Da]	Found in Sample: [S1] F1: Sample	Confidence (by Search Engine): Sequest HT	XCorr (by Search Engine): Sequest HT	Sequence in Protein	Positions in Protein	Peptide Group Modifications in Protein
	FALSE	High	[R].ERRGPATPGPSYR.[A]			FALSE	1	1	1	Q9ULI3	Q9ULI3 [71-83]	2	1443.75	High	High	2.05	R.ERRGPATPGPSYR.A	[71-83]
FALSE	Master Protein	O60341	Lysine-specific histone demethylase 1A OS=Homo sapiens OX=9606 GN=KDM1A PE=1 SV=2	1	FALSE	1	1	1	1	852	92.8	6.52	2.12	1	High
	Checked	Confidence	Annotated Sequence	Modifications	Modifications in Master Proteins	Contaminant	# Protein Groups	# Proteins	# PSMs	Master Protein Accessions	Positions in Master Proteins	# Missed Cleavages	Theo. MH+ [Da]	Found in Sample: [S1] F1: Sample	Confidence (by Search Engine): Sequest HT	XCorr (by Search Engine): Sequest HT	Sequence in Protein	Positions in Protein	Peptide Group Modifications in Protein
	FALSE	High	[K].QVNMELAK.[I]			FALSE	1	1	1	O60341	O60341 [348-355]	0	932.487	High	High	2.12	K.QVNMELAK.I	[348-355]
FALSE	Master Protein	Q96MS0	Roundabout homolog 3 OS=Homo sapiens OX=9606 GN=ROBO3 PE=1 SV=2	1	FALSE	1	1	1	1	1386	148.1	7.14	2.18	1	High
	Checked	Confidence	Annotated Sequence	Modifications	Modifications in Master Proteins	Contaminant	# Protein Groups	# Proteins	# PSMs	Master Protein Accessions	Positions in Master Proteins	# Missed Cleavages	Theo. MH+ [Da]	Found in Sample: [S1] F1: Sample	Confidence (by Search Engine): Sequest HT	XCorr (by Search Engine): Sequest HT	Sequence in Protein	Positions in Protein	Peptide Group Modifications in Protein
	FALSE	High	[R].SQSRSQSQRPGQK.[R]			FALSE	1	1	1	Q96MS0	Q96MS0 [1368-1380]	1	1473.75	High	High	2.18	R.SQSRSQSQRPGQK.R	[1368-1380]
FALSE	Master Protein	Q8IVE3	Pleckstrin homology domain-containing family H member 2 OS=Homo sapiens OX=9606 GN=PLEKHH2 PE=1 SV=2	1	FALSE	1	1	1	1	1493	168.1	7.56	2.62	1	High
	Checked	Confidence	Annotated Sequence	Modifications	Modifications in Master Proteins	Contaminant	# Protein Groups	# Proteins	# PSMs	Master Protein Accessions	Positions in Master Proteins	# Missed Cleavages	Theo. MH+ [Da]	Found in Sample: [S1] F1: Sample	Confidence (by Search Engine): Sequest HT	XCorr (by Search Engine): Sequest HT	Sequence in Protein	Positions in Protein	Peptide Group Modifications in Protein
	FALSE	High	[-].MAELSEPEGPVDWK.[E]			FALSE	1	1	1	Q8IVE3	Q8IVE3 [1-14]	0	1587.74	High	High	2.62	-.MAELSEPEGPVDWK.E	[1-14]
FALSE	Master Protein	Q6DN90	IQ motif and SEC7 domain-containing protein 1 OS=Homo sapiens OX=9606 GN=IQSEC1 PE=1 SV=1	1	FALSE	1	1	1	1	963	108.2	6.93	2.2	1	High
	Checked	Confidence	Annotated Sequence	Modifications	Modifications in Master Proteins	Contaminant	# Protein Groups	# Proteins	# PSMs	Master Protein Accessions	Positions in Master Proteins	# Missed Cleavages	Theo. MH+ [Da]	Found in Sample: [S1] F1: Sample	Confidence (by Search Engine): Sequest HT	XCorr (by Search Engine): Sequest HT	Sequence in Protein	Positions in Protein	Peptide Group Modifications in Protein
	FALSE	High	[R].KQAEEEAIK.[R]			FALSE	1	1	1	Q6DN90	Q6DN90 [93-101]	1	1045.55	High	High	2.2	R.KQAEEEAIK.R	[93-101]
FALSE	Master Protein	O95602	DNA-directed RNA polymerase I subunit RPA1 OS=Homo sapiens OX=9606 GN=POLR1A PE=1 SV=2	1	FALSE	1	1	1	1	1720	194.7	7.03	2.24	1	High
	Checked	Confidence	Annotated Sequence	Modifications	Modifications in Master Proteins	Contaminant	# Protein Groups	# Proteins	# PSMs	Master Protein Accessions	Positions in Master Proteins	# Missed Cleavages	Theo. MH+ [Da]	Found in Sample: [S1] F1: Sample	Confidence (by Search Engine): Sequest HT	XCorr (by Search Engine): Sequest HT	Sequence in Protein	Positions in Protein	Peptide Group Modifications in Protein
	FALSE	High	[R].ATQRDLDNAGELGRSR.[G]			FALSE	1	1	1	O95602	O95602 [1372-1387]	2	1758.88	High	High	2.24	R.ATQRDLDNAGELGRSR.G	[1372-1387]
FALSE	Master Protein	Q6Y7W6	GRB10-interacting GYF protein 2 OS=Homo sapiens OX=9606 GN=GIGYF2 PE=1 SV=1	1	FALSE	1	1	1	1	1299	150	5.54	2.22	1	High
	Checked	Confidence	Annotated Sequence	Modifications	Modifications in Master Proteins	Contaminant	# Protein Groups	# Proteins	# PSMs	Master Protein Accessions	Positions in Master Proteins	# Missed Cleavages	Theo. MH+ [Da]	Found in Sample: [S1] F1: Sample	Confidence (by Search Engine): Sequest HT	XCorr (by Search Engine): Sequest HT	Sequence in Protein	Positions in Protein	Peptide Group Modifications in Protein
	FALSE	High	[R].MENSLPAKVPSR.[G]			FALSE	1	1	1	Q6Y7W6	Q6Y7W6 [414-425]	1	1328.7	High	High	2.22	R.MENSLPAKVPSR.G	[414-425]
FALSE	Master Protein	Q9C0H5	Rho GTPase-activating protein 39 OS=Homo sapiens OX=9606 GN=ARHGAP39 PE=1 SV=2	1	FALSE	1	1	1	1	1083	121.2	7.5	2.02	1	High
	Checked	Confidence	Annotated Sequence	Modifications	Modifications in Master Proteins	Contaminant	# Protein Groups	# Proteins	# PSMs	Master Protein Accessions	Positions in Master Proteins	# Missed Cleavages	Theo. MH+ [Da]	Found in Sample: [S1] F1: Sample	Confidence (by Search Engine): Sequest HT	XCorr (by Search Engine): Sequest HT	Sequence in Protein	Positions in Protein	Peptide Group Modifications in Protein
	FALSE	High	[R].LEWVEIIEPR.[T]			FALSE	1	1	1	Q9C0H5	Q9C0H5 [28-37]	0	1283.7	High	High	2.02	R.LEWVEIIEPR.T	[28-37]
FALSE	Master Protein	Q9P2K8	eIF-2-alpha kinase GCN2 OS=Homo sapiens OX=9606 GN=EIF2AK4 PE=1 SV=3	1	FALSE	1	1	1	1	1649	186.8	6.28	2.57	1	High
	Checked	Confidence	Annotated Sequence	Modifications	Modifications in Master Proteins	Contaminant	# Protein Groups	# Proteins	# PSMs	Master Protein Accessions	Positions in Master Proteins	# Missed Cleavages	Theo. MH+ [Da]	Found in Sample: [S1] F1: Sample	Confidence (by Search Engine): Sequest HT	XCorr (by Search Engine): Sequest HT	Sequence in Protein	Positions in Protein	Peptide Group Modifications in Protein
	FALSE	High	[R].ISPAIDYTYDSDILK.[G]			FALSE	1	1	1	Q9P2K8	Q9P2K8 [1039-1053]	0	1713.86	High	High	2.57	R.ISPAIDYTYDSDILK.G	[1039-1053]
FALSE	Master Protein	Q8N5C6	S1 RNA-binding domain-containing protein 1 OS=Homo sapiens OX=9606 GN=SRBD1 PE=1 SV=2	1	FALSE	1	1	1	1	995	111.7	8.72	2.02	1	High
	Checked	Confidence	Annotated Sequence	Modifications	Modifications in Master Proteins	Contaminant	# Protein Groups	# Proteins	# PSMs	Master Protein Accessions	Positions in Master Proteins	# Missed Cleavages	Theo. MH+ [Da]	Found in Sample: [S1] F1: Sample	Confidence (by Search Engine): Sequest HT	XCorr (by Search Engine): Sequest HT	Sequence in Protein	Positions in Protein	Peptide Group Modifications in Protein
	FALSE	High	[R].QLGLEGAAR.[A]			FALSE	1	1	1	Q8N5C6	Q8N5C6 [329-337]	0	914.505	High	High	2.02	R.QLGLEGAAR.A	[329-337]
FALSE	Master Protein	Q9P1Z3	Potassium/sodium hyperpolarization-activated cyclic nucleotide-gated channel 3 OS=Homo sapiens OX=9606 GN=HCN3 PE=1 SV=2	1	FALSE	1	1	1	1	774	86	9.72	2.03	1	High
	Checked	Confidence	Annotated Sequence	Modifications	Modifications in Master Proteins	Contaminant	# Protein Groups	# Proteins	# PSMs	Master Protein Accessions	Positions in Master Proteins	# Missed Cleavages	Theo. MH+ [Da]	Found in Sample: [S1] F1: Sample	Confidence (by Search Engine): Sequest HT	XCorr (by Search Engine): Sequest HT	Sequence in Protein	Positions in Protein	Peptide Group Modifications in Protein
	FALSE	High	[R].EGSVGRK.[M]			FALSE	1	1	1	Q9P1Z3	Q9P1Z3 [458-464]	1	732.4	High	High	2.03	R.EGSVGRK.M	[458-464]
FALSE	Master Protein	O43491	Band 4.1-like protein 2 OS=Homo sapiens OX=9606 GN=EPB41L2 PE=1 SV=1	1	FALSE	1	1	1	1	1005	112.5	5.44	2.44	1	High
	Checked	Confidence	Annotated Sequence	Modifications	Modifications in Master Proteins	Contaminant	# Protein Groups	# Proteins	# PSMs	Master Protein Accessions	Positions in Master Proteins	# Missed Cleavages	Theo. MH+ [Da]	Found in Sample: [S1] F1: Sample	Confidence (by Search Engine): Sequest HT	XCorr (by Search Engine): Sequest HT	Sequence in Protein	Positions in Protein	Peptide Group Modifications in Protein
	FALSE	High	[K].KQEIKVEVK.[E]			FALSE	1	1	1	O43491	O43491 [136-144]	2	1100.67	High	High	2.44	K.KQEIKVEVK.E	[136-144]
FALSE	Master Protein	Q9P2H0	Centrosomal protein of 126 kDa OS=Homo sapiens OX=9606 GN=CEP126 PE=1 SV=3	1	FALSE	1	1	1	1	1117	125.8	8.76	2.07	1	High
	Checked	Confidence	Annotated Sequence	Modifications	Modifications in Master Proteins	Contaminant	# Protein Groups	# Proteins	# PSMs	Master Protein Accessions	Positions in Master Proteins	# Missed Cleavages	Theo. MH+ [Da]	Found in Sample: [S1] F1: Sample	Confidence (by Search Engine): Sequest HT	XCorr (by Search Engine): Sequest HT	Sequence in Protein	Positions in Protein	Peptide Group Modifications in Protein
	FALSE	High	[R].QDATLYCTQR.[S]	1xCarbamidomethyl [C7]		FALSE	1	1	1	Q9P2H0	Q9P2H0 [901-910]	0	1255.57	High	High	2.07	R.QDATLYCTQR.S	[901-910]
FALSE	Master Protein	Q9ULI0	ATPase family AAA domain-containing protein 2B OS=Homo sapiens OX=9606 GN=ATAD2B PE=1 SV=3	1	FALSE	1	1	1	1	1458	164.8	6.8	2.39	1	High
	Checked	Confidence	Annotated Sequence	Modifications	Modifications in Master Proteins	Contaminant	# Protein Groups	# Proteins	# PSMs	Master Protein Accessions	Positions in Master Proteins	# Missed Cleavages	Theo. MH+ [Da]	Found in Sample: [S1] F1: Sample	Confidence (by Search Engine): Sequest HT	XCorr (by Search Engine): Sequest HT	Sequence in Protein	Positions in Protein	Peptide Group Modifications in Protein
	FALSE	High	[R].FDREFLFNLPDQK.[A]			FALSE	1	1	1	Q9ULI0	Q9ULI0 [564-576]	1	1668.84	High	High	2.39	R.FDREFLFNLPDQK.A	[564-576]
FALSE	Master Protein	Q5VZ89	DENN domain-containing protein 4C OS=Homo sapiens OX=9606 GN=DENND4C PE=1 SV=3	1	FALSE	1	1	1	1	1909	212.6	6.83	2.88	1	High
	Checked	Confidence	Annotated Sequence	Modifications	Modifications in Master Proteins	Contaminant	# Protein Groups	# Proteins	# PSMs	Master Protein Accessions	Positions in Master Proteins	# Missed Cleavages	Theo. MH+ [Da]	Found in Sample: [S1] F1: Sample	Confidence (by Search Engine): Sequest HT	XCorr (by Search Engine): Sequest HT	Sequence in Protein	Positions in Protein	Peptide Group Modifications in Protein
	FALSE	High	[K].TKMQTEEVCDASAIVAK.[H]	1xCarbamidomethyl [C9]		FALSE	1	1	1	Q5VZ89	Q5VZ89 [947-963]	1	1880.91	High	High	2.88	K.TKMQTEEVCDASAIVAK.H	[947-963]
FALSE	Master Protein	Q9P265	Disco-interacting protein 2 homolog B OS=Homo sapiens OX=9606 GN=DIP2B PE=1 SV=3	1	FALSE	1	1	1	1	1576	171.4	8.09	2.14	1	High
	Checked	Confidence	Annotated Sequence	Modifications	Modifications in Master Proteins	Contaminant	# Protein Groups	# Proteins	# PSMs	Master Protein Accessions	Positions in Master Proteins	# Missed Cleavages	Theo. MH+ [Da]	Found in Sample: [S1] F1: Sample	Confidence (by Search Engine): Sequest HT	XCorr (by Search Engine): Sequest HT	Sequence in Protein	Positions in Protein	Peptide Group Modifications in Protein
	FALSE	High	[R].SDIHTEAVQAALAK.[H]			FALSE	1	1	1	Q9P265	Q9P265 [100-113]	0	1453.76	High	High	2.14	R.SDIHTEAVQAALAK.H	[100-113]
FALSE	Master Protein	Q8TCG1	Protein CIP2A OS=Homo sapiens OX=9606 GN=CIP2A PE=1 SV=2	1	FALSE	1	1	1	1	905	102.1	6.23	2.08	1	High
	Checked	Confidence	Annotated Sequence	Modifications	Modifications in Master Proteins	Contaminant	# Protein Groups	# Proteins	# PSMs	Master Protein Accessions	Positions in Master Proteins	# Missed Cleavages	Theo. MH+ [Da]	Found in Sample: [S1] F1: Sample	Confidence (by Search Engine): Sequest HT	XCorr (by Search Engine): Sequest HT	Sequence in Protein	Positions in Protein	Peptide Group Modifications in Protein
	FALSE	High	[K].LAADVILK.[T]			FALSE	1	1	1	Q8TCG1	Q8TCG1 [474-481]	0	842.535	High	High	2.08	K.LAADVILK.T	[474-481]
FALSE	Master Protein	P22681	E3 ubiquitin-protein ligase CBL OS=Homo sapiens OX=9606 GN=CBL PE=1 SV=2	1	FALSE	1	1	1	1	906	99.6	6.54	2.07	1	High
	Checked	Confidence	Annotated Sequence	Modifications	Modifications in Master Proteins	Contaminant	# Protein Groups	# Proteins	# PSMs	Master Protein Accessions	Positions in Master Proteins	# Missed Cleavages	Theo. MH+ [Da]	Found in Sample: [S1] F1: Sample	Confidence (by Search Engine): Sequest HT	XCorr (by Search Engine): Sequest HT	Sequence in Protein	Positions in Protein	Peptide Group Modifications in Protein
	FALSE	High	[R].VFMENLMK.[K]	1xOxidation [M3]		FALSE	1	1	1	P22681	P22681 [117-124]	0	1027.5	High	High	2.07	R.VFMENLMK.K	[117-124]
FALSE	Master Protein	Q92833	Protein Jumonji OS=Homo sapiens OX=9606 GN=JARID2 PE=1 SV=2	1	FALSE	1	1	1	1	1246	138.6	9.38	2.28	1	High
	Checked	Confidence	Annotated Sequence	Modifications	Modifications in Master Proteins	Contaminant	# Protein Groups	# Proteins	# PSMs	Master Protein Accessions	Positions in Master Proteins	# Missed Cleavages	Theo. MH+ [Da]	Found in Sample: [S1] F1: Sample	Confidence (by Search Engine): Sequest HT	XCorr (by Search Engine): Sequest HT	Sequence in Protein	Positions in Protein	Peptide Group Modifications in Protein
	FALSE	High	[K].GAAGPAEGPGK.[K]			FALSE	1	1	1	Q92833	Q92833 [462-472]	0	911.458	High	High	2.28	K.GAAGPAEGPGK.K	[462-472]
FALSE	Master Protein	P08572	Collagen alpha-2(IV) chain OS=Homo sapiens OX=9606 GN=COL4A2 PE=1 SV=4	1	FALSE	1	1	1	1	1712	167.4	8.66	2.71	1	High
	Checked	Confidence	Annotated Sequence	Modifications	Modifications in Master Proteins	Contaminant	# Protein Groups	# Proteins	# PSMs	Master Protein Accessions	Positions in Master Proteins	# Missed Cleavages	Theo. MH+ [Da]	Found in Sample: [S1] F1: Sample	Confidence (by Search Engine): Sequest HT	XCorr (by Search Engine): Sequest HT	Sequence in Protein	Positions in Protein	Peptide Group Modifications in Protein
	FALSE	High	[R].GLDGYQGPDGPRGPK.[G]			FALSE	1	1	1	P08572	P08572 [323-337]	1	1513.74	High	High	2.71	R.GLDGYQGPDGPRGPK.G	[323-337]
FALSE	Master Protein	P40189	Interleukin-6 receptor subunit beta OS=Homo sapiens OX=9606 GN=IL6ST PE=1 SV=2	1	FALSE	1	1	1	1	918	103.5	5.95	2.34	1	High
	Checked	Confidence	Annotated Sequence	Modifications	Modifications in Master Proteins	Contaminant	# Protein Groups	# Proteins	# PSMs	Master Protein Accessions	Positions in Master Proteins	# Missed Cleavages	Theo. MH+ [Da]	Found in Sample: [S1] F1: Sample	Confidence (by Search Engine): Sequest HT	XCorr (by Search Engine): Sequest HT	Sequence in Protein	Positions in Protein	Peptide Group Modifications in Protein
	FALSE	High	[K].KPFPEDLK.[S]			FALSE	1	1	1	P40189	P40189 [702-709]	0	973.535	High	High	2.34	K.KPFPEDLK.S	[702-709]
FALSE	Master Protein	Q8NE09	Regulator of G-protein signaling 22 OS=Homo sapiens OX=9606 GN=RGS22 PE=1 SV=3	1	FALSE	1	1	1	1	1264	147.1	7.9	2.22	1	High
	Checked	Confidence	Annotated Sequence	Modifications	Modifications in Master Proteins	Contaminant	# Protein Groups	# Proteins	# PSMs	Master Protein Accessions	Positions in Master Proteins	# Missed Cleavages	Theo. MH+ [Da]	Found in Sample: [S1] F1: Sample	Confidence (by Search Engine): Sequest HT	XCorr (by Search Engine): Sequest HT	Sequence in Protein	Positions in Protein	Peptide Group Modifications in Protein
	FALSE	High	[K].SCIPQIPEIQK.[E]	1xCarbamidomethyl [C2]		FALSE	1	1	1	Q8NE09	Q8NE09 [554-564]	0	1312.69	High	High	2.22	K.SCIPQIPEIQK.E	[554-564]
FALSE	Master Protein	Q08211	ATP-dependent RNA helicase A OS=Homo sapiens OX=9606 GN=DHX9 PE=1 SV=4	1	FALSE	1	1	1	1	1270	140.9	6.84	2.04	1	High
	Checked	Confidence	Annotated Sequence	Modifications	Modifications in Master Proteins	Contaminant	# Protein Groups	# Proteins	# PSMs	Master Protein Accessions	Positions in Master Proteins	# Missed Cleavages	Theo. MH+ [Da]	Found in Sample: [S1] F1: Sample	Confidence (by Search Engine): Sequest HT	XCorr (by Search Engine): Sequest HT	Sequence in Protein	Positions in Protein	Peptide Group Modifications in Protein
	FALSE	High	[K].ARLNQYFQKEK.[I]			FALSE	1	1	1	Q08211	Q08211 [183-193]	2	1424.76	High	High	2.04	K.ARLNQYFQKEK.I	[183-193]
FALSE	Master Protein	Q5VZP5	Serine/threonine/tyrosine-interacting-like protein 2 OS=Homo sapiens OX=9606 GN=STYXL2 PE=2 SV=1	1	FALSE	1	1	1	1	1158	130.1	5.17	2.05	1	High
	Checked	Confidence	Annotated Sequence	Modifications	Modifications in Master Proteins	Contaminant	# Protein Groups	# Proteins	# PSMs	Master Protein Accessions	Positions in Master Proteins	# Missed Cleavages	Theo. MH+ [Da]	Found in Sample: [S1] F1: Sample	Confidence (by Search Engine): Sequest HT	XCorr (by Search Engine): Sequest HT	Sequence in Protein	Positions in Protein	Peptide Group Modifications in Protein
	FALSE	High	[R].ELNEKLMEER.[E]	1xOxidation [M7]		FALSE	1	1	1	Q5VZP5	Q5VZP5 [273-282]	1	1306.63	High	High	2.05	R.ELNEKLMEER.E	[273-282]
FALSE	Master Protein	O60437	Periplakin OS=Homo sapiens OX=9606 GN=PPL PE=1 SV=4	1	FALSE	1	1	1	1	1756	204.6	5.6	2.01	1	High
	Checked	Confidence	Annotated Sequence	Modifications	Modifications in Master Proteins	Contaminant	# Protein Groups	# Proteins	# PSMs	Master Protein Accessions	Positions in Master Proteins	# Missed Cleavages	Theo. MH+ [Da]	Found in Sample: [S1] F1: Sample	Confidence (by Search Engine): Sequest HT	XCorr (by Search Engine): Sequest HT	Sequence in Protein	Positions in Protein	Peptide Group Modifications in Protein
	FALSE	High	[K].NIVDTEAKMQSDLAR.[L]			FALSE	1	1	1	O60437	O60437 [44-58]	1	1690.84	High	High	2.01	K.NIVDTEAKMQSDLAR.L	[44-58]
FALSE	Master Protein	O75417	DNA polymerase theta OS=Homo sapiens OX=9606 GN=POLQ PE=1 SV=2	1	FALSE	1	1	1	1	2590	289.4	7.36	2.5	1	High
	Checked	Confidence	Annotated Sequence	Modifications	Modifications in Master Proteins	Contaminant	# Protein Groups	# Proteins	# PSMs	Master Protein Accessions	Positions in Master Proteins	# Missed Cleavages	Theo. MH+ [Da]	Found in Sample: [S1] F1: Sample	Confidence (by Search Engine): Sequest HT	XCorr (by Search Engine): Sequest HT	Sequence in Protein	Positions in Protein	Peptide Group Modifications in Protein
	FALSE	High	[R].HAFVPFPGGSILAADYSQLELR.[I]			FALSE	1	1	1	O75417	O75417 [2316-2337]	0	2388.23	High	High	2.5	R.HAFVPFPGGSILAADYSQLELR.I	[2316-2337]
FALSE	Master Protein	Q96JQ0	Protocadherin-16 OS=Homo sapiens OX=9606 GN=DCHS1 PE=1 SV=1	1	FALSE	1	1	1	1	3298	346	4.94	2.62	1	High
	Checked	Confidence	Annotated Sequence	Modifications	Modifications in Master Proteins	Contaminant	# Protein Groups	# Proteins	# PSMs	Master Protein Accessions	Positions in Master Proteins	# Missed Cleavages	Theo. MH+ [Da]	Found in Sample: [S1] F1: Sample	Confidence (by Search Engine): Sequest HT	XCorr (by Search Engine): Sequest HT	Sequence in Protein	Positions in Protein	Peptide Group Modifications in Protein
	FALSE	High	[R].SPISHEGSLSSAAMSPSFSPSLSPLAAR.[S]	1xOxidation [M14]		FALSE	1	1	1	Q96JQ0	Q96JQ0 [3237-3264]	0	2787.36	High	High	2.62	R.SPISHEGSLSSAAMSPSFSPSLSPLAAR.S	[3237-3264]
FALSE	Master Protein	Q9NX02	NACHT, LRR and PYD domains-containing protein 2 OS=Homo sapiens OX=9606 GN=NLRP2 PE=1 SV=1	1	FALSE	1	1	1	1	1062	120.4	6.07	2	1	High
	Checked	Confidence	Annotated Sequence	Modifications	Modifications in Master Proteins	Contaminant	# Protein Groups	# Proteins	# PSMs	Master Protein Accessions	Positions in Master Proteins	# Missed Cleavages	Theo. MH+ [Da]	Found in Sample: [S1] F1: Sample	Confidence (by Search Engine): Sequest HT	XCorr (by Search Engine): Sequest HT	Sequence in Protein	Positions in Protein	Peptide Group Modifications in Protein
	FALSE	High	[R].LGVQESDLR.[L]			FALSE	1	2	1	Q9NX02	Q9NX02 [473-481]	0	1016.54	High	High	2	R.LGVQESDLR.L	[473-481]
FALSE	Master Protein	Q14315	Filamin-C OS=Homo sapiens OX=9606 GN=FLNC PE=1 SV=3	1	FALSE	1	1	1	1	2725	290.8	5.97	2.55	1	High
	Checked	Confidence	Annotated Sequence	Modifications	Modifications in Master Proteins	Contaminant	# Protein Groups	# Proteins	# PSMs	Master Protein Accessions	Positions in Master Proteins	# Missed Cleavages	Theo. MH+ [Da]	Found in Sample: [S1] F1: Sample	Confidence (by Search Engine): Sequest HT	XCorr (by Search Engine): Sequest HT	Sequence in Protein	Positions in Protein	Peptide Group Modifications in Protein
	FALSE	High	[K].NSFTVDCSKAGTNMMMVGVHGPK.[T]	1xCarbamidomethyl [C7]; 3xOxidation [M14; M15; M16]		FALSE	1	1	1	Q14315	Q14315 [2654-2676]	1	2516.1	High	High	2.55	K.NSFTVDCSKAGTNMMMVGVHGPK.T	[2654-2676]
FALSE	Master Protein	Q8WZ74	Cortactin-binding protein 2 OS=Homo sapiens OX=9606 GN=CTTNBP2 PE=1 SV=1	1	FALSE	1	1	1	1	1663	180.9	7.93	2.07	1	High
	Checked	Confidence	Annotated Sequence	Modifications	Modifications in Master Proteins	Contaminant	# Protein Groups	# Proteins	# PSMs	Master Protein Accessions	Positions in Master Proteins	# Missed Cleavages	Theo. MH+ [Da]	Found in Sample: [S1] F1: Sample	Confidence (by Search Engine): Sequest HT	XCorr (by Search Engine): Sequest HT	Sequence in Protein	Positions in Protein	Peptide Group Modifications in Protein
	FALSE	High	[R].LLLSAEAQVNAADK.[N]			FALSE	1	1	1	Q8WZ74	Q8WZ74 [762-775]	0	1442.78	High	High	2.07	R.LLLSAEAQVNAADK.N	[762-775]
FALSE	Master Protein	Q9NTI2	Phospholipid-transporting ATPase IB OS=Homo sapiens OX=9606 GN=ATP8A2 PE=1 SV=3	1	FALSE	1	1	1	1	1188	133.5	8.12	2.13	1	High
	Checked	Confidence	Annotated Sequence	Modifications	Modifications in Master Proteins	Contaminant	# Protein Groups	# Proteins	# PSMs	Master Protein Accessions	Positions in Master Proteins	# Missed Cleavages	Theo. MH+ [Da]	Found in Sample: [S1] F1: Sample	Confidence (by Search Engine): Sequest HT	XCorr (by Search Engine): Sequest HT	Sequence in Protein	Positions in Protein	Peptide Group Modifications in Protein
	FALSE	High	[K].EIVEDFKRHK.[A]			FALSE	1	1	1	Q9NTI2	Q9NTI2 [135-144]	2	1300.7	High	High	2.13	K.EIVEDFKRHK.A	[135-144]
FALSE	Master Protein	Q9HBD1	Roquin-2 OS=Homo sapiens OX=9606 GN=RC3H2 PE=1 SV=2	1	FALSE	1	1	1	1	1191	131.6	6.89	2.19	1	High
	Checked	Confidence	Annotated Sequence	Modifications	Modifications in Master Proteins	Contaminant	# Protein Groups	# Proteins	# PSMs	Master Protein Accessions	Positions in Master Proteins	# Missed Cleavages	Theo. MH+ [Da]	Found in Sample: [S1] F1: Sample	Confidence (by Search Engine): Sequest HT	XCorr (by Search Engine): Sequest HT	Sequence in Protein	Positions in Protein	Peptide Group Modifications in Protein
	FALSE	High	[R].EANALAMQQK.[W]	1xOxidation [M7]		FALSE	1	1	1	Q9HBD1	Q9HBD1 [1005-1014]	0	1119.55	High	High	2.19	R.EANALAMQQK.W	[1005-1014]
FALSE	Master Protein	O43196	MutS protein homolog 5 OS=Homo sapiens OX=9606 GN=MSH5 PE=1 SV=1	1	FALSE	1	1	1	1	834	92.8	6.37	2.06	1	High
	Checked	Confidence	Annotated Sequence	Modifications	Modifications in Master Proteins	Contaminant	# Protein Groups	# Proteins	# PSMs	Master Protein Accessions	Positions in Master Proteins	# Missed Cleavages	Theo. MH+ [Da]	Found in Sample: [S1] F1: Sample	Confidence (by Search Engine): Sequest HT	XCorr (by Search Engine): Sequest HT	Sequence in Protein	Positions in Protein	Peptide Group Modifications in Protein
	FALSE	High	[K].EVSDLIR.[S]			FALSE	1	1	1	O43196	O43196 [773-779]	0	831.457	High	High	2.06	K.EVSDLIR.S	[773-779]
FALSE	Master Protein	Q460N5	Protein mono-ADP-ribosyltransferase PARP14 OS=Homo sapiens OX=9606 GN=PARP14 PE=1 SV=3	1	FALSE	1	1	1	1	1801	202.7	7.18	2.59	1	High
	Checked	Confidence	Annotated Sequence	Modifications	Modifications in Master Proteins	Contaminant	# Protein Groups	# Proteins	# PSMs	Master Protein Accessions	Positions in Master Proteins	# Missed Cleavages	Theo. MH+ [Da]	Found in Sample: [S1] F1: Sample	Confidence (by Search Engine): Sequest HT	XCorr (by Search Engine): Sequest HT	Sequence in Protein	Positions in Protein	Peptide Group Modifications in Protein
	FALSE	High	[R].IQNPDLWNSYQAKKK.[T]			FALSE	1	1	1	Q460N5	Q460N5 [1651-1665]	2	1832.97	High	High	2.59	R.IQNPDLWNSYQAKKK.T	[1651-1665]
FALSE	Master Protein	B1ANS9	WD repeat-containing protein 64 OS=Homo sapiens OX=9606 GN=WDR64 PE=2 SV=1	1	FALSE	1	1	1	1	1081	123.6	8.19	2.04	1	High
	Checked	Confidence	Annotated Sequence	Modifications	Modifications in Master Proteins	Contaminant	# Protein Groups	# Proteins	# PSMs	Master Protein Accessions	Positions in Master Proteins	# Missed Cleavages	Theo. MH+ [Da]	Found in Sample: [S1] F1: Sample	Confidence (by Search Engine): Sequest HT	XCorr (by Search Engine): Sequest HT	Sequence in Protein	Positions in Protein	Peptide Group Modifications in Protein
	FALSE	High	[K].LVEQTAAQK.[R]			FALSE	1	1	1	B1ANS9	B1ANS9 [28-36]	0	987.547	High	High	2.04	K.LVEQTAAQK.R	[28-36]
FALSE	Master Protein	Q6PGP7	SKI3 subunit of superkiller complex protein OS=Homo sapiens OX=9606 GN=SKIC3 PE=1 SV=1	1	FALSE	1	1	1	1	1564	175.4	7.53	2.05	1	High
	Checked	Confidence	Annotated Sequence	Modifications	Modifications in Master Proteins	Contaminant	# Protein Groups	# Proteins	# PSMs	Master Protein Accessions	Positions in Master Proteins	# Missed Cleavages	Theo. MH+ [Da]	Found in Sample: [S1] F1: Sample	Confidence (by Search Engine): Sequest HT	XCorr (by Search Engine): Sequest HT	Sequence in Protein	Positions in Protein	Peptide Group Modifications in Protein
	FALSE	High	[R].ISEAETLCTKNLK.[S]	1xCarbamidomethyl [C8]		FALSE	1	1	1	Q6PGP7	Q6PGP7 [1342-1354]	1	1506.78	High	High	2.05	R.ISEAETLCTKNLK.S	[1342-1354]
FALSE	Master Protein	P29122	Proprotein convertase subtilisin/kexin type 6 OS=Homo sapiens OX=9606 GN=PCSK6 PE=1 SV=1	1	FALSE	1	1	1	1	969	106.4	7.68	2	1	High
	Checked	Confidence	Annotated Sequence	Modifications	Modifications in Master Proteins	Contaminant	# Protein Groups	# Proteins	# PSMs	Master Protein Accessions	Positions in Master Proteins	# Missed Cleavages	Theo. MH+ [Da]	Found in Sample: [S1] F1: Sample	Confidence (by Search Engine): Sequest HT	XCorr (by Search Engine): Sequest HT	Sequence in Protein	Positions in Protein	Peptide Group Modifications in Protein
	FALSE	High	[K].QAFEYGIK.[K]			FALSE	1	1	1	P29122	P29122 [324-331]	0	955.488	High	High	2	K.QAFEYGIK.K	[324-331]
FALSE	Master Protein	Q07283	Trichohyalin OS=Homo sapiens OX=9606 GN=TCHH PE=1 SV=2	1	FALSE	1	1	1	1	1943	253.8	5.78	2.1	1	High
	Checked	Confidence	Annotated Sequence	Modifications	Modifications in Master Proteins	Contaminant	# Protein Groups	# Proteins	# PSMs	Master Protein Accessions	Positions in Master Proteins	# Missed Cleavages	Theo. MH+ [Da]	Found in Sample: [S1] F1: Sample	Confidence (by Search Engine): Sequest HT	XCorr (by Search Engine): Sequest HT	Sequence in Protein	Positions in Protein	Peptide Group Modifications in Protein
	FALSE	High	[CR].QEREQQLR.[QH]			FALSE	1	1	1	Q07283	Q07283 [1402-1409]; [1655-1662]	1	1086.57	High	High	2.1	C.QEREQQLR.Q; R.QEREQQLR.H	[1402-1409]; [1655-1662]
FALSE	Master Protein	Q09428	ATP-binding cassette sub-family C member 8 OS=Homo sapiens OX=9606 GN=ABCC8 PE=1 SV=6	1	FALSE	1	1	1	1	1581	176.9	7.81	2.1	1	High
	Checked	Confidence	Annotated Sequence	Modifications	Modifications in Master Proteins	Contaminant	# Protein Groups	# Proteins	# PSMs	Master Protein Accessions	Positions in Master Proteins	# Missed Cleavages	Theo. MH+ [Da]	Found in Sample: [S1] F1: Sample	Confidence (by Search Engine): Sequest HT	XCorr (by Search Engine): Sequest HT	Sequence in Protein	Positions in Protein	Peptide Group Modifications in Protein
	FALSE	High	[K].WTDSALTLTPAAR.[N]			FALSE	1	1	1	Q09428	Q09428 [1036-1048]	0	1402.73	High	High	2.1	K.WTDSALTLTPAAR.N	[1036-1048]
FALSE	Master Protein	Q6ZN30	Zinc finger protein basonuclin-2 OS=Homo sapiens OX=9606 GN=BNC2 PE=1 SV=1	1	FALSE	1	1	1	1	1099	122.3	6.52	2.25	1	High
	Checked	Confidence	Annotated Sequence	Modifications	Modifications in Master Proteins	Contaminant	# Protein Groups	# Proteins	# PSMs	Master Protein Accessions	Positions in Master Proteins	# Missed Cleavages	Theo. MH+ [Da]	Found in Sample: [S1] F1: Sample	Confidence (by Search Engine): Sequest HT	XCorr (by Search Engine): Sequest HT	Sequence in Protein	Positions in Protein	Peptide Group Modifications in Protein
	FALSE	High	[K].DLRDEFLVK.[I]			FALSE	1	1	1	Q6ZN30	Q6ZN30 [911-919]	1	1134.62	High	High	2.25	K.DLRDEFLVK.I	[911-919]
FALSE	Master Protein	Q93073	Selenocysteine insertion sequence-binding protein 2-like OS=Homo sapiens OX=9606 GN=SECISBP2L PE=1 SV=3	1	FALSE	1	1	1	1	1101	121.7	6.04	2.34	1	High
	Checked	Confidence	Annotated Sequence	Modifications	Modifications in Master Proteins	Contaminant	# Protein Groups	# Proteins	# PSMs	Master Protein Accessions	Positions in Master Proteins	# Missed Cleavages	Theo. MH+ [Da]	Found in Sample: [S1] F1: Sample	Confidence (by Search Engine): Sequest HT	XCorr (by Search Engine): Sequest HT	Sequence in Protein	Positions in Protein	Peptide Group Modifications in Protein
	FALSE	High	[K].LVELTEEAR.[K]			FALSE	1	1	1	Q93073	Q93073 [807-815]	0	1059.57	High	High	2.34	K.LVELTEEAR.K	[807-815]
FALSE	Master Protein	Q9UMZ3	Phosphatidylinositol phosphatase PTPRQ OS=Homo sapiens OX=9606 GN=PTPRQ PE=1 SV=2	1	FALSE	1	1	1	1	2332	260.8	5.81	2.59	1	High
	Checked	Confidence	Annotated Sequence	Modifications	Modifications in Master Proteins	Contaminant	# Protein Groups	# Proteins	# PSMs	Master Protein Accessions	Positions in Master Proteins	# Missed Cleavages	Theo. MH+ [Da]	Found in Sample: [S1] F1: Sample	Confidence (by Search Engine): Sequest HT	XCorr (by Search Engine): Sequest HT	Sequence in Protein	Positions in Protein	Peptide Group Modifications in Protein
	FALSE	High	[K].KANGIITQYMVTVERNSTK.[V]			FALSE	1	1	1	Q9UMZ3	Q9UMZ3 [1407-1425]	2	2153.14	High	High	2.59	K.KANGIITQYMVTVERNSTK.V	[1407-1425]
FALSE	Master Protein	Q76N89	E3 ubiquitin-protein ligase HECW1 OS=Homo sapiens OX=9606 GN=HECW1 PE=1 SV=3	1	FALSE	1	1	1	1	1606	179.4	5.5	2.14	1	High
	Checked	Confidence	Annotated Sequence	Modifications	Modifications in Master Proteins	Contaminant	# Protein Groups	# Proteins	# PSMs	Master Protein Accessions	Positions in Master Proteins	# Missed Cleavages	Theo. MH+ [Da]	Found in Sample: [S1] F1: Sample	Confidence (by Search Engine): Sequest HT	XCorr (by Search Engine): Sequest HT	Sequence in Protein	Positions in Protein	Peptide Group Modifications in Protein
	FALSE	High	[R].KLEAKGFGQGPGK.[I]			FALSE	1	1	1	Q76N89	Q76N89 [1237-1249]	2	1316.73	High	High	2.14	R.KLEAKGFGQGPGK.I	[1237-1249]
FALSE	Master Protein	Q8IYA2	Putative coiled-coil domain-containing protein 144C OS=Homo sapiens OX=9606 GN=CCDC144CP PE=5 SV=3	1	FALSE	1	1	1	1	1237	143	5.69	2.09	1	High
	Checked	Confidence	Annotated Sequence	Modifications	Modifications in Master Proteins	Contaminant	# Protein Groups	# Proteins	# PSMs	Master Protein Accessions	Positions in Master Proteins	# Missed Cleavages	Theo. MH+ [Da]	Found in Sample: [S1] F1: Sample	Confidence (by Search Engine): Sequest HT	XCorr (by Search Engine): Sequest HT	Sequence in Protein	Positions in Protein	Peptide Group Modifications in Protein
	FALSE	High	[K].TSQADFNKTK.[L]			FALSE	1	1	1	Q8IYA2	Q8IYA2 [1073-1082]	1	1139.57	High	High	2.09	K.TSQADFNKTK.L	[1073-1082]
FALSE	Master Protein	Q9C0D5	Protein TANC1 OS=Homo sapiens OX=9606 GN=TANC1 PE=1 SV=3	1	FALSE	1	1	1	1	1861	202.1	8.32	2.13	1	High
	Checked	Confidence	Annotated Sequence	Modifications	Modifications in Master Proteins	Contaminant	# Protein Groups	# Proteins	# PSMs	Master Protein Accessions	Positions in Master Proteins	# Missed Cleavages	Theo. MH+ [Da]	Found in Sample: [S1] F1: Sample	Confidence (by Search Engine): Sequest HT	XCorr (by Search Engine): Sequest HT	Sequence in Protein	Positions in Protein	Peptide Group Modifications in Protein
	FALSE	High	[K].EGLSALSWACLKGHR.[A]	1xCarbamidomethyl [C10]		FALSE	1	1	1	Q9C0D5	Q9C0D5 [1177-1191]	1	1684.86	High	High	2.13	K.EGLSALSWACLKGHR.A	[1177-1191]
FALSE	Master Protein	Q69YQ0	Cytospin-A OS=Homo sapiens OX=9606 GN=SPECC1L PE=1 SV=3	1	FALSE	1	1	1	1	1117	124.5	5.76	2.06	1	High
	Checked	Confidence	Annotated Sequence	Modifications	Modifications in Master Proteins	Contaminant	# Protein Groups	# Proteins	# PSMs	Master Protein Accessions	Positions in Master Proteins	# Missed Cleavages	Theo. MH+ [Da]	Found in Sample: [S1] F1: Sample	Confidence (by Search Engine): Sequest HT	XCorr (by Search Engine): Sequest HT	Sequence in Protein	Positions in Protein	Peptide Group Modifications in Protein
	FALSE	High	[K].NENRMLKDR.[L]	1xOxidation [M5]		FALSE	1	1	1	Q69YQ0	Q69YQ0 [262-270]	2	1191.59	High	High	2.06	K.NENRMLKDR.L	[262-270]
FALSE	Master Protein	O75762	Transient receptor potential cation channel subfamily A member 1 OS=Homo sapiens OX=9606 GN=TRPA1 PE=1 SV=3	1	FALSE	1	1	1	1	1119	127.4	7.12	2.54	1	High
	Checked	Confidence	Annotated Sequence	Modifications	Modifications in Master Proteins	Contaminant	# Protein Groups	# Proteins	# PSMs	Master Protein Accessions	Positions in Master Proteins	# Missed Cleavages	Theo. MH+ [Da]	Found in Sample: [S1] F1: Sample	Confidence (by Search Engine): Sequest HT	XCorr (by Search Engine): Sequest HT	Sequence in Protein	Positions in Protein	Peptide Group Modifications in Protein
	FALSE	High	[R].DYYIEYNFK.[Y]			FALSE	1	1	1	O75762	O75762 [653-661]	0	1254.57	High	High	2.54	R.DYYIEYNFK.Y	[653-661]
FALSE	Master Protein	Q08828	Adenylate cyclase type 1 OS=Homo sapiens OX=9606 GN=ADCY1 PE=1 SV=2	1	FALSE	1	1	1	1	1119	123.4	8.43	2.11	1	High
	Checked	Confidence	Annotated Sequence	Modifications	Modifications in Master Proteins	Contaminant	# Protein Groups	# Proteins	# PSMs	Master Protein Accessions	Positions in Master Proteins	# Missed Cleavages	Theo. MH+ [Da]	Found in Sample: [S1] F1: Sample	Confidence (by Search Engine): Sequest HT	XCorr (by Search Engine): Sequest HT	Sequence in Protein	Positions in Protein	Peptide Group Modifications in Protein
	FALSE	High	[K].EDFLKPPER.[I]			FALSE	1	1	1	Q08828	Q08828 [281-289]	0	1130.58	High	High	2.11	K.EDFLKPPER.I	[281-289]
FALSE	Master Protein	Q9ULK4	Mediator of RNA polymerase II transcription subunit 23 OS=Homo sapiens OX=9606 GN=MED23 PE=1 SV=2	1	FALSE	1	1	1	1	1368	156.4	7.4	2.17	1	High
	Checked	Confidence	Annotated Sequence	Modifications	Modifications in Master Proteins	Contaminant	# Protein Groups	# Proteins	# PSMs	Master Protein Accessions	Positions in Master Proteins	# Missed Cleavages	Theo. MH+ [Da]	Found in Sample: [S1] F1: Sample	Confidence (by Search Engine): Sequest HT	XCorr (by Search Engine): Sequest HT	Sequence in Protein	Positions in Protein	Peptide Group Modifications in Protein
	FALSE	High	[K].IIGGVDYKGVR.[D]			FALSE	1	1	1	Q9ULK4	Q9ULK4 [125-135]	1	1176.67	High	High	2.17	K.IIGGVDYKGVR.D	[125-135]
FALSE	Master Protein	Q9BX63	Fanconi anemia group J protein OS=Homo sapiens OX=9606 GN=BRIP1 PE=1 SV=2	1	FALSE	1	1	1	1	1249	140.8	6.92	2.01	1	High
	Checked	Confidence	Annotated Sequence	Modifications	Modifications in Master Proteins	Contaminant	# Protein Groups	# Proteins	# PSMs	Master Protein Accessions	Positions in Master Proteins	# Missed Cleavages	Theo. MH+ [Da]	Found in Sample: [S1] F1: Sample	Confidence (by Search Engine): Sequest HT	XCorr (by Search Engine): Sequest HT	Sequence in Protein	Positions in Protein	Peptide Group Modifications in Protein
	FALSE	High	[K].NFKPSPSKNK.[G]			FALSE	1	1	1	Q9BX63	Q9BX63 [1233-1242]	1	1146.63	High	High	2.01	K.NFKPSPSKNK.G	[1233-1242]
FALSE	Master Protein	O94827	Pleckstrin homology domain-containing family G member 5 OS=Homo sapiens OX=9606 GN=PLEKHG5 PE=1 SV=4	1	FALSE	1	1	1	1	1006	111.2	6.02	2.01	1	High
	Checked	Confidence	Annotated Sequence	Modifications	Modifications in Master Proteins	Contaminant	# Protein Groups	# Proteins	# PSMs	Master Protein Accessions	Positions in Master Proteins	# Missed Cleavages	Theo. MH+ [Da]	Found in Sample: [S1] F1: Sample	Confidence (by Search Engine): Sequest HT	XCorr (by Search Engine): Sequest HT	Sequence in Protein	Positions in Protein	Peptide Group Modifications in Protein
	FALSE	High	[R].ELIDGHEK.[L]			FALSE	1	1	1	O94827	O94827 [322-329]	0	940.473	High	High	2.01	R.ELIDGHEK.L	[322-329]
FALSE	Master Protein	Q8WXX7	Autism susceptibility gene 2 protein OS=Homo sapiens OX=9606 GN=AUTS2 PE=1 SV=1	1	FALSE	1	1	1	1	1259	138.9	9.38	2.03	1	High
	Checked	Confidence	Annotated Sequence	Modifications	Modifications in Master Proteins	Contaminant	# Protein Groups	# Proteins	# PSMs	Master Protein Accessions	Positions in Master Proteins	# Missed Cleavages	Theo. MH+ [Da]	Found in Sample: [S1] F1: Sample	Confidence (by Search Engine): Sequest HT	XCorr (by Search Engine): Sequest HT	Sequence in Protein	Positions in Protein	Peptide Group Modifications in Protein
	FALSE	High	[R].KGEPAYENPK.[K]			FALSE	1	1	1	Q8WXX7	Q8WXX7 [966-975]	1	1132.56	High	High	2.03	R.KGEPAYENPK.K	[966-975]
FALSE	Master Protein	Q9NS87	Kinesin-like protein KIF15 OS=Homo sapiens OX=9606 GN=KIF15 PE=1 SV=1	1	FALSE	1	1	1	1	1388	160.1	6	2.03	1	High
	Checked	Confidence	Annotated Sequence	Modifications	Modifications in Master Proteins	Contaminant	# Protein Groups	# Proteins	# PSMs	Master Protein Accessions	Positions in Master Proteins	# Missed Cleavages	Theo. MH+ [Da]	Found in Sample: [S1] F1: Sample	Confidence (by Search Engine): Sequest HT	XCorr (by Search Engine): Sequest HT	Sequence in Protein	Positions in Protein	Peptide Group Modifications in Protein
	FALSE	High	[K].ENVRLAEETEK.[L]			FALSE	1	1	1	Q9NS87	Q9NS87 [1362-1372]	1	1317.66	High	High	2.03	K.ENVRLAEETEK.L	[1362-1372]
FALSE	Master Protein	Q9UJF2	Ras GTPase-activating protein nGAP OS=Homo sapiens OX=9606 GN=RASAL2 PE=1 SV=2	1	FALSE	1	1	1	1	1139	128.5	8.24	2.08	1	High
	Checked	Confidence	Annotated Sequence	Modifications	Modifications in Master Proteins	Contaminant	# Protein Groups	# Proteins	# PSMs	Master Protein Accessions	Positions in Master Proteins	# Missed Cleavages	Theo. MH+ [Da]	Found in Sample: [S1] F1: Sample	Confidence (by Search Engine): Sequest HT	XCorr (by Search Engine): Sequest HT	Sequence in Protein	Positions in Protein	Peptide Group Modifications in Protein
	FALSE	High	[R].LMSALTQVK.[E]			FALSE	1	1	1	Q9UJF2	Q9UJF2 [1099-1107]	0	990.565	High	High	2.08	R.LMSALTQVK.E	[1099-1107]
FALSE	Master Protein	Q9H6A9	Pecanex-like protein 3 OS=Homo sapiens OX=9606 GN=PCNX3 PE=1 SV=2	1	FALSE	1	1	1	1	2034	221.9	6.64	2.03	1	High
	Checked	Confidence	Annotated Sequence	Modifications	Modifications in Master Proteins	Contaminant	# Protein Groups	# Proteins	# PSMs	Master Protein Accessions	Positions in Master Proteins	# Missed Cleavages	Theo. MH+ [Da]	Found in Sample: [S1] F1: Sample	Confidence (by Search Engine): Sequest HT	XCorr (by Search Engine): Sequest HT	Sequence in Protein	Positions in Protein	Peptide Group Modifications in Protein
	FALSE	High	[R].KGLGGSDGEPASGSPK.[G]			FALSE	1	1	1	Q9H6A9	Q9H6A9 [1942-1957]	1	1443.71	High	High	2.03	R.KGLGGSDGEPASGSPK.G	[1942-1957]
FALSE	Master Protein	Q9BX26	Synaptonemal complex protein 2 OS=Homo sapiens OX=9606 GN=SYCP2 PE=2 SV=2	1	FALSE	1	1	1	1	1530	175.5	8.85	2.2	1	High
	Checked	Confidence	Annotated Sequence	Modifications	Modifications in Master Proteins	Contaminant	# Protein Groups	# Proteins	# PSMs	Master Protein Accessions	Positions in Master Proteins	# Missed Cleavages	Theo. MH+ [Da]	Found in Sample: [S1] F1: Sample	Confidence (by Search Engine): Sequest HT	XCorr (by Search Engine): Sequest HT	Sequence in Protein	Positions in Protein	Peptide Group Modifications in Protein
	FALSE	High	[K].EDMKVLQDRLLK.[D]			FALSE	1	1	1	Q9BX26	Q9BX26 [1492-1503]	2	1487.83	High	High	2.2	K.EDMKVLQDRLLK.D	[1492-1503]
FALSE	Master Protein	Q13075	Baculoviral IAP repeat-containing protein 1 OS=Homo sapiens OX=9606 GN=NAIP PE=1 SV=3	1	FALSE	1	1	1	1	1403	159.5	5.99	2.02	1	High
	Checked	Confidence	Annotated Sequence	Modifications	Modifications in Master Proteins	Contaminant	# Protein Groups	# Proteins	# PSMs	Master Protein Accessions	Positions in Master Proteins	# Missed Cleavages	Theo. MH+ [Da]	Found in Sample: [S1] F1: Sample	Confidence (by Search Engine): Sequest HT	XCorr (by Search Engine): Sequest HT	Sequence in Protein	Positions in Protein	Peptide Group Modifications in Protein
	FALSE	High	[K].EICSIPQVIGK.[L]	1xCarbamidomethyl [C3]		FALSE	1	1	1	Q13075	Q13075 [555-565]	0	1243.67	High	High	2.02	K.EICSIPQVIGK.L	[555-565]
FALSE	Master Protein	B1AJZ9	Forkhead-associated domain-containing protein 1 OS=Homo sapiens OX=9606 GN=FHAD1 PE=2 SV=2	1	FALSE	1	1	1	1	1412	161.8	6.95	2.35	1	High
	Checked	Confidence	Annotated Sequence	Modifications	Modifications in Master Proteins	Contaminant	# Protein Groups	# Proteins	# PSMs	Master Protein Accessions	Positions in Master Proteins	# Missed Cleavages	Theo. MH+ [Da]	Found in Sample: [S1] F1: Sample	Confidence (by Search Engine): Sequest HT	XCorr (by Search Engine): Sequest HT	Sequence in Protein	Positions in Protein	Peptide Group Modifications in Protein
	FALSE	High	[K].EEVSHLKSQNK.[D]			FALSE	1	1	1	B1AJZ9	B1AJZ9 [368-378]	1	1298.67	High	High	2.35	K.EEVSHLKSQNK.D	[368-378]
FALSE	Master Protein	Q5JPB2	Zinc finger protein 831 OS=Homo sapiens OX=9606 GN=ZNF831 PE=2 SV=4	1	FALSE	1	1	1	1	1677	177.8	8.34	2.24	1	High
	Checked	Confidence	Annotated Sequence	Modifications	Modifications in Master Proteins	Contaminant	# Protein Groups	# Proteins	# PSMs	Master Protein Accessions	Positions in Master Proteins	# Missed Cleavages	Theo. MH+ [Da]	Found in Sample: [S1] F1: Sample	Confidence (by Search Engine): Sequest HT	XCorr (by Search Engine): Sequest HT	Sequence in Protein	Positions in Protein	Peptide Group Modifications in Protein
	FALSE	High	[K].QDADPGEVPGGSK.[E]			FALSE	1	1	1	Q5JPB2	Q5JPB2 [858-870]	0	1256.58	High	High	2.24	K.QDADPGEVPGGSK.E	[858-870]
FALSE	Master Protein	Q9Y2K7	Lysine-specific demethylase 2A OS=Homo sapiens OX=9606 GN=KDM2A PE=1 SV=3	1	FALSE	1	1	1	1	1162	132.7	7.58	2.34	1	High
	Checked	Confidence	Annotated Sequence	Modifications	Modifications in Master Proteins	Contaminant	# Protein Groups	# Proteins	# PSMs	Master Protein Accessions	Positions in Master Proteins	# Missed Cleavages	Theo. MH+ [Da]	Found in Sample: [S1] F1: Sample	Confidence (by Search Engine): Sequest HT	XCorr (by Search Engine): Sequest HT	Sequence in Protein	Positions in Protein	Peptide Group Modifications in Protein
	FALSE	High	[K].ELSEVEKAK.[I]			FALSE	1	1	1	Q9Y2K7	Q9Y2K7 [785-793]	1	1032.56	High	High	2.34	K.ELSEVEKAK.I	[785-793]
FALSE	Master Protein	Q9NWH9	SAFB-like transcription modulator OS=Homo sapiens OX=9606 GN=SLTM PE=1 SV=2	1	FALSE	1	1	1	1	1034	117.1	7.87	2	1	High
	Checked	Confidence	Annotated Sequence	Modifications	Modifications in Master Proteins	Contaminant	# Protein Groups	# Proteins	# PSMs	Master Protein Accessions	Positions in Master Proteins	# Missed Cleavages	Theo. MH+ [Da]	Found in Sample: [S1] F1: Sample	Confidence (by Search Engine): Sequest HT	XCorr (by Search Engine): Sequest HT	Sequence in Protein	Positions in Protein	Peptide Group Modifications in Protein
	FALSE	High	[K].AESGDKEK.[D]			FALSE	1	1	1	Q9NWH9	Q9NWH9 [328-335]	1	863.41	High	High	2	K.AESGDKEK.D	[328-335]
FALSE	Master Protein	O00443	Phosphatidylinositol 4-phosphate 3-kinase C2 domain-containing subunit alpha OS=Homo sapiens OX=9606 GN=PIK3C2A PE=1 SV=2	1	FALSE	1	1	1	1	1686	190.6	8.02	2.09	1	High
	Checked	Confidence	Annotated Sequence	Modifications	Modifications in Master Proteins	Contaminant	# Protein Groups	# Proteins	# PSMs	Master Protein Accessions	Positions in Master Proteins	# Missed Cleavages	Theo. MH+ [Da]	Found in Sample: [S1] F1: Sample	Confidence (by Search Engine): Sequest HT	XCorr (by Search Engine): Sequest HT	Sequence in Protein	Positions in Protein	Peptide Group Modifications in Protein
	FALSE	High	[K].EEALQMEAEALAK.[L]			FALSE	1	1	1	O00443	O00443 [29-41]	0	1432.7	High	High	2.09	K.EEALQMEAEALAK.L	[29-41]
FALSE	Master Protein	O95155	Ubiquitin conjugation factor E4 B OS=Homo sapiens OX=9606 GN=UBE4B PE=1 SV=1	1	FALSE	1	1	1	1	1302	146.1	6.55	2.09	1	High
	Checked	Confidence	Annotated Sequence	Modifications	Modifications in Master Proteins	Contaminant	# Protein Groups	# Proteins	# PSMs	Master Protein Accessions	Positions in Master Proteins	# Missed Cleavages	Theo. MH+ [Da]	Found in Sample: [S1] F1: Sample	Confidence (by Search Engine): Sequest HT	XCorr (by Search Engine): Sequest HT	Sequence in Protein	Positions in Protein	Peptide Group Modifications in Protein
	FALSE	High	[K].EQIQAWMREK.[Q]			FALSE	1	1	1	O95155	O95155 [1288-1297]	1	1318.66	High	High	2.09	K.EQIQAWMREK.Q	[1288-1297]
FALSE	Master Protein	Q9Y2H9	Microtubule-associated serine/threonine-protein kinase 1 OS=Homo sapiens OX=9606 GN=MAST1 PE=1 SV=2	1	FALSE	1	1	1	1	1570	170.6	8.44	2.09	1	High
	Checked	Confidence	Annotated Sequence	Modifications	Modifications in Master Proteins	Contaminant	# Protein Groups	# Proteins	# PSMs	Master Protein Accessions	Positions in Master Proteins	# Missed Cleavages	Theo. MH+ [Da]	Found in Sample: [S1] F1: Sample	Confidence (by Search Engine): Sequest HT	XCorr (by Search Engine): Sequest HT	Sequence in Protein	Positions in Protein	Peptide Group Modifications in Protein
	FALSE	High	[R].EKTWRGGSPEIK.[R]			FALSE	1	1	1	Q9Y2H9	Q9Y2H9 [763-774]	2	1387.73	High	High	2.09	R.EKTWRGGSPEIK.R	[763-774]
FALSE	Master Protein	Q92729	Receptor-type tyrosine-protein phosphatase U OS=Homo sapiens OX=9606 GN=PTPRU PE=1 SV=2	1	FALSE	1	1	1	1	1446	162.3	6.92	2.32	1	High
	Checked	Confidence	Annotated Sequence	Modifications	Modifications in Master Proteins	Contaminant	# Protein Groups	# Proteins	# PSMs	Master Protein Accessions	Positions in Master Proteins	# Missed Cleavages	Theo. MH+ [Da]	Found in Sample: [S1] F1: Sample	Confidence (by Search Engine): Sequest HT	XCorr (by Search Engine): Sequest HT	Sequence in Protein	Positions in Protein	Peptide Group Modifications in Protein
	FALSE	High	[R].QEPMPAYDRHR.[V]			FALSE	1	1	1	Q92729	Q92729 [919-929]	1	1399.65	High	High	2.32	R.QEPMPAYDRHR.V	[919-929]
FALSE	Master Protein	P49327	Fatty acid synthase OS=Homo sapiens OX=9606 GN=FASN PE=1 SV=3	1	FALSE	1	1	1	1	2511	273.3	6.44	2.14	1	High
	Checked	Confidence	Annotated Sequence	Modifications	Modifications in Master Proteins	Contaminant	# Protein Groups	# Proteins	# PSMs	Master Protein Accessions	Positions in Master Proteins	# Missed Cleavages	Theo. MH+ [Da]	Found in Sample: [S1] F1: Sample	Confidence (by Search Engine): Sequest HT	XCorr (by Search Engine): Sequest HT	Sequence in Protein	Positions in Protein	Peptide Group Modifications in Protein
	FALSE	High	[R].VTVAGGVHISGLHTESAPR.[R]			FALSE	1	1	1	P49327	P49327 [1086-1104]	0	1888	High	High	2.14	R.VTVAGGVHISGLHTESAPR.R	[1086-1104]
FALSE	Master Protein	Q5VT97	Rho GTPase-activating protein SYDE2 OS=Homo sapiens OX=9606 GN=SYDE2 PE=1 SV=2	1	FALSE	1	1	1	1	1194	133.1	8.57	2.52	1	High
	Checked	Confidence	Annotated Sequence	Modifications	Modifications in Master Proteins	Contaminant	# Protein Groups	# Proteins	# PSMs	Master Protein Accessions	Positions in Master Proteins	# Missed Cleavages	Theo. MH+ [Da]	Found in Sample: [S1] F1: Sample	Confidence (by Search Engine): Sequest HT	XCorr (by Search Engine): Sequest HT	Sequence in Protein	Positions in Protein	Peptide Group Modifications in Protein
	FALSE	High	[K].KELREAFER.[D]			FALSE	1	1	1	Q5VT97	Q5VT97 [863-871]	2	1177.63	High	High	2.52	K.KELREAFER.D	[863-871]
FALSE	Master Protein	Q9NQ38	Serine protease inhibitor Kazal-type 5 OS=Homo sapiens OX=9606 GN=SPINK5 PE=1 SV=2	1	FALSE	1	1	1	1	1064	120.6	8.06	2.01	1	High
	Checked	Confidence	Annotated Sequence	Modifications	Modifications in Master Proteins	Contaminant	# Protein Groups	# Proteins	# PSMs	Master Protein Accessions	Positions in Master Proteins	# Missed Cleavages	Theo. MH+ [Da]	Found in Sample: [S1] F1: Sample	Confidence (by Search Engine): Sequest HT	XCorr (by Search Engine): Sequest HT	Sequence in Protein	Positions in Protein	Peptide Group Modifications in Protein
	FALSE	High	[R].NNELICPR.[E]	1xCarbamidomethyl [C6]		FALSE	1	1	1	Q9NQ38	Q9NQ38 [925-932]	0	1015.5	High	High	2.01	R.NNELICPR.E	[925-932]
FALSE	Master Protein	Q96RK0	Protein capicua homolog OS=Homo sapiens OX=9606 GN=CIC PE=1 SV=2	1	FALSE	1	1	1	1	1608	163.7	8.56	2.05	1	High
	Checked	Confidence	Annotated Sequence	Modifications	Modifications in Master Proteins	Contaminant	# Protein Groups	# Proteins	# PSMs	Master Protein Accessions	Positions in Master Proteins	# Missed Cleavages	Theo. MH+ [Da]	Found in Sample: [S1] F1: Sample	Confidence (by Search Engine): Sequest HT	XCorr (by Search Engine): Sequest HT	Sequence in Protein	Positions in Protein	Peptide Group Modifications in Protein
	FALSE	High	[R].AEASPNDTAGAR.[T]			FALSE	1	1	1	Q96RK0	Q96RK0 [697-708]	0	1159.53	High	High	2.05	R.AEASPNDTAGAR.T	[697-708]
FALSE	Master Protein	Q7Z7B0	Filamin-A-interacting protein 1 OS=Homo sapiens OX=9606 GN=FILIP1 PE=1 SV=1	1	FALSE	1	1	1	1	1213	138	8.32	2.02	1	High
	Checked	Confidence	Annotated Sequence	Modifications	Modifications in Master Proteins	Contaminant	# Protein Groups	# Proteins	# PSMs	Master Protein Accessions	Positions in Master Proteins	# Missed Cleavages	Theo. MH+ [Da]	Found in Sample: [S1] F1: Sample	Confidence (by Search Engine): Sequest HT	XCorr (by Search Engine): Sequest HT	Sequence in Protein	Positions in Protein	Peptide Group Modifications in Protein
	FALSE	High	[K].EKIHELMNK.[E]	1xOxidation [M7]		FALSE	1	1	1	Q7Z7B0	Q7Z7B0 [729-737]	1	1157.6	High	High	2.02	K.EKIHELMNK.E	[729-737]
FALSE	Master Protein	O14715	RANBP2-like and GRIP domain-containing protein 8 OS=Homo sapiens OX=9606 GN=RGPD8 PE=1 SV=2	1	FALSE	1	1	1	1	1765	198.9	6.49	2.2	1	High
	Checked	Confidence	Annotated Sequence	Modifications	Modifications in Master Proteins	Contaminant	# Protein Groups	# Proteins	# PSMs	Master Protein Accessions	Positions in Master Proteins	# Missed Cleavages	Theo. MH+ [Da]	Found in Sample: [S1] F1: Sample	Confidence (by Search Engine): Sequest HT	XCorr (by Search Engine): Sequest HT	Sequence in Protein	Positions in Protein	Peptide Group Modifications in Protein
	FALSE	High	[K].IIDDGDSNLSVVK.[K]			FALSE	1	2	1	O14715	O14715 [721-733]	0	1374.71	High	High	2.2	K.IIDDGDSNLSVVK.K	[721-733]
FALSE	Master Protein	Q7Z5J4	Retinoic acid-induced protein 1 OS=Homo sapiens OX=9606 GN=RAI1 PE=1 SV=2	1	FALSE	1	1	1	1	1906	203.2	8.79	2.01	1	High
	Checked	Confidence	Annotated Sequence	Modifications	Modifications in Master Proteins	Contaminant	# Protein Groups	# Proteins	# PSMs	Master Protein Accessions	Positions in Master Proteins	# Missed Cleavages	Theo. MH+ [Da]	Found in Sample: [S1] F1: Sample	Confidence (by Search Engine): Sequest HT	XCorr (by Search Engine): Sequest HT	Sequence in Protein	Positions in Protein	Peptide Group Modifications in Protein
	FALSE	High	[K].KAKPTKGNGEPATK.[L]			FALSE	1	1	1	Q7Z5J4	Q7Z5J4 [1278-1291]	2	1426.8	High	High	2.01	K.KAKPTKGNGEPATK.L	[1278-1291]
FALSE	Master Protein	O75037	Kinesin-like protein KIF21B OS=Homo sapiens OX=9606 GN=KIF21B PE=1 SV=2	1	FALSE	1	1	1	1	1637	182.5	7.08	2.53	1	High
	Checked	Confidence	Annotated Sequence	Modifications	Modifications in Master Proteins	Contaminant	# Protein Groups	# Proteins	# PSMs	Master Protein Accessions	Positions in Master Proteins	# Missed Cleavages	Theo. MH+ [Da]	Found in Sample: [S1] F1: Sample	Confidence (by Search Engine): Sequest HT	XCorr (by Search Engine): Sequest HT	Sequence in Protein	Positions in Protein	Peptide Group Modifications in Protein
	FALSE	High	[R].QSRATETSPLTR.[R]			FALSE	1	1	1	O75037	O75037 [1208-1219]	1	1346.7	High	High	2.53	R.QSRATETSPLTR.R	[1208-1219]
FALSE	Master Protein	P08069	Insulin-like growth factor 1 receptor OS=Homo sapiens OX=9606 GN=IGF1R PE=1 SV=1	1	FALSE	1	1	1	1	1367	154.7	5.8	2.1	1	High
	Checked	Confidence	Annotated Sequence	Modifications	Modifications in Master Proteins	Contaminant	# Protein Groups	# Proteins	# PSMs	Master Protein Accessions	Positions in Master Proteins	# Missed Cleavages	Theo. MH+ [Da]	Found in Sample: [S1] F1: Sample	Confidence (by Search Engine): Sequest HT	XCorr (by Search Engine): Sequest HT	Sequence in Protein	Positions in Protein	Peptide Group Modifications in Protein
	FALSE	High	[R].MEEVTGTKGR.[Q]			FALSE	1	1	1	P08069	P08069 [462-471]	1	1107.55	High	High	2.1	R.MEEVTGTKGR.Q	[462-471]
FALSE	Master Protein	Q15058	Kinesin-like protein KIF14 OS=Homo sapiens OX=9606 GN=KIF14 PE=1 SV=1	1	FALSE	1	1	1	1	1648	186.4	7.91	2.01	1	High
	Checked	Confidence	Annotated Sequence	Modifications	Modifications in Master Proteins	Contaminant	# Protein Groups	# Proteins	# PSMs	Master Protein Accessions	Positions in Master Proteins	# Missed Cleavages	Theo. MH+ [Da]	Found in Sample: [S1] F1: Sample	Confidence (by Search Engine): Sequest HT	XCorr (by Search Engine): Sequest HT	Sequence in Protein	Positions in Protein	Peptide Group Modifications in Protein
	FALSE	High	[R].QCTKNEVTKEMK.[T]	1xCarbamidomethyl [C2]		FALSE	1	1	1	Q15058	Q15058 [1446-1457]	2	1495.72	High	High	2.01	R.QCTKNEVTKEMK.T	[1446-1457]
FALSE	Master Protein	Q8IVL1	Neuron navigator 2 OS=Homo sapiens OX=9606 GN=NAV2 PE=1 SV=3	1	FALSE	1	1	1	1	2488	268	9.03	2.03	1	High
	Checked	Confidence	Annotated Sequence	Modifications	Modifications in Master Proteins	Contaminant	# Protein Groups	# Proteins	# PSMs	Master Protein Accessions	Positions in Master Proteins	# Missed Cleavages	Theo. MH+ [Da]	Found in Sample: [S1] F1: Sample	Confidence (by Search Engine): Sequest HT	XCorr (by Search Engine): Sequest HT	Sequence in Protein	Positions in Protein	Peptide Group Modifications in Protein
	FALSE	High	[K].SDGGSDSGIKMEPGSKWR.[R]			FALSE	1	1	1	Q8IVL1	Q8IVL1 [1015-1032]	2	1893.88	High	High	2.03	K.SDGGSDSGIKMEPGSKWR.R	[1015-1032]
FALSE	Master Protein	Q01955	Collagen alpha-3(IV) chain OS=Homo sapiens OX=9606 GN=COL4A3 PE=1 SV=3	1	FALSE	1	1	1	1	1670	161.7	9.16	2.04	1	High
	Checked	Confidence	Annotated Sequence	Modifications	Modifications in Master Proteins	Contaminant	# Protein Groups	# Proteins	# PSMs	Master Protein Accessions	Positions in Master Proteins	# Missed Cleavages	Theo. MH+ [Da]	Found in Sample: [S1] F1: Sample	Confidence (by Search Engine): Sequest HT	XCorr (by Search Engine): Sequest HT	Sequence in Protein	Positions in Protein	Peptide Group Modifications in Protein
	FALSE	High	[R].GFPGLMGEDGIK.[G]	1xOxidation [M6]		FALSE	1	1	1	Q01955	Q01955 [318-329]	0	1236.59	High	High	2.04	R.GFPGLMGEDGIK.G	[318-329]
FALSE	Master Protein	Q6IQ23	Pleckstrin homology domain-containing family A member 7 OS=Homo sapiens OX=9606 GN=PLEKHA7 PE=1 SV=2	1	FALSE	1	1	1	1	1121	127.1	9.35	2.12	1	High
	Checked	Confidence	Annotated Sequence	Modifications	Modifications in Master Proteins	Contaminant	# Protein Groups	# Proteins	# PSMs	Master Protein Accessions	Positions in Master Proteins	# Missed Cleavages	Theo. MH+ [Da]	Found in Sample: [S1] F1: Sample	Confidence (by Search Engine): Sequest HT	XCorr (by Search Engine): Sequest HT	Sequence in Protein	Positions in Protein	Peptide Group Modifications in Protein
	FALSE	High	[K].DLEYLDLK.[M]			FALSE	1	1	1	Q6IQ23	Q6IQ23 [662-669]	0	1008.52	High	High	2.12	K.DLEYLDLK.M	[662-669]
FALSE	Master Protein	Q8N1I0	Dedicator of cytokinesis protein 4 OS=Homo sapiens OX=9606 GN=DOCK4 PE=1 SV=3	1	FALSE	1	1	1	1	1966	225.1	7.65	2.45	1	High
	Checked	Confidence	Annotated Sequence	Modifications	Modifications in Master Proteins	Contaminant	# Protein Groups	# Proteins	# PSMs	Master Protein Accessions	Positions in Master Proteins	# Missed Cleavages	Theo. MH+ [Da]	Found in Sample: [S1] F1: Sample	Confidence (by Search Engine): Sequest HT	XCorr (by Search Engine): Sequest HT	Sequence in Protein	Positions in Protein	Peptide Group Modifications in Protein
	FALSE	High	[R].HCSLFVDLGSSELR.[K]	1xCarbamidomethyl [C2]		FALSE	1	1	1	Q8N1I0	Q8N1I0 [256-269]	0	1619.78	High	High	2.45	R.HCSLFVDLGSSELR.K	[256-269]
FALSE	Master Protein	Q9ULD2	Microtubule-associated tumor suppressor 1 OS=Homo sapiens OX=9606 GN=MTUS1 PE=1 SV=2	1	FALSE	1	1	1	1	1270	141.3	7.5	2.08	1	High
	Checked	Confidence	Annotated Sequence	Modifications	Modifications in Master Proteins	Contaminant	# Protein Groups	# Proteins	# PSMs	Master Protein Accessions	Positions in Master Proteins	# Missed Cleavages	Theo. MH+ [Da]	Found in Sample: [S1] F1: Sample	Confidence (by Search Engine): Sequest HT	XCorr (by Search Engine): Sequest HT	Sequence in Protein	Positions in Protein	Peptide Group Modifications in Protein
	FALSE	High	[K].VEKGNRGLK.[N]			FALSE	1	1	1	Q9ULD2	Q9ULD2 [454-462]	2	1000.59	High	High	2.08	K.VEKGNRGLK.N	[454-462]
FALSE	Master Protein	Q702N8	Xin actin-binding repeat-containing protein 1 OS=Homo sapiens OX=9606 GN=XIRP1 PE=1 SV=1	1	FALSE	1	1	1	1	1843	198.4	6.15	2.54	1	High
	Checked	Confidence	Annotated Sequence	Modifications	Modifications in Master Proteins	Contaminant	# Protein Groups	# Proteins	# PSMs	Master Protein Accessions	Positions in Master Proteins	# Missed Cleavages	Theo. MH+ [Da]	Found in Sample: [S1] F1: Sample	Confidence (by Search Engine): Sequest HT	XCorr (by Search Engine): Sequest HT	Sequence in Protein	Positions in Protein	Peptide Group Modifications in Protein
	FALSE	High	[K].EAASSVDVQALRR.[L]			FALSE	1	1	1	Q702N8	Q702N8 [1484-1496]	1	1401.74	High	High	2.54	K.EAASSVDVQALRR.L	[1484-1496]
FALSE	Master Protein	Q9HAZ2	Histone-lysine N-methyltransferase PRDM16 OS=Homo sapiens OX=9606 GN=PRDM16 PE=1 SV=3	1	FALSE	1	1	1	1	1276	140.2	6.21	2.05	1	High
	Checked	Confidence	Annotated Sequence	Modifications	Modifications in Master Proteins	Contaminant	# Protein Groups	# Proteins	# PSMs	Master Protein Accessions	Positions in Master Proteins	# Missed Cleavages	Theo. MH+ [Da]	Found in Sample: [S1] F1: Sample	Confidence (by Search Engine): Sequest HT	XCorr (by Search Engine): Sequest HT	Sequence in Protein	Positions in Protein	Peptide Group Modifications in Protein
	FALSE	High	[K].ISEDLGSEK.[F]			FALSE	1	1	1	Q9HAZ2	Q9HAZ2 [147-155]	0	977.479	High	High	2.05	K.ISEDLGSEK.F	[147-155]
FALSE	Master Protein	O60287	Nucleolar pre-ribosomal-associated protein 1 OS=Homo sapiens OX=9606 GN=URB1 PE=1 SV=4	1	FALSE	1	1	1	1	2271	254.2	6.47	2.55	1	High
	Checked	Confidence	Annotated Sequence	Modifications	Modifications in Master Proteins	Contaminant	# Protein Groups	# Proteins	# PSMs	Master Protein Accessions	Positions in Master Proteins	# Missed Cleavages	Theo. MH+ [Da]	Found in Sample: [S1] F1: Sample	Confidence (by Search Engine): Sequest HT	XCorr (by Search Engine): Sequest HT	Sequence in Protein	Positions in Protein	Peptide Group Modifications in Protein
	FALSE	High	[K].ASGGQDGAASSAGAAK.[R]			FALSE	1	1	1	O60287	O60287 [8-23]	0	1305.6	High	High	2.55	K.ASGGQDGAASSAGAAK.R	[8-23]
FALSE	Master Protein	Q4G0X9	Coiled-coil domain-containing protein 40 OS=Homo sapiens OX=9606 GN=CCDC40 PE=1 SV=2	1	FALSE	1	1	1	1	1142	130	5.29	2.16	1	High
	Checked	Confidence	Annotated Sequence	Modifications	Modifications in Master Proteins	Contaminant	# Protein Groups	# Proteins	# PSMs	Master Protein Accessions	Positions in Master Proteins	# Missed Cleavages	Theo. MH+ [Da]	Found in Sample: [S1] F1: Sample	Confidence (by Search Engine): Sequest HT	XCorr (by Search Engine): Sequest HT	Sequence in Protein	Positions in Protein	Peptide Group Modifications in Protein
	FALSE	High	[R].ETIKMQDK.[L]	1xOxidation [M5]		FALSE	1	1	1	Q4G0X9	Q4G0X9 [878-885]	1	1008.5	High	High	2.16	R.ETIKMQDK.L	[878-885]
FALSE	Master Protein	Q12873	Chromodomain-helicase-DNA-binding protein 3 OS=Homo sapiens OX=9606 GN=CHD3 PE=1 SV=3	1	FALSE	1	1	1	1	2000	226.5	7.3	2.56	1	High
	Checked	Confidence	Annotated Sequence	Modifications	Modifications in Master Proteins	Contaminant	# Protein Groups	# Proteins	# PSMs	Master Protein Accessions	Positions in Master Proteins	# Missed Cleavages	Theo. MH+ [Da]	Found in Sample: [S1] F1: Sample	Confidence (by Search Engine): Sequest HT	XCorr (by Search Engine): Sequest HT	Sequence in Protein	Positions in Protein	Peptide Group Modifications in Protein
	FALSE	High	[K].AGSMSKQELDDILK.[F]			FALSE	1	1	1	Q12873	Q12873 [1217-1230]	1	1534.78	High	High	2.56	K.AGSMSKQELDDILK.F	[1217-1230]
FALSE	Master Protein	Q9NYQ6	Cadherin EGF LAG seven-pass G-type receptor 1 OS=Homo sapiens OX=9606 GN=CELSR1 PE=1 SV=1	1	FALSE	1	1	1	1	3014	329.3	5.92	3.02	1	High
	Checked	Confidence	Annotated Sequence	Modifications	Modifications in Master Proteins	Contaminant	# Protein Groups	# Proteins	# PSMs	Master Protein Accessions	Positions in Master Proteins	# Missed Cleavages	Theo. MH+ [Da]	Found in Sample: [S1] F1: Sample	Confidence (by Search Engine): Sequest HT	XCorr (by Search Engine): Sequest HT	Sequence in Protein	Positions in Protein	Peptide Group Modifications in Protein
	FALSE	High	[R].NLSVDGKNVDMAGFIANNGTR.[E]			FALSE	1	1	1	Q9NYQ6	Q9NYQ6 [1623-1643]	1	2193.07	High	High	3.02	R.NLSVDGKNVDMAGFIANNGTR.E	[1623-1643]
FALSE	Master Protein	Q9ULI4	Kinesin-like protein KIF26A OS=Homo sapiens OX=9606 GN=KIF26A PE=1 SV=3	1	FALSE	1	1	1	1	1882	194.5	8.81	2.2	1	High
	Checked	Confidence	Annotated Sequence	Modifications	Modifications in Master Proteins	Contaminant	# Protein Groups	# Proteins	# PSMs	Master Protein Accessions	Positions in Master Proteins	# Missed Cleavages	Theo. MH+ [Da]	Found in Sample: [S1] F1: Sample	Confidence (by Search Engine): Sequest HT	XCorr (by Search Engine): Sequest HT	Sequence in Protein	Positions in Protein	Peptide Group Modifications in Protein
	FALSE	High	[R].KAVGTPMAASTPR.[G]			FALSE	1	1	1	Q9ULI4	Q9ULI4 [888-900]	1	1286.69	High	High	2.2	R.KAVGTPMAASTPR.G	[888-900]
FALSE	Master Protein	O75153	Clustered mitochondria protein homolog OS=Homo sapiens OX=9606 GN=CLUH PE=1 SV=2	1	FALSE	1	1	1	1	1309	146.6	6.13	2.56	1	High
	Checked	Confidence	Annotated Sequence	Modifications	Modifications in Master Proteins	Contaminant	# Protein Groups	# Proteins	# PSMs	Master Protein Accessions	Positions in Master Proteins	# Missed Cleavages	Theo. MH+ [Da]	Found in Sample: [S1] F1: Sample	Confidence (by Search Engine): Sequest HT	XCorr (by Search Engine): Sequest HT	Sequence in Protein	Positions in Protein	Peptide Group Modifications in Protein
	FALSE	High	[K].IGIGELITR.[S]			FALSE	1	1	1	O75153	O75153 [811-819]	0	971.588	High	High	2.56	K.IGIGELITR.S	[811-819]
FALSE	Master Protein	O75581	Low-density lipoprotein receptor-related protein 6 OS=Homo sapiens OX=9606 GN=LRP6 PE=1 SV=2	1	FALSE	1	1	1	1	1613	180.3	5.31	2.06	1	High
	Checked	Confidence	Annotated Sequence	Modifications	Modifications in Master Proteins	Contaminant	# Protein Groups	# Proteins	# PSMs	Master Protein Accessions	Positions in Master Proteins	# Missed Cleavages	Theo. MH+ [Da]	Found in Sample: [S1] F1: Sample	Confidence (by Search Engine): Sequest HT	XCorr (by Search Engine): Sequest HT	Sequence in Protein	Positions in Protein	Peptide Group Modifications in Protein
	FALSE	High	[K].IEVMNTDGTGR.[R]	1xOxidation [M4]		FALSE	1	1	1	O75581	O75581 [514-524]	0	1208.56	High	High	2.06	K.IEVMNTDGTGR.R	[514-524]
FALSE	Master Protein	P04275	von Willebrand factor OS=Homo sapiens OX=9606 GN=VWF PE=1 SV=4	1	FALSE	1	1	1	1	2813	309.1	5.48	2.84	1	High
	Checked	Confidence	Annotated Sequence	Modifications	Modifications in Master Proteins	Contaminant	# Protein Groups	# Proteins	# PSMs	Master Protein Accessions	Positions in Master Proteins	# Missed Cleavages	Theo. MH+ [Da]	Found in Sample: [S1] F1: Sample	Confidence (by Search Engine): Sequest HT	XCorr (by Search Engine): Sequest HT	Sequence in Protein	Positions in Protein	Peptide Group Modifications in Protein
	FALSE	High	[K].IGEADFNRSKEFMEEVIQR.[M]	1xOxidation [M13]		FALSE	1	1	1	P04275	P04275 [1509-1527]	2	2314.11	High	High	2.84	K.IGEADFNRSKEFMEEVIQR.M	[1509-1527]
FALSE	Master Protein	Q8NHM5	Lysine-specific demethylase 2B OS=Homo sapiens OX=9606 GN=KDM2B PE=1 SV=1	1	FALSE	1	1	1	1	1336	152.5	8.56	2.19	1	High
	Checked	Confidence	Annotated Sequence	Modifications	Modifications in Master Proteins	Contaminant	# Protein Groups	# Proteins	# PSMs	Master Protein Accessions	Positions in Master Proteins	# Missed Cleavages	Theo. MH+ [Da]	Found in Sample: [S1] F1: Sample	Confidence (by Search Engine): Sequest HT	XCorr (by Search Engine): Sequest HT	Sequence in Protein	Positions in Protein	Peptide Group Modifications in Protein
	FALSE	High	[R].ESMLIDAPR.[K]			FALSE	1	1	1	Q8NHM5	Q8NHM5 [387-395]	0	1031.52	High	High	2.19	R.ESMLIDAPR.K	[387-395]
FALSE	Master Protein	Q8IWB6	Inactive serine/threonine-protein kinase TEX14 OS=Homo sapiens OX=9606 GN=TEX14 PE=1 SV=2	1	FALSE	1	1	1	1	1497	167.8	5.15	2.04	1	High
	Checked	Confidence	Annotated Sequence	Modifications	Modifications in Master Proteins	Contaminant	# Protein Groups	# Proteins	# PSMs	Master Protein Accessions	Positions in Master Proteins	# Missed Cleavages	Theo. MH+ [Da]	Found in Sample: [S1] F1: Sample	Confidence (by Search Engine): Sequest HT	XCorr (by Search Engine): Sequest HT	Sequence in Protein	Positions in Protein	Peptide Group Modifications in Protein
	FALSE	High	[K].REDSITPERR.[K]			FALSE	1	1	1	Q8IWB6	Q8IWB6 [1448-1457]	2	1258.65	High	High	2.04	K.REDSITPERR.K	[1448-1457]
FALSE	Master Protein	P51532	Transcription activator BRG1 OS=Homo sapiens OX=9606 GN=SMARCA4 PE=1 SV=2	1	FALSE	1	1	1	1	1647	184.5	7.88	2.08	1	High
	Checked	Confidence	Annotated Sequence	Modifications	Modifications in Master Proteins	Contaminant	# Protein Groups	# Proteins	# PSMs	Master Protein Accessions	Positions in Master Proteins	# Missed Cleavages	Theo. MH+ [Da]	Found in Sample: [S1] F1: Sample	Confidence (by Search Engine): Sequest HT	XCorr (by Search Engine): Sequest HT	Sequence in Protein	Positions in Protein	Peptide Group Modifications in Protein
	FALSE	High	[R].QLRQEVVVCMR.[R]	1xCarbamidomethyl [C9]		FALSE	1	1	1	P51532	P51532 [415-425]	1	1417.74	High	High	2.08	R.QLRQEVVVCMR.R	[415-425]
FALSE	Master Protein	P49796	Regulator of G-protein signaling 3 OS=Homo sapiens OX=9606 GN=RGS3 PE=1 SV=2	1	FALSE	1	1	1	1	1198	132.3	6.28	2.34	1	High
	Checked	Confidence	Annotated Sequence	Modifications	Modifications in Master Proteins	Contaminant	# Protein Groups	# Proteins	# PSMs	Master Protein Accessions	Positions in Master Proteins	# Missed Cleavages	Theo. MH+ [Da]	Found in Sample: [S1] F1: Sample	Confidence (by Search Engine): Sequest HT	XCorr (by Search Engine): Sequest HT	Sequence in Protein	Positions in Protein	Peptide Group Modifications in Protein
	FALSE	High	[R].VQNSLRRR.[T]			FALSE	1	1	1	P49796	P49796 [933-940]	2	1028.61	High	High	2.34	R.VQNSLRRR.T	[933-940]
FALSE	Master Protein	Q8TEW0	Partitioning defective 3 homolog OS=Homo sapiens OX=9606 GN=PARD3 PE=1 SV=2	1	FALSE	1	1	1	1	1356	151.3	7.68	2.1	1	High
	Checked	Confidence	Annotated Sequence	Modifications	Modifications in Master Proteins	Contaminant	# Protein Groups	# Proteins	# PSMs	Master Protein Accessions	Positions in Master Proteins	# Missed Cleavages	Theo. MH+ [Da]	Found in Sample: [S1] F1: Sample	Confidence (by Search Engine): Sequest HT	XCorr (by Search Engine): Sequest HT	Sequence in Protein	Positions in Protein	Peptide Group Modifications in Protein
	FALSE	High	[R].QSMSEKRTK.[Q]			FALSE	1	1	1	Q8TEW0	Q8TEW0 [826-834]	2	1094.56	High	High	2.1	R.QSMSEKRTK.Q	[826-834]
FALSE	Master Protein	P07814	Bifunctional glutamate/proline--tRNA ligase OS=Homo sapiens OX=9606 GN=EPRS1 PE=1 SV=5	1	FALSE	1	1	1	1	1512	170.5	7.33	2.49	1	High
	Checked	Confidence	Annotated Sequence	Modifications	Modifications in Master Proteins	Contaminant	# Protein Groups	# Proteins	# PSMs	Master Protein Accessions	Positions in Master Proteins	# Missed Cleavages	Theo. MH+ [Da]	Found in Sample: [S1] F1: Sample	Confidence (by Search Engine): Sequest HT	XCorr (by Search Engine): Sequest HT	Sequence in Protein	Positions in Protein	Peptide Group Modifications in Protein
	FALSE	High	[K].EMPTSGSKEK.[T]			FALSE	1	1	1	P07814	P07814 [709-718]	1	1093.52	High	High	2.49	K.EMPTSGSKEK.T	[709-718]
FALSE	Master Protein	Q13233	Mitogen-activated protein kinase kinase kinase 1 OS=Homo sapiens OX=9606 GN=MAP3K1 PE=1 SV=4	1	FALSE	1	1	1	1	1512	164.4	7.74	2.09	1	High
	Checked	Confidence	Annotated Sequence	Modifications	Modifications in Master Proteins	Contaminant	# Protein Groups	# Proteins	# PSMs	Master Protein Accessions	Positions in Master Proteins	# Missed Cleavages	Theo. MH+ [Da]	Found in Sample: [S1] F1: Sample	Confidence (by Search Engine): Sequest HT	XCorr (by Search Engine): Sequest HT	Sequence in Protein	Positions in Protein	Peptide Group Modifications in Protein
	FALSE	High	[R].TVKSESPGVR.[R]			FALSE	1	1	1	Q13233	Q13233 [261-270]	1	1059.58	High	High	2.09	R.TVKSESPGVR.R	[261-270]
FALSE	Master Protein	Q96N67	Dedicator of cytokinesis protein 7 OS=Homo sapiens OX=9606 GN=DOCK7 PE=1 SV=4	1	FALSE	1	1	1	1	2140	242.4	6.8	2.62	1	High
	Checked	Confidence	Annotated Sequence	Modifications	Modifications in Master Proteins	Contaminant	# Protein Groups	# Proteins	# PSMs	Master Protein Accessions	Positions in Master Proteins	# Missed Cleavages	Theo. MH+ [Da]	Found in Sample: [S1] F1: Sample	Confidence (by Search Engine): Sequest HT	XCorr (by Search Engine): Sequest HT	Sequence in Protein	Positions in Protein	Peptide Group Modifications in Protein
	FALSE	High	[K].QISGQYSGSPQLLK.[N]			FALSE	1	1	1	Q96N67	Q96N67 [22-35]	0	1505.8	High	High	2.62	K.QISGQYSGSPQLLK.N	[22-35]
FALSE	Master Protein	Q6ZNJ1	Neurobeachin-like protein 2 OS=Homo sapiens OX=9606 GN=NBEAL2 PE=1 SV=2	1	FALSE	1	1	1	1	2754	302.3	6.38	2.54	1	High
	Checked	Confidence	Annotated Sequence	Modifications	Modifications in Master Proteins	Contaminant	# Protein Groups	# Proteins	# PSMs	Master Protein Accessions	Positions in Master Proteins	# Missed Cleavages	Theo. MH+ [Da]	Found in Sample: [S1] F1: Sample	Confidence (by Search Engine): Sequest HT	XCorr (by Search Engine): Sequest HT	Sequence in Protein	Positions in Protein	Peptide Group Modifications in Protein
	FALSE	High	[K].DVVNCVGGMGALLPLLER.[V]	1xCarbamidomethyl [C5]		FALSE	1	1	1	Q6ZNJ1	Q6ZNJ1 [884-901]	0	1913	High	High	2.54	K.DVVNCVGGMGALLPLLER.V	[884-901]
FALSE	Master Protein	P20908	Collagen alpha-1(V) chain OS=Homo sapiens OX=9606 GN=COL5A1 PE=1 SV=3	1	FALSE	1	1	1	1	1838	183.4	5.06	2	1	High
	Checked	Confidence	Annotated Sequence	Modifications	Modifications in Master Proteins	Contaminant	# Protein Groups	# Proteins	# PSMs	Master Protein Accessions	Positions in Master Proteins	# Missed Cleavages	Theo. MH+ [Da]	Found in Sample: [S1] F1: Sample	Confidence (by Search Engine): Sequest HT	XCorr (by Search Engine): Sequest HT	Sequence in Protein	Positions in Protein	Peptide Group Modifications in Protein
	FALSE	High	[K].GAKGSSGPTGPK.[G]			FALSE	1	1	1	P20908	P20908 [1543-1554]	1	1043.55	High	High	2	K.GAKGSSGPTGPK.G	[1543-1554]
FALSE	Master Protein	O75116	Rho-associated protein kinase 2 OS=Homo sapiens OX=9606 GN=ROCK2 PE=1 SV=4	1	FALSE	1	1	1	1	1388	160.8	6.02	2.34	1	High
	Checked	Confidence	Annotated Sequence	Modifications	Modifications in Master Proteins	Contaminant	# Protein Groups	# Proteins	# PSMs	Master Protein Accessions	Positions in Master Proteins	# Missed Cleavages	Theo. MH+ [Da]	Found in Sample: [S1] F1: Sample	Confidence (by Search Engine): Sequest HT	XCorr (by Search Engine): Sequest HT	Sequence in Protein	Positions in Protein	Peptide Group Modifications in Protein
	FALSE	High	[K].LLSKFEMIK.[R]	1xOxidation [M7]		FALSE	1	2	1	O75116	O75116 [122-130]	1	1124.64	High	High	2.34	K.LLSKFEMIK.R	[122-130]
FALSE	Master Protein	P12270	Nucleoprotein TPR OS=Homo sapiens OX=9606 GN=TPR PE=1 SV=3	1	FALSE	1	1	1	1	2363	267.1	5.02	2.61	1	High
	Checked	Confidence	Annotated Sequence	Modifications	Modifications in Master Proteins	Contaminant	# Protein Groups	# Proteins	# PSMs	Master Protein Accessions	Positions in Master Proteins	# Missed Cleavages	Theo. MH+ [Da]	Found in Sample: [S1] F1: Sample	Confidence (by Search Engine): Sequest HT	XCorr (by Search Engine): Sequest HT	Sequence in Protein	Positions in Protein	Peptide Group Modifications in Protein
	FALSE	High	[K].KEEVSRLEEQMNGLK.[T]			FALSE	1	1	1	P12270	P12270 [230-244]	2	1789.91	High	High	2.61	K.KEEVSRLEEQMNGLK.T	[230-244]
FALSE	Master Protein	A0A494C071	PWWP domain-containing DNA repair factor 4 OS=Homo sapiens OX=9606 GN=PWWP4 PE=3 SV=1	1	FALSE	1	1	1	1	2061	217.6	10.9	2.11	1	High
	Checked	Confidence	Annotated Sequence	Modifications	Modifications in Master Proteins	Contaminant	# Protein Groups	# Proteins	# PSMs	Master Protein Accessions	Positions in Master Proteins	# Missed Cleavages	Theo. MH+ [Da]	Found in Sample: [S1] F1: Sample	Confidence (by Search Engine): Sequest HT	XCorr (by Search Engine): Sequest HT	Sequence in Protein	Positions in Protein	Peptide Group Modifications in Protein
	FALSE	High	[R].AIQEGDLQIDFPK.[V]			FALSE	1	1	1	A0A494C071	A0A494C071 [1868-1880]	0	1473.76	High	High	2.11	R.AIQEGDLQIDFPK.V	[1868-1880]
FALSE	Master Protein	Q6ZV73	FYVE, RhoGEF and PH domain-containing protein 6 OS=Homo sapiens OX=9606 GN=FGD6 PE=1 SV=2	1	FALSE	1	1	1	1	1430	160.7	7.03	2.18	1	High
	Checked	Confidence	Annotated Sequence	Modifications	Modifications in Master Proteins	Contaminant	# Protein Groups	# Proteins	# PSMs	Master Protein Accessions	Positions in Master Proteins	# Missed Cleavages	Theo. MH+ [Da]	Found in Sample: [S1] F1: Sample	Confidence (by Search Engine): Sequest HT	XCorr (by Search Engine): Sequest HT	Sequence in Protein	Positions in Protein	Peptide Group Modifications in Protein
	FALSE	High	[K].ASVLEEELK.[D]			FALSE	1	1	1	Q6ZV73	Q6ZV73 [176-184]	0	1017.55	High	High	2.18	K.ASVLEEELK.D	[176-184]
FALSE	Master Protein	Q9P2E3	NFX1-type zinc finger-containing protein 1 OS=Homo sapiens OX=9606 GN=ZNFX1 PE=1 SV=2	1	FALSE	1	1	1	1	1918	220.1	7.3	2.03	1	High
	Checked	Confidence	Annotated Sequence	Modifications	Modifications in Master Proteins	Contaminant	# Protein Groups	# Proteins	# PSMs	Master Protein Accessions	Positions in Master Proteins	# Missed Cleavages	Theo. MH+ [Da]	Found in Sample: [S1] F1: Sample	Confidence (by Search Engine): Sequest HT	XCorr (by Search Engine): Sequest HT	Sequence in Protein	Positions in Protein	Peptide Group Modifications in Protein
	FALSE	High	[K].EVIGGTNHTLER.[S]			FALSE	1	1	1	Q9P2E3	Q9P2E3 [1874-1885]	0	1325.68	High	High	2.03	K.EVIGGTNHTLER.S	[1874-1885]
FALSE	Master Protein	Q08AD1	Calmodulin-regulated spectrin-associated protein 2 OS=Homo sapiens OX=9606 GN=CAMSAP2 PE=1 SV=3	1	FALSE	1	1	1	1	1489	168	6.8	2.03	1	High
	Checked	Confidence	Annotated Sequence	Modifications	Modifications in Master Proteins	Contaminant	# Protein Groups	# Proteins	# PSMs	Master Protein Accessions	Positions in Master Proteins	# Missed Cleavages	Theo. MH+ [Da]	Found in Sample: [S1] F1: Sample	Confidence (by Search Engine): Sequest HT	XCorr (by Search Engine): Sequest HT	Sequence in Protein	Positions in Protein	Peptide Group Modifications in Protein
	FALSE	High	[K].KGDGISPLR.[E]			FALSE	1	1	1	Q08AD1	Q08AD1 [805-813]	1	942.537	High	High	2.03	K.KGDGISPLR.E	[805-813]
FALSE	Master Protein	Q14767	Latent-transforming growth factor beta-binding protein 2 OS=Homo sapiens OX=9606 GN=LTBP2 PE=1 SV=3	1	FALSE	1	1	1	1	1821	194.9	5.19	2.37	1	High
	Checked	Confidence	Annotated Sequence	Modifications	Modifications in Master Proteins	Contaminant	# Protein Groups	# Proteins	# PSMs	Master Protein Accessions	Positions in Master Proteins	# Missed Cleavages	Theo. MH+ [Da]	Found in Sample: [S1] F1: Sample	Confidence (by Search Engine): Sequest HT	XCorr (by Search Engine): Sequest HT	Sequence in Protein	Positions in Protein	Peptide Group Modifications in Protein
	FALSE	High	[K].VTNDVCSEPLR.[G]	1xCarbamidomethyl [C6]		FALSE	1	1	1	Q14767	Q14767 [1590-1600]	0	1289.62	High	High	2.37	K.VTNDVCSEPLR.G	[1590-1600]
FALSE	Master Protein	Q9NQT8	Kinesin-like protein KIF13B OS=Homo sapiens OX=9606 GN=KIF13B PE=1 SV=2	1	FALSE	1	1	1	1	1826	202.7	5.88	2.04	1	High	Acetyl [N-Term]
	Checked	Confidence	Annotated Sequence	Modifications	Modifications in Master Proteins	Contaminant	# Protein Groups	# Proteins	# PSMs	Master Protein Accessions	Positions in Master Proteins	# Missed Cleavages	Theo. MH+ [Da]	Found in Sample: [S1] F1: Sample	Confidence (by Search Engine): Sequest HT	XCorr (by Search Engine): Sequest HT	Sequence in Protein	Positions in Protein	Peptide Group Modifications in Protein
	FALSE	High	[-].MGDSKVKVAVR.[I]	1xAcetyl [N-Term]	Q9NQT8 1xAcetyl [N-Term]	FALSE	1	1	1	Q9NQT8	Q9NQT8 [1-11]	2	1231.68	High	High	2.04	-.MGDSKVKVAVR.I	[1-11]	1xAcetyl [N-Term]
FALSE	Master Protein	Q14669	E3 ubiquitin-protein ligase TRIP12 OS=Homo sapiens OX=9606 GN=TRIP12 PE=1 SV=1	1	FALSE	1	1	1	1	1992	220.3	8.48	2	1	High
	Checked	Confidence	Annotated Sequence	Modifications	Modifications in Master Proteins	Contaminant	# Protein Groups	# Proteins	# PSMs	Master Protein Accessions	Positions in Master Proteins	# Missed Cleavages	Theo. MH+ [Da]	Found in Sample: [S1] F1: Sample	Confidence (by Search Engine): Sequest HT	XCorr (by Search Engine): Sequest HT	Sequence in Protein	Positions in Protein	Peptide Group Modifications in Protein
	FALSE	High	[R].GVKRSASPDYNR.[T]			FALSE	1	1	1	Q14669	Q14669 [71-82]	2	1349.69	High	High	2	R.GVKRSASPDYNR.T	[71-82]
FALSE	Master Protein	Q7Z408	CUB and sushi domain-containing protein 2 OS=Homo sapiens OX=9606 GN=CSMD2 PE=1 SV=2	1	FALSE	1	1	1	1	3487	379.8	6.09	2.52	1	High
	Checked	Confidence	Annotated Sequence	Modifications	Modifications in Master Proteins	Contaminant	# Protein Groups	# Proteins	# PSMs	Master Protein Accessions	Positions in Master Proteins	# Missed Cleavages	Theo. MH+ [Da]	Found in Sample: [S1] F1: Sample	Confidence (by Search Engine): Sequest HT	XCorr (by Search Engine): Sequest HT	Sequence in Protein	Positions in Protein	Peptide Group Modifications in Protein
	FALSE	High	[R].AFELSEGDVLKVYDGNNNSAR.[L]			FALSE	1	1	1	Q7Z408	Q7Z408 [1142-1162]	1	2298.1	High	High	2.52	R.AFELSEGDVLKVYDGNNNSAR.L	[1142-1162]
FALSE	Master Protein	Q5TZA2	Rootletin OS=Homo sapiens OX=9606 GN=CROCC PE=1 SV=2	1	FALSE	1	1	1	1	2017	228.3	5.49	2.25	1	High
	Checked	Confidence	Annotated Sequence	Modifications	Modifications in Master Proteins	Contaminant	# Protein Groups	# Proteins	# PSMs	Master Protein Accessions	Positions in Master Proteins	# Missed Cleavages	Theo. MH+ [Da]	Found in Sample: [S1] F1: Sample	Confidence (by Search Engine): Sequest HT	XCorr (by Search Engine): Sequest HT	Sequence in Protein	Positions in Protein	Peptide Group Modifications in Protein
	FALSE	High	[K].ELMAQKLVQAER.[E]			FALSE	1	1	1	Q5TZA2	Q5TZA2 [967-978]	1	1415.77	High	High	2.25	K.ELMAQKLVQAER.E	[967-978]
FALSE	Master Protein	Q01118	Sodium channel protein type 7 subunit alpha OS=Homo sapiens OX=9606 GN=SCN7A PE=1 SV=2	1	FALSE	1	1	1	1	1682	193.4	7.96	2.18	1	High
	Checked	Confidence	Annotated Sequence	Modifications	Modifications in Master Proteins	Contaminant	# Protein Groups	# Proteins	# PSMs	Master Protein Accessions	Positions in Master Proteins	# Missed Cleavages	Theo. MH+ [Da]	Found in Sample: [S1] F1: Sample	Confidence (by Search Engine): Sequest HT	XCorr (by Search Engine): Sequest HT	Sequence in Protein	Positions in Protein	Peptide Group Modifications in Protein
	FALSE	High	[K].KKNTFIVLNK.[N]			FALSE	1	1	1	Q01118	Q01118 [76-85]	2	1204.74	High	High	2.18	K.KKNTFIVLNK.N	[76-85]
FALSE	Master Protein	Q4KWH8	1-phosphatidylinositol 4,5-bisphosphate phosphodiesterase eta-1 OS=Homo sapiens OX=9606 GN=PLCH1 PE=1 SV=1	1	FALSE	1	1	1	1	1693	189.1	7.74	2.11	1	High
	Checked	Confidence	Annotated Sequence	Modifications	Modifications in Master Proteins	Contaminant	# Protein Groups	# Proteins	# PSMs	Master Protein Accessions	Positions in Master Proteins	# Missed Cleavages	Theo. MH+ [Da]	Found in Sample: [S1] F1: Sample	Confidence (by Search Engine): Sequest HT	XCorr (by Search Engine): Sequest HT	Sequence in Protein	Positions in Protein	Peptide Group Modifications in Protein
	FALSE	High	[K].NTKGGGLEGR.[G]			FALSE	1	1	1	Q4KWH8	Q4KWH8 [1641-1650]	1	988.517	High	High	2.11	K.NTKGGGLEGR.G	[1641-1650]
FALSE	Master Protein	Q9UKE5	TRAF2 and NCK-interacting protein kinase OS=Homo sapiens OX=9606 GN=TNIK PE=1 SV=1	1	FALSE	1	1	1	1	1360	154.8	7.17	2.01	1	High
	Checked	Confidence	Annotated Sequence	Modifications	Modifications in Master Proteins	Contaminant	# Protein Groups	# Proteins	# PSMs	Master Protein Accessions	Positions in Master Proteins	# Missed Cleavages	Theo. MH+ [Da]	Found in Sample: [S1] F1: Sample	Confidence (by Search Engine): Sequest HT	XCorr (by Search Engine): Sequest HT	Sequence in Protein	Positions in Protein	Peptide Group Modifications in Protein
	FALSE	High	[K].QEINMLKK.[Y]			FALSE	1	2	1	Q9UKE5	Q9UKE5 [68-75]	1	1003.56	High	High	2.01	K.QEINMLKK.Y	[68-75]
FALSE	Master Protein	Q14690	Protein RRP5 homolog OS=Homo sapiens OX=9606 GN=PDCD11 PE=1 SV=3	1	FALSE	1	1	1	1	1871	208.6	8.87	2.07	1	High
	Checked	Confidence	Annotated Sequence	Modifications	Modifications in Master Proteins	Contaminant	# Protein Groups	# Proteins	# PSMs	Master Protein Accessions	Positions in Master Proteins	# Missed Cleavages	Theo. MH+ [Da]	Found in Sample: [S1] F1: Sample	Confidence (by Search Engine): Sequest HT	XCorr (by Search Engine): Sequest HT	Sequence in Protein	Positions in Protein	Peptide Group Modifications in Protein
	FALSE	High	[R].ESGSEQERVSK.[K]			FALSE	1	1	1	Q14690	Q14690 [1475-1485]	1	1235.59	High	High	2.07	R.ESGSEQERVSK.K	[1475-1485]
FALSE	Master Protein	Q14789	Golgin subfamily B member 1 OS=Homo sapiens OX=9606 GN=GOLGB1 PE=1 SV=2	1	FALSE	1	1	1	1	3259	375.8	5	2.15	1	High
	Checked	Confidence	Annotated Sequence	Modifications	Modifications in Master Proteins	Contaminant	# Protein Groups	# Proteins	# PSMs	Master Protein Accessions	Positions in Master Proteins	# Missed Cleavages	Theo. MH+ [Da]	Found in Sample: [S1] F1: Sample	Confidence (by Search Engine): Sequest HT	XCorr (by Search Engine): Sequest HT	Sequence in Protein	Positions in Protein	Peptide Group Modifications in Protein
	FALSE	High	[R].TGEADREVSEISIVDIANK.[R]			FALSE	1	1	1	Q14789	Q14789 [517-535]	1	2046.03	High	High	2.15	R.TGEADREVSEISIVDIANK.R	[517-535]
FALSE	Master Protein	Q5VT25	Serine/threonine-protein kinase MRCK alpha OS=Homo sapiens OX=9606 GN=CDC42BPA PE=1 SV=1	1	FALSE	1	1	1	1	1732	197.2	6.58	2.42	1	High
	Checked	Confidence	Annotated Sequence	Modifications	Modifications in Master Proteins	Contaminant	# Protein Groups	# Proteins	# PSMs	Master Protein Accessions	Positions in Master Proteins	# Missed Cleavages	Theo. MH+ [Da]	Found in Sample: [S1] F1: Sample	Confidence (by Search Engine): Sequest HT	XCorr (by Search Engine): Sequest HT	Sequence in Protein	Positions in Protein	Peptide Group Modifications in Protein
	FALSE	High	[K].QLENELEGLK.[Q]			FALSE	1	1	1	Q5VT25	Q5VT25 [658-667]	0	1172.62	High	High	2.42	K.QLENELEGLK.Q	[658-667]
FALSE	Master Protein	O43426	Synaptojanin-1 OS=Homo sapiens OX=9606 GN=SYNJ1 PE=1 SV=2	1	FALSE	1	1	1	1	1573	173	7.42	2.44	1	High
	Checked	Confidence	Annotated Sequence	Modifications	Modifications in Master Proteins	Contaminant	# Protein Groups	# Proteins	# PSMs	Master Protein Accessions	Positions in Master Proteins	# Missed Cleavages	Theo. MH+ [Da]	Found in Sample: [S1] F1: Sample	Confidence (by Search Engine): Sequest HT	XCorr (by Search Engine): Sequest HT	Sequence in Protein	Positions in Protein	Peptide Group Modifications in Protein
	FALSE	High	[K].EAIKGTYSK.[V]			FALSE	1	1	1	O43426	O43426 [47-55]	1	996.536	High	High	2.44	K.EAIKGTYSK.V	[47-55]
FALSE	Master Protein	Q7Z7G8	Intermembrane lipid transfer protein VPS13B OS=Homo sapiens OX=9606 GN=VPS13B PE=1 SV=2	1	FALSE	1	1	1	1	4022	448.4	6.46	2.5	1	High
	Checked	Confidence	Annotated Sequence	Modifications	Modifications in Master Proteins	Contaminant	# Protein Groups	# Proteins	# PSMs	Master Protein Accessions	Positions in Master Proteins	# Missed Cleavages	Theo. MH+ [Da]	Found in Sample: [S1] F1: Sample	Confidence (by Search Engine): Sequest HT	XCorr (by Search Engine): Sequest HT	Sequence in Protein	Positions in Protein	Peptide Group Modifications in Protein
	FALSE	High	[K].WKDGGNGEVVTLDEEAFVDTEIR.[L]			FALSE	1	1	1	Q7Z7G8	Q7Z7G8 [3055-3077]	1	2579.23	High	High	2.5	K.WKDGGNGEVVTLDEEAFVDTEIR.L	[3055-3077]
FALSE	Master Protein	Q15075	Early endosome antigen 1 OS=Homo sapiens OX=9606 GN=EEA1 PE=1 SV=2	1	FALSE	1	1	1	1	1411	162.4	5.68	2.05	1	High
	Checked	Confidence	Annotated Sequence	Modifications	Modifications in Master Proteins	Contaminant	# Protein Groups	# Proteins	# PSMs	Master Protein Accessions	Positions in Master Proteins	# Missed Cleavages	Theo. MH+ [Da]	Found in Sample: [S1] F1: Sample	Confidence (by Search Engine): Sequest HT	XCorr (by Search Engine): Sequest HT	Sequence in Protein	Positions in Protein	Peptide Group Modifications in Protein
	FALSE	High	[R].ESELLATR.[Q]			FALSE	1	1	1	Q15075	Q15075 [1039-1046]	0	918.489	High	High	2.05	R.ESELLATR.Q	[1039-1046]
FALSE	Master Protein	Q13009	Rho guanine nucleotide exchange factor TIAM1 OS=Homo sapiens OX=9606 GN=TIAM1 PE=1 SV=2	1	FALSE	1	1	1	1	1591	177.4	6.61	2.09	1	High
	Checked	Confidence	Annotated Sequence	Modifications	Modifications in Master Proteins	Contaminant	# Protein Groups	# Proteins	# PSMs	Master Protein Accessions	Positions in Master Proteins	# Missed Cleavages	Theo. MH+ [Da]	Found in Sample: [S1] F1: Sample	Confidence (by Search Engine): Sequest HT	XCorr (by Search Engine): Sequest HT	Sequence in Protein	Positions in Protein	Peptide Group Modifications in Protein
	FALSE	High	[R].QLSDADKLR.[K]			FALSE	1	1	1	Q13009	Q13009 [1034-1042]	1	1045.56	High	High	2.09	R.QLSDADKLR.K	[1034-1042]
FALSE	Master Protein	Q76I76	Protein phosphatase Slingshot homolog 2 OS=Homo sapiens OX=9606 GN=SSH2 PE=1 SV=1	1	FALSE	1	1	1	1	1423	158.1	5.41	2.16	1	High
	Checked	Confidence	Annotated Sequence	Modifications	Modifications in Master Proteins	Contaminant	# Protein Groups	# Proteins	# PSMs	Master Protein Accessions	Positions in Master Proteins	# Missed Cleavages	Theo. MH+ [Da]	Found in Sample: [S1] F1: Sample	Confidence (by Search Engine): Sequest HT	XCorr (by Search Engine): Sequest HT	Sequence in Protein	Positions in Protein	Peptide Group Modifications in Protein
	FALSE	High	[R].ATLEFEER.[L]			FALSE	1	1	1	Q76I76	Q76I76 [869-876]	0	994.484	High	High	2.16	R.ATLEFEER.L	[869-876]
FALSE	Master Protein	P49750	YLP motif-containing protein 1 OS=Homo sapiens OX=9606 GN=YLPM1 PE=1 SV=4	1	FALSE	1	1	1	1	2146	241.5	6.55	2.05	1	High
	Checked	Confidence	Annotated Sequence	Modifications	Modifications in Master Proteins	Contaminant	# Protein Groups	# Proteins	# PSMs	Master Protein Accessions	Positions in Master Proteins	# Missed Cleavages	Theo. MH+ [Da]	Found in Sample: [S1] F1: Sample	Confidence (by Search Engine): Sequest HT	XCorr (by Search Engine): Sequest HT	Sequence in Protein	Positions in Protein	Peptide Group Modifications in Protein
	FALSE	High	[R].EMERDMDRDVDR.[I]	1xOxidation [M6]		FALSE	1	1	1	P49750	P49750 [1281-1292]	2	1582.66	High	High	2.05	R.EMERDMDRDVDR.I	[1281-1292]
FALSE	Master Protein	Q14191	Bifunctional 3'-5' exonuclease/ATP-dependent helicase WRN OS=Homo sapiens OX=9606 GN=WRN PE=1 SV=2	1	FALSE	1	1	1	1	1432	162.4	6.34	2.01	1	High
	Checked	Confidence	Annotated Sequence	Modifications	Modifications in Master Proteins	Contaminant	# Protein Groups	# Proteins	# PSMs	Master Protein Accessions	Positions in Master Proteins	# Missed Cleavages	Theo. MH+ [Da]	Found in Sample: [S1] F1: Sample	Confidence (by Search Engine): Sequest HT	XCorr (by Search Engine): Sequest HT	Sequence in Protein	Positions in Protein	Peptide Group Modifications in Protein
	FALSE	High	[R].IDGVSEGK.[A]			FALSE	1	1	1	Q14191	Q14191 [1201-1208]	0	804.41	High	High	2.01	R.IDGVSEGK.A	[1201-1208]
FALSE	Master Protein	Q13459	Unconventional myosin-IXb OS=Homo sapiens OX=9606 GN=MYO9B PE=1 SV=3	1	FALSE	1	1	1	1	2157	243.2	8.75	2.01	1	High
	Checked	Confidence	Annotated Sequence	Modifications	Modifications in Master Proteins	Contaminant	# Protein Groups	# Proteins	# PSMs	Master Protein Accessions	Positions in Master Proteins	# Missed Cleavages	Theo. MH+ [Da]	Found in Sample: [S1] F1: Sample	Confidence (by Search Engine): Sequest HT	XCorr (by Search Engine): Sequest HT	Sequence in Protein	Positions in Protein	Peptide Group Modifications in Protein
	FALSE	High	[R].KSFSQMISEKQK.[A]			FALSE	1	1	1	Q13459	Q13459 [1042-1053]	2	1440.75	High	High	2.01	R.KSFSQMISEKQK.A	[1042-1053]
FALSE	Master Protein	Q8NG31	Kinetochore scaffold 1 OS=Homo sapiens OX=9606 GN=KNL1 PE=1 SV=3	1	FALSE	1	1	1	1	2342	265.2	5.47	2.07	1	High
	Checked	Confidence	Annotated Sequence	Modifications	Modifications in Master Proteins	Contaminant	# Protein Groups	# Proteins	# PSMs	Master Protein Accessions	Positions in Master Proteins	# Missed Cleavages	Theo. MH+ [Da]	Found in Sample: [S1] F1: Sample	Confidence (by Search Engine): Sequest HT	XCorr (by Search Engine): Sequest HT	Sequence in Protein	Positions in Protein	Peptide Group Modifications in Protein
	FALSE	High	[K].TGKCSAFPDVPDK.[E]	1xCarbamidomethyl [C4]		FALSE	1	1	1	Q8NG31	Q8NG31 [250-262]	1	1421.67	High	High	2.07	K.TGKCSAFPDVPDK.E	[250-262]
FALSE	Master Protein	P25391	Laminin subunit alpha-1 OS=Homo sapiens OX=9606 GN=LAMA1 PE=1 SV=2	1	FALSE	1	1	1	1	3075	336.9	6.35	2.59	1	High
	Checked	Confidence	Annotated Sequence	Modifications	Modifications in Master Proteins	Contaminant	# Protein Groups	# Proteins	# PSMs	Master Protein Accessions	Positions in Master Proteins	# Missed Cleavages	Theo. MH+ [Da]	Found in Sample: [S1] F1: Sample	Confidence (by Search Engine): Sequest HT	XCorr (by Search Engine): Sequest HT	Sequence in Protein	Positions in Protein	Peptide Group Modifications in Protein
	FALSE	High	[K].TATVLCDGKWHTLQANK.[S]	1xCarbamidomethyl [C6]		FALSE	1	1	1	P25391	P25391 [2968-2984]	1	1942.98	High	High	2.59	K.TATVLCDGKWHTLQANK.S	[2968-2984]
FALSE	Master Protein	Q8TEP8	Centrosomal protein of 192 kDa OS=Homo sapiens OX=9606 GN=CEP192 PE=1 SV=3	1	FALSE	1	1	1	1	2537	278.9	5.48	2.3	1	High
	Checked	Confidence	Annotated Sequence	Modifications	Modifications in Master Proteins	Contaminant	# Protein Groups	# Proteins	# PSMs	Master Protein Accessions	Positions in Master Proteins	# Missed Cleavages	Theo. MH+ [Da]	Found in Sample: [S1] F1: Sample	Confidence (by Search Engine): Sequest HT	XCorr (by Search Engine): Sequest HT	Sequence in Protein	Positions in Protein	Peptide Group Modifications in Protein
	FALSE	High	[R].AQHYINMPVQFKPK.[S]			FALSE	1	1	1	Q8TEP8	Q8TEP8 [2493-2506]	0	1700.89	High	High	2.3	R.AQHYINMPVQFKPK.S	[2493-2506]
FALSE	Master Protein	Q6ZP82	Coiled-coil domain-containing protein 141 OS=Homo sapiens OX=9606 GN=CCDC141 PE=1 SV=2	1	FALSE	1	1	1	1	1450	166.2	5.58	2.47	1	High
	Checked	Confidence	Annotated Sequence	Modifications	Modifications in Master Proteins	Contaminant	# Protein Groups	# Proteins	# PSMs	Master Protein Accessions	Positions in Master Proteins	# Missed Cleavages	Theo. MH+ [Da]	Found in Sample: [S1] F1: Sample	Confidence (by Search Engine): Sequest HT	XCorr (by Search Engine): Sequest HT	Sequence in Protein	Positions in Protein	Peptide Group Modifications in Protein
	FALSE	High	[K].ENEILDVK.[N]			FALSE	1	1	1	Q6ZP82	Q6ZP82 [636-643]	0	959.504	High	High	2.47	K.ENEILDVK.N	[636-643]
FALSE	Master Protein	Q9H3S7	Tyrosine-protein phosphatase non-receptor type 23 OS=Homo sapiens OX=9606 GN=PTPN23 PE=1 SV=1	1	FALSE	1	1	1	1	1636	178.9	6.92	2.71	1	High
	Checked	Confidence	Annotated Sequence	Modifications	Modifications in Master Proteins	Contaminant	# Protein Groups	# Proteins	# PSMs	Master Protein Accessions	Positions in Master Proteins	# Missed Cleavages	Theo. MH+ [Da]	Found in Sample: [S1] F1: Sample	Confidence (by Search Engine): Sequest HT	XCorr (by Search Engine): Sequest HT	Sequence in Protein	Positions in Protein	Peptide Group Modifications in Protein
	FALSE	High	[R].QQLLDRELK.[K]			FALSE	1	1	1	Q9H3S7	Q9H3S7 [705-713]	1	1142.65	High	High	2.71	R.QQLLDRELK.K	[705-713]
FALSE	Master Protein	Q9C093	Sperm flagellar protein 2 OS=Homo sapiens OX=9606 GN=SPEF2 PE=1 SV=2	1	FALSE	1	1	1	1	1822	209.7	5.54	2.26	1	High
	Checked	Confidence	Annotated Sequence	Modifications	Modifications in Master Proteins	Contaminant	# Protein Groups	# Proteins	# PSMs	Master Protein Accessions	Positions in Master Proteins	# Missed Cleavages	Theo. MH+ [Da]	Found in Sample: [S1] F1: Sample	Confidence (by Search Engine): Sequest HT	XCorr (by Search Engine): Sequest HT	Sequence in Protein	Positions in Protein	Peptide Group Modifications in Protein
	FALSE	High	[K].EKSPQMGANK.[K]			FALSE	1	1	1	Q9C093	Q9C093 [1290-1299]	1	1089.54	High	High	2.26	K.EKSPQMGANK.K	[1290-1299]
FALSE	Master Protein	P11137	Microtubule-associated protein 2 OS=Homo sapiens OX=9606 GN=MAP2 PE=1 SV=4	1	FALSE	1	1	1	1	1827	199.4	4.91	2.15	1	High
	Checked	Confidence	Annotated Sequence	Modifications	Modifications in Master Proteins	Contaminant	# Protein Groups	# Proteins	# PSMs	Master Protein Accessions	Positions in Master Proteins	# Missed Cleavages	Theo. MH+ [Da]	Found in Sample: [S1] F1: Sample	Confidence (by Search Engine): Sequest HT	XCorr (by Search Engine): Sequest HT	Sequence in Protein	Positions in Protein	Peptide Group Modifications in Protein
	FALSE	High	[R].LINQPLPDLK.[N]			FALSE	1	1	1	P11137	P11137 [1662-1671]	0	1150.68	High	High	2.15	R.LINQPLPDLK.N	[1662-1671]
FALSE	Master Protein	Q8NB66	Protein unc-13 homolog C OS=Homo sapiens OX=9606 GN=UNC13C PE=2 SV=3	1	FALSE	1	1	1	1	2214	250.8	5.92	2.12	1	High
	Checked	Confidence	Annotated Sequence	Modifications	Modifications in Master Proteins	Contaminant	# Protein Groups	# Proteins	# PSMs	Master Protein Accessions	Positions in Master Proteins	# Missed Cleavages	Theo. MH+ [Da]	Found in Sample: [S1] F1: Sample	Confidence (by Search Engine): Sequest HT	XCorr (by Search Engine): Sequest HT	Sequence in Protein	Positions in Protein	Peptide Group Modifications in Protein
	FALSE	High	[K].QEGTATLYDSPK.[D]			FALSE	1	1	1	Q8NB66	Q8NB66 [591-602]	0	1309.63	High	High	2.12	K.QEGTATLYDSPK.D	[591-602]
FALSE	Master Protein	P01266	Thyroglobulin OS=Homo sapiens OX=9606 GN=TG PE=1 SV=5	1	FALSE	1	1	1	1	2768	304.6	5.58	2.6	1	High
	Checked	Confidence	Annotated Sequence	Modifications	Modifications in Master Proteins	Contaminant	# Protein Groups	# Proteins	# PSMs	Master Protein Accessions	Positions in Master Proteins	# Missed Cleavages	Theo. MH+ [Da]	Found in Sample: [S1] F1: Sample	Confidence (by Search Engine): Sequest HT	XCorr (by Search Engine): Sequest HT	Sequence in Protein	Positions in Protein	Peptide Group Modifications in Protein
	FALSE	High	[K].SLSLKIMQYFSHFIR.[S]	1xOxidation [M7]		FALSE	1	1	1	P01266	P01266 [2650-2664]	1	1886	High	High	2.6	K.SLSLKIMQYFSHFIR.S	[2650-2664]
FALSE	Master Protein	O95613	Pericentrin OS=Homo sapiens OX=9606 GN=PCNT PE=1 SV=4	1	FALSE	1	1	1	1	3336	377.8	5.55	3.14	1	High
	Checked	Confidence	Annotated Sequence	Modifications	Modifications in Master Proteins	Contaminant	# Protein Groups	# Proteins	# PSMs	Master Protein Accessions	Positions in Master Proteins	# Missed Cleavages	Theo. MH+ [Da]	Found in Sample: [S1] F1: Sample	Confidence (by Search Engine): Sequest HT	XCorr (by Search Engine): Sequest HT	Sequence in Protein	Positions in Protein	Peptide Group Modifications in Protein
	FALSE	High	[K].RKGSAVDASVQEESPVTK.[E]			FALSE	1	1	1	O95613	O95613 [41-58]	2	1887.98	High	High	3.14	K.RKGSAVDASVQEESPVTK.E	[41-58]
FALSE	Master Protein	Q9UIG0	Tyrosine-protein kinase BAZ1B OS=Homo sapiens OX=9606 GN=BAZ1B PE=1 SV=2	1	FALSE	1	1	1	1	1483	170.8	8.48	2	1	High
	Checked	Confidence	Annotated Sequence	Modifications	Modifications in Master Proteins	Contaminant	# Protein Groups	# Proteins	# PSMs	Master Protein Accessions	Positions in Master Proteins	# Missed Cleavages	Theo. MH+ [Da]	Found in Sample: [S1] F1: Sample	Confidence (by Search Engine): Sequest HT	XCorr (by Search Engine): Sequest HT	Sequence in Protein	Positions in Protein	Peptide Group Modifications in Protein
	FALSE	High	[R].EIQEREMK.[V]			FALSE	1	1	1	Q9UIG0	Q9UIG0 [857-864]	1	1062.52	High	High	2	R.EIQEREMK.V	[857-864]
FALSE	Master Protein	Q96MT7	Cilia- and flagella-associated protein 44 OS=Homo sapiens OX=9606 GN=CFAP44 PE=1 SV=2	1	FALSE	1	1	1	1	1854	213.7	5.39	2.28	1	High
	Checked	Confidence	Annotated Sequence	Modifications	Modifications in Master Proteins	Contaminant	# Protein Groups	# Proteins	# PSMs	Master Protein Accessions	Positions in Master Proteins	# Missed Cleavages	Theo. MH+ [Da]	Found in Sample: [S1] F1: Sample	Confidence (by Search Engine): Sequest HT	XCorr (by Search Engine): Sequest HT	Sequence in Protein	Positions in Protein	Peptide Group Modifications in Protein
	FALSE	High	[K].QQQMKSKDEK.[S]			FALSE	1	1	1	Q96MT7	Q96MT7 [1281-1290]	2	1249.62	High	High	2.28	K.QQQMKSKDEK.S	[1281-1290]
FALSE	Master Protein	P01031	Complement C5 OS=Homo sapiens OX=9606 GN=C5 PE=1 SV=4	1	FALSE	1	1	1	1	1676	188.2	6.52	2.55	1	High
	Checked	Confidence	Annotated Sequence	Modifications	Modifications in Master Proteins	Contaminant	# Protein Groups	# Proteins	# PSMs	Master Protein Accessions	Positions in Master Proteins	# Missed Cleavages	Theo. MH+ [Da]	Found in Sample: [S1] F1: Sample	Confidence (by Search Engine): Sequest HT	XCorr (by Search Engine): Sequest HT	Sequence in Protein	Positions in Protein	Peptide Group Modifications in Protein
	FALSE	High	[K].AFDICPLVK.[I]	1xCarbamidomethyl [C5]		FALSE	1	1	1	P01031	P01031 [1155-1163]	0	1062.57	High	High	2.55	K.AFDICPLVK.I	[1155-1163]
FALSE	Master Protein	Q96JG9	Zinc finger protein 469 OS=Homo sapiens OX=9606 GN=ZNF469 PE=1 SV=3	1	FALSE	1	1	1	1	3925	409.9	7.72	2.53	1	High
	Checked	Confidence	Annotated Sequence	Modifications	Modifications in Master Proteins	Contaminant	# Protein Groups	# Proteins	# PSMs	Master Protein Accessions	Positions in Master Proteins	# Missed Cleavages	Theo. MH+ [Da]	Found in Sample: [S1] F1: Sample	Confidence (by Search Engine): Sequest HT	XCorr (by Search Engine): Sequest HT	Sequence in Protein	Positions in Protein	Peptide Group Modifications in Protein
	FALSE	High	[-].MPGERPRGAPPPTMTGDLQPR.[Q]	2xOxidation [M1; M14]		FALSE	1	1	1	Q96JG9	Q96JG9 [1-21]	1	2293.12	High	High	2.53	-.MPGERPRGAPPPTMTGDLQPR.Q	[1-21]
FALSE	Master Protein	P21675	Transcription initiation factor TFIID subunit 1 OS=Homo sapiens OX=9606 GN=TAF1 PE=1 SV=2	1	FALSE	1	1	1	1	1872	212.5	5.07	2.02	1	High
	Checked	Confidence	Annotated Sequence	Modifications	Modifications in Master Proteins	Contaminant	# Protein Groups	# Proteins	# PSMs	Master Protein Accessions	Positions in Master Proteins	# Missed Cleavages	Theo. MH+ [Da]	Found in Sample: [S1] F1: Sample	Confidence (by Search Engine): Sequest HT	XCorr (by Search Engine): Sequest HT	Sequence in Protein	Positions in Protein	Peptide Group Modifications in Protein
	FALSE	High	[R].KFGVPEEEIK.[K]			FALSE	1	2	1	P21675	P21675 [1009-1018]	1	1175.63	High	High	2.02	R.KFGVPEEEIK.K	[1009-1018]
FALSE	Master Protein	Q2PPJ7	Ral GTPase-activating protein subunit alpha-2 OS=Homo sapiens OX=9606 GN=RALGAPA2 PE=1 SV=2	1	FALSE	1	1	1	1	1873	210.6	6.07	2.12	1	High
	Checked	Confidence	Annotated Sequence	Modifications	Modifications in Master Proteins	Contaminant	# Protein Groups	# Proteins	# PSMs	Master Protein Accessions	Positions in Master Proteins	# Missed Cleavages	Theo. MH+ [Da]	Found in Sample: [S1] F1: Sample	Confidence (by Search Engine): Sequest HT	XCorr (by Search Engine): Sequest HT	Sequence in Protein	Positions in Protein	Peptide Group Modifications in Protein
	FALSE	High	[R].MIMELTMNKK.[T]			FALSE	1	1	1	Q2PPJ7	Q2PPJ7 [552-561]	1	1238.63	High	High	2.12	R.MIMELTMNKK.T	[552-561]
FALSE	Master Protein	Q6WRI0	Immunoglobulin superfamily member 10 OS=Homo sapiens OX=9606 GN=IGSF10 PE=1 SV=1	1	FALSE	1	1	1	1	2623	290.7	9.13	2.42	1	High
	Checked	Confidence	Annotated Sequence	Modifications	Modifications in Master Proteins	Contaminant	# Protein Groups	# Proteins	# PSMs	Master Protein Accessions	Positions in Master Proteins	# Missed Cleavages	Theo. MH+ [Da]	Found in Sample: [S1] F1: Sample	Confidence (by Search Engine): Sequest HT	XCorr (by Search Engine): Sequest HT	Sequence in Protein	Positions in Protein	Peptide Group Modifications in Protein
	FALSE	High	[R].VVMLTMEERVTSPR.[I]	2xOxidation [M3; M6]		FALSE	1	1	1	Q6WRI0	Q6WRI0 [1929-1942]	1	1679.85	High	High	2.42	R.VVMLTMEERVTSPR.I	[1929-1942]
FALSE	Master Protein	P53420	Collagen alpha-4(IV) chain OS=Homo sapiens OX=9606 GN=COL4A4 PE=1 SV=3	1	FALSE	1	1	1	1	1690	163.9	8.62	2.08	1	High
	Checked	Confidence	Annotated Sequence	Modifications	Modifications in Master Proteins	Contaminant	# Protein Groups	# Proteins	# PSMs	Master Protein Accessions	Positions in Master Proteins	# Missed Cleavages	Theo. MH+ [Da]	Found in Sample: [S1] F1: Sample	Confidence (by Search Engine): Sequest HT	XCorr (by Search Engine): Sequest HT	Sequence in Protein	Positions in Protein	Peptide Group Modifications in Protein
	FALSE	High	[R].KGESGIGAK.[G]			FALSE	1	1	1	P53420	P53420 [290-298]	1	846.468	High	High	2.08	R.KGESGIGAK.G	[290-298]
FALSE	Master Protein	O75643	U5 small nuclear ribonucleoprotein 200 kDa helicase OS=Homo sapiens OX=9606 GN=SNRNP200 PE=1 SV=2	1	FALSE	1	1	1	1	2136	244.4	6.06	2.16	1	High
	Checked	Confidence	Annotated Sequence	Modifications	Modifications in Master Proteins	Contaminant	# Protein Groups	# Proteins	# PSMs	Master Protein Accessions	Positions in Master Proteins	# Missed Cleavages	Theo. MH+ [Da]	Found in Sample: [S1] F1: Sample	Confidence (by Search Engine): Sequest HT	XCorr (by Search Engine): Sequest HT	Sequence in Protein	Positions in Protein	Peptide Group Modifications in Protein
	FALSE	High	[K].ANSNLVLQADR.[S]			FALSE	1	1	1	O75643	O75643 [15-25]	0	1200.63	High	High	2.16	K.ANSNLVLQADR.S	[15-25]
FALSE	Master Protein	Q00975	Voltage-dependent N-type calcium channel subunit alpha-1B OS=Homo sapiens OX=9606 GN=CACNA1B PE=1 SV=1	1	FALSE	1	1	1	1	2339	262.3	8.51	2.12	1	High
	Checked	Confidence	Annotated Sequence	Modifications	Modifications in Master Proteins	Contaminant	# Protein Groups	# Proteins	# PSMs	Master Protein Accessions	Positions in Master Proteins	# Missed Cleavages	Theo. MH+ [Da]	Found in Sample: [S1] F1: Sample	Confidence (by Search Engine): Sequest HT	XCorr (by Search Engine): Sequest HT	Sequence in Protein	Positions in Protein	Peptide Group Modifications in Protein
	FALSE	High	[R].DPLSQPLAPGSR.[I]			FALSE	1	1	1	Q00975	Q00975 [2242-2253]	0	1237.65	High	High	2.12	R.DPLSQPLAPGSR.I	[2242-2253]
FALSE	Master Protein	Q96M83	Coiled-coil domain-containing protein 7 OS=Homo sapiens OX=9606 GN=CCDC7 PE=1 SV=3	1	FALSE	1	1	1	1	1385	157.4	7.58	2.26	1	High
	Checked	Confidence	Annotated Sequence	Modifications	Modifications in Master Proteins	Contaminant	# Protein Groups	# Proteins	# PSMs	Master Protein Accessions	Positions in Master Proteins	# Missed Cleavages	Theo. MH+ [Da]	Found in Sample: [S1] F1: Sample	Confidence (by Search Engine): Sequest HT	XCorr (by Search Engine): Sequest HT	Sequence in Protein	Positions in Protein	Peptide Group Modifications in Protein
	FALSE	High	[K].LEMQIEK.[T]	1xOxidation [M3]		FALSE	1	1	1	Q96M83	Q96M83 [802-808]	0	906.46	High	High	2.26	K.LEMQIEK.T	[802-808]
FALSE	Master Protein	Q9C0B2	Cilia- and flagella-associated protein 74 OS=Homo sapiens OX=9606 GN=CFAP74 PE=2 SV=3	1	FALSE	1	1	1	1	1584	178.5	6.42	2.04	1	High
	Checked	Confidence	Annotated Sequence	Modifications	Modifications in Master Proteins	Contaminant	# Protein Groups	# Proteins	# PSMs	Master Protein Accessions	Positions in Master Proteins	# Missed Cleavages	Theo. MH+ [Da]	Found in Sample: [S1] F1: Sample	Confidence (by Search Engine): Sequest HT	XCorr (by Search Engine): Sequest HT	Sequence in Protein	Positions in Protein	Peptide Group Modifications in Protein
	FALSE	High	[K].KCSLSLDK.[E]	1xCarbamidomethyl [C2]		FALSE	1	1	1	Q9C0B2	Q9C0B2 [615-622]	1	950.498	High	High	2.04	K.KCSLSLDK.E	[615-622]
FALSE	Master Protein	Q96I24	Far upstream element-binding protein 3 OS=Homo sapiens OX=9606 GN=FUBP3 PE=1 SV=2	2	FALSE	1	2	1	1	572	61.6	8.38	4.72	1	High
	Checked	Confidence	Annotated Sequence	Modifications	Modifications in Master Proteins	Contaminant	# Protein Groups	# Proteins	# PSMs	Master Protein Accessions	Positions in Master Proteins	# Missed Cleavages	Theo. MH+ [Da]	Found in Sample: [S1] F1: Sample	Confidence (by Search Engine): Sequest HT	XCorr (by Search Engine): Sequest HT	Sequence in Protein	Positions in Protein	Peptide Group Modifications in Protein
	FALSE	High	[K].SINQQSGAHVELQR.[N]			FALSE	1	1	2	Q96I24	Q96I24 [379-392]	0	1566.8	High	High	2.42	K.SINQQSGAHVELQR.N	[379-392]
FALSE	Master Protein	Q12837	POU domain, class 4, transcription factor 2 OS=Homo sapiens OX=9606 GN=POU4F2 PE=1 SV=2	2	FALSE	1	2	1	1	409	43.1	9.25	4.44	1	High
	Checked	Confidence	Annotated Sequence	Modifications	Modifications in Master Proteins	Contaminant	# Protein Groups	# Proteins	# PSMs	Master Protein Accessions	Positions in Master Proteins	# Missed Cleavages	Theo. MH+ [Da]	Found in Sample: [S1] F1: Sample	Confidence (by Search Engine): Sequest HT	XCorr (by Search Engine): Sequest HT	Sequence in Protein	Positions in Protein	Peptide Group Modifications in Protein
	FALSE	High	[R].DLEAFAERFK.[Q]			FALSE	1	1	2	Q12837	Q12837 [257-266]	1	1225.62	High	High	2.27	R.DLEAFAERFK.Q	[257-266]
FALSE	Master Protein	Q9C037	E3 ubiquitin-protein ligase TRIM4 OS=Homo sapiens OX=9606 GN=TRIM4 PE=1 SV=2	2	FALSE	1	2	1	1	500	57.4	8.1	4.53	1	High
	Checked	Confidence	Annotated Sequence	Modifications	Modifications in Master Proteins	Contaminant	# Protein Groups	# Proteins	# PSMs	Master Protein Accessions	Positions in Master Proteins	# Missed Cleavages	Theo. MH+ [Da]	Found in Sample: [S1] F1: Sample	Confidence (by Search Engine): Sequest HT	XCorr (by Search Engine): Sequest HT	Sequence in Protein	Positions in Protein	Peptide Group Modifications in Protein
	FALSE	High	[K].KVMHLQDVEVK.[N]	1xOxidation [M3]		FALSE	1	1	2	Q9C037	Q9C037 [173-183]	1	1341.72	High	High	2.33	K.KVMHLQDVEVK.N	[173-183]
FALSE	Master Protein	P17174	Aspartate aminotransferase, cytoplasmic OS=Homo sapiens OX=9606 GN=GOT1 PE=1 SV=3	2	FALSE	1	2	1	1	413	46.2	7.01	4.42	1	High
	Checked	Confidence	Annotated Sequence	Modifications	Modifications in Master Proteins	Contaminant	# Protein Groups	# Proteins	# PSMs	Master Protein Accessions	Positions in Master Proteins	# Missed Cleavages	Theo. MH+ [Da]	Found in Sample: [S1] F1: Sample	Confidence (by Search Engine): Sequest HT	XCorr (by Search Engine): Sequest HT	Sequence in Protein	Positions in Protein	Peptide Group Modifications in Protein
	FALSE	High	[K].NFGLYNER.[V]			FALSE	1	1	2	P17174	P17174 [260-267]	0	1012.48	High	High	2.32	K.NFGLYNER.V	[260-267]
FALSE	Master Protein	Q6P9G9	Zinc finger protein 449 OS=Homo sapiens OX=9606 GN=ZNF449 PE=1 SV=3	2	FALSE	1	2	1	1	518	59.9	7.31	4.36	1	High
	Checked	Confidence	Annotated Sequence	Modifications	Modifications in Master Proteins	Contaminant	# Protein Groups	# Proteins	# PSMs	Master Protein Accessions	Positions in Master Proteins	# Missed Cleavages	Theo. MH+ [Da]	Found in Sample: [S1] F1: Sample	Confidence (by Search Engine): Sequest HT	XCorr (by Search Engine): Sequest HT	Sequence in Protein	Positions in Protein	Peptide Group Modifications in Protein
	FALSE	High	[R].VVSLIEDLQR.[E]			FALSE	1	1	2	Q6P9G9	Q6P9G9 [101-110]	0	1171.67	High	High	2.24	R.VVSLIEDLQR.E	[101-110]
FALSE	Master Protein	Q15027	Arf-GAP with coiled-coil, ANK repeat and PH domain-containing protein 1 OS=Homo sapiens OX=9606 GN=ACAP1 PE=1 SV=1	2	FALSE	1	2	1	1	740	81.5	7.66	5.07	1	High
	Checked	Confidence	Annotated Sequence	Modifications	Modifications in Master Proteins	Contaminant	# Protein Groups	# Proteins	# PSMs	Master Protein Accessions	Positions in Master Proteins	# Missed Cleavages	Theo. MH+ [Da]	Found in Sample: [S1] F1: Sample	Confidence (by Search Engine): Sequest HT	XCorr (by Search Engine): Sequest HT	Sequence in Protein	Positions in Protein	Peptide Group Modifications in Protein
	FALSE	High	[R].RAQEAEEAGAALR.[T]			FALSE	1	1	2	Q15027	Q15027 [148-160]	1	1371.7	High	High	2.66	R.RAQEAEEAGAALR.T	[148-160]
FALSE	Master Protein	P13797	Plastin-3 OS=Homo sapiens OX=9606 GN=PLS3 PE=1 SV=4	2	FALSE	1	2	1	1	630	70.8	5.6	4.4	1	High
	Checked	Confidence	Annotated Sequence	Modifications	Modifications in Master Proteins	Contaminant	# Protein Groups	# Proteins	# PSMs	Master Protein Accessions	Positions in Master Proteins	# Missed Cleavages	Theo. MH+ [Da]	Found in Sample: [S1] F1: Sample	Confidence (by Search Engine): Sequest HT	XCorr (by Search Engine): Sequest HT	Sequence in Protein	Positions in Protein	Peptide Group Modifications in Protein
	FALSE	High	[K].RAESMLQQADK.[L]	1xOxidation [M5]		FALSE	1	1	2	P13797	P13797 [336-346]	1	1292.63	High	High	2.22	K.RAESMLQQADK.L	[336-346]
FALSE	Master Protein	Q9NRM7	Serine/threonine-protein kinase LATS2 OS=Homo sapiens OX=9606 GN=LATS2 PE=1 SV=2	2	FALSE	1	2	1	1	1088	120.1	8.21	4.69	1	High
	Checked	Confidence	Annotated Sequence	Modifications	Modifications in Master Proteins	Contaminant	# Protein Groups	# Proteins	# PSMs	Master Protein Accessions	Positions in Master Proteins	# Missed Cleavages	Theo. MH+ [Da]	Found in Sample: [S1] F1: Sample	Confidence (by Search Engine): Sequest HT	XCorr (by Search Engine): Sequest HT	Sequence in Protein	Positions in Protein	Peptide Group Modifications in Protein
	FALSE	High	[K].AGLCEAEQEQMRKILYQK.[E]	1xCarbamidomethyl [C4]; 1xOxidation [M11]		FALSE	1	1	2	Q9NRM7	Q9NRM7 [634-651]	2	2211.09	High	High	2.58	K.AGLCEAEQEQMRKILYQK.E	[634-651]
FALSE	Master Protein	Q9NZK5	Adenosine deaminase 2 OS=Homo sapiens OX=9606 GN=ADA2 PE=1 SV=2	2	FALSE	1	2	1	1	511	58.9	7.91	4.23	1	High
	Checked	Confidence	Annotated Sequence	Modifications	Modifications in Master Proteins	Contaminant	# Protein Groups	# Proteins	# PSMs	Master Protein Accessions	Positions in Master Proteins	# Missed Cleavages	Theo. MH+ [Da]	Found in Sample: [S1] F1: Sample	Confidence (by Search Engine): Sequest HT	XCorr (by Search Engine): Sequest HT	Sequence in Protein	Positions in Protein	Peptide Group Modifications in Protein
	FALSE	High	[K].QLAMNSIK.[Y]	1xOxidation [M4]		FALSE	1	1	1	Q9NZK5	Q9NZK5 [474-481]	0	920.487	High	High	2	K.QLAMNSIK.Y	[474-481]
	FALSE	High	[K].QLAMNSIK.[Y]			FALSE	1	1	1	Q9NZK5	Q9NZK5 [474-481]	0	904.492	High	High	2.23	K.QLAMNSIK.Y	[474-481]
FALSE	Master Protein	Q13616	Cullin-1 OS=Homo sapiens OX=9606 GN=CUL1 PE=1 SV=2	2	FALSE	1	2	1	1	776	89.6	8	4.24	1	High
	Checked	Confidence	Annotated Sequence	Modifications	Modifications in Master Proteins	Contaminant	# Protein Groups	# Proteins	# PSMs	Master Protein Accessions	Positions in Master Proteins	# Missed Cleavages	Theo. MH+ [Da]	Found in Sample: [S1] F1: Sample	Confidence (by Search Engine): Sequest HT	XCorr (by Search Engine): Sequest HT	Sequence in Protein	Positions in Protein	Peptide Group Modifications in Protein
	FALSE	High	[R].FTAFYASRHSGR.[K]			FALSE	1	1	2	Q13616	Q13616 [566-577]	1	1399.69	High	High	2.22	R.FTAFYASRHSGR.K	[566-577]
FALSE	Master Protein	Q8NDH6	Islet cell autoantigen 1-like protein OS=Homo sapiens OX=9606 GN=ICA1L PE=1 SV=1	2	FALSE	1	1	1	1	482	54.4	5.33	2.09	1	High
	Checked	Confidence	Annotated Sequence	Modifications	Modifications in Master Proteins	Contaminant	# Protein Groups	# Proteins	# PSMs	Master Protein Accessions	Positions in Master Proteins	# Missed Cleavages	Theo. MH+ [Da]	Found in Sample: [S1] F1: Sample	Confidence (by Search Engine): Sequest HT	XCorr (by Search Engine): Sequest HT	Sequence in Protein	Positions in Protein	Peptide Group Modifications in Protein
	FALSE	High	[K].FQAERDATQAGK.[M]			FALSE	1	1	1	Q8NDH6	Q8NDH6 [93-104]	1	1321.65	High	High	2.09	K.FQAERDATQAGK.M	[93-104]
FALSE	Master Protein	Q9BRL6	Serine/arginine-rich splicing factor 8 OS=Homo sapiens OX=9606 GN=SRSF8 PE=1 SV=1	2	FALSE	1	1	1	1	282	32.3	11.72	2.11	1	High
	Checked	Confidence	Annotated Sequence	Modifications	Modifications in Master Proteins	Contaminant	# Protein Groups	# Proteins	# PSMs	Master Protein Accessions	Positions in Master Proteins	# Missed Cleavages	Theo. MH+ [Da]	Found in Sample: [S1] F1: Sample	Confidence (by Search Engine): Sequest HT	XCorr (by Search Engine): Sequest HT	Sequence in Protein	Positions in Protein	Peptide Group Modifications in Protein
	FALSE	High	[K].VDNLTYR.[T]			FALSE	1	2	1	Q9BRL6	Q9BRL6 [18-24]	0	880.452	High	High	2.11	K.VDNLTYR.T	[18-24]
FALSE	Master Protein	Q9BZZ5	Apoptosis inhibitor 5 OS=Homo sapiens OX=9606 GN=API5 PE=1 SV=3	2	FALSE	1	1	1	1	524	59	7.34	2.05	1	High
	Checked	Confidence	Annotated Sequence	Modifications	Modifications in Master Proteins	Contaminant	# Protein Groups	# Proteins	# PSMs	Master Protein Accessions	Positions in Master Proteins	# Missed Cleavages	Theo. MH+ [Da]	Found in Sample: [S1] F1: Sample	Confidence (by Search Engine): Sequest HT	XCorr (by Search Engine): Sequest HT	Sequence in Protein	Positions in Protein	Peptide Group Modifications in Protein
	FALSE	High	[K].RASEDTTSGSPPK.[K]			FALSE	1	1	1	Q9BZZ5	Q9BZZ5 [455-467]	1	1332.64	High	High	2.05	K.RASEDTTSGSPPK.K	[455-467]
FALSE	Master Protein	E7EW31	Proline-rich basic protein 1 OS=Homo sapiens OX=9606 GN=PROB1 PE=2 SV=2	2	FALSE	1	1	1	1	1015	106.9	9.63	3.08	1	High
	Checked	Confidence	Annotated Sequence	Modifications	Modifications in Master Proteins	Contaminant	# Protein Groups	# Proteins	# PSMs	Master Protein Accessions	Positions in Master Proteins	# Missed Cleavages	Theo. MH+ [Da]	Found in Sample: [S1] F1: Sample	Confidence (by Search Engine): Sequest HT	XCorr (by Search Engine): Sequest HT	Sequence in Protein	Positions in Protein	Peptide Group Modifications in Protein
	FALSE	High	[R].QRHGPGSGFPRGPGSGPRPPQPQLR.[T]			FALSE	1	1	1	E7EW31	E7EW31 [80-104]	2	2620.37	High	High	3.08	R.QRHGPGSGFPRGPGSGPRPPQPQLR.T	[80-104]
FALSE	Master Protein	Q9BQ69	ADP-ribose glycohydrolase MACROD1 OS=Homo sapiens OX=9606 GN=MACROD1 PE=1 SV=2	2	FALSE	1	1	1	1	325	35.5	9.51	2.91	1	High
	Checked	Confidence	Annotated Sequence	Modifications	Modifications in Master Proteins	Contaminant	# Protein Groups	# Proteins	# PSMs	Master Protein Accessions	Positions in Master Proteins	# Missed Cleavages	Theo. MH+ [Da]	Found in Sample: [S1] F1: Sample	Confidence (by Search Engine): Sequest HT	XCorr (by Search Engine): Sequest HT	Sequence in Protein	Positions in Protein	Peptide Group Modifications in Protein
	FALSE	High	[K].KDKQLNEK.[I]			FALSE	1	1	1	Q9BQ69	Q9BQ69 [146-153]	2	1002.56	High	High	2.91	K.KDKQLNEK.I	[146-153]
FALSE	Master Protein	Q9NPC7	Myoneurin OS=Homo sapiens OX=9606 GN=MYNN PE=1 SV=1	2	FALSE	1	1	1	1	610	68.6	8.25	3.01	1	High
	Checked	Confidence	Annotated Sequence	Modifications	Modifications in Master Proteins	Contaminant	# Protein Groups	# Proteins	# PSMs	Master Protein Accessions	Positions in Master Proteins	# Missed Cleavages	Theo. MH+ [Da]	Found in Sample: [S1] F1: Sample	Confidence (by Search Engine): Sequest HT	XCorr (by Search Engine): Sequest HT	Sequence in Protein	Positions in Protein	Peptide Group Modifications in Protein
	FALSE	High	[R].KHTGEKPYICGICGK.[S]	2xCarbamidomethyl [C10; C13]		FALSE	1	1	1	Q9NPC7	Q9NPC7 [464-478]	1	1747.86	High	High	3.01	R.KHTGEKPYICGICGK.S	[464-478]
FALSE	Master Protein	Q93052	Lipoma-preferred partner OS=Homo sapiens OX=9606 GN=LPP PE=1 SV=1	2	FALSE	1	1	1	1	612	65.7	7.37	2.67	1	High
	Checked	Confidence	Annotated Sequence	Modifications	Modifications in Master Proteins	Contaminant	# Protein Groups	# Proteins	# PSMs	Master Protein Accessions	Positions in Master Proteins	# Missed Cleavages	Theo. MH+ [Da]	Found in Sample: [S1] F1: Sample	Confidence (by Search Engine): Sequest HT	XCorr (by Search Engine): Sequest HT	Sequence in Protein	Positions in Protein	Peptide Group Modifications in Protein
	FALSE	High	[R].YYEGYYAAGPGYGGR.[N]			FALSE	1	1	1	Q93052	Q93052 [296-310]	0	1643.71	High	High	2.67	R.YYEGYYAAGPGYGGR.N	[296-310]
FALSE	Master Protein	Q9BZ72	Membrane-associated phosphatidylinositol transfer protein 2 OS=Homo sapiens OX=9606 GN=PITPNM2 PE=1 SV=1	2	FALSE	1	1	1	1	1349	148.8	7.17	3.35	1	High
	Checked	Confidence	Annotated Sequence	Modifications	Modifications in Master Proteins	Contaminant	# Protein Groups	# Proteins	# PSMs	Master Protein Accessions	Positions in Master Proteins	# Missed Cleavages	Theo. MH+ [Da]	Found in Sample: [S1] F1: Sample	Confidence (by Search Engine): Sequest HT	XCorr (by Search Engine): Sequest HT	Sequence in Protein	Positions in Protein	Peptide Group Modifications in Protein
	FALSE	High	[K].SRNETYGEGSGVEILENRPYTDGPGGSGQYTHK.[V]			FALSE	1	1	1	Q9BZ72	Q9BZ72 [29-61]	1	3555.64	High	High	3.35	K.SRNETYGEGSGVEILENRPYTDGPGGSGQYTHK.V	[29-61]
FALSE	Master Protein	P24903	Cytochrome P450 2F1 OS=Homo sapiens OX=9606 GN=CYP2F1 PE=1 SV=2	2	FALSE	1	1	1	1	491	55.5	7.37	2.36	1	High
	Checked	Confidence	Annotated Sequence	Modifications	Modifications in Master Proteins	Contaminant	# Protein Groups	# Proteins	# PSMs	Master Protein Accessions	Positions in Master Proteins	# Missed Cleavages	Theo. MH+ [Da]	Found in Sample: [S1] F1: Sample	Confidence (by Search Engine): Sequest HT	XCorr (by Search Engine): Sequest HT	Sequence in Protein	Positions in Protein	Peptide Group Modifications in Protein
	FALSE	High	[K].KSPAFMPFSAGR.[R]	1xOxidation [M6]		FALSE	1	1	1	P24903	P24903 [422-433]	1	1311.65	High	High	2.36	K.KSPAFMPFSAGR.R	[422-433]
FALSE	Master Protein	P48058	Glutamate receptor 4 OS=Homo sapiens OX=9606 GN=GRIA4 PE=1 SV=2	2	FALSE	1	1	1	1	902	100.8	8.1	2.63	1	High
	Checked	Confidence	Annotated Sequence	Modifications	Modifications in Master Proteins	Contaminant	# Protein Groups	# Proteins	# PSMs	Master Protein Accessions	Positions in Master Proteins	# Missed Cleavages	Theo. MH+ [Da]	Found in Sample: [S1] F1: Sample	Confidence (by Search Engine): Sequest HT	XCorr (by Search Engine): Sequest HT	Sequence in Protein	Positions in Protein	Peptide Group Modifications in Protein
	FALSE	High	[K].ARLSITGSVGENGRVLTPDCPK.[A]	1xCarbamidomethyl [C20]		FALSE	1	1	1	P48058	P48058 [859-880]	2	2327.21	High	High	2.63	K.ARLSITGSVGENGRVLTPDCPK.A	[859-880]
FALSE	Master Protein	Q2M243	Coiled-coil domain-containing protein 27 OS=Homo sapiens OX=9606 GN=CCDC27 PE=1 SV=2	2	FALSE	1	1	1	1	656	75.3	5.68	2.02	1	High
	Checked	Confidence	Annotated Sequence	Modifications	Modifications in Master Proteins	Contaminant	# Protein Groups	# Proteins	# PSMs	Master Protein Accessions	Positions in Master Proteins	# Missed Cleavages	Theo. MH+ [Da]	Found in Sample: [S1] F1: Sample	Confidence (by Search Engine): Sequest HT	XCorr (by Search Engine): Sequest HT	Sequence in Protein	Positions in Protein	Peptide Group Modifications in Protein
	FALSE	High	[K].TSEPKDAASLTGFMSK.[M]	1xOxidation [M14]		FALSE	1	1	1	Q2M243	Q2M243 [106-121]	1	1685.81	High	High	2.02	K.TSEPKDAASLTGFMSK.M	[106-121]
FALSE	Master Protein	P22001	Potassium voltage-gated channel subfamily A member 3 OS=Homo sapiens OX=9606 GN=KCNA3 PE=1 SV=3	2	FALSE	1	1	1	1	575	63.8	5.87	2.23	1	High
	Checked	Confidence	Annotated Sequence	Modifications	Modifications in Master Proteins	Contaminant	# Protein Groups	# Proteins	# PSMs	Master Protein Accessions	Positions in Master Proteins	# Missed Cleavages	Theo. MH+ [Da]	Found in Sample: [S1] F1: Sample	Confidence (by Search Engine): Sequest HT	XCorr (by Search Engine): Sequest HT	Sequence in Protein	Positions in Protein	Peptide Group Modifications in Protein
	FALSE	High	[R].QGNGQQAMSLAILR.[V]			FALSE	1	1	1	P22001	P22001 [351-364]	0	1486.78	High	High	2.23	R.QGNGQQAMSLAILR.V	[351-364]
FALSE	Master Protein	Q8NF99	Zinc finger protein 397 OS=Homo sapiens OX=9606 GN=ZNF397 PE=1 SV=2	2	FALSE	1	1	1	1	534	61.1	7.27	2.28	1	High
	Checked	Confidence	Annotated Sequence	Modifications	Modifications in Master Proteins	Contaminant	# Protein Groups	# Proteins	# PSMs	Master Protein Accessions	Positions in Master Proteins	# Missed Cleavages	Theo. MH+ [Da]	Found in Sample: [S1] F1: Sample	Confidence (by Search Engine): Sequest HT	XCorr (by Search Engine): Sequest HT	Sequence in Protein	Positions in Protein	Peptide Group Modifications in Protein
	FALSE	High	[R].CLILTTDSIMCQK.[V]	2xCarbamidomethyl [C1; C11]; 1xOxidation [M10]		FALSE	1	1	1	Q8NF99	Q8NF99 [265-277]	0	1598.76	High	High	2.28	R.CLILTTDSIMCQK.V	[265-277]
FALSE	Master Protein	O95822	Malonyl-CoA decarboxylase, mitochondrial OS=Homo sapiens OX=9606 GN=MLYCD PE=1 SV=3	2	FALSE	1	1	1	1	493	55	8.95	2.34	1	High
	Checked	Confidence	Annotated Sequence	Modifications	Modifications in Master Proteins	Contaminant	# Protein Groups	# Proteins	# PSMs	Master Protein Accessions	Positions in Master Proteins	# Missed Cleavages	Theo. MH+ [Da]	Found in Sample: [S1] F1: Sample	Confidence (by Search Engine): Sequest HT	XCorr (by Search Engine): Sequest HT	Sequence in Protein	Positions in Protein	Peptide Group Modifications in Protein
	FALSE	High	[R].LASGQAAGALER.[A]			FALSE	1	1	1	O95822	O95822 [27-38]	0	1143.61	High	High	2.34	R.LASGQAAGALER.A	[27-38]
FALSE	Master Protein	Q6ZMT1	SH3 and cysteine-rich domain-containing protein 2 OS=Homo sapiens OX=9606 GN=STAC2 PE=1 SV=1	2	FALSE	1	1	1	1	411	45	7.31	2.3	1	High
	Checked	Confidence	Annotated Sequence	Modifications	Modifications in Master Proteins	Contaminant	# Protein Groups	# Proteins	# PSMs	Master Protein Accessions	Positions in Master Proteins	# Missed Cleavages	Theo. MH+ [Da]	Found in Sample: [S1] F1: Sample	Confidence (by Search Engine): Sequest HT	XCorr (by Search Engine): Sequest HT	Sequence in Protein	Positions in Protein	Peptide Group Modifications in Protein
	FALSE	High	[K].ENQICVGVGR.[S]	1xCarbamidomethyl [C5]		FALSE	1	1	1	Q6ZMT1	Q6ZMT1 [375-384]	0	1131.56	High	High	2.3	K.ENQICVGVGR.S	[375-384]
FALSE	Master Protein	Q08170	Serine/arginine-rich splicing factor 4 OS=Homo sapiens OX=9606 GN=SRSF4 PE=1 SV=2	2	FALSE	1	1	1	1	494	56.6	11.52	2.04	1	High
	Checked	Confidence	Annotated Sequence	Modifications	Modifications in Master Proteins	Contaminant	# Protein Groups	# Proteins	# PSMs	Master Protein Accessions	Positions in Master Proteins	# Missed Cleavages	Theo. MH+ [Da]	Found in Sample: [S1] F1: Sample	Confidence (by Search Engine): Sequest HT	XCorr (by Search Engine): Sequest HT	Sequence in Protein	Positions in Protein	Peptide Group Modifications in Protein
	FALSE	High	[R].QAGEVTYADAHK.[EG]			FALSE	1	2	1	Q08170	Q08170 [126-137]	0	1289.61	High	High	2.04	R.QAGEVTYADAHK.G	[126-137]
FALSE	Master Protein	Q86UD5	Sodium/hydrogen exchanger 9B2 OS=Homo sapiens OX=9606 GN=SLC9B2 PE=1 SV=2	2	FALSE	1	1	1	1	537	57.5	6.71	2	1	High
	Checked	Confidence	Annotated Sequence	Modifications	Modifications in Master Proteins	Contaminant	# Protein Groups	# Proteins	# PSMs	Master Protein Accessions	Positions in Master Proteins	# Missed Cleavages	Theo. MH+ [Da]	Found in Sample: [S1] F1: Sample	Confidence (by Search Engine): Sequest HT	XCorr (by Search Engine): Sequest HT	Sequence in Protein	Positions in Protein	Peptide Group Modifications in Protein
	FALSE	High	[R].QMLACPPHGLLDR.[V]	1xCarbamidomethyl [C5]; 1xOxidation [M2]		FALSE	1	1	1	Q86UD5	Q86UD5 [74-86]	0	1523.75	High	High	2	R.QMLACPPHGLLDR.V	[74-86]
FALSE	Master Protein	Q96FE5	Leucine-rich repeat and immunoglobulin-like domain-containing nogo receptor-interacting protein 1 OS=Homo sapiens OX=9606 GN=LINGO1 PE=1 SV=2	2	FALSE	1	1	1	1	620	69.8	8.56	2	1	High
	Checked	Confidence	Annotated Sequence	Modifications	Modifications in Master Proteins	Contaminant	# Protein Groups	# Proteins	# PSMs	Master Protein Accessions	Positions in Master Proteins	# Missed Cleavages	Theo. MH+ [Da]	Found in Sample: [S1] F1: Sample	Confidence (by Search Engine): Sequest HT	XCorr (by Search Engine): Sequest HT	Sequence in Protein	Positions in Protein	Peptide Group Modifications in Protein
	FALSE	High	[K].SLEVGDNDLVYISHR.[A]			FALSE	1	2	1	Q96FE5	Q96FE5 [171-185]	0	1716.86	High	High	2	K.SLEVGDNDLVYISHR.A	[171-185]
FALSE	Master Protein	Q5VV42	Threonylcarbamoyladenosine tRNA methylthiotransferase OS=Homo sapiens OX=9606 GN=CDKAL1 PE=1 SV=1	2	FALSE	1	1	1	1	579	65.1	7.46	2.29	1	High
	Checked	Confidence	Annotated Sequence	Modifications	Modifications in Master Proteins	Contaminant	# Protein Groups	# Proteins	# PSMs	Master Protein Accessions	Positions in Master Proteins	# Missed Cleavages	Theo. MH+ [Da]	Found in Sample: [S1] F1: Sample	Confidence (by Search Engine): Sequest HT	XCorr (by Search Engine): Sequest HT	Sequence in Protein	Positions in Protein	Peptide Group Modifications in Protein
	FALSE	High	[R].GNLASYPIDELVDR.[A]			FALSE	1	1	1	Q5VV42	Q5VV42 [228-241]	0	1561.79	High	High	2.29	R.GNLASYPIDELVDR.A	[228-241]
FALSE	Master Protein	P0CG08	Golgi pH regulator B OS=Homo sapiens OX=9606 GN=GPR89B PE=1 SV=1	2	FALSE	1	1	1	1	455	52.9	9.28	2.42	1	High
	Checked	Confidence	Annotated Sequence	Modifications	Modifications in Master Proteins	Contaminant	# Protein Groups	# Proteins	# PSMs	Master Protein Accessions	Positions in Master Proteins	# Missed Cleavages	Theo. MH+ [Da]	Found in Sample: [S1] F1: Sample	Confidence (by Search Engine): Sequest HT	XCorr (by Search Engine): Sequest HT	Sequence in Protein	Positions in Protein	Peptide Group Modifications in Protein
	FALSE	High	[R].LLQTMDMIISK.[K]			FALSE	1	1	1	P0CG08	P0CG08 [193-203]	0	1292.7	High	High	2.42	R.LLQTMDMIISK.K	[193-203]
FALSE	Master Protein	P48167	Glycine receptor subunit beta OS=Homo sapiens OX=9606 GN=GLRB PE=1 SV=1	2	FALSE	1	1	1	1	497	56.1	8.85	2.07	1	High
	Checked	Confidence	Annotated Sequence	Modifications	Modifications in Master Proteins	Contaminant	# Protein Groups	# Proteins	# PSMs	Master Protein Accessions	Positions in Master Proteins	# Missed Cleavages	Theo. MH+ [Da]	Found in Sample: [S1] F1: Sample	Confidence (by Search Engine): Sequest HT	XCorr (by Search Engine): Sequest HT	Sequence in Protein	Positions in Protein	Peptide Group Modifications in Protein
	FALSE	High	[K].ARIAKAEQADGK.[G]			FALSE	1	1	1	P48167	P48167 [365-376]	2	1257.69	High	High	2.07	K.ARIAKAEQADGK.G	[365-376]
FALSE	Master Protein	Q9BT92	Trichoplein keratin filament-binding protein OS=Homo sapiens OX=9606 GN=TCHP PE=1 SV=1	2	FALSE	1	1	1	1	498	61	6.54	2.24	1	High
	Checked	Confidence	Annotated Sequence	Modifications	Modifications in Master Proteins	Contaminant	# Protein Groups	# Proteins	# PSMs	Master Protein Accessions	Positions in Master Proteins	# Missed Cleavages	Theo. MH+ [Da]	Found in Sample: [S1] F1: Sample	Confidence (by Search Engine): Sequest HT	XCorr (by Search Engine): Sequest HT	Sequence in Protein	Positions in Protein	Peptide Group Modifications in Protein
	FALSE	High	[R].QLMQEEQDLLAR.[E]			FALSE	1	1	1	Q9BT92	Q9BT92 [89-100]	0	1473.74	High	High	2.24	R.QLMQEEQDLLAR.E	[89-100]
FALSE	Master Protein	Q5T655	Cilia- and flagella-associated protein 58 OS=Homo sapiens OX=9606 GN=CFAP58 PE=1 SV=1	2	FALSE	1	1	1	1	872	103.4	8.41	2.84	1	High
	Checked	Confidence	Annotated Sequence	Modifications	Modifications in Master Proteins	Contaminant	# Protein Groups	# Proteins	# PSMs	Master Protein Accessions	Positions in Master Proteins	# Missed Cleavages	Theo. MH+ [Da]	Found in Sample: [S1] F1: Sample	Confidence (by Search Engine): Sequest HT	XCorr (by Search Engine): Sequest HT	Sequence in Protein	Positions in Protein	Peptide Group Modifications in Protein
	FALSE	High	[K].LVEQGSGLSMDQHSNIRDLLR.[F]			FALSE	1	1	1	Q5T655	Q5T655 [133-153]	1	2368.2	High	High	2.84	K.LVEQGSGLSMDQHSNIRDLLR.F	[133-153]
FALSE	Master Protein	P0C874	Spermatogenesis-associated protein 31D3 OS=Homo sapiens OX=9606 GN=SPATA31D3 PE=2 SV=1	2	FALSE	1	1	1	1	917	102.4	8.07	2.58	1	High
	Checked	Confidence	Annotated Sequence	Modifications	Modifications in Master Proteins	Contaminant	# Protein Groups	# Proteins	# PSMs	Master Protein Accessions	Positions in Master Proteins	# Missed Cleavages	Theo. MH+ [Da]	Found in Sample: [S1] F1: Sample	Confidence (by Search Engine): Sequest HT	XCorr (by Search Engine): Sequest HT	Sequence in Protein	Positions in Protein	Peptide Group Modifications in Protein
	FALSE	High	[K].TFPEMLSLGGSGGSSTSAPTTK.[G]			FALSE	1	2	1	P0C874	P0C874 [320-341]	0	2113.01	High	High	2.58	K.TFPEMLSLGGSGGSSTSAPTTK.G	[320-341]
FALSE	Master Protein	Q05329	Glutamate decarboxylase 2 OS=Homo sapiens OX=9606 GN=GAD2 PE=1 SV=1	2	FALSE	1	1	1	1	585	65.4	6.9	2.11	1	High
	Checked	Confidence	Annotated Sequence	Modifications	Modifications in Master Proteins	Contaminant	# Protein Groups	# Proteins	# PSMs	Master Protein Accessions	Positions in Master Proteins	# Missed Cleavages	Theo. MH+ [Da]	Found in Sample: [S1] F1: Sample	Confidence (by Search Engine): Sequest HT	XCorr (by Search Engine): Sequest HT	Sequence in Protein	Positions in Protein	Peptide Group Modifications in Protein
	FALSE	High	[K].MIPSDLERRILEAK.[Q]			FALSE	1	1	1	Q05329	Q05329 [310-323]	2	1670.93	High	High	2.11	K.MIPSDLERRILEAK.Q	[310-323]
FALSE	Master Protein	Q9BUB4	tRNA-specific adenosine deaminase 1 OS=Homo sapiens OX=9606 GN=ADAT1 PE=1 SV=1	2	FALSE	1	1	1	1	502	55.4	9.01	2.08	1	High
	Checked	Confidence	Annotated Sequence	Modifications	Modifications in Master Proteins	Contaminant	# Protein Groups	# Proteins	# PSMs	Master Protein Accessions	Positions in Master Proteins	# Missed Cleavages	Theo. MH+ [Da]	Found in Sample: [S1] F1: Sample	Confidence (by Search Engine): Sequest HT	XCorr (by Search Engine): Sequest HT	Sequence in Protein	Positions in Protein	Peptide Group Modifications in Protein
	FALSE	High	[K].ILQSDLLFEQSR.[S]			FALSE	1	1	1	Q9BUB4	Q9BUB4 [366-377]	0	1448.77	High	High	2.08	K.ILQSDLLFEQSR.S	[366-377]
FALSE	Master Protein	Q16526	Cryptochrome-1 OS=Homo sapiens OX=9606 GN=CRY1 PE=1 SV=1	2	FALSE	1	1	1	1	586	66.4	8	2.42	1	High
	Checked	Confidence	Annotated Sequence	Modifications	Modifications in Master Proteins	Contaminant	# Protein Groups	# Proteins	# PSMs	Master Protein Accessions	Positions in Master Proteins	# Missed Cleavages	Theo. MH+ [Da]	Found in Sample: [S1] F1: Sample	Confidence (by Search Engine): Sequest HT	XCorr (by Search Engine): Sequest HT	Sequence in Protein	Positions in Protein	Peptide Group Modifications in Protein
	FALSE	High	[K].QGRSSMGTGLSGGK.[R]	1xOxidation [M6]		FALSE	1	1	1	Q16526	Q16526 [552-565]	1	1338.64	High	High	2.42	K.QGRSSMGTGLSGGK.R	[552-565]
FALSE	Master Protein	Q9BZJ6	Probable G-protein coupled receptor 63 OS=Homo sapiens OX=9606 GN=GPR63 PE=2 SV=2	2	FALSE	1	1	1	1	419	47.5	9.52	2.04	1	High
	Checked	Confidence	Annotated Sequence	Modifications	Modifications in Master Proteins	Contaminant	# Protein Groups	# Proteins	# PSMs	Master Protein Accessions	Positions in Master Proteins	# Missed Cleavages	Theo. MH+ [Da]	Found in Sample: [S1] F1: Sample	Confidence (by Search Engine): Sequest HT	XCorr (by Search Engine): Sequest HT	Sequence in Protein	Positions in Protein	Peptide Group Modifications in Protein
	FALSE	High	[R].QDKLNPYRAK.[V]			FALSE	1	1	1	Q9BZJ6	Q9BZJ6 [187-196]	2	1232.67	High	High	2.04	R.QDKLNPYRAK.V	[187-196]
FALSE	Master Protein	P31146	Coronin-1A OS=Homo sapiens OX=9606 GN=CORO1A PE=1 SV=4	2	FALSE	1	1	1	1	461	51	6.68	2.32	1	High
	Checked	Confidence	Annotated Sequence	Modifications	Modifications in Master Proteins	Contaminant	# Protein Groups	# Proteins	# PSMs	Master Protein Accessions	Positions in Master Proteins	# Missed Cleavages	Theo. MH+ [Da]	Found in Sample: [S1] F1: Sample	Confidence (by Search Engine): Sequest HT	XCorr (by Search Engine): Sequest HT	Sequence in Protein	Positions in Protein	Peptide Group Modifications in Protein
	FALSE	High	[R].KLQATVQELQK.[R]			FALSE	1	1	1	P31146	P31146 [439-449]	1	1285.75	High	High	2.32	R.KLQATVQELQK.R	[439-449]
FALSE	Master Protein	Q8NBZ7	UDP-glucuronic acid decarboxylase 1 OS=Homo sapiens OX=9606 GN=UXS1 PE=1 SV=1	2	FALSE	1	1	1	1	420	47.5	8.94	2.07	1	High
	Checked	Confidence	Annotated Sequence	Modifications	Modifications in Master Proteins	Contaminant	# Protein Groups	# Proteins	# PSMs	Master Protein Accessions	Positions in Master Proteins	# Missed Cleavages	Theo. MH+ [Da]	Found in Sample: [S1] F1: Sample	Confidence (by Search Engine): Sequest HT	XCorr (by Search Engine): Sequest HT	Sequence in Protein	Positions in Protein	Peptide Group Modifications in Protein
	FALSE	High	[K].QEGVEVRVAR.[I]			FALSE	1	1	1	Q8NBZ7	Q8NBZ7 [248-257]	1	1142.63	High	High	2.07	K.QEGVEVRVAR.I	[248-257]
FALSE	Master Protein	Q9BT22	Chitobiosyldiphosphodolichol beta-mannosyltransferase OS=Homo sapiens OX=9606 GN=ALG1 PE=1 SV=2	2	FALSE	1	1	1	1	464	52.5	7.23	2.25	1	High
	Checked	Confidence	Annotated Sequence	Modifications	Modifications in Master Proteins	Contaminant	# Protein Groups	# Proteins	# PSMs	Master Protein Accessions	Positions in Master Proteins	# Missed Cleavages	Theo. MH+ [Da]	Found in Sample: [S1] F1: Sample	Confidence (by Search Engine): Sequest HT	XCorr (by Search Engine): Sequest HT	Sequence in Protein	Positions in Protein	Peptide Group Modifications in Protein
	FALSE	High	[R].DAGSGLVTRLR.[E]			FALSE	1	1	1	Q9BT22	Q9BT22 [264-274]	1	1144.64	High	High	2.25	R.DAGSGLVTRLR.E	[264-274]
FALSE	Master Protein	P07237	Protein disulfide-isomerase OS=Homo sapiens OX=9606 GN=P4HB PE=1 SV=3	2	FALSE	1	1	1	1	508	57.1	4.87	2.59	1	High
	Checked	Confidence	Annotated Sequence	Modifications	Modifications in Master Proteins	Contaminant	# Protein Groups	# Proteins	# PSMs	Master Protein Accessions	Positions in Master Proteins	# Missed Cleavages	Theo. MH+ [Da]	Found in Sample: [S1] F1: Sample	Confidence (by Search Engine): Sequest HT	XCorr (by Search Engine): Sequest HT	Sequence in Protein	Positions in Protein	Peptide Group Modifications in Protein
	FALSE	High	[K].YQLDKDGVVLFK.[K]			FALSE	1	1	1	P07237	P07237 [196-207]	1	1424.78	High	High	2.59	K.YQLDKDGVVLFK.K	[196-207]
FALSE	Master Protein	P19525	Interferon-induced, double-stranded RNA-activated protein kinase OS=Homo sapiens OX=9606 GN=EIF2AK2 PE=1 SV=2	2	FALSE	1	1	1	1	551	62.1	8.4	2.02	1	High
	Checked	Confidence	Annotated Sequence	Modifications	Modifications in Master Proteins	Contaminant	# Protein Groups	# Proteins	# PSMs	Master Protein Accessions	Positions in Master Proteins	# Missed Cleavages	Theo. MH+ [Da]	Found in Sample: [S1] F1: Sample	Confidence (by Search Engine): Sequest HT	XCorr (by Search Engine): Sequest HT	Sequence in Protein	Positions in Protein	Peptide Group Modifications in Protein
	FALSE	High	[K].YQELPNSGPPHDR.[R]			FALSE	1	1	1	P19525	P19525 [27-39]	0	1509.71	High	High	2.02	K.YQELPNSGPPHDR.R	[27-39]
FALSE	Master Protein	P0CJ85	Double homeobox protein 4-like protein 2 OS=Homo sapiens OX=9606 GN=DUX4L2 PE=1 SV=1	2	FALSE	1	1	1	1	424	44.9	8.4	2.25	1	High
	Checked	Confidence	Annotated Sequence	Modifications	Modifications in Master Proteins	Contaminant	# Protein Groups	# Proteins	# PSMs	Master Protein Accessions	Positions in Master Proteins	# Missed Cleavages	Theo. MH+ [Da]	Found in Sample: [S1] F1: Sample	Confidence (by Search Engine): Sequest HT	XCorr (by Search Engine): Sequest HT	Sequence in Protein	Positions in Protein	Peptide Group Modifications in Protein
	FALSE	High	[R].RESRPWPGRR.[G]			FALSE	1	4	1	P0CJ85	P0CJ85 [80-89]	2	1296.7	High	High	2.25	R.RESRPWPGRR.G	[80-89]
FALSE	Master Protein	Q15796	Mothers against decapentaplegic homolog 2 OS=Homo sapiens OX=9606 GN=SMAD2 PE=1 SV=1	2	FALSE	1	1	1	1	467	52.3	6.58	2.32	1	High
	Checked	Confidence	Annotated Sequence	Modifications	Modifications in Master Proteins	Contaminant	# Protein Groups	# Proteins	# PSMs	Master Protein Accessions	Positions in Master Proteins	# Missed Cleavages	Theo. MH+ [Da]	Found in Sample: [S1] F1: Sample	Confidence (by Search Engine): Sequest HT	XCorr (by Search Engine): Sequest HT	Sequence in Protein	Positions in Protein	Peptide Group Modifications in Protein
	FALSE	High	[K].VLTQMGSPSVR.[C]	1xOxidation [M5]		FALSE	1	1	1	Q15796	Q15796 [452-462]	0	1190.62	High	High	2.32	K.VLTQMGSPSVR.C	[452-462]
FALSE	Master Protein	Q9HB19	Pleckstrin homology domain-containing family A member 2 OS=Homo sapiens OX=9606 GN=PLEKHA2 PE=1 SV=2	2	FALSE	1	1	1	1	425	47.2	8.66	2.07	1	High
	Checked	Confidence	Annotated Sequence	Modifications	Modifications in Master Proteins	Contaminant	# Protein Groups	# Proteins	# PSMs	Master Protein Accessions	Positions in Master Proteins	# Missed Cleavages	Theo. MH+ [Da]	Found in Sample: [S1] F1: Sample	Confidence (by Search Engine): Sequest HT	XCorr (by Search Engine): Sequest HT	Sequence in Protein	Positions in Protein	Peptide Group Modifications in Protein
	FALSE	High	[K].EIGAAVQALK.[C]			FALSE	1	1	1	Q9HB19	Q9HB19 [292-301]	0	999.583	High	High	2.07	K.EIGAAVQALK.C	[292-301]
FALSE	Master Protein	Q12965	Unconventional myosin-Ie OS=Homo sapiens OX=9606 GN=MYO1E PE=1 SV=2	2	FALSE	1	1	1	1	1108	127	8.92	0	1	High
	Checked	Confidence	Annotated Sequence	Modifications	Modifications in Master Proteins	Contaminant	# Protein Groups	# Proteins	# PSMs	Master Protein Accessions	Positions in Master Proteins	# Missed Cleavages	Theo. MH+ [Da]	Found in Sample: [S1] F1: Sample	Confidence (by Search Engine): Sequest HT	XCorr (by Search Engine): Sequest HT	Sequence in Protein	Positions in Protein	Peptide Group Modifications in Protein
	FALSE	High	[R].QMDSKWGGKSESIHVTLNVEQACYTR.[D]	1xCarbamidomethyl [C23]		FALSE	1	1	1	Q12965	Q12965 [327-352]	2	3024.43	High	High	3.07	R.QMDSKWGGKSESIHVTLNVEQACYTR.D	[327-352]
FALSE	Master Protein	O60942	mRNA-capping enzyme OS=Homo sapiens OX=9606 GN=RNGTT PE=1 SV=1	2	FALSE	1	1	1	1	597	68.5	8.13	2.45	1	High
	Checked	Confidence	Annotated Sequence	Modifications	Modifications in Master Proteins	Contaminant	# Protein Groups	# Proteins	# PSMs	Master Protein Accessions	Positions in Master Proteins	# Missed Cleavages	Theo. MH+ [Da]	Found in Sample: [S1] F1: Sample	Confidence (by Search Engine): Sequest HT	XCorr (by Search Engine): Sequest HT	Sequence in Protein	Positions in Protein	Peptide Group Modifications in Protein
	FALSE	High	[R].WLNCPRRGQPVAGR.[F]	1xCarbamidomethyl [C4]		FALSE	1	1	1	O60942	O60942 [10-23]	2	1666.87	High	High	2.45	R.WLNCPRRGQPVAGR.F	[10-23]
FALSE	Master Protein	P20839	Inosine-5'-monophosphate dehydrogenase 1 OS=Homo sapiens OX=9606 GN=IMPDH1 PE=1 SV=2	2	FALSE	1	1	1	1	514	55.4	6.9	2.12	1	High
	Checked	Confidence	Annotated Sequence	Modifications	Modifications in Master Proteins	Contaminant	# Protein Groups	# Proteins	# PSMs	Master Protein Accessions	Positions in Master Proteins	# Missed Cleavages	Theo. MH+ [Da]	Found in Sample: [S1] F1: Sample	Confidence (by Search Engine): Sequest HT	XCorr (by Search Engine): Sequest HT	Sequence in Protein	Positions in Protein	Peptide Group Modifications in Protein
	FALSE	High	[K].IAQGVSGSIQDK.[G]			FALSE	1	1	1	P20839	P20839 [439-450]	0	1202.64	High	High	2.12	K.IAQGVSGSIQDK.G	[439-450]
FALSE	Master Protein	O96019	Actin-like protein 6A OS=Homo sapiens OX=9606 GN=ACTL6A PE=1 SV=1	2	FALSE	1	1	1	1	429	47.4	5.6	2.01	1	High
	Checked	Confidence	Annotated Sequence	Modifications	Modifications in Master Proteins	Contaminant	# Protein Groups	# Proteins	# PSMs	Master Protein Accessions	Positions in Master Proteins	# Missed Cleavages	Theo. MH+ [Da]	Found in Sample: [S1] F1: Sample	Confidence (by Search Engine): Sequest HT	XCorr (by Search Engine): Sequest HT	Sequence in Protein	Positions in Protein	Peptide Group Modifications in Protein
	FALSE	High	[R].ENMEAISPLK.[N]	1xOxidation [M3]		FALSE	1	1	1	O96019	O96019 [80-89]	0	1147.57	High	High	2.01	R.ENMEAISPLK.N	[80-89]
FALSE	Master Protein	P09913	Interferon-induced protein with tetratricopeptide repeats 2 OS=Homo sapiens OX=9606 GN=IFIT2 PE=1 SV=1	2	FALSE	1	1	1	1	472	54.6	6.76	2.03	1	High
	Checked	Confidence	Annotated Sequence	Modifications	Modifications in Master Proteins	Contaminant	# Protein Groups	# Proteins	# PSMs	Master Protein Accessions	Positions in Master Proteins	# Missed Cleavages	Theo. MH+ [Da]	Found in Sample: [S1] F1: Sample	Confidence (by Search Engine): Sequest HT	XCorr (by Search Engine): Sequest HT	Sequence in Protein	Positions in Protein	Peptide Group Modifications in Protein
	FALSE	High	[K].NSLESSLRQLK.[C]			FALSE	1	1	1	P09913	P09913 [7-17]	1	1274.71	High	High	2.03	K.NSLESSLRQLK.C	[7-17]
FALSE	Master Protein	Q969P6	DNA topoisomerase I, mitochondrial OS=Homo sapiens OX=9606 GN=TOP1MT PE=1 SV=1	2	FALSE	1	1	1	1	601	69.8	9.41	2.07	1	High
	Checked	Confidence	Annotated Sequence	Modifications	Modifications in Master Proteins	Contaminant	# Protein Groups	# Proteins	# PSMs	Master Protein Accessions	Positions in Master Proteins	# Missed Cleavages	Theo. MH+ [Da]	Found in Sample: [S1] F1: Sample	Confidence (by Search Engine): Sequest HT	XCorr (by Search Engine): Sequest HT	Sequence in Protein	Positions in Protein	Peptide Group Modifications in Protein
	FALSE	High	[R].LSVAAEEVATFYGR.[M]			FALSE	1	1	1	Q969P6	Q969P6 [85-98]	0	1512.77	High	High	2.07	R.LSVAAEEVATFYGR.M	[85-98]
FALSE	Master Protein	P78314	SH3 domain-binding protein 2 OS=Homo sapiens OX=9606 GN=SH3BP2 PE=1 SV=2	2	FALSE	1	1	1	1	561	62.2	7.78	2.02	1	High
	Checked	Confidence	Annotated Sequence	Modifications	Modifications in Master Proteins	Contaminant	# Protein Groups	# Proteins	# PSMs	Master Protein Accessions	Positions in Master Proteins	# Missed Cleavages	Theo. MH+ [Da]	Found in Sample: [S1] F1: Sample	Confidence (by Search Engine): Sequest HT	XCorr (by Search Engine): Sequest HT	Sequence in Protein	Positions in Protein	Peptide Group Modifications in Protein
	FALSE	High	[R].AEPCPRVPATPRR.[M]	1xCarbamidomethyl [C4]		FALSE	1	1	1	P78314	P78314 [264-276]	2	1506.8	High	High	2.02	R.AEPCPRVPATPRR.M	[264-276]
FALSE	Master Protein	O94788	Retinal dehydrogenase 2 OS=Homo sapiens OX=9606 GN=ALDH1A2 PE=1 SV=3	2	FALSE	1	1	1	1	518	56.7	6.05	2.07	1	High
	Checked	Confidence	Annotated Sequence	Modifications	Modifications in Master Proteins	Contaminant	# Protein Groups	# Proteins	# PSMs	Master Protein Accessions	Positions in Master Proteins	# Missed Cleavages	Theo. MH+ [Da]	Found in Sample: [S1] F1: Sample	Confidence (by Search Engine): Sequest HT	XCorr (by Search Engine): Sequest HT	Sequence in Protein	Positions in Protein	Peptide Group Modifications in Protein
	FALSE	High	[K].EEIFGPVQEILR.[F]			FALSE	1	1	1	O94788	O94788 [416-427]	0	1429.77	High	High	2.07	K.EEIFGPVQEILR.F	[416-427]
FALSE	Master Protein	Q86X29	Lipolysis-stimulated lipoprotein receptor OS=Homo sapiens OX=9606 GN=LSR PE=1 SV=4	2	FALSE	1	1	1	1	649	71.4	7.97	2.77	1	High
	Checked	Confidence	Annotated Sequence	Modifications	Modifications in Master Proteins	Contaminant	# Protein Groups	# Proteins	# PSMs	Master Protein Accessions	Positions in Master Proteins	# Missed Cleavages	Theo. MH+ [Da]	Found in Sample: [S1] F1: Sample	Confidence (by Search Engine): Sequest HT	XCorr (by Search Engine): Sequest HT	Sequence in Protein	Positions in Protein	Peptide Group Modifications in Protein
	FALSE	High	[R].SSSAGGQGSYVPLLR.[D]			FALSE	1	1	1	Q86X29	Q86X29 [363-377]	0	1478.76	High	High	2.77	R.SSSAGGQGSYVPLLR.D	[363-377]
FALSE	Master Protein	Q8WUI4	Histone deacetylase 7 OS=Homo sapiens OX=9606 GN=HDAC7 PE=1 SV=2	2	FALSE	1	1	1	1	952	102.9	7.58	3.06	1	High
	Checked	Confidence	Annotated Sequence	Modifications	Modifications in Master Proteins	Contaminant	# Protein Groups	# Proteins	# PSMs	Master Protein Accessions	Positions in Master Proteins	# Missed Cleavages	Theo. MH+ [Da]	Found in Sample: [S1] F1: Sample	Confidence (by Search Engine): Sequest HT	XCorr (by Search Engine): Sequest HT	Sequence in Protein	Positions in Protein	Peptide Group Modifications in Protein
	FALSE	High	[R].TRSEPLPPSATAPPPPGPMQPR.[L]	1xOxidation [M19]		FALSE	1	1	1	Q8WUI4	Q8WUI4 [356-377]	1	2297.17	High	High	3.06	R.TRSEPLPPSATAPPPPGPMQPR.L	[356-377]
FALSE	Master Protein	Q6ZQY3	Acidic amino acid decarboxylase GADL1 OS=Homo sapiens OX=9606 GN=GADL1 PE=1 SV=4	2	FALSE	1	1	1	1	521	59.2	6.37	2.01	1	High
	Checked	Confidence	Annotated Sequence	Modifications	Modifications in Master Proteins	Contaminant	# Protein Groups	# Proteins	# PSMs	Master Protein Accessions	Positions in Master Proteins	# Missed Cleavages	Theo. MH+ [Da]	Found in Sample: [S1] F1: Sample	Confidence (by Search Engine): Sequest HT	XCorr (by Search Engine): Sequest HT	Sequence in Protein	Positions in Protein	Peptide Group Modifications in Protein
	FALSE	High	[K].KGSLMLGYQPHR.[G]	1xOxidation [M5]		FALSE	1	1	1	Q6ZQY3	Q6ZQY3 [476-487]	1	1402.73	High	High	2.01	K.KGSLMLGYQPHR.G	[476-487]
FALSE	Master Protein	Q93084	Sarcoplasmic/endoplasmic reticulum calcium ATPase 3 OS=Homo sapiens OX=9606 GN=ATP2A3 PE=1 SV=3	2	FALSE	1	1	1	1	999	109.2	5.52	2.96	1	High
	Checked	Confidence	Annotated Sequence	Modifications	Modifications in Master Proteins	Contaminant	# Protein Groups	# Proteins	# PSMs	Master Protein Accessions	Positions in Master Proteins	# Missed Cleavages	Theo. MH+ [Da]	Found in Sample: [S1] F1: Sample	Confidence (by Search Engine): Sequest HT	XCorr (by Search Engine): Sequest HT	Sequence in Protein	Positions in Protein	Peptide Group Modifications in Protein
	FALSE	High	[K].SAAEMVLSDDNFASIVAAVEEGR.[A]			FALSE	1	1	1	Q93084	Q93084 [729-751]	0	2381.13	High	High	2.96	K.SAAEMVLSDDNFASIVAAVEEGR.A	[729-751]
FALSE	Master Protein	Q00587	Cdc42 effector protein 1 OS=Homo sapiens OX=9606 GN=CDC42EP1 PE=1 SV=1	2	FALSE	1	1	1	1	391	40.3	7.15	2.05	1	High
	Checked	Confidence	Annotated Sequence	Modifications	Modifications in Master Proteins	Contaminant	# Protein Groups	# Proteins	# PSMs	Master Protein Accessions	Positions in Master Proteins	# Missed Cleavages	Theo. MH+ [Da]	Found in Sample: [S1] F1: Sample	Confidence (by Search Engine): Sequest HT	XCorr (by Search Engine): Sequest HT	Sequence in Protein	Positions in Protein	Peptide Group Modifications in Protein
	FALSE	High	[R].GPAGPALGR.[H]			FALSE	1	1	1	Q00587	Q00587 [311-319]	0	795.447	High	High	2.05	R.GPAGPALGR.H	[311-319]
FALSE	Master Protein	Q9NZM5	Ribosome biogenesis protein NOP53 OS=Homo sapiens OX=9606 GN=NOP53 PE=1 SV=2	2	FALSE	1	1	1	1	478	54.4	10.32	3.11	1	High
	Checked	Confidence	Annotated Sequence	Modifications	Modifications in Master Proteins	Contaminant	# Protein Groups	# Proteins	# PSMs	Master Protein Accessions	Positions in Master Proteins	# Missed Cleavages	Theo. MH+ [Da]	Found in Sample: [S1] F1: Sample	Confidence (by Search Engine): Sequest HT	XCorr (by Search Engine): Sequest HT	Sequence in Protein	Positions in Protein	Peptide Group Modifications in Protein
	FALSE	High	[K].DVLAHQVPNAK.[K]			FALSE	1	1	1	Q9NZM5	Q9NZM5 [133-143]	0	1191.65	High	High	3.11	K.DVLAHQVPNAK.K	[133-143]
FALSE	Master Protein	O15254	Peroxisomal acyl-coenzyme A oxidase 3 OS=Homo sapiens OX=9606 GN=ACOX3 PE=1 SV=2	2	FALSE	1	1	1	1	700	77.6	7.25	2.13	1	High
	Checked	Confidence	Annotated Sequence	Modifications	Modifications in Master Proteins	Contaminant	# Protein Groups	# Proteins	# PSMs	Master Protein Accessions	Positions in Master Proteins	# Missed Cleavages	Theo. MH+ [Da]	Found in Sample: [S1] F1: Sample	Confidence (by Search Engine): Sequest HT	XCorr (by Search Engine): Sequest HT	Sequence in Protein	Positions in Protein	Peptide Group Modifications in Protein
	FALSE	High	[K].TLLPMPGVMVGDIGKK.[L]			FALSE	1	1	1	O15254	O15254 [235-250]	1	1655.92	High	High	2.13	K.TLLPMPGVMVGDIGKK.L	[235-250]
FALSE	Master Protein	Q8IYA6	Cytoskeleton-associated protein 2-like OS=Homo sapiens OX=9606 GN=CKAP2L PE=1 SV=4	2	FALSE	1	1	1	1	745	83.5	9.83	2.51	1	High
	Checked	Confidence	Annotated Sequence	Modifications	Modifications in Master Proteins	Contaminant	# Protein Groups	# Proteins	# PSMs	Master Protein Accessions	Positions in Master Proteins	# Missed Cleavages	Theo. MH+ [Da]	Found in Sample: [S1] F1: Sample	Confidence (by Search Engine): Sequest HT	XCorr (by Search Engine): Sequest HT	Sequence in Protein	Positions in Protein	Peptide Group Modifications in Protein
	FALSE	High	[-].MVGPGPTAAAAVEERQR.[K]			FALSE	1	1	1	Q8IYA6	Q8IYA6 [1-17]	1	1739.89	High	High	2.51	-.MVGPGPTAAAAVEERQR.K	[1-17]
FALSE	Master Protein	Q96FL8	Multidrug and toxin extrusion protein 1 OS=Homo sapiens OX=9606 GN=SLC47A1 PE=1 SV=1	2	FALSE	1	1	1	1	570	61.9	7.58	2.07	1	High
	Checked	Confidence	Annotated Sequence	Modifications	Modifications in Master Proteins	Contaminant	# Protein Groups	# Proteins	# PSMs	Master Protein Accessions	Positions in Master Proteins	# Missed Cleavages	Theo. MH+ [Da]	Found in Sample: [S1] F1: Sample	Confidence (by Search Engine): Sequest HT	XCorr (by Search Engine): Sequest HT	Sequence in Protein	Positions in Protein	Peptide Group Modifications in Protein
	FALSE	High	[K].KACQQAQVHANLK.[V]	1xCarbamidomethyl [C3]		FALSE	1	1	1	Q96FL8	Q96FL8 [464-476]	1	1495.78	High	High	2.07	K.KACQQAQVHANLK.V	[464-476]
FALSE	Master Protein	Q8TF74	WAS/WASL-interacting protein family member 2 OS=Homo sapiens OX=9606 GN=WIPF2 PE=1 SV=1	2	FALSE	1	1	1	1	440	46.3	10.93	2.15	1	High
	Checked	Confidence	Annotated Sequence	Modifications	Modifications in Master Proteins	Contaminant	# Protein Groups	# Proteins	# PSMs	Master Protein Accessions	Positions in Master Proteins	# Missed Cleavages	Theo. MH+ [Da]	Found in Sample: [S1] F1: Sample	Confidence (by Search Engine): Sequest HT	XCorr (by Search Engine): Sequest HT	Sequence in Protein	Positions in Protein	Peptide Group Modifications in Protein
	FALSE	High	[K].GGLFQGGVLK.[L]			FALSE	1	1	1	Q8TF74	Q8TF74 [85-94]	0	975.562	High	High	2.15	K.GGLFQGGVLK.L	[85-94]
FALSE	Master Protein	Q96T88	E3 ubiquitin-protein ligase UHRF1 OS=Homo sapiens OX=9606 GN=UHRF1 PE=1 SV=1	2	FALSE	1	1	1	1	793	89.8	7.56	2.68	1	High
	Checked	Confidence	Annotated Sequence	Modifications	Modifications in Master Proteins	Contaminant	# Protein Groups	# Proteins	# PSMs	Master Protein Accessions	Positions in Master Proteins	# Missed Cleavages	Theo. MH+ [Da]	Found in Sample: [S1] F1: Sample	Confidence (by Search Engine): Sequest HT	XCorr (by Search Engine): Sequest HT	Sequence in Protein	Positions in Protein	Peptide Group Modifications in Protein
	FALSE	High	[K].VEPYSLTAQQSSLIREDK.[S]			FALSE	1	1	1	Q96T88	Q96T88 [671-688]	1	2064.06	High	High	2.68	K.VEPYSLTAQQSSLIREDK.S	[671-688]
FALSE	Master Protein	P19113	Histidine decarboxylase OS=Homo sapiens OX=9606 GN=HDC PE=1 SV=2	2	FALSE	1	1	1	1	662	74.1	8	2.35	1	High
	Checked	Confidence	Annotated Sequence	Modifications	Modifications in Master Proteins	Contaminant	# Protein Groups	# Proteins	# PSMs	Master Protein Accessions	Positions in Master Proteins	# Missed Cleavages	Theo. MH+ [Da]	Found in Sample: [S1] F1: Sample	Confidence (by Search Engine): Sequest HT	XCorr (by Search Engine): Sequest HT	Sequence in Protein	Positions in Protein	Peptide Group Modifications in Protein
	FALSE	High	[K].GPNCLTENVLKEIAK.[A]	1xCarbamidomethyl [C4]		FALSE	1	1	1	P19113	P19113 [415-429]	1	1685.89	High	High	2.35	K.GPNCLTENVLKEIAK.A	[415-429]
FALSE	Master Protein	Q8N2G8	GH3 domain-containing protein OS=Homo sapiens OX=9606 GN=GHDC PE=1 SV=2	2	FALSE	1	1	1	1	530	57.5	7.88	2.39	1	High
	Checked	Confidence	Annotated Sequence	Modifications	Modifications in Master Proteins	Contaminant	# Protein Groups	# Proteins	# PSMs	Master Protein Accessions	Positions in Master Proteins	# Missed Cleavages	Theo. MH+ [Da]	Found in Sample: [S1] F1: Sample	Confidence (by Search Engine): Sequest HT	XCorr (by Search Engine): Sequest HT	Sequence in Protein	Positions in Protein	Peptide Group Modifications in Protein
	FALSE	High	[R].VVGAYNQCPVVR.[F]	1xCarbamidomethyl [C8]		FALSE	1	1	1	Q8N2G8	Q8N2G8 [370-381]	0	1361.7	High	High	2.39	R.VVGAYNQCPVVR.F	[370-381]
FALSE	Master Protein	Q3KP66	Innate immunity activator protein OS=Homo sapiens OX=9606 GN=INAVA PE=1 SV=2	2	FALSE	1	1	1	1	663	72.9	9.31	2.17	1	High
	Checked	Confidence	Annotated Sequence	Modifications	Modifications in Master Proteins	Contaminant	# Protein Groups	# Proteins	# PSMs	Master Protein Accessions	Positions in Master Proteins	# Missed Cleavages	Theo. MH+ [Da]	Found in Sample: [S1] F1: Sample	Confidence (by Search Engine): Sequest HT	XCorr (by Search Engine): Sequest HT	Sequence in Protein	Positions in Protein	Peptide Group Modifications in Protein
	FALSE	High	[R].ALEARLEACLEELRR.[L]	1xCarbamidomethyl [C9]		FALSE	1	1	1	Q3KP66	Q3KP66 [125-139]	2	1828.97	High	High	2.17	R.ALEARLEACLEELRR.L	[125-139]
FALSE	Master Protein	O95067	G2/mitotic-specific cyclin-B2 OS=Homo sapiens OX=9606 GN=CCNB2 PE=1 SV=1	2	FALSE	1	1	1	1	398	45.3	8.9	2.3	1	High
	Checked	Confidence	Annotated Sequence	Modifications	Modifications in Master Proteins	Contaminant	# Protein Groups	# Proteins	# PSMs	Master Protein Accessions	Positions in Master Proteins	# Missed Cleavages	Theo. MH+ [Da]	Found in Sample: [S1] F1: Sample	Confidence (by Search Engine): Sequest HT	XCorr (by Search Engine): Sequest HT	Sequence in Protein	Positions in Protein	Peptide Group Modifications in Protein
	FALSE	High	[R].TVLEEIGNR.[V]			FALSE	1	1	1	O95067	O95067 [33-41]	0	1030.55	High	High	2.3	R.TVLEEIGNR.V	[33-41]
FALSE	Master Protein	Q8WTU2	Scavenger receptor cysteine-rich domain-containing group B protein OS=Homo sapiens OX=9606 GN=SSC4D PE=2 SV=1	2	FALSE	1	1	1	1	575	60.8	5.94	2.19	1	High
	Checked	Confidence	Annotated Sequence	Modifications	Modifications in Master Proteins	Contaminant	# Protein Groups	# Proteins	# PSMs	Master Protein Accessions	Positions in Master Proteins	# Missed Cleavages	Theo. MH+ [Da]	Found in Sample: [S1] F1: Sample	Confidence (by Search Engine): Sequest HT	XCorr (by Search Engine): Sequest HT	Sequence in Protein	Positions in Protein	Peptide Group Modifications in Protein
	FALSE	High	[K].EAEMLIGPQLDEK.[R]			FALSE	1	1	1	Q8WTU2	Q8WTU2 [4-16]	0	1472.73	High	High	2.19	K.EAEMLIGPQLDEK.R	[4-16]
FALSE	Master Protein	Q8TCB0	Interferon-induced protein 44 OS=Homo sapiens OX=9606 GN=IFI44 PE=1 SV=2	2	FALSE	1	1	1	1	444	50.5	6.89	2.34	1	High
	Checked	Confidence	Annotated Sequence	Modifications	Modifications in Master Proteins	Contaminant	# Protein Groups	# Proteins	# PSMs	Master Protein Accessions	Positions in Master Proteins	# Missed Cleavages	Theo. MH+ [Da]	Found in Sample: [S1] F1: Sample	Confidence (by Search Engine): Sequest HT	XCorr (by Search Engine): Sequest HT	Sequence in Protein	Positions in Protein	Peptide Group Modifications in Protein
	FALSE	High	[R].EEIINCAQGK.[K]	1xCarbamidomethyl [C6]		FALSE	1	1	1	Q8TCB0	Q8TCB0 [434-443]	0	1161.56	High	High	2.34	R.EEIINCAQGK.K	[434-443]
FALSE	Master Protein	Q9NYL2	Mitogen-activated protein kinase kinase kinase 20 OS=Homo sapiens OX=9606 GN=MAP3K20 PE=1 SV=3	2	FALSE	1	1	1	1	800	91.1	7.87	2.69	1	High
	Checked	Confidence	Annotated Sequence	Modifications	Modifications in Master Proteins	Contaminant	# Protein Groups	# Proteins	# PSMs	Master Protein Accessions	Positions in Master Proteins	# Missed Cleavages	Theo. MH+ [Da]	Found in Sample: [S1] F1: Sample	Confidence (by Search Engine): Sequest HT	XCorr (by Search Engine): Sequest HT	Sequence in Protein	Positions in Protein	Peptide Group Modifications in Protein
	FALSE	High	[K].QIISILESMSNDTSLPDK.[C]	1xOxidation [M9]		FALSE	1	1	1	Q9NYL2	Q9NYL2 [255-272]	0	2007	High	High	2.69	K.QIISILESMSNDTSLPDK.C	[255-272]
FALSE	Master Protein	Q9H2S1	Small conductance calcium-activated potassium channel protein 2 OS=Homo sapiens OX=9606 GN=KCNN2 PE=1 SV=2	2	FALSE	1	1	1	1	579	63.7	9.52	2.23	1	High
	Checked	Confidence	Annotated Sequence	Modifications	Modifications in Master Proteins	Contaminant	# Protein Groups	# Proteins	# PSMs	Master Protein Accessions	Positions in Master Proteins	# Missed Cleavages	Theo. MH+ [Da]	Found in Sample: [S1] F1: Sample	Confidence (by Search Engine): Sequest HT	XCorr (by Search Engine): Sequest HT	Sequence in Protein	Positions in Protein	Peptide Group Modifications in Protein
	FALSE	High	[K].LNDQANTLVDLAK.[T]			FALSE	1	1	1	Q9H2S1	Q9H2S1 [472-484]	0	1414.75	High	High	2.23	K.LNDQANTLVDLAK.T	[472-484]
FALSE	Master Protein	Q8NFL0	UDP-GlcNAc:betaGal beta-1,3-N-acetylglucosaminyltransferase 7 OS=Homo sapiens OX=9606 GN=B3GNT7 PE=1 SV=1	2	FALSE	1	1	1	1	401	46	9.03	2.22	1	High
	Checked	Confidence	Annotated Sequence	Modifications	Modifications in Master Proteins	Contaminant	# Protein Groups	# Proteins	# PSMs	Master Protein Accessions	Positions in Master Proteins	# Missed Cleavages	Theo. MH+ [Da]	Found in Sample: [S1] F1: Sample	Confidence (by Search Engine): Sequest HT	XCorr (by Search Engine): Sequest HT	Sequence in Protein	Positions in Protein	Peptide Group Modifications in Protein
	FALSE	High	[R].ERQSAGGGR.[G]			FALSE	1	1	1	Q8NFL0	Q8NFL0 [160-168]	1	917.455	High	High	2.22	R.ERQSAGGGR.G	[160-168]
FALSE	Master Protein	Q96HP4	Oxidoreductase NAD-binding domain-containing protein 1 OS=Homo sapiens OX=9606 GN=OXNAD1 PE=1 SV=1	2	FALSE	1	1	1	1	312	34.8	8.37	2.04	1	High
	Checked	Confidence	Annotated Sequence	Modifications	Modifications in Master Proteins	Contaminant	# Protein Groups	# Proteins	# PSMs	Master Protein Accessions	Positions in Master Proteins	# Missed Cleavages	Theo. MH+ [Da]	Found in Sample: [S1] F1: Sample	Confidence (by Search Engine): Sequest HT	XCorr (by Search Engine): Sequest HT	Sequence in Protein	Positions in Protein	Peptide Group Modifications in Protein
	FALSE	High	[R].VIELAVK.[Y]			FALSE	1	1	1	Q96HP4	Q96HP4 [125-131]	0	771.497	High	High	2.04	R.VIELAVK.Y	[125-131]
FALSE	Master Protein	A6PVC2	Protein monoglycylase TTLL8 OS=Homo sapiens OX=9606 GN=TTLL8 PE=2 SV=4	2	FALSE	1	1	1	1	850	94.6	8.21	2.35	1	High
	Checked	Confidence	Annotated Sequence	Modifications	Modifications in Master Proteins	Contaminant	# Protein Groups	# Proteins	# PSMs	Master Protein Accessions	Positions in Master Proteins	# Missed Cleavages	Theo. MH+ [Da]	Found in Sample: [S1] F1: Sample	Confidence (by Search Engine): Sequest HT	XCorr (by Search Engine): Sequest HT	Sequence in Protein	Positions in Protein	Peptide Group Modifications in Protein
	FALSE	High	[R].GPSAMPDPAQGPPSPALQR.[D]			FALSE	1	1	1	A6PVC2	A6PVC2 [634-652]	0	1873.92	High	High	2.35	R.GPSAMPDPAQGPPSPALQR.D	[634-652]
FALSE	Master Protein	O95376	E3 ubiquitin-protein ligase ARIH2 OS=Homo sapiens OX=9606 GN=ARIH2 PE=1 SV=1	2	FALSE	1	1	1	1	493	57.8	5.63	2.51	1	High
	Checked	Confidence	Annotated Sequence	Modifications	Modifications in Master Proteins	Contaminant	# Protein Groups	# Proteins	# PSMs	Master Protein Accessions	Positions in Master Proteins	# Missed Cleavages	Theo. MH+ [Da]	Found in Sample: [S1] F1: Sample	Confidence (by Search Engine): Sequest HT	XCorr (by Search Engine): Sequest HT	Sequence in Protein	Positions in Protein	Peptide Group Modifications in Protein
	FALSE	High	[K].SLQLEAQTYQR.[I]			FALSE	1	1	1	O95376	O95376 [378-388]	0	1336.69	High	High	2.51	K.SLQLEAQTYQR.I	[378-388]
FALSE	Master Protein	Q9NX74	tRNA-dihydrouridine(20) synthase [NAD(P)+]-like OS=Homo sapiens OX=9606 GN=DUS2 PE=1 SV=1	2	FALSE	1	1	1	1	493	55	7.11	2.67	1	High
	Checked	Confidence	Annotated Sequence	Modifications	Modifications in Master Proteins	Contaminant	# Protein Groups	# Proteins	# PSMs	Master Protein Accessions	Positions in Master Proteins	# Missed Cleavages	Theo. MH+ [Da]	Found in Sample: [S1] F1: Sample	Confidence (by Search Engine): Sequest HT	XCorr (by Search Engine): Sequest HT	Sequence in Protein	Positions in Protein	Peptide Group Modifications in Protein
	FALSE	High	[R].TGIAAIAVHGR.[K]			FALSE	1	1	1	Q9NX74	Q9NX74 [175-185]	0	1065.62	High	High	2.67	R.TGIAAIAVHGR.K	[175-185]
FALSE	Master Protein	Q49A92	Uncharacterized protein C8orf34 OS=Homo sapiens OX=9606 GN=C8orf34 PE=2 SV=3	2	FALSE	1	1	1	1	538	59.4	6.07	2.05	1	High
	Checked	Confidence	Annotated Sequence	Modifications	Modifications in Master Proteins	Contaminant	# Protein Groups	# Proteins	# PSMs	Master Protein Accessions	Positions in Master Proteins	# Missed Cleavages	Theo. MH+ [Da]	Found in Sample: [S1] F1: Sample	Confidence (by Search Engine): Sequest HT	XCorr (by Search Engine): Sequest HT	Sequence in Protein	Positions in Protein	Peptide Group Modifications in Protein
	FALSE	High	[R].LRSSCPGPSPGK.[R]	1xCarbamidomethyl [C5]		FALSE	1	1	1	Q49A92	Q49A92 [50-61]	1	1242.63	High	High	2.05	R.LRSSCPGPSPGK.R	[50-61]
FALSE	Master Protein	Q14CB8	Rho GTPase-activating protein 19 OS=Homo sapiens OX=9606 GN=ARHGAP19 PE=1 SV=1	2	FALSE	1	1	1	1	494	55.7	9.36	2.36	1	High
	Checked	Confidence	Annotated Sequence	Modifications	Modifications in Master Proteins	Contaminant	# Protein Groups	# Proteins	# PSMs	Master Protein Accessions	Positions in Master Proteins	# Missed Cleavages	Theo. MH+ [Da]	Found in Sample: [S1] F1: Sample	Confidence (by Search Engine): Sequest HT	XCorr (by Search Engine): Sequest HT	Sequence in Protein	Positions in Protein	Peptide Group Modifications in Protein
	FALSE	High	[R].KVLGNQMMSEK.[K]	1xOxidation [M7]		FALSE	1	1	1	Q14CB8	Q14CB8 [430-440]	1	1280.63	High	High	2.36	R.KVLGNQMMSEK.K	[430-440]
FALSE	Master Protein	Q86SX3	Tubulin epsilon and delta complex protein 1 OS=Homo sapiens OX=9606 GN=TEDC1 PE=2 SV=2	2	FALSE	1	1	1	1	495	54.2	8.05	2.02	1	High
	Checked	Confidence	Annotated Sequence	Modifications	Modifications in Master Proteins	Contaminant	# Protein Groups	# Proteins	# PSMs	Master Protein Accessions	Positions in Master Proteins	# Missed Cleavages	Theo. MH+ [Da]	Found in Sample: [S1] F1: Sample	Confidence (by Search Engine): Sequest HT	XCorr (by Search Engine): Sequest HT	Sequence in Protein	Positions in Protein	Peptide Group Modifications in Protein
	FALSE	High	[K].ELGALQQCWER.[D]	1xCarbamidomethyl [C8]		FALSE	1	1	1	Q86SX3	Q86SX3 [410-420]	0	1389.66	High	High	2.02	K.ELGALQQCWER.D	[410-420]
FALSE	Master Protein	Q9NZI7	Upstream-binding protein 1 OS=Homo sapiens OX=9606 GN=UBP1 PE=1 SV=1	2	FALSE	1	1	1	1	540	60.5	6.35	2.37	1	High
	Checked	Confidence	Annotated Sequence	Modifications	Modifications in Master Proteins	Contaminant	# Protein Groups	# Proteins	# PSMs	Master Protein Accessions	Positions in Master Proteins	# Missed Cleavages	Theo. MH+ [Da]	Found in Sample: [S1] F1: Sample	Confidence (by Search Engine): Sequest HT	XCorr (by Search Engine): Sequest HT	Sequence in Protein	Positions in Protein	Peptide Group Modifications in Protein
	FALSE	High	[K].AESSDGIHIILK.[-]			FALSE	1	1	1	Q9NZI7	Q9NZI7 [529-540]	0	1282.7	High	High	2.37	K.AESSDGIHIILK.-	[529-540]
FALSE	Master Protein	P82650	28S ribosomal protein S22, mitochondrial OS=Homo sapiens OX=9606 GN=MRPS22 PE=1 SV=1	2	FALSE	1	1	1	1	360	41.3	7.9	2.1	1	High
	Checked	Confidence	Annotated Sequence	Modifications	Modifications in Master Proteins	Contaminant	# Protein Groups	# Proteins	# PSMs	Master Protein Accessions	Positions in Master Proteins	# Missed Cleavages	Theo. MH+ [Da]	Found in Sample: [S1] F1: Sample	Confidence (by Search Engine): Sequest HT	XCorr (by Search Engine): Sequest HT	Sequence in Protein	Positions in Protein	Peptide Group Modifications in Protein
	FALSE	High	[K].ILTPIIFK.[E]			FALSE	1	1	1	P82650	P82650 [204-211]	0	944.618	High	High	2.1	K.ILTPIIFK.E	[204-211]
FALSE	Master Protein	P22557	5-aminolevulinate synthase, erythroid-specific, mitochondrial OS=Homo sapiens OX=9606 GN=ALAS2 PE=1 SV=2	2	FALSE	1	1	1	1	587	64.6	8.12	2.28	1	High
	Checked	Confidence	Annotated Sequence	Modifications	Modifications in Master Proteins	Contaminant	# Protein Groups	# Proteins	# PSMs	Master Protein Accessions	Positions in Master Proteins	# Missed Cleavages	Theo. MH+ [Da]	Found in Sample: [S1] F1: Sample	Confidence (by Search Engine): Sequest HT	XCorr (by Search Engine): Sequest HT	Sequence in Protein	Positions in Protein	Peptide Group Modifications in Protein
	FALSE	High	[R].GAGIGERDGIMHK.[I]			FALSE	1	1	1	P22557	P22557 [369-381]	1	1340.67	High	High	2.28	R.GAGIGERDGIMHK.I	[369-381]
FALSE	Master Protein	Q7Z6R9	Transcription factor AP-2-delta OS=Homo sapiens OX=9606 GN=TFAP2D PE=1 SV=1	2	FALSE	1	1	1	1	452	49.5	8.16	2.32	1	High
	Checked	Confidence	Annotated Sequence	Modifications	Modifications in Master Proteins	Contaminant	# Protein Groups	# Proteins	# PSMs	Master Protein Accessions	Positions in Master Proteins	# Missed Cleavages	Theo. MH+ [Da]	Found in Sample: [S1] F1: Sample	Confidence (by Search Engine): Sequest HT	XCorr (by Search Engine): Sequest HT	Sequence in Protein	Positions in Protein	Peptide Group Modifications in Protein
	FALSE	High	[R].ELGCLDAYRR.[H]	1xCarbamidomethyl [C4]		FALSE	1	1	1	Q7Z6R9	Q7Z6R9 [133-142]	1	1252.61	High	High	2.32	R.ELGCLDAYRR.H	[133-142]
FALSE	Master Protein	P04075	Fructose-bisphosphate aldolase A OS=Homo sapiens OX=9606 GN=ALDOA PE=1 SV=2	2	FALSE	1	1	1	1	364	39.4	8.09	2.07	1	High
	Checked	Confidence	Annotated Sequence	Modifications	Modifications in Master Proteins	Contaminant	# Protein Groups	# Proteins	# PSMs	Master Protein Accessions	Positions in Master Proteins	# Missed Cleavages	Theo. MH+ [Da]	Found in Sample: [S1] F1: Sample	Confidence (by Search Engine): Sequest HT	XCorr (by Search Engine): Sequest HT	Sequence in Protein	Positions in Protein	Peptide Group Modifications in Protein
	FALSE	High	[R].ALQASALK.[A]			FALSE	1	1	1	P04075	P04075 [305-312]	0	801.483	High	High	2.07	R.ALQASALK.A	[305-312]
FALSE	Master Protein	Q99856	AT-rich interactive domain-containing protein 3A OS=Homo sapiens OX=9606 GN=ARID3A PE=1 SV=2	2	FALSE	1	1	1	1	593	62.9	4.91	2.39	1	High
	Checked	Confidence	Annotated Sequence	Modifications	Modifications in Master Proteins	Contaminant	# Protein Groups	# Proteins	# PSMs	Master Protein Accessions	Positions in Master Proteins	# Missed Cleavages	Theo. MH+ [Da]	Found in Sample: [S1] F1: Sample	Confidence (by Search Engine): Sequest HT	XCorr (by Search Engine): Sequest HT	Sequence in Protein	Positions in Protein	Peptide Group Modifications in Protein
	FALSE	High	[R].MQRAQMAALAAMR.[A]	1xOxidation [M1]		FALSE	1	1	1	Q99856	Q99856 [54-66]	1	1464.72	High	High	2.39	R.MQRAQMAALAAMR.A	[54-66]
FALSE	Master Protein	Q6UW63	Protein O-glucosyltransferase 2 OS=Homo sapiens OX=9606 GN=POGLUT2 PE=1 SV=1	2	FALSE	1	1	1	1	502	58	7.71	2.88	1	High
	Checked	Confidence	Annotated Sequence	Modifications	Modifications in Master Proteins	Contaminant	# Protein Groups	# Proteins	# PSMs	Master Protein Accessions	Positions in Master Proteins	# Missed Cleavages	Theo. MH+ [Da]	Found in Sample: [S1] F1: Sample	Confidence (by Search Engine): Sequest HT	XCorr (by Search Engine): Sequest HT	Sequence in Protein	Positions in Protein	Peptide Group Modifications in Protein
	FALSE	High	[K].HDENLYGPIVK.[H]			FALSE	1	1	1	Q6UW63	Q6UW63 [342-352]	0	1284.66	High	High	2.88	K.HDENLYGPIVK.H	[342-352]
FALSE	Master Protein	Q9Y694	Solute carrier family 22 member 7 OS=Homo sapiens OX=9606 GN=SLC22A7 PE=1 SV=1	2	FALSE	1	1	1	1	548	60	7.02	2.15	1	High
	Checked	Confidence	Annotated Sequence	Modifications	Modifications in Master Proteins	Contaminant	# Protein Groups	# Proteins	# PSMs	Master Protein Accessions	Positions in Master Proteins	# Missed Cleavages	Theo. MH+ [Da]	Found in Sample: [S1] F1: Sample	Confidence (by Search Engine): Sequest HT	XCorr (by Search Engine): Sequest HT	Sequence in Protein	Positions in Protein	Peptide Group Modifications in Protein
	FALSE	High	[R].QTGMGLTALVGR.[L]			FALSE	1	1	1	Q9Y694	Q9Y694 [463-474]	0	1203.65	High	High	2.15	R.QTGMGLTALVGR.L	[463-474]
FALSE	Master Protein	O00567	Nucleolar protein 56 OS=Homo sapiens OX=9606 GN=NOP56 PE=1 SV=4	2	FALSE	1	1	1	1	594	66	9.19	2.01	1	High
	Checked	Confidence	Annotated Sequence	Modifications	Modifications in Master Proteins	Contaminant	# Protein Groups	# Proteins	# PSMs	Master Protein Accessions	Positions in Master Proteins	# Missed Cleavages	Theo. MH+ [Da]	Found in Sample: [S1] F1: Sample	Confidence (by Search Engine): Sequest HT	XCorr (by Search Engine): Sequest HT	Sequence in Protein	Positions in Protein	Peptide Group Modifications in Protein
	FALSE	High	[K].YPASTVQILGAEK.[A]			FALSE	1	1	1	O00567	O00567 [321-333]	0	1376.74	High	High	2.01	K.YPASTVQILGAEK.A	[321-333]
FALSE	Master Protein	Q9NR12	PDZ and LIM domain protein 7 OS=Homo sapiens OX=9606 GN=PDLIM7 PE=1 SV=1	2	FALSE	1	1	1	1	457	49.8	8.41	2.13	1	High
	Checked	Confidence	Annotated Sequence	Modifications	Modifications in Master Proteins	Contaminant	# Protein Groups	# Proteins	# PSMs	Master Protein Accessions	Positions in Master Proteins	# Missed Cleavages	Theo. MH+ [Da]	Found in Sample: [S1] F1: Sample	Confidence (by Search Engine): Sequest HT	XCorr (by Search Engine): Sequest HT	Sequence in Protein	Positions in Protein	Peptide Group Modifications in Protein
	FALSE	High	[K].DFNVPLSISR.[L]			FALSE	1	1	1	Q9NR12	Q9NR12 [23-32]	0	1147.61	High	High	2.13	K.DFNVPLSISR.L	[23-32]
FALSE	Master Protein	P03372	Estrogen receptor OS=Homo sapiens OX=9606 GN=ESR1 PE=1 SV=2	2	FALSE	1	1	1	1	595	66.2	8.06	2.01	1	High
	Checked	Confidence	Annotated Sequence	Modifications	Modifications in Master Proteins	Contaminant	# Protein Groups	# Proteins	# PSMs	Master Protein Accessions	Positions in Master Proteins	# Missed Cleavages	Theo. MH+ [Da]	Found in Sample: [S1] F1: Sample	Confidence (by Search Engine): Sequest HT	XCorr (by Search Engine): Sequest HT	Sequence in Protein	Positions in Protein	Peptide Group Modifications in Protein
	FALSE	High	[R].QGGRERLASTNDK.[G]			FALSE	1	1	1	P03372	P03372 [159-171]	2	1431.73	High	High	2.01	R.QGGRERLASTNDK.G	[159-171]
FALSE	Master Protein	Q13217	DnaJ homolog subfamily C member 3 OS=Homo sapiens OX=9606 GN=DNAJC3 PE=1 SV=1	2	FALSE	1	1	1	1	504	57.5	6.15	2.35	1	High
	Checked	Confidence	Annotated Sequence	Modifications	Modifications in Master Proteins	Contaminant	# Protein Groups	# Proteins	# PSMs	Master Protein Accessions	Positions in Master Proteins	# Missed Cleavages	Theo. MH+ [Da]	Found in Sample: [S1] F1: Sample	Confidence (by Search Engine): Sequest HT	XCorr (by Search Engine): Sequest HT	Sequence in Protein	Positions in Protein	Peptide Group Modifications in Protein
	FALSE	High	[K].LKNDNTEAFYK.[I]			FALSE	1	1	1	Q13217	Q13217 [217-227]	1	1342.66	High	High	2.35	K.LKNDNTEAFYK.I	[217-227]
FALSE	Master Protein	P33992	DNA replication licensing factor MCM5 OS=Homo sapiens OX=9606 GN=MCM5 PE=1 SV=5	2	FALSE	1	1	1	1	734	82.2	8.37	2.6	1	High
	Checked	Confidence	Annotated Sequence	Modifications	Modifications in Master Proteins	Contaminant	# Protein Groups	# Proteins	# PSMs	Master Protein Accessions	Positions in Master Proteins	# Missed Cleavages	Theo. MH+ [Da]	Found in Sample: [S1] F1: Sample	Confidence (by Search Engine): Sequest HT	XCorr (by Search Engine): Sequest HT	Sequence in Protein	Positions in Protein	Peptide Group Modifications in Protein
	FALSE	High	[R].RGDINLLMLGDPGTAK.[S]			FALSE	1	1	1	P33992	P33992 [372-387]	1	1670.89	High	High	2.6	R.RGDINLLMLGDPGTAK.S	[372-387]
FALSE	Master Protein	Q6UY01	Leucine-rich repeat-containing protein 31 OS=Homo sapiens OX=9606 GN=LRRC31 PE=2 SV=1	2	FALSE	1	1	1	1	552	61.5	6.02	2.24	1	High
	Checked	Confidence	Annotated Sequence	Modifications	Modifications in Master Proteins	Contaminant	# Protein Groups	# Proteins	# PSMs	Master Protein Accessions	Positions in Master Proteins	# Missed Cleavages	Theo. MH+ [Da]	Found in Sample: [S1] F1: Sample	Confidence (by Search Engine): Sequest HT	XCorr (by Search Engine): Sequest HT	Sequence in Protein	Positions in Protein	Peptide Group Modifications in Protein
	FALSE	High	[K].KMGSSSENLLSR.[L]	1xOxidation [M2]		FALSE	1	1	1	Q6UY01	Q6UY01 [350-361]	1	1324.65	High	High	2.24	K.KMGSSSENLLSR.L	[350-361]
FALSE	Master Protein	Q9Y232	Chromodomain Y-like protein OS=Homo sapiens OX=9606 GN=CDYL PE=1 SV=2	2	FALSE	1	1	1	1	598	66.4	9.45	3.1	1	High
	Checked	Confidence	Annotated Sequence	Modifications	Modifications in Master Proteins	Contaminant	# Protein Groups	# Proteins	# PSMs	Master Protein Accessions	Positions in Master Proteins	# Missed Cleavages	Theo. MH+ [Da]	Found in Sample: [S1] F1: Sample	Confidence (by Search Engine): Sequest HT	XCorr (by Search Engine): Sequest HT	Sequence in Protein	Positions in Protein	Peptide Group Modifications in Protein
	FALSE	High	[K].SSENNSLNPEVMR.[E]			FALSE	1	1	1	Q9Y232	Q9Y232 [361-373]	0	1476.67	High	High	3.1	K.SSENNSLNPEVMR.E	[361-373]
FALSE	Master Protein	O75874	Isocitrate dehydrogenase [NADP] cytoplasmic OS=Homo sapiens OX=9606 GN=IDH1 PE=1 SV=2	2	FALSE	1	1	1	1	414	46.6	7.01	2.23	1	High
	Checked	Confidence	Annotated Sequence	Modifications	Modifications in Master Proteins	Contaminant	# Protein Groups	# Proteins	# PSMs	Master Protein Accessions	Positions in Master Proteins	# Missed Cleavages	Theo. MH+ [Da]	Found in Sample: [S1] F1: Sample	Confidence (by Search Engine): Sequest HT	XCorr (by Search Engine): Sequest HT	Sequence in Protein	Positions in Protein	Peptide Group Modifications in Protein
	FALSE	High	[K].DIFQEIYDK.[Q]			FALSE	1	1	1	O75874	O75874 [225-233]	0	1170.57	High	High	2.23	K.DIFQEIYDK.Q	[225-233]
FALSE	Master Protein	Q9BV44	tRNA (guanine(6)-N2)-methyltransferase THUMP3 OS=Homo sapiens OX=9606 GN=THUMPD3 PE=1 SV=1	2	FALSE	1	1	1	1	507	57	6.37	2.18	1	High
	Checked	Confidence	Annotated Sequence	Modifications	Modifications in Master Proteins	Contaminant	# Protein Groups	# Proteins	# PSMs	Master Protein Accessions	Positions in Master Proteins	# Missed Cleavages	Theo. MH+ [Da]	Found in Sample: [S1] F1: Sample	Confidence (by Search Engine): Sequest HT	XCorr (by Search Engine): Sequest HT	Sequence in Protein	Positions in Protein	Peptide Group Modifications in Protein
	FALSE	High	[R].AANNIASLLTK.[S]			FALSE	1	1	1	Q9BV44	Q9BV44 [359-369]	0	1115.64	High	High	2.18	R.AANNIASLLTK.S	[359-369]
FALSE	Master Protein	P43121	Cell surface glycoprotein MUC18 OS=Homo sapiens OX=9606 GN=MCAM PE=1 SV=2	2	FALSE	1	1	1	1	646	71.6	5.76	2.12	1	High
	Checked	Confidence	Annotated Sequence	Modifications	Modifications in Master Proteins	Contaminant	# Protein Groups	# Proteins	# PSMs	Master Protein Accessions	Positions in Master Proteins	# Missed Cleavages	Theo. MH+ [Da]	Found in Sample: [S1] F1: Sample	Confidence (by Search Engine): Sequest HT	XCorr (by Search Engine): Sequest HT	Sequence in Protein	Positions in Protein	Peptide Group Modifications in Protein
	FALSE	High	[R].APGDQGEKYIDLRH.[-]			FALSE	1	1	1	P43121	P43121 [633-646]	2	1598.79	High	High	2.12	R.APGDQGEKYIDLRH.-	[633-646]
FALSE	Master Protein	A0AVF1	Intraflagellar transport protein 56 OS=Homo sapiens OX=9606 GN=TTC26 PE=1 SV=1	2	FALSE	1	1	1	1	554	64.1	6.93	2.15	1	High
	Checked	Confidence	Annotated Sequence	Modifications	Modifications in Master Proteins	Contaminant	# Protein Groups	# Proteins	# PSMs	Master Protein Accessions	Positions in Master Proteins	# Missed Cleavages	Theo. MH+ [Da]	Found in Sample: [S1] F1: Sample	Confidence (by Search Engine): Sequest HT	XCorr (by Search Engine): Sequest HT	Sequence in Protein	Positions in Protein	Peptide Group Modifications in Protein
	FALSE	High	[R].QDDVQEAYNLIK.[D]			FALSE	1	1	1	A0AVF1	A0AVF1 [298-309]	0	1435.71	High	High	2.15	R.QDDVQEAYNLIK.D	[298-309]
FALSE	Master Protein	P12081	Histidine--tRNA ligase, cytoplasmic OS=Homo sapiens OX=9606 GN=HARS1 PE=1 SV=2	2	FALSE	1	1	1	1	509	57.4	5.88	2.04	1	High
	Checked	Confidence	Annotated Sequence	Modifications	Modifications in Master Proteins	Contaminant	# Protein Groups	# Proteins	# PSMs	Master Protein Accessions	Positions in Master Proteins	# Missed Cleavages	Theo. MH+ [Da]	Found in Sample: [S1] F1: Sample	Confidence (by Search Engine): Sequest HT	XCorr (by Search Engine): Sequest HT	Sequence in Protein	Positions in Protein	Peptide Group Modifications in Protein
	FALSE	High	[K].LVSELWDAGIK.[A]			FALSE	1	1	1	P12081	P12081 [427-437]	0	1230.67	High	High	2.04	K.LVSELWDAGIK.A	[427-437]
FALSE	Master Protein	Q5GH76	XK-related protein 4 OS=Homo sapiens OX=9606 GN=XKR4 PE=1 SV=1	2	FALSE	1	1	1	1	650	71.5	7.78	2.1	1	High
	Checked	Confidence	Annotated Sequence	Modifications	Modifications in Master Proteins	Contaminant	# Protein Groups	# Proteins	# PSMs	Master Protein Accessions	Positions in Master Proteins	# Missed Cleavages	Theo. MH+ [Da]	Found in Sample: [S1] F1: Sample	Confidence (by Search Engine): Sequest HT	XCorr (by Search Engine): Sequest HT	Sequence in Protein	Positions in Protein	Peptide Group Modifications in Protein
	FALSE	High	[R].KAILAFECSPSPPR.[L]	1xCarbamidomethyl [C8]		FALSE	1	1	1	Q5GH76	Q5GH76 [618-631]	1	1572.82	High	High	2.1	R.KAILAFECSPSPPR.L	[618-631]
FALSE	Master Protein	Q9NXB0	Tectonic-like complex member MKS1 OS=Homo sapiens OX=9606 GN=MKS1 PE=1 SV=2	2	FALSE	1	1	1	1	559	64.5	6.46	2.63	1	High
	Checked	Confidence	Annotated Sequence	Modifications	Modifications in Master Proteins	Contaminant	# Protein Groups	# Proteins	# PSMs	Master Protein Accessions	Positions in Master Proteins	# Missed Cleavages	Theo. MH+ [Da]	Found in Sample: [S1] F1: Sample	Confidence (by Search Engine): Sequest HT	XCorr (by Search Engine): Sequest HT	Sequence in Protein	Positions in Protein	Peptide Group Modifications in Protein
	FALSE	High	[R].QDRRGMEGGILK.[S]	1xOxidation [M6]		FALSE	1	1	1	Q9NXB0	Q9NXB0 [167-178]	2	1375.71	High	High	2.63	R.QDRRGMEGGILK.S	[167-178]
FALSE	Master Protein	O95886	Disks large-associated protein 3 OS=Homo sapiens OX=9606 GN=DLGAP3 PE=1 SV=3	2	FALSE	1	1	1	1	979	106	8.76	2.61	1	High
	Checked	Confidence	Annotated Sequence	Modifications	Modifications in Master Proteins	Contaminant	# Protein Groups	# Proteins	# PSMs	Master Protein Accessions	Positions in Master Proteins	# Missed Cleavages	Theo. MH+ [Da]	Found in Sample: [S1] F1: Sample	Confidence (by Search Engine): Sequest HT	XCorr (by Search Engine): Sequest HT	Sequence in Protein	Positions in Protein	Peptide Group Modifications in Protein
	FALSE	High	[R].KWRPSIGVQVETISDSDTENR.[S]			FALSE	1	1	1	O95886	O95886 [630-650]	1	2417.21	High	High	2.61	R.KWRPSIGVQVETISDSDTENR.S	[630-650]
FALSE	Master Protein	P05997	Collagen alpha-2(V) chain OS=Homo sapiens OX=9606 GN=COL5A2 PE=1 SV=3	2	FALSE	1	1	1	1	1499	144.8	6.46	2.51	1	High
	Checked	Confidence	Annotated Sequence	Modifications	Modifications in Master Proteins	Contaminant	# Protein Groups	# Proteins	# PSMs	Master Protein Accessions	Positions in Master Proteins	# Missed Cleavages	Theo. MH+ [Da]	Found in Sample: [S1] F1: Sample	Confidence (by Search Engine): Sequest HT	XCorr (by Search Engine): Sequest HT	Sequence in Protein	Positions in Protein	Peptide Group Modifications in Protein
	FALSE	High	[K].GPPGPVGPPGSNGPVGEPGPEGPAGNDGTPGR.[D]			FALSE	1	1	1	P05997	P05997 [1029-1060]	0	2831.33	High	High	2.51	K.GPPGPVGPPGSNGPVGEPGPEGPAGNDGTPGR.D	[1029-1060]
FALSE	Master Protein	Q99941	Cyclic AMP-dependent transcription factor ATF-6 beta OS=Homo sapiens OX=9606 GN=ATF6B PE=1 SV=2	2	FALSE	1	1	1	1	703	76.7	6.27	2.01	1	High	Acetyl [N-Term]
	Checked	Confidence	Annotated Sequence	Modifications	Modifications in Master Proteins	Contaminant	# Protein Groups	# Proteins	# PSMs	Master Protein Accessions	Positions in Master Proteins	# Missed Cleavages	Theo. MH+ [Da]	Found in Sample: [S1] F1: Sample	Confidence (by Search Engine): Sequest HT	XCorr (by Search Engine): Sequest HT	Sequence in Protein	Positions in Protein	Peptide Group Modifications in Protein
	FALSE	High	[-].MAELMLLSEIADPTR.[F]	1xAcetyl [N-Term]; 1xOxidation [M5]	Q99941 1xAcetyl [N-Term]	FALSE	1	1	1	Q99941	Q99941 [1-15]	0	1747.86	High	High	2.01	-.MAELMLLSEIADPTR.F	[1-15]	1xAcetyl [N-Term]
FALSE	Master Protein	P21579	Synaptotagmin-1 OS=Homo sapiens OX=9606 GN=SYT1 PE=1 SV=1	2	FALSE	1	1	1	1	422	47.5	8.12	2.39	1	High
	Checked	Confidence	Annotated Sequence	Modifications	Modifications in Master Proteins	Contaminant	# Protein Groups	# Proteins	# PSMs	Master Protein Accessions	Positions in Master Proteins	# Missed Cleavages	Theo. MH+ [Da]	Found in Sample: [S1] F1: Sample	Confidence (by Search Engine): Sequest HT	XCorr (by Search Engine): Sequest HT	Sequence in Protein	Positions in Protein	Peptide Group Modifications in Protein
	FALSE	High	[K].VPYSELGGK.[T]			FALSE	1	1	1	P21579	P21579 [215-223]	0	949.499	High	High	2.39	K.VPYSELGGK.T	[215-223]
FALSE	Master Protein	Q8TDS5	Oxoeicosanoid receptor 1 OS=Homo sapiens OX=9606 GN=OXER1 PE=1 SV=1	2	FALSE	1	1	1	1	423	45.8	9.66	2.11	1	High
	Checked	Confidence	Annotated Sequence	Modifications	Modifications in Master Proteins	Contaminant	# Protein Groups	# Proteins	# PSMs	Master Protein Accessions	Positions in Master Proteins	# Missed Cleavages	Theo. MH+ [Da]	Found in Sample: [S1] F1: Sample	Confidence (by Search Engine): Sequest HT	XCorr (by Search Engine): Sequest HT	Sequence in Protein	Positions in Protein	Peptide Group Modifications in Protein
	FALSE	High	[R].KAEAIGKLK.[V]			FALSE	1	1	1	Q8TDS5	Q8TDS5 [400-408]	2	957.609	High	High	2.11	R.KAEAIGKLK.V	[400-408]
FALSE	Master Protein	Q06203	Amidophosphoribosyltransferase OS=Homo sapiens OX=9606 GN=PPAT PE=1 SV=1	2	FALSE	1	1	1	1	517	57.4	6.76	2.21	1	High
	Checked	Confidence	Annotated Sequence	Modifications	Modifications in Master Proteins	Contaminant	# Protein Groups	# Proteins	# PSMs	Master Protein Accessions	Positions in Master Proteins	# Missed Cleavages	Theo. MH+ [Da]	Found in Sample: [S1] F1: Sample	Confidence (by Search Engine): Sequest HT	XCorr (by Search Engine): Sequest HT	Sequence in Protein	Positions in Protein	Peptide Group Modifications in Protein
	FALSE	High	[R].HNVQTLDIISR.[S]			FALSE	1	1	1	Q06203	Q06203 [261-271]	0	1295.71	High	High	2.21	R.HNVQTLDIISR.S	[261-271]
FALSE	Master Protein	O43155	Leucine-rich repeat transmembrane protein FLRT2 OS=Homo sapiens OX=9606 GN=FLRT2 PE=1 SV=1	2	FALSE	1	1	1	1	660	74	7.8	2.15	1	High
	Checked	Confidence	Annotated Sequence	Modifications	Modifications in Master Proteins	Contaminant	# Protein Groups	# Proteins	# PSMs	Master Protein Accessions	Positions in Master Proteins	# Missed Cleavages	Theo. MH+ [Da]	Found in Sample: [S1] F1: Sample	Confidence (by Search Engine): Sequest HT	XCorr (by Search Engine): Sequest HT	Sequence in Protein	Positions in Protein	Peptide Group Modifications in Protein
	FALSE	High	[R].MLTQGVFDNLSNLK.[Q]			FALSE	1	1	1	O43155	O43155 [290-303]	0	1579.81	High	High	2.15	R.MLTQGVFDNLSNLK.Q	[290-303]
FALSE	Master Protein	Q32MZ4	Leucine-rich repeat flightless-interacting protein 1 OS=Homo sapiens OX=9606 GN=LRRFIP1 PE=1 SV=2	2	FALSE	1	1	1	1	808	89.2	4.65	2.53	1	High
	Checked	Confidence	Annotated Sequence	Modifications	Modifications in Master Proteins	Contaminant	# Protein Groups	# Proteins	# PSMs	Master Protein Accessions	Positions in Master Proteins	# Missed Cleavages	Theo. MH+ [Da]	Found in Sample: [S1] F1: Sample	Confidence (by Search Engine): Sequest HT	XCorr (by Search Engine): Sequest HT	Sequence in Protein	Positions in Protein	Peptide Group Modifications in Protein
	FALSE	High	[R].RGSGDTSISIDTEASIR.[E]			FALSE	1	1	1	Q32MZ4	Q32MZ4 [118-134]	1	1764.87	High	High	2.53	R.RGSGDTSISIDTEASIR.E	[118-134]
FALSE	Master Protein	Q8WXF1	Paraspeckle component 1 OS=Homo sapiens OX=9606 GN=PSPC1 PE=1 SV=1	2	FALSE	1	1	1	1	523	58.7	6.67	2.46	1	High
	Checked	Confidence	Annotated Sequence	Modifications	Modifications in Master Proteins	Contaminant	# Protein Groups	# Proteins	# PSMs	Master Protein Accessions	Positions in Master Proteins	# Missed Cleavages	Theo. MH+ [Da]	Found in Sample: [S1] F1: Sample	Confidence (by Search Engine): Sequest HT	XCorr (by Search Engine): Sequest HT	Sequence in Protein	Positions in Protein	Peptide Group Modifications in Protein
	FALSE	High	[R].YGEPSEVFINR.[D]			FALSE	1	1	1	Q8WXF1	Q8WXF1 [105-115]	0	1310.64	High	High	2.46	R.YGEPSEVFINR.D	[105-115]
FALSE	Master Protein	O60331	Phosphatidylinositol 4-phosphate 5-kinase type-1 gamma OS=Homo sapiens OX=9606 GN=PIP5K1C PE=1 SV=2	2	FALSE	1	1	1	1	668	73.2	5.29	2.09	1	High
	Checked	Confidence	Annotated Sequence	Modifications	Modifications in Master Proteins	Contaminant	# Protein Groups	# Proteins	# PSMs	Master Protein Accessions	Positions in Master Proteins	# Missed Cleavages	Theo. MH+ [Da]	Found in Sample: [S1] F1: Sample	Confidence (by Search Engine): Sequest HT	XCorr (by Search Engine): Sequest HT	Sequence in Protein	Positions in Protein	Peptide Group Modifications in Protein
	FALSE	High	[R].ERQAQGAQSTSDEK.[R]			FALSE	1	1	1	O60331	O60331 [332-345]	1	1534.71	High	High	2.09	R.ERQAQGAQSTSDEK.R	[332-345]
FALSE	Master Protein	Q15436	Protein transport protein Sec23A OS=Homo sapiens OX=9606 GN=SEC23A PE=1 SV=2	2	FALSE	1	1	1	1	765	86.1	7.08	2.22	1	High
	Checked	Confidence	Annotated Sequence	Modifications	Modifications in Master Proteins	Contaminant	# Protein Groups	# Proteins	# PSMs	Master Protein Accessions	Positions in Master Proteins	# Missed Cleavages	Theo. MH+ [Da]	Found in Sample: [S1] F1: Sample	Confidence (by Search Engine): Sequest HT	XCorr (by Search Engine): Sequest HT	Sequence in Protein	Positions in Protein	Peptide Group Modifications in Protein
	FALSE	High	[R].GAIQFVTQYQHSSGQR.[R]			FALSE	1	1	1	Q15436	Q15436 [477-492]	0	1806.89	High	High	2.22	R.GAIQFVTQYQHSSGQR.R	[477-492]
FALSE	Master Protein	Q9HC96	Calpain-10 OS=Homo sapiens OX=9606 GN=CAPN10 PE=1 SV=2	2	FALSE	1	1	1	1	672	74.9	7.74	2.05	1	High
	Checked	Confidence	Annotated Sequence	Modifications	Modifications in Master Proteins	Contaminant	# Protein Groups	# Proteins	# PSMs	Master Protein Accessions	Positions in Master Proteins	# Missed Cleavages	Theo. MH+ [Da]	Found in Sample: [S1] F1: Sample	Confidence (by Search Engine): Sequest HT	XCorr (by Search Engine): Sequest HT	Sequence in Protein	Positions in Protein	Peptide Group Modifications in Protein
	FALSE	High	[K].GVAGSGGQQDRPGR.[W]			FALSE	1	1	1	Q9HC96	Q9HC96 [189-202]	0	1341.66	High	High	2.05	K.GVAGSGGQQDRPGR.W	[189-202]
FALSE	Master Protein	Q9NUP7	tRNA:m(4)X modification enzyme TRM13 homolog OS=Homo sapiens OX=9606 GN=TRMT13 PE=1 SV=2	2	FALSE	1	1	1	1	481	54.2	8.09	2.33	1	High
	Checked	Confidence	Annotated Sequence	Modifications	Modifications in Master Proteins	Contaminant	# Protein Groups	# Proteins	# PSMs	Master Protein Accessions	Positions in Master Proteins	# Missed Cleavages	Theo. MH+ [Da]	Found in Sample: [S1] F1: Sample	Confidence (by Search Engine): Sequest HT	XCorr (by Search Engine): Sequest HT	Sequence in Protein	Positions in Protein	Peptide Group Modifications in Protein
	FALSE	High	[K].HTVYEDQLAK.[H]			FALSE	1	1	1	Q9NUP7	Q9NUP7 [65-74]	0	1203.6	High	High	2.33	K.HTVYEDQLAK.H	[65-74]
FALSE	Master Protein	P28906	Hematopoietic progenitor cell antigen CD34 OS=Homo sapiens OX=9606 GN=CD34 PE=1 SV=2	2	FALSE	1	1	1	1	385	40.7	7.37	2.23	1	High
	Checked	Confidence	Annotated Sequence	Modifications	Modifications in Master Proteins	Contaminant	# Protein Groups	# Proteins	# PSMs	Master Protein Accessions	Positions in Master Proteins	# Missed Cleavages	Theo. MH+ [Da]	Found in Sample: [S1] F1: Sample	Confidence (by Search Engine): Sequest HT	XCorr (by Search Engine): Sequest HT	Sequence in Protein	Positions in Protein	Peptide Group Modifications in Protein
	FALSE	High	[K].DRGEGLAR.[V]			FALSE	1	1	1	P28906	P28906 [205-212]	1	873.454	High	High	2.23	K.DRGEGLAR.V	[205-212]
FALSE	Master Protein	Q7Z388	Probable C-mannosyltransferase DPY19L4 OS=Homo sapiens OX=9606 GN=DPY19L4 PE=1 SV=1	2	FALSE	1	1	1	1	723	83.7	8.16	2.23	1	High
	Checked	Confidence	Annotated Sequence	Modifications	Modifications in Master Proteins	Contaminant	# Protein Groups	# Proteins	# PSMs	Master Protein Accessions	Positions in Master Proteins	# Missed Cleavages	Theo. MH+ [Da]	Found in Sample: [S1] F1: Sample	Confidence (by Search Engine): Sequest HT	XCorr (by Search Engine): Sequest HT	Sequence in Protein	Positions in Protein	Peptide Group Modifications in Protein
	FALSE	High	[R].GVYELTHNNKTVSLK.[T]			FALSE	1	1	1	Q7Z388	Q7Z388 [115-129]	1	1702.91	High	High	2.23	R.GVYELTHNNKTVSLK.T	[115-129]
FALSE	Master Protein	Q14141	Septin-6 OS=Homo sapiens OX=9606 GN=SEPTIN6 PE=1 SV=4	2	FALSE	1	1	1	1	434	49.7	6.67	2	1	High
	Checked	Confidence	Annotated Sequence	Modifications	Modifications in Master Proteins	Contaminant	# Protein Groups	# Proteins	# PSMs	Master Protein Accessions	Positions in Master Proteins	# Missed Cleavages	Theo. MH+ [Da]	Found in Sample: [S1] F1: Sample	Confidence (by Search Engine): Sequest HT	XCorr (by Search Engine): Sequest HT	Sequence in Protein	Positions in Protein	Peptide Group Modifications in Protein
	FALSE	High	[K].IGNKMMRAR.[Q]	1xOxidation [M5]		FALSE	1	1	1	Q14141	Q14141 [246-254]	2	1092.58	High	High	2	K.IGNKMMRAR.Q	[246-254]
FALSE	Master Protein	O60826	Coiled-coil domain-containing protein 22 OS=Homo sapiens OX=9606 GN=CCDC22 PE=1 SV=1	2	FALSE	1	1	1	1	627	70.7	6.74	2.08	1	High
	Checked	Confidence	Annotated Sequence	Modifications	Modifications in Master Proteins	Contaminant	# Protein Groups	# Proteins	# PSMs	Master Protein Accessions	Positions in Master Proteins	# Missed Cleavages	Theo. MH+ [Da]	Found in Sample: [S1] F1: Sample	Confidence (by Search Engine): Sequest HT	XCorr (by Search Engine): Sequest HT	Sequence in Protein	Positions in Protein	Peptide Group Modifications in Protein
	FALSE	High	[R].DLEEQIETELGKK.[T]			FALSE	1	1	1	O60826	O60826 [586-598]	1	1531.78	High	High	2.08	R.DLEEQIETELGKK.T	[586-598]
FALSE	Master Protein	Q96B18	Dapper homolog 3 OS=Homo sapiens OX=9606 GN=DACT3 PE=1 SV=2	2	FALSE	1	1	1	1	629	64.9	10.36	2.01	1	High
	Checked	Confidence	Annotated Sequence	Modifications	Modifications in Master Proteins	Contaminant	# Protein Groups	# Proteins	# PSMs	Master Protein Accessions	Positions in Master Proteins	# Missed Cleavages	Theo. MH+ [Da]	Found in Sample: [S1] F1: Sample	Confidence (by Search Engine): Sequest HT	XCorr (by Search Engine): Sequest HT	Sequence in Protein	Positions in Protein	Peptide Group Modifications in Protein
	FALSE	High	[R].WRSTAEIDAADGR.[R]			FALSE	1	1	1	Q96B18	Q96B18 [476-488]	1	1447.69	High	High	2.01	R.WRSTAEIDAADGR.R	[476-488]
FALSE	Master Protein	Q8WWR8	Sialidase-4 OS=Homo sapiens OX=9606 GN=NEU4 PE=1 SV=3	2	FALSE	1	1	1	1	484	51.5	7.8	2	1	High
	Checked	Confidence	Annotated Sequence	Modifications	Modifications in Master Proteins	Contaminant	# Protein Groups	# Proteins	# PSMs	Master Protein Accessions	Positions in Master Proteins	# Missed Cleavages	Theo. MH+ [Da]	Found in Sample: [S1] F1: Sample	Confidence (by Search Engine): Sequest HT	XCorr (by Search Engine): Sequest HT	Sequence in Protein	Positions in Protein	Peptide Group Modifications in Protein
	FALSE	High	[R].DAGLSWGSAR.[D]			FALSE	1	1	1	Q8WWR8	Q8WWR8 [131-140]	0	1019.49	High	High	2	R.DAGLSWGSAR.D	[131-140]
FALSE	Master Protein	P17031	Zinc finger protein 26 OS=Homo sapiens OX=9606 GN=ZNF26 PE=1 SV=3	2	FALSE	1	1	1	1	533	61.2	8.84	2.48	1	High
	Checked	Confidence	Annotated Sequence	Modifications	Modifications in Master Proteins	Contaminant	# Protein Groups	# Proteins	# PSMs	Master Protein Accessions	Positions in Master Proteins	# Missed Cleavages	Theo. MH+ [Da]	Found in Sample: [S1] F1: Sample	Confidence (by Search Engine): Sequest HT	XCorr (by Search Engine): Sequest HT	Sequence in Protein	Positions in Protein	Peptide Group Modifications in Protein
	FALSE	High	[R].LNLSKTHDSSR.[Q]			FALSE	1	1	1	P17031	P17031 [114-124]	1	1257.65	High	High	2.48	R.LNLSKTHDSSR.Q	[114-124]
FALSE	Master Protein	Q8NCV1	Adenosine deaminase domain-containing protein 2 OS=Homo sapiens OX=9606 GN=ADAD2 PE=2 SV=1	2	FALSE	1	1	1	1	583	61.7	8.84	2.21	1	High
	Checked	Confidence	Annotated Sequence	Modifications	Modifications in Master Proteins	Contaminant	# Protein Groups	# Proteins	# PSMs	Master Protein Accessions	Positions in Master Proteins	# Missed Cleavages	Theo. MH+ [Da]	Found in Sample: [S1] F1: Sample	Confidence (by Search Engine): Sequest HT	XCorr (by Search Engine): Sequest HT	Sequence in Protein	Positions in Protein	Peptide Group Modifications in Protein
	FALSE	High	[R].AEGGWPQVSVLR.[D]			FALSE	1	1	1	Q8NCV1	Q8NCV1 [54-65]	0	1298.69	High	High	2.21	R.AEGGWPQVSVLR.D	[54-65]
FALSE	Master Protein	Q8NHH9	Atlastin-2 OS=Homo sapiens OX=9606 GN=ATL2 PE=1 SV=2	2	FALSE	1	1	1	1	583	66.2	5.48	2.01	1	High
	Checked	Confidence	Annotated Sequence	Modifications	Modifications in Master Proteins	Contaminant	# Protein Groups	# Proteins	# PSMs	Master Protein Accessions	Positions in Master Proteins	# Missed Cleavages	Theo. MH+ [Da]	Found in Sample: [S1] F1: Sample	Confidence (by Search Engine): Sequest HT	XCorr (by Search Engine): Sequest HT	Sequence in Protein	Positions in Protein	Peptide Group Modifications in Protein
	FALSE	High	[K].AGLTDQVSHHAR.[L]			FALSE	1	1	1	Q8NHH9	Q8NHH9 [568-579]	0	1291.65	High	High	2.01	K.AGLTDQVSHHAR.L	[568-579]
FALSE	Master Protein	P05187	Alkaline phosphatase, placental type OS=Homo sapiens OX=9606 GN=ALPP PE=1 SV=2	2	FALSE	1	1	1	1	535	57.9	6.29	2.4	1	High
	Checked	Confidence	Annotated Sequence	Modifications	Modifications in Master Proteins	Contaminant	# Protein Groups	# Proteins	# PSMs	Master Protein Accessions	Positions in Master Proteins	# Missed Cleavages	Theo. MH+ [Da]	Found in Sample: [S1] F1: Sample	Confidence (by Search Engine): Sequest HT	XCorr (by Search Engine): Sequest HT	Sequence in Protein	Positions in Protein	Peptide Group Modifications in Protein
	FALSE	High	[R].EAAEALGAAKK.[L]			FALSE	1	1	1	P05187	P05187 [37-47]	1	1058.58	High	High	2.4	R.EAAEALGAAKK.L	[37-47]
FALSE	Master Protein	Q96EX3	Cytoplasmic dynein 2 intermediate chain 2 OS=Homo sapiens OX=9606 GN=DYNC2I2 PE=1 SV=2	2	FALSE	1	1	1	1	536	57.8	6.64	2.17	1	High
	Checked	Confidence	Annotated Sequence	Modifications	Modifications in Master Proteins	Contaminant	# Protein Groups	# Proteins	# PSMs	Master Protein Accessions	Positions in Master Proteins	# Missed Cleavages	Theo. MH+ [Da]	Found in Sample: [S1] F1: Sample	Confidence (by Search Engine): Sequest HT	XCorr (by Search Engine): Sequest HT	Sequence in Protein	Positions in Protein	Peptide Group Modifications in Protein
	FALSE	High	[R].FQVLSVATDGK.[V]			FALSE	1	1	1	Q96EX3	Q96EX3 [284-294]	0	1164.63	High	High	2.17	R.FQVLSVATDGK.V	[284-294]
FALSE	Master Protein	P33260	Cytochrome P450 2C18 OS=Homo sapiens OX=9606 GN=CYP2C18 PE=1 SV=3	2	FALSE	1	1	1	1	490	55.7	7.2	2.13	1	High
	Checked	Confidence	Annotated Sequence	Modifications	Modifications in Master Proteins	Contaminant	# Protein Groups	# Proteins	# PSMs	Master Protein Accessions	Positions in Master Proteins	# Missed Cleavages	Theo. MH+ [Da]	Found in Sample: [S1] F1: Sample	Confidence (by Search Engine): Sequest HT	XCorr (by Search Engine): Sequest HT	Sequence in Protein	Positions in Protein	Peptide Group Modifications in Protein
	FALSE	High	[K].RMCMGEGLAR.[M]	1xCarbamidomethyl [C3]		FALSE	1	1	1	P33260	P33260 [433-442]	1	1180.54	High	High	2.13	K.RMCMGEGLAR.M	[433-442]
FALSE	Master Protein	Q9NQW5	Histone-lysine N-methyltransferase PRDM7 OS=Homo sapiens OX=9606 GN=PRDM7 PE=1 SV=2	2	FALSE	1	1	1	1	492	55.7	7.88	2.27	1	High
	Checked	Confidence	Annotated Sequence	Modifications	Modifications in Master Proteins	Contaminant	# Protein Groups	# Proteins	# PSMs	Master Protein Accessions	Positions in Master Proteins	# Missed Cleavages	Theo. MH+ [Da]	Found in Sample: [S1] F1: Sample	Confidence (by Search Engine): Sequest HT	XCorr (by Search Engine): Sequest HT	Sequence in Protein	Positions in Protein	Peptide Group Modifications in Protein
	FALSE	High	[K].ETEGKMYSLR.[E]	1xOxidation [M6]		FALSE	1	1	1	Q9NQW5	Q9NQW5 [175-184]	1	1229.58	High	High	2.27	K.ETEGKMYSLR.E	[175-184]
FALSE	Master Protein	Q9H095	Dynein regulatory complex protein 9 OS=Homo sapiens OX=9606 GN=IQCG PE=1 SV=1	2	FALSE	1	1	1	1	443	51.9	6.52	2.03	1	High
	Checked	Confidence	Annotated Sequence	Modifications	Modifications in Master Proteins	Contaminant	# Protein Groups	# Proteins	# PSMs	Master Protein Accessions	Positions in Master Proteins	# Missed Cleavages	Theo. MH+ [Da]	Found in Sample: [S1] F1: Sample	Confidence (by Search Engine): Sequest HT	XCorr (by Search Engine): Sequest HT	Sequence in Protein	Positions in Protein	Peptide Group Modifications in Protein
	FALSE	High	[R].EIGGFKMPK.[D]			FALSE	1	1	1	Q9H095	Q9H095 [412-420]	1	1006.54	High	High	2.03	R.EIGGFKMPK.D	[412-420]
FALSE	Master Protein	Q9C0H9	SRC kinase signaling inhibitor 1 OS=Homo sapiens OX=9606 GN=SRCIN1 PE=1 SV=4	2	FALSE	1	1	1	1	1183	127	9.38	2.53	1	High
	Checked	Confidence	Annotated Sequence	Modifications	Modifications in Master Proteins	Contaminant	# Protein Groups	# Proteins	# PSMs	Master Protein Accessions	Positions in Master Proteins	# Missed Cleavages	Theo. MH+ [Da]	Found in Sample: [S1] F1: Sample	Confidence (by Search Engine): Sequest HT	XCorr (by Search Engine): Sequest HT	Sequence in Protein	Positions in Protein	Peptide Group Modifications in Protein
	FALSE	High	[K].TRSAGSASTAGAPPSELFPGPGER.[S]			FALSE	1	1	1	Q9C0H9	Q9C0H9 [527-550]	1	2300.13	High	High	2.53	K.TRSAGSASTAGAPPSELFPGPGER.S	[527-550]
FALSE	Master Protein	Q16658	Fascin OS=Homo sapiens OX=9606 GN=FSCN1 PE=1 SV=3	2	FALSE	1	1	1	1	493	54.5	7.24	2.13	1	High
	Checked	Confidence	Annotated Sequence	Modifications	Modifications in Master Proteins	Contaminant	# Protein Groups	# Proteins	# PSMs	Master Protein Accessions	Positions in Master Proteins	# Missed Cleavages	Theo. MH+ [Da]	Found in Sample: [S1] F1: Sample	Confidence (by Search Engine): Sequest HT	XCorr (by Search Engine): Sequest HT	Sequence in Protein	Positions in Protein	Peptide Group Modifications in Protein
	FALSE	High	[R].FLIVAHDDGR.[W]			FALSE	1	1	1	Q16658	Q16658 [91-100]	0	1142.6	High	High	2.13	R.FLIVAHDDGR.W	[91-100]
FALSE	Master Protein	Q9C035	Tripartite motif-containing protein 5 OS=Homo sapiens OX=9606 GN=TRIM5 PE=1 SV=1	2	FALSE	1	1	1	1	493	56.3	6.05	2.19	1	High	Acetyl [N-Term]
	Checked	Confidence	Annotated Sequence	Modifications	Modifications in Master Proteins	Contaminant	# Protein Groups	# Proteins	# PSMs	Master Protein Accessions	Positions in Master Proteins	# Missed Cleavages	Theo. MH+ [Da]	Found in Sample: [S1] F1: Sample	Confidence (by Search Engine): Sequest HT	XCorr (by Search Engine): Sequest HT	Sequence in Protein	Positions in Protein	Peptide Group Modifications in Protein
	FALSE	High	[-].MASGILVNVK.[E]	1xAcetyl [N-Term]	Q9C035 1xAcetyl [N-Term]	FALSE	1	1	1	Q9C035	Q9C035 [1-10]	0	1073.6	High	High	2.19	-.MASGILVNVK.E	[1-10]	1xAcetyl [N-Term]
FALSE	Master Protein	Q9H611	ATP-dependent DNA helicase PIF1 OS=Homo sapiens OX=9606 GN=PIF1 PE=1 SV=2	2	FALSE	1	1	1	1	641	69.8	9.72	2.89	1	High
	Checked	Confidence	Annotated Sequence	Modifications	Modifications in Master Proteins	Contaminant	# Protein Groups	# Proteins	# PSMs	Master Protein Accessions	Positions in Master Proteins	# Missed Cleavages	Theo. MH+ [Da]	Found in Sample: [S1] F1: Sample	Confidence (by Search Engine): Sequest HT	XCorr (by Search Engine): Sequest HT	Sequence in Protein	Positions in Protein	Peptide Group Modifications in Protein
	FALSE	High	[K].LAAAPGPGPASAR.[A]			FALSE	1	1	1	Q9H611	Q9H611 [124-136]	0	1135.62	High	High	2.89	K.LAAAPGPGPASAR.A	[124-136]
FALSE	Master Protein	Q8TDR0	TRAF3-interacting protein 1 OS=Homo sapiens OX=9606 GN=TRAF3IP1 PE=1 SV=1	2	FALSE	1	1	1	1	691	78.6	7.93	2.13	1	High
	Checked	Confidence	Annotated Sequence	Modifications	Modifications in Master Proteins	Contaminant	# Protein Groups	# Proteins	# PSMs	Master Protein Accessions	Positions in Master Proteins	# Missed Cleavages	Theo. MH+ [Da]	Found in Sample: [S1] F1: Sample	Confidence (by Search Engine): Sequest HT	XCorr (by Search Engine): Sequest HT	Sequence in Protein	Positions in Protein	Peptide Group Modifications in Protein
	FALSE	High	[K].GLYTDAEMKSDNVK.[D]	1xOxidation [M8]		FALSE	1	1	1	Q8TDR0	Q8TDR0 [51-64]	1	1586.74	High	High	2.13	K.GLYTDAEMKSDNVK.D	[51-64]
FALSE	Master Protein	Q9UKF2	Disintegrin and metalloproteinase domain-containing protein 30 OS=Homo sapiens OX=9606 GN=ADAM30 PE=1 SV=2	2	FALSE	1	1	1	1	790	88.9	7.61	2.74	1	High
	Checked	Confidence	Annotated Sequence	Modifications	Modifications in Master Proteins	Contaminant	# Protein Groups	# Proteins	# PSMs	Master Protein Accessions	Positions in Master Proteins	# Missed Cleavages	Theo. MH+ [Da]	Found in Sample: [S1] F1: Sample	Confidence (by Search Engine): Sequest HT	XCorr (by Search Engine): Sequest HT	Sequence in Protein	Positions in Protein	Peptide Group Modifications in Protein
	FALSE	High	[K].TEQEESKTKTVQEESK.[T]			FALSE	1	1	1	Q9UKF2	Q9UKF2 [730-745]	2	1880.91	High	High	2.74	K.TEQEESKTKTVQEESK.T	[730-745]
FALSE	Master Protein	P98172	Ephrin-B1 OS=Homo sapiens OX=9606 GN=EFNB1 PE=1 SV=1	2	FALSE	1	1	1	1	346	38	8.94	2.09	1	High
	Checked	Confidence	Annotated Sequence	Modifications	Modifications in Master Proteins	Contaminant	# Protein Groups	# Proteins	# PSMs	Master Protein Accessions	Positions in Master Proteins	# Missed Cleavages	Theo. MH+ [Da]	Found in Sample: [S1] F1: Sample	Confidence (by Search Engine): Sequest HT	XCorr (by Search Engine): Sequest HT	Sequence in Protein	Positions in Protein	Peptide Group Modifications in Protein
	FALSE	High	[RK].LDIICPR.[A]	1xCarbamidomethyl [C5]		FALSE	1	2	2	P98172	P98172 [60-66]	0	886.481	High	High	2.09	K.LDIICPR.A	[60-66]
FALSE	Master Protein	Q86TU7	Actin-histidine N-methyltransferase OS=Homo sapiens OX=9606 GN=SETD3 PE=1 SV=1	2	FALSE	1	1	1	1	594	67.2	5.96	2.12	1	High
	Checked	Confidence	Annotated Sequence	Modifications	Modifications in Master Proteins	Contaminant	# Protein Groups	# Proteins	# PSMs	Master Protein Accessions	Positions in Master Proteins	# Missed Cleavages	Theo. MH+ [Da]	Found in Sample: [S1] F1: Sample	Confidence (by Search Engine): Sequest HT	XCorr (by Search Engine): Sequest HT	Sequence in Protein	Positions in Protein	Peptide Group Modifications in Protein
	FALSE	High	[K].EILNLTSELLQK.[C]			FALSE	1	1	1	Q86TU7	Q86TU7 [24-35]	0	1400.8	High	High	2.12	K.EILNLTSELLQK.C	[24-35]
FALSE	Master Protein	Q9NQX0	Putative histone-lysine N-methyltransferase PRDM6 OS=Homo sapiens OX=9606 GN=PRDM6 PE=1 SV=2	2	FALSE	1	1	1	1	595	64.4	7.69	2.05	1	High
	Checked	Confidence	Annotated Sequence	Modifications	Modifications in Master Proteins	Contaminant	# Protein Groups	# Proteins	# PSMs	Master Protein Accessions	Positions in Master Proteins	# Missed Cleavages	Theo. MH+ [Da]	Found in Sample: [S1] F1: Sample	Confidence (by Search Engine): Sequest HT	XCorr (by Search Engine): Sequest HT	Sequence in Protein	Positions in Protein	Peptide Group Modifications in Protein
	FALSE	High	[R].QDALQPFNKSSK.[L]			FALSE	1	1	1	Q9NQX0	Q9NQX0 [398-409]	1	1362.7	High	High	2.05	R.QDALQPFNKSSK.L	[398-409]
FALSE	Master Protein	P40222	Alpha-taxilin OS=Homo sapiens OX=9606 GN=TXLNA PE=1 SV=3	2	FALSE	1	1	1	1	546	61.9	6.52	2	1	High
	Checked	Confidence	Annotated Sequence	Modifications	Modifications in Master Proteins	Contaminant	# Protein Groups	# Proteins	# PSMs	Master Protein Accessions	Positions in Master Proteins	# Missed Cleavages	Theo. MH+ [Da]	Found in Sample: [S1] F1: Sample	Confidence (by Search Engine): Sequest HT	XCorr (by Search Engine): Sequest HT	Sequence in Protein	Positions in Protein	Peptide Group Modifications in Protein
	FALSE	High	[K].KNGAAKQSNPK.[S]			FALSE	1	1	1	P40222	P40222 [7-17]	2	1142.63	High	High	2	K.KNGAAKQSNPK.S	[7-17]
FALSE	Master Protein	Q7Z417	FMR1-interacting protein NUFIP2 OS=Homo sapiens OX=9606 GN=NUFIP2 PE=1 SV=1	2	FALSE	1	1	1	1	695	76.1	8.7	2.58	1	High
	Checked	Confidence	Annotated Sequence	Modifications	Modifications in Master Proteins	Contaminant	# Protein Groups	# Proteins	# PSMs	Master Protein Accessions	Positions in Master Proteins	# Missed Cleavages	Theo. MH+ [Da]	Found in Sample: [S1] F1: Sample	Confidence (by Search Engine): Sequest HT	XCorr (by Search Engine): Sequest HT	Sequence in Protein	Positions in Protein	Peptide Group Modifications in Protein
	FALSE	High	[K].ADTSSQGALVFLSK.[D]			FALSE	1	1	1	Q7Z417	Q7Z417 [604-617]	0	1423.74	High	High	2.58	K.ADTSSQGALVFLSK.D	[604-617]
FALSE	Master Protein	Q7RTS5	Proton channel OTOP3 OS=Homo sapiens OX=9606 GN=OTOP3 PE=1 SV=1	2	FALSE	1	1	1	1	596	66.3	8.65	2.05	1	High
	Checked	Confidence	Annotated Sequence	Modifications	Modifications in Master Proteins	Contaminant	# Protein Groups	# Proteins	# PSMs	Master Protein Accessions	Positions in Master Proteins	# Missed Cleavages	Theo. MH+ [Da]	Found in Sample: [S1] F1: Sample	Confidence (by Search Engine): Sequest HT	XCorr (by Search Engine): Sequest HT	Sequence in Protein	Positions in Protein	Peptide Group Modifications in Protein
	FALSE	High	[R].EIEAELGILMEK.[S]			FALSE	1	1	1	Q7RTS5	Q7RTS5 [255-266]	0	1374.72	High	High	2.05	R.EIEAELGILMEK.S	[255-266]
FALSE	Master Protein	P51003	Poly(A) polymerase alpha OS=Homo sapiens OX=9606 GN=PAPOLA PE=1 SV=4	2	FALSE	1	1	1	1	745	82.8	7.37	2.26	1	High
	Checked	Confidence	Annotated Sequence	Modifications	Modifications in Master Proteins	Contaminant	# Protein Groups	# Proteins	# PSMs	Master Protein Accessions	Positions in Master Proteins	# Missed Cleavages	Theo. MH+ [Da]	Found in Sample: [S1] F1: Sample	Confidence (by Search Engine): Sequest HT	XCorr (by Search Engine): Sequest HT	Sequence in Protein	Positions in Protein	Peptide Group Modifications in Protein
	FALSE	High	[K].MFEVDMKIAAMHVKR.[K]	1xOxidation [M1]		FALSE	1	1	1	P51003	P51003 [476-490]	2	1821.92	High	High	2.26	K.MFEVDMKIAAMHVKR.K	[476-490]
FALSE	Master Protein	Q9Y6S9	Ribosomal protein S6 kinase-like 1 OS=Homo sapiens OX=9606 GN=RPS6KL1 PE=2 SV=1	2	FALSE	1	1	1	1	549	60	7.43	2.12	1	High
	Checked	Confidence	Annotated Sequence	Modifications	Modifications in Master Proteins	Contaminant	# Protein Groups	# Proteins	# PSMs	Master Protein Accessions	Positions in Master Proteins	# Missed Cleavages	Theo. MH+ [Da]	Found in Sample: [S1] F1: Sample	Confidence (by Search Engine): Sequest HT	XCorr (by Search Engine): Sequest HT	Sequence in Protein	Positions in Protein	Peptide Group Modifications in Protein
	FALSE	High	[R].RLGMGEGGVSK.[L]			FALSE	1	1	1	Q9Y6S9	Q9Y6S9 [522-532]	1	1090.57	High	High	2.12	R.RLGMGEGGVSK.L	[522-532]
FALSE	Master Protein	Q5D1E8	Endoribonuclease ZC3H12A OS=Homo sapiens OX=9606 GN=ZC3H12A PE=1 SV=1	2	FALSE	1	1	1	1	599	65.7	6.93	2.16	1	High
	Checked	Confidence	Annotated Sequence	Modifications	Modifications in Master Proteins	Contaminant	# Protein Groups	# Proteins	# PSMs	Master Protein Accessions	Positions in Master Proteins	# Missed Cleavages	Theo. MH+ [Da]	Found in Sample: [S1] F1: Sample	Confidence (by Search Engine): Sequest HT	XCorr (by Search Engine): Sequest HT	Sequence in Protein	Positions in Protein	Peptide Group Modifications in Protein
	FALSE	High	[R].VGGKRVVCYDDR.[F]	1xCarbamidomethyl [C8]		FALSE	1	1	1	Q5D1E8	Q5D1E8 [216-227]	2	1423.71	High	High	2.16	R.VGGKRVVCYDDR.F	[216-227]
FALSE	Master Protein	Q5TA45	Integrator complex subunit 11 OS=Homo sapiens OX=9606 GN=INTS11 PE=1 SV=2	2	FALSE	1	1	1	1	600	67.6	8.06	2.05	1	High
	Checked	Confidence	Annotated Sequence	Modifications	Modifications in Master Proteins	Contaminant	# Protein Groups	# Proteins	# PSMs	Master Protein Accessions	Positions in Master Proteins	# Missed Cleavages	Theo. MH+ [Da]	Found in Sample: [S1] F1: Sample	Confidence (by Search Engine): Sequest HT	XCorr (by Search Engine): Sequest HT	Sequence in Protein	Positions in Protein	Peptide Group Modifications in Protein
	FALSE	High	[R].VTPLGAGQDVGR.[S]			FALSE	1	1	1	Q5TA45	Q5TA45 [6-17]	0	1169.63	High	High	2.05	R.VTPLGAGQDVGR.S	[6-17]
FALSE	Master Protein	Q9NSC7	Alpha-N-acetylgalactosaminide alpha-2,6-sialyltransferase 1 OS=Homo sapiens OX=9606 GN=ST6GALNAC1 PE=1 SV=1	2	FALSE	1	1	1	1	600	68.5	9.92	2.38	1	High
	Checked	Confidence	Annotated Sequence	Modifications	Modifications in Master Proteins	Contaminant	# Protein Groups	# Proteins	# PSMs	Master Protein Accessions	Positions in Master Proteins	# Missed Cleavages	Theo. MH+ [Da]	Found in Sample: [S1] F1: Sample	Confidence (by Search Engine): Sequest HT	XCorr (by Search Engine): Sequest HT	Sequence in Protein	Positions in Protein	Peptide Group Modifications in Protein
	FALSE	High	[K].EANQAPPEEQDK.[V]			FALSE	1	1	1	Q9NSC7	Q9NSC7 [103-114]	0	1355.61	High	High	2.38	K.EANQAPPEEQDK.V	[103-114]
FALSE	Master Protein	P48549	G protein-activated inward rectifier potassium channel 1 OS=Homo sapiens OX=9606 GN=KCNJ3 PE=1 SV=1	2	FALSE	1	1	1	1	501	56.6	8.22	2.24	1	High
	Checked	Confidence	Annotated Sequence	Modifications	Modifications in Master Proteins	Contaminant	# Protein Groups	# Proteins	# PSMs	Master Protein Accessions	Positions in Master Proteins	# Missed Cleavages	Theo. MH+ [Da]	Found in Sample: [S1] F1: Sample	Confidence (by Search Engine): Sequest HT	XCorr (by Search Engine): Sequest HT	Sequence in Protein	Positions in Protein	Peptide Group Modifications in Protein
	FALSE	High	[K].LQKMAGGAAR.[M]			FALSE	1	1	1	P48549	P48549 [474-483]	1	1002.55	High	High	2.24	K.LQKMAGGAAR.M	[474-483]
FALSE	Master Protein	A0A1B0GVH7	IQ domain-containing protein M OS=Homo sapiens OX=9606 GN=IQCM PE=4 SV=1	2	FALSE	1	1	1	1	501	59.5	9.95	2.58	1	High
	Checked	Confidence	Annotated Sequence	Modifications	Modifications in Master Proteins	Contaminant	# Protein Groups	# Proteins	# PSMs	Master Protein Accessions	Positions in Master Proteins	# Missed Cleavages	Theo. MH+ [Da]	Found in Sample: [S1] F1: Sample	Confidence (by Search Engine): Sequest HT	XCorr (by Search Engine): Sequest HT	Sequence in Protein	Positions in Protein	Peptide Group Modifications in Protein
	FALSE	High	[K].IMTIIEPVSK.[K]	1xOxidation [M2]		FALSE	1	1	1	A0A1B0GVH7	A0A1B0GVH7 [136-145]	0	1146.64	High	High	2.58	K.IMTIIEPVSK.K	[136-145]
FALSE	Master Protein	Q92667	A-kinase anchor protein 1, mitochondrial OS=Homo sapiens OX=9606 GN=AKAP1 PE=1 SV=1	2	FALSE	1	1	1	1	903	97.3	4.94	2.26	1	High
	Checked	Confidence	Annotated Sequence	Modifications	Modifications in Master Proteins	Contaminant	# Protein Groups	# Proteins	# PSMs	Master Protein Accessions	Positions in Master Proteins	# Missed Cleavages	Theo. MH+ [Da]	Found in Sample: [S1] F1: Sample	Confidence (by Search Engine): Sequest HT	XCorr (by Search Engine): Sequest HT	Sequence in Protein	Positions in Protein	Peptide Group Modifications in Protein
	FALSE	High	[R].ARETGGAEGTGDAVLGEK.[V]			FALSE	1	1	1	Q92667	Q92667 [196-213]	1	1717.84	High	High	2.26	R.ARETGGAEGTGDAVLGEK.V	[196-213]
FALSE	Master Protein	P04843	Dolichyl-diphosphooligosaccharide--protein glycosyltransferase subunit 1 OS=Homo sapiens OX=9606 GN=RPN1 PE=1 SV=1	2	FALSE	1	1	1	1	607	68.5	6.38	2.6	1	High
	Checked	Confidence	Annotated Sequence	Modifications	Modifications in Master Proteins	Contaminant	# Protein Groups	# Proteins	# PSMs	Master Protein Accessions	Positions in Master Proteins	# Missed Cleavages	Theo. MH+ [Da]	Found in Sample: [S1] F1: Sample	Confidence (by Search Engine): Sequest HT	XCorr (by Search Engine): Sequest HT	Sequence in Protein	Positions in Protein	Peptide Group Modifications in Protein
	FALSE	High	[K].NIEIDSPYEISR.[A]			FALSE	1	1	1	P04843	P04843 [380-391]	0	1435.71	High	High	2.6	K.NIEIDSPYEISR.A	[380-391]
FALSE	Master Protein	Q92574	Hamartin OS=Homo sapiens OX=9606 GN=TSC1 PE=1 SV=2	2	FALSE	1	1	1	1	1164	129.7	6.47	2.57	1	High
	Checked	Confidence	Annotated Sequence	Modifications	Modifications in Master Proteins	Contaminant	# Protein Groups	# Proteins	# PSMs	Master Protein Accessions	Positions in Master Proteins	# Missed Cleavages	Theo. MH+ [Da]	Found in Sample: [S1] F1: Sample	Confidence (by Search Engine): Sequest HT	XCorr (by Search Engine): Sequest HT	Sequence in Protein	Positions in Protein	Peptide Group Modifications in Protein
	FALSE	High	[K].ISLDPTEASYEDGYSVSHQISAR.[F]			FALSE	1	1	1	Q92574	Q92574 [262-284]	0	2525.18	High	High	2.57	K.ISLDPTEASYEDGYSVSHQISAR.F	[262-284]
FALSE	Master Protein	O00116	Alkyldihydroxyacetonephosphate synthase, peroxisomal OS=Homo sapiens OX=9606 GN=AGPS PE=1 SV=1	2	FALSE	1	1	1	1	658	72.9	7.34	3.03	1	High
	Checked	Confidence	Annotated Sequence	Modifications	Modifications in Master Proteins	Contaminant	# Protein Groups	# Proteins	# PSMs	Master Protein Accessions	Positions in Master Proteins	# Missed Cleavages	Theo. MH+ [Da]	Found in Sample: [S1] F1: Sample	Confidence (by Search Engine): Sequest HT	XCorr (by Search Engine): Sequest HT	Sequence in Protein	Positions in Protein	Peptide Group Modifications in Protein
	FALSE	High	[K].FGGLAAGEDNGQR.[G]			FALSE	1	1	1	O00116	O00116 [491-503]	0	1291.6	High	High	3.03	K.FGGLAAGEDNGQR.G	[491-503]
FALSE	Master Protein	O14967	Calmegin OS=Homo sapiens OX=9606 GN=CLGN PE=1 SV=1	2	FALSE	1	1	1	1	610	70	4.69	2.14	1	High
	Checked	Confidence	Annotated Sequence	Modifications	Modifications in Master Proteins	Contaminant	# Protein Groups	# Proteins	# PSMs	Master Protein Accessions	Positions in Master Proteins	# Missed Cleavages	Theo. MH+ [Da]	Found in Sample: [S1] F1: Sample	Confidence (by Search Engine): Sequest HT	XCorr (by Search Engine): Sequest HT	Sequence in Protein	Positions in Protein	Peptide Group Modifications in Protein
	FALSE	High	[K].EVADHWAADGWR.[W]			FALSE	1	1	1	O14967	O14967 [434-445]	0	1412.63	High	High	2.14	K.EVADHWAADGWR.W	[434-445]
FALSE	Master Protein	Q7L8L6	FAST kinase domain-containing protein 5, mitochondrial OS=Homo sapiens OX=9606 GN=FASTKD5 PE=1 SV=1	2	FALSE	1	1	1	1	764	86.5	8.13	2.18	1	High
	Checked	Confidence	Annotated Sequence	Modifications	Modifications in Master Proteins	Contaminant	# Protein Groups	# Proteins	# PSMs	Master Protein Accessions	Positions in Master Proteins	# Missed Cleavages	Theo. MH+ [Da]	Found in Sample: [S1] F1: Sample	Confidence (by Search Engine): Sequest HT	XCorr (by Search Engine): Sequest HT	Sequence in Protein	Positions in Protein	Peptide Group Modifications in Protein
	FALSE	High	[R].LEHVGVSLTDDLMNK.[L]			FALSE	1	1	1	Q7L8L6	Q7L8L6 [618-632]	0	1670.84	High	High	2.18	R.LEHVGVSLTDDLMNK.L	[618-632]
FALSE	Master Protein	P08243	Asparagine synthetase [glutamine-hydrolyzing] OS=Homo sapiens OX=9606 GN=ASNS PE=1 SV=4	2	FALSE	1	1	1	1	561	64.3	6.86	2.33	1	High
	Checked	Confidence	Annotated Sequence	Modifications	Modifications in Master Proteins	Contaminant	# Protein Groups	# Proteins	# PSMs	Master Protein Accessions	Positions in Master Proteins	# Missed Cleavages	Theo. MH+ [Da]	Found in Sample: [S1] F1: Sample	Confidence (by Search Engine): Sequest HT	XCorr (by Search Engine): Sequest HT	Sequence in Protein	Positions in Protein	Peptide Group Modifications in Protein
	FALSE	High	[K].EAFSDGITSVK.[N]			FALSE	1	1	1	P08243	P08243 [468-478]	0	1153.57	High	High	2.33	K.EAFSDGITSVK.N	[468-478]
FALSE	Master Protein	Q96MI6	Protein phosphatase 1M OS=Homo sapiens OX=9606 GN=PPM1M PE=2 SV=2	2	FALSE	1	1	1	1	459	51.1	5.82	2.14	1	High
	Checked	Confidence	Annotated Sequence	Modifications	Modifications in Master Proteins	Contaminant	# Protein Groups	# Proteins	# PSMs	Master Protein Accessions	Positions in Master Proteins	# Missed Cleavages	Theo. MH+ [Da]	Found in Sample: [S1] F1: Sample	Confidence (by Search Engine): Sequest HT	XCorr (by Search Engine): Sequest HT	Sequence in Protein	Positions in Protein	Peptide Group Modifications in Protein
	FALSE	High	[R].LLGTLAVSR.[G]			FALSE	1	1	1	Q96MI6	Q96MI6 [329-337]	0	929.578	High	High	2.14	R.LLGTLAVSR.G	[329-337]
FALSE	Master Protein	Q9Y2N7	Hypoxia-inducible factor 3-alpha OS=Homo sapiens OX=9606 GN=HIF3A PE=1 SV=2	2	FALSE	1	1	1	1	669	72.4	6.02	2.22	1	High
	Checked	Confidence	Annotated Sequence	Modifications	Modifications in Master Proteins	Contaminant	# Protein Groups	# Proteins	# PSMs	Master Protein Accessions	Positions in Master Proteins	# Missed Cleavages	Theo. MH+ [Da]	Found in Sample: [S1] F1: Sample	Confidence (by Search Engine): Sequest HT	XCorr (by Search Engine): Sequest HT	Sequence in Protein	Positions in Protein	Peptide Group Modifications in Protein
	FALSE	High	[R].KVEAPTERCFSLR.[M]	1xCarbamidomethyl [C9]		FALSE	1	1	1	Q9Y2N7	Q9Y2N7 [155-167]	2	1592.82	High	High	2.22	R.KVEAPTERCFSLR.M	[155-167]
FALSE	Master Protein	Q9NP61	ADP-ribosylation factor GTPase-activating protein 3 OS=Homo sapiens OX=9606 GN=ARFGAP3 PE=1 SV=1	2	FALSE	1	1	1	1	516	56.9	7.36	2.13	1	High
	Checked	Confidence	Annotated Sequence	Modifications	Modifications in Master Proteins	Contaminant	# Protein Groups	# Proteins	# PSMs	Master Protein Accessions	Positions in Master Proteins	# Missed Cleavages	Theo. MH+ [Da]	Found in Sample: [S1] F1: Sample	Confidence (by Search Engine): Sequest HT	XCorr (by Search Engine): Sequest HT	Sequence in Protein	Positions in Protein	Peptide Group Modifications in Protein
	FALSE	High	[K].AISSDMYFGR.[Q]	1xOxidation [M6]		FALSE	1	1	1	Q9NP61	Q9NP61 [426-435]	0	1162.52	High	High	2.13	K.AISSDMYFGR.Q	[426-435]
FALSE	Master Protein	Q5JVS0	Intracellular hyaluronan-binding protein 4 OS=Homo sapiens OX=9606 GN=HABP4 PE=1 SV=1	2	FALSE	1	1	1	1	413	45.8	7.46	2.3	1	High
	Checked	Confidence	Annotated Sequence	Modifications	Modifications in Master Proteins	Contaminant	# Protein Groups	# Proteins	# PSMs	Master Protein Accessions	Positions in Master Proteins	# Missed Cleavages	Theo. MH+ [Da]	Found in Sample: [S1] F1: Sample	Confidence (by Search Engine): Sequest HT	XCorr (by Search Engine): Sequest HT	Sequence in Protein	Positions in Protein	Peptide Group Modifications in Protein
	FALSE	High	[R].VFDAFDQR.[G]			FALSE	1	1	1	Q5JVS0	Q5JVS0 [204-211]	0	997.474	High	High	2.3	R.VFDAFDQR.G	[204-211]
FALSE	Master Protein	A6NKL6	Transmembrane protein 200C OS=Homo sapiens OX=9606 GN=TMEM200C PE=2 SV=2	2	FALSE	1	1	1	1	621	63.9	10.08	2.16	1	High
	Checked	Confidence	Annotated Sequence	Modifications	Modifications in Master Proteins	Contaminant	# Protein Groups	# Proteins	# PSMs	Master Protein Accessions	Positions in Master Proteins	# Missed Cleavages	Theo. MH+ [Da]	Found in Sample: [S1] F1: Sample	Confidence (by Search Engine): Sequest HT	XCorr (by Search Engine): Sequest HT	Sequence in Protein	Positions in Protein	Peptide Group Modifications in Protein
	FALSE	High	[R].EPEEPEGAVAAR.[A]			FALSE	1	1	1	A6NKL6	A6NKL6 [438-449]	0	1254.6	High	High	2.16	R.EPEEPEGAVAAR.A	[438-449]
FALSE	Master Protein	P04839	Cytochrome b-245 heavy chain OS=Homo sapiens OX=9606 GN=CYBB PE=1 SV=2	2	FALSE	1	1	1	1	570	65.3	8.63	2.05	1	High
	Checked	Confidence	Annotated Sequence	Modifications	Modifications in Master Proteins	Contaminant	# Protein Groups	# Proteins	# PSMs	Master Protein Accessions	Positions in Master Proteins	# Missed Cleavages	Theo. MH+ [Da]	Found in Sample: [S1] F1: Sample	Confidence (by Search Engine): Sequest HT	XCorr (by Search Engine): Sequest HT	Sequence in Protein	Positions in Protein	Peptide Group Modifications in Protein
	FALSE	High	[R].RQLDRNLTFHK.[M]			FALSE	1	1	1	P04839	P04839 [92-102]	2	1427.79	High	High	2.05	R.RQLDRNLTFHK.M	[92-102]
FALSE	Master Protein	Q9UN79	Transcription factor SOX-13 OS=Homo sapiens OX=9606 GN=SOX13 PE=1 SV=3	2	FALSE	1	1	1	1	622	69.2	6.71	2.37	1	High
	Checked	Confidence	Annotated Sequence	Modifications	Modifications in Master Proteins	Contaminant	# Protein Groups	# Proteins	# PSMs	Master Protein Accessions	Positions in Master Proteins	# Missed Cleavages	Theo. MH+ [Da]	Found in Sample: [S1] F1: Sample	Confidence (by Search Engine): Sequest HT	XCorr (by Search Engine): Sequest HT	Sequence in Protein	Positions in Protein	Peptide Group Modifications in Protein
	FALSE	High	[R].KDLISLDSSPAK.[E]			FALSE	1	1	1	Q9UN79	Q9UN79 [378-389]	1	1273.7	High	High	2.37	R.KDLISLDSSPAK.E	[378-389]
FALSE	Master Protein	Q9P1V8	Sterile alpha motif domain-containing protein 15 OS=Homo sapiens OX=9606 GN=SAMD15 PE=2 SV=1	2	FALSE	1	1	1	1	674	77.1	4.45	2.23	1	High
	Checked	Confidence	Annotated Sequence	Modifications	Modifications in Master Proteins	Contaminant	# Protein Groups	# Proteins	# PSMs	Master Protein Accessions	Positions in Master Proteins	# Missed Cleavages	Theo. MH+ [Da]	Found in Sample: [S1] F1: Sample	Confidence (by Search Engine): Sequest HT	XCorr (by Search Engine): Sequest HT	Sequence in Protein	Positions in Protein	Peptide Group Modifications in Protein
	FALSE	High	[R].KATEEKGTELPER.[T]			FALSE	1	1	1	Q9P1V8	Q9P1V8 [295-307]	2	1487.77	High	High	2.23	R.KATEEKGTELPER.T	[295-307]
FALSE	Master Protein	Q8WZ73	E3 ubiquitin-protein ligase rififylin OS=Homo sapiens OX=9606 GN=RFFL PE=1 SV=1	2	FALSE	1	1	1	1	363	40.5	5.48	2.05	1	High
	Checked	Confidence	Annotated Sequence	Modifications	Modifications in Master Proteins	Contaminant	# Protein Groups	# Proteins	# PSMs	Master Protein Accessions	Positions in Master Proteins	# Missed Cleavages	Theo. MH+ [Da]	Found in Sample: [S1] F1: Sample	Confidence (by Search Engine): Sequest HT	XCorr (by Search Engine): Sequest HT	Sequence in Protein	Positions in Protein	Peptide Group Modifications in Protein
	FALSE	High	[R].EELMKMK.[V]			FALSE	1	1	1	Q8WZ73	Q8WZ73 [99-105]	1	908.458	High	High	2.05	R.EELMKMK.V	[99-105]
FALSE	Master Protein	O60481	Zinc finger protein ZIC 3 OS=Homo sapiens OX=9606 GN=ZIC3 PE=1 SV=1	2	FALSE	1	1	1	1	467	50.5	8.65	2.05	1	High
	Checked	Confidence	Annotated Sequence	Modifications	Modifications in Master Proteins	Contaminant	# Protein Groups	# Proteins	# PSMs	Master Protein Accessions	Positions in Master Proteins	# Missed Cleavages	Theo. MH+ [Da]	Found in Sample: [S1] F1: Sample	Confidence (by Search Engine): Sequest HT	XCorr (by Search Engine): Sequest HT	Sequence in Protein	Positions in Protein	Peptide Group Modifications in Protein
	FALSE	High	[K].IFARSENLK.[I]			FALSE	1	1	1	O60481	O60481 [338-346]	1	1077.61	High	High	2.05	K.IFARSENLK.I	[338-346]
FALSE	Master Protein	O43301	Heat shock 70 kDa protein 12A OS=Homo sapiens OX=9606 GN=HSPA12A PE=1 SV=2	2	FALSE	1	1	1	1	675	74.9	6.77	2.54	1	High
	Checked	Confidence	Annotated Sequence	Modifications	Modifications in Master Proteins	Contaminant	# Protein Groups	# Proteins	# PSMs	Master Protein Accessions	Positions in Master Proteins	# Missed Cleavages	Theo. MH+ [Da]	Found in Sample: [S1] F1: Sample	Confidence (by Search Engine): Sequest HT	XCorr (by Search Engine): Sequest HT	Sequence in Protein	Positions in Protein	Peptide Group Modifications in Protein
	FALSE	High	[R].ETAPTSAYSSPAR.[S]			FALSE	1	1	1	O43301	O43301 [14-26]	0	1337.63	High	High	2.54	R.ETAPTSAYSSPAR.S	[14-26]
FALSE	Master Protein	Q8N884	Cyclic GMP-AMP synthase OS=Homo sapiens OX=9606 GN=CGAS PE=1 SV=2	2	FALSE	1	1	1	1	522	58.8	9.48	2.5	1	High
	Checked	Confidence	Annotated Sequence	Modifications	Modifications in Master Proteins	Contaminant	# Protein Groups	# Proteins	# PSMs	Master Protein Accessions	Positions in Master Proteins	# Missed Cleavages	Theo. MH+ [Da]	Found in Sample: [S1] F1: Sample	Confidence (by Search Engine): Sequest HT	XCorr (by Search Engine): Sequest HT	Sequence in Protein	Positions in Protein	Peptide Group Modifications in Protein
	FALSE	High	[R].IQLEEYSNTR.[A]			FALSE	1	1	1	Q8N884	Q8N884 [237-246]	0	1252.62	High	High	2.5	R.IQLEEYSNTR.A	[237-246]
FALSE	Master Protein	A6NDV4	Transmembrane protein 8B OS=Homo sapiens OX=9606 GN=TMEM8B PE=1 SV=2	2	FALSE	1	1	1	1	472	51.9	7.99	2.1	1	High
	Checked	Confidence	Annotated Sequence	Modifications	Modifications in Master Proteins	Contaminant	# Protein Groups	# Proteins	# PSMs	Master Protein Accessions	Positions in Master Proteins	# Missed Cleavages	Theo. MH+ [Da]	Found in Sample: [S1] F1: Sample	Confidence (by Search Engine): Sequest HT	XCorr (by Search Engine): Sequest HT	Sequence in Protein	Positions in Protein	Peptide Group Modifications in Protein
	FALSE	High	[R].NATAEVRMR.[T]			FALSE	1	1	1	A6NDV4	A6NDV4 [172-180]	1	1047.54	High	High	2.1	R.NATAEVRMR.T	[172-180]
FALSE	Master Protein	P33240	Cleavage stimulation factor subunit 2 OS=Homo sapiens OX=9606 GN=CSTF2 PE=1 SV=1	2	FALSE	1	1	1	1	577	60.9	6.83	2.64	1	High
	Checked	Confidence	Annotated Sequence	Modifications	Modifications in Master Proteins	Contaminant	# Protein Groups	# Proteins	# PSMs	Master Protein Accessions	Positions in Master Proteins	# Missed Cleavages	Theo. MH+ [Da]	Found in Sample: [S1] F1: Sample	Confidence (by Search Engine): Sequest HT	XCorr (by Search Engine): Sequest HT	Sequence in Protein	Positions in Protein	Peptide Group Modifications in Protein
	FALSE	High	[K].LCVQNSPQEAR.[N]	1xCarbamidomethyl [C2]		FALSE	1	1	1	P33240	P33240 [149-159]	0	1301.63	High	High	2.64	K.LCVQNSPQEAR.N	[149-159]
FALSE	Master Protein	Q9UPT9	Ubiquitin carboxyl-terminal hydrolase 22 OS=Homo sapiens OX=9606 GN=USP22 PE=1 SV=2	2	FALSE	1	1	1	1	525	59.9	8.05	2.31	1	High
	Checked	Confidence	Annotated Sequence	Modifications	Modifications in Master Proteins	Contaminant	# Protein Groups	# Proteins	# PSMs	Master Protein Accessions	Positions in Master Proteins	# Missed Cleavages	Theo. MH+ [Da]	Found in Sample: [S1] F1: Sample	Confidence (by Search Engine): Sequest HT	XCorr (by Search Engine): Sequest HT	Sequence in Protein	Positions in Protein	Peptide Group Modifications in Protein
	FALSE	High	[K].ITSNCTIGLR.[G]	1xCarbamidomethyl [C5]		FALSE	1	1	1	Q9UPT9	Q9UPT9 [167-176]	0	1134.59	High	High	2.31	K.ITSNCTIGLR.G	[167-176]
FALSE	Master Protein	Q6PJT7	Zinc finger CCCH domain-containing protein 14 OS=Homo sapiens OX=9606 GN=ZC3H14 PE=1 SV=1	2	FALSE	1	1	1	1	736	82.8	7.31	2.14	1	High
	Checked	Confidence	Annotated Sequence	Modifications	Modifications in Master Proteins	Contaminant	# Protein Groups	# Proteins	# PSMs	Master Protein Accessions	Positions in Master Proteins	# Missed Cleavages	Theo. MH+ [Da]	Found in Sample: [S1] F1: Sample	Confidence (by Search Engine): Sequest HT	XCorr (by Search Engine): Sequest HT	Sequence in Protein	Positions in Protein	Peptide Group Modifications in Protein
	FALSE	High	[R].LQFQQQQNSIHAAK.[Q]			FALSE	1	1	1	Q6PJT7	Q6PJT7 [232-245]	0	1640.85	High	High	2.14	R.LQFQQQQNSIHAAK.Q	[232-245]
FALSE	Master Protein	Q7Z6J9	tRNA-splicing endonuclease subunit Sen54 OS=Homo sapiens OX=9606 GN=TSEN54 PE=1 SV=3	2	FALSE	1	1	1	1	526	58.8	7.91	2.33	1	High
	Checked	Confidence	Annotated Sequence	Modifications	Modifications in Master Proteins	Contaminant	# Protein Groups	# Proteins	# PSMs	Master Protein Accessions	Positions in Master Proteins	# Missed Cleavages	Theo. MH+ [Da]	Found in Sample: [S1] F1: Sample	Confidence (by Search Engine): Sequest HT	XCorr (by Search Engine): Sequest HT	Sequence in Protein	Positions in Protein	Peptide Group Modifications in Protein
	FALSE	High	[R].DFTLPQDVGH.[-]			FALSE	1	1	1	Q7Z6J9	Q7Z6J9 [517-526]	0	1128.53	High	High	2.33	R.DFTLPQDVGH.-	[517-526]
FALSE	Master Protein	P18754	Regulator of chromosome condensation OS=Homo sapiens OX=9606 GN=RCC1 PE=1 SV=1	2	FALSE	1	1	1	1	421	44.9	7.52	2.02	1	High
	Checked	Confidence	Annotated Sequence	Modifications	Modifications in Master Proteins	Contaminant	# Protein Groups	# Proteins	# PSMs	Master Protein Accessions	Positions in Master Proteins	# Missed Cleavages	Theo. MH+ [Da]	Found in Sample: [S1] F1: Sample	Confidence (by Search Engine): Sequest HT	XCorr (by Search Engine): Sequest HT	Sequence in Protein	Positions in Protein	Peptide Group Modifications in Protein
	FALSE	High	[R].VPELFANR.[G]			FALSE	1	1	1	P18754	P18754 [207-214]	0	945.515	High	High	2.02	R.VPELFANR.G	[207-214]
FALSE	Master Protein	Q8IXW0	Lamin tail domain-containing protein 2 OS=Homo sapiens OX=9606 GN=LMNTD2 PE=1 SV=2	2	FALSE	1	1	1	1	634	70.3	8.84	2.23	1	High
	Checked	Confidence	Annotated Sequence	Modifications	Modifications in Master Proteins	Contaminant	# Protein Groups	# Proteins	# PSMs	Master Protein Accessions	Positions in Master Proteins	# Missed Cleavages	Theo. MH+ [Da]	Found in Sample: [S1] F1: Sample	Confidence (by Search Engine): Sequest HT	XCorr (by Search Engine): Sequest HT	Sequence in Protein	Positions in Protein	Peptide Group Modifications in Protein
	FALSE	High	[R].VFADGTDLSIDR.[F]			FALSE	1	1	1	Q8IXW0	Q8IXW0 [476-487]	0	1308.64	High	High	2.23	R.VFADGTDLSIDR.F	[476-487]
FALSE	Master Protein	P35626	Beta-adrenergic receptor kinase 2 OS=Homo sapiens OX=9606 GN=GRK3 PE=1 SV=2	2	FALSE	1	1	1	1	688	79.7	7.62	2.4	1	High
	Checked	Confidence	Annotated Sequence	Modifications	Modifications in Master Proteins	Contaminant	# Protein Groups	# Proteins	# PSMs	Master Protein Accessions	Positions in Master Proteins	# Missed Cleavages	Theo. MH+ [Da]	Found in Sample: [S1] F1: Sample	Confidence (by Search Engine): Sequest HT	XCorr (by Search Engine): Sequest HT	Sequence in Protein	Positions in Protein	Peptide Group Modifications in Protein
	FALSE	High	[K].QAVEHVQSHLSKK.[Q]			FALSE	1	1	1	P35626	P35626 [127-139]	1	1490.81	High	High	2.4	K.QAVEHVQSHLSKK.Q	[127-139]
FALSE	Master Protein	Q96RS6	NudC domain-containing protein 1 OS=Homo sapiens OX=9606 GN=NUDCD1 PE=1 SV=2	2	FALSE	1	1	1	1	583	66.7	5.11	2.03	1	High
	Checked	Confidence	Annotated Sequence	Modifications	Modifications in Master Proteins	Contaminant	# Protein Groups	# Proteins	# PSMs	Master Protein Accessions	Positions in Master Proteins	# Missed Cleavages	Theo. MH+ [Da]	Found in Sample: [S1] F1: Sample	Confidence (by Search Engine): Sequest HT	XCorr (by Search Engine): Sequest HT	Sequence in Protein	Positions in Protein	Peptide Group Modifications in Protein
	FALSE	High	[R].LPTDLTACDNR.[L]	1xCarbamidomethyl [C8]		FALSE	1	1	1	Q96RS6	Q96RS6 [104-114]	0	1275.6	High	High	2.03	R.LPTDLTACDNR.L	[104-114]
FALSE	Master Protein	Q8WYN3	Cysteine/serine-rich nuclear protein 3 OS=Homo sapiens OX=9606 GN=CSRNP3 PE=2 SV=1	2	FALSE	1	1	1	1	585	64.9	4.75	2.05	1	High
	Checked	Confidence	Annotated Sequence	Modifications	Modifications in Master Proteins	Contaminant	# Protein Groups	# Proteins	# PSMs	Master Protein Accessions	Positions in Master Proteins	# Missed Cleavages	Theo. MH+ [Da]	Found in Sample: [S1] F1: Sample	Confidence (by Search Engine): Sequest HT	XCorr (by Search Engine): Sequest HT	Sequence in Protein	Positions in Protein	Peptide Group Modifications in Protein
	FALSE	High	[K].KIDVEEKHELR.[A]			FALSE	1	1	1	Q8WYN3	Q8WYN3 [193-203]	2	1395.76	High	High	2.05	K.KIDVEEKHELR.A	[193-203]
FALSE	Master Protein	Q6NSJ2	Pleckstrin homology-like domain family B member 3 OS=Homo sapiens OX=9606 GN=PHLDB3 PE=1 SV=3	2	FALSE	1	1	1	1	640	71.9	6.57	2	1	High
	Checked	Confidence	Annotated Sequence	Modifications	Modifications in Master Proteins	Contaminant	# Protein Groups	# Proteins	# PSMs	Master Protein Accessions	Positions in Master Proteins	# Missed Cleavages	Theo. MH+ [Da]	Found in Sample: [S1] F1: Sample	Confidence (by Search Engine): Sequest HT	XCorr (by Search Engine): Sequest HT	Sequence in Protein	Positions in Protein	Peptide Group Modifications in Protein
	FALSE	High	[K].KEEALQALSQER.[S]			FALSE	1	1	1	Q6NSJ2	Q6NSJ2 [308-319]	1	1401.73	High	High	2	K.KEEALQALSQER.S	[308-319]
FALSE	Master Protein	Q13480	GRB2-associated-binding protein 1 OS=Homo sapiens OX=9606 GN=GAB1 PE=1 SV=2	2	FALSE	1	1	1	1	694	76.6	5.96	2.11	1	High
	Checked	Confidence	Annotated Sequence	Modifications	Modifications in Master Proteins	Contaminant	# Protein Groups	# Proteins	# PSMs	Master Protein Accessions	Positions in Master Proteins	# Missed Cleavages	Theo. MH+ [Da]	Found in Sample: [S1] F1: Sample	Confidence (by Search Engine): Sequest HT	XCorr (by Search Engine): Sequest HT	Sequence in Protein	Positions in Protein	Peptide Group Modifications in Protein
	FALSE	High	[R].QSTESETPAKSVK.[-]			FALSE	1	1	1	Q13480	Q13480 [682-694]	1	1391.7	High	High	2.11	R.QSTESETPAKSVK.-	[682-694]
FALSE	Master Protein	Q9UBX1	Cathepsin F OS=Homo sapiens OX=9606 GN=CTSF PE=1 SV=1	2	FALSE	1	1	1	1	484	53.3	8.22	2.17	1	High
	Checked	Confidence	Annotated Sequence	Modifications	Modifications in Master Proteins	Contaminant	# Protein Groups	# Proteins	# PSMs	Master Protein Accessions	Positions in Master Proteins	# Missed Cleavages	Theo. MH+ [Da]	Found in Sample: [S1] F1: Sample	Confidence (by Search Engine): Sequest HT	XCorr (by Search Engine): Sequest HT	Sequence in Protein	Positions in Protein	Peptide Group Modifications in Protein
	FALSE	High	[R].KDCGPVDTK.[V]	1xCarbamidomethyl [C3]		FALSE	1	1	1	Q9UBX1	Q9UBX1 [122-130]	1	1019.48	High	High	2.17	R.KDCGPVDTK.V	[122-130]
FALSE	Master Protein	Q7Z569	BRCA1-associated protein OS=Homo sapiens OX=9606 GN=BRAP PE=1 SV=2	2	FALSE	1	1	1	1	592	67.3	5.92	2.2	1	High
	Checked	Confidence	Annotated Sequence	Modifications	Modifications in Master Proteins	Contaminant	# Protein Groups	# Proteins	# PSMs	Master Protein Accessions	Positions in Master Proteins	# Missed Cleavages	Theo. MH+ [Da]	Found in Sample: [S1] F1: Sample	Confidence (by Search Engine): Sequest HT	XCorr (by Search Engine): Sequest HT	Sequence in Protein	Positions in Protein	Peptide Group Modifications in Protein
	FALSE	High	[R].EMTDVIIETMK.[S]			FALSE	1	1	1	Q7Z569	Q7Z569 [68-78]	0	1309.64	High	High	2.2	R.EMTDVIIETMK.S	[68-78]
FALSE	Master Protein	Q08499	cAMP-specific 3',5'-cyclic phosphodiesterase 4D OS=Homo sapiens OX=9606 GN=PDE4D PE=1 SV=2	2	FALSE	1	1	1	1	809	91.1	5.54	2.32	1	High
	Checked	Confidence	Annotated Sequence	Modifications	Modifications in Master Proteins	Contaminant	# Protein Groups	# Proteins	# PSMs	Master Protein Accessions	Positions in Master Proteins	# Missed Cleavages	Theo. MH+ [Da]	Found in Sample: [S1] F1: Sample	Confidence (by Search Engine): Sequest HT	XCorr (by Search Engine): Sequest HT	Sequence in Protein	Positions in Protein	Peptide Group Modifications in Protein
	FALSE	High	[R].TVRNNFAALTNLQDR.[A]			FALSE	1	1	1	Q08499	Q08499 [235-249]	1	1732.91	High	High	2.32	R.TVRNNFAALTNLQDR.A	[235-249]
FALSE	Master Protein	P61764	Syntaxin-binding protein 1 OS=Homo sapiens OX=9606 GN=STXBP1 PE=1 SV=1	2	FALSE	1	1	1	1	594	67.5	6.96	2.14	1	High
	Checked	Confidence	Annotated Sequence	Modifications	Modifications in Master Proteins	Contaminant	# Protein Groups	# Proteins	# PSMs	Master Protein Accessions	Positions in Master Proteins	# Missed Cleavages	Theo. MH+ [Da]	Found in Sample: [S1] F1: Sample	Confidence (by Search Engine): Sequest HT	XCorr (by Search Engine): Sequest HT	Sequence in Protein	Positions in Protein	Peptide Group Modifications in Protein
	FALSE	High	[K].HIAEVSQEVTR.[S]			FALSE	1	1	1	P61764	P61764 [295-305]	0	1268.66	High	High	2.14	K.HIAEVSQEVTR.S	[295-305]
FALSE	Master Protein	Q99538	Legumain OS=Homo sapiens OX=9606 GN=LGMN PE=1 SV=1	2	FALSE	1	1	1	1	433	49.4	6.55	2.29	1	High
	Checked	Confidence	Annotated Sequence	Modifications	Modifications in Master Proteins	Contaminant	# Protein Groups	# Proteins	# PSMs	Master Protein Accessions	Positions in Master Proteins	# Missed Cleavages	Theo. MH+ [Da]	Found in Sample: [S1] F1: Sample	Confidence (by Search Engine): Sequest HT	XCorr (by Search Engine): Sequest HT	Sequence in Protein	Positions in Protein	Peptide Group Modifications in Protein
	FALSE	High	[R].QLTEEIQR.[H]			FALSE	1	1	1	Q99538	Q99538 [330-337]	0	1016.54	High	High	2.29	R.QLTEEIQR.H	[330-337]
FALSE	Master Protein	Q9H4Z3	mRNA (2'-O-methyladenosine-N(6)-)-methyltransferase OS=Homo sapiens OX=9606 GN=PCIF1 PE=1 SV=1	2	FALSE	1	1	1	1	704	80.6	7.42	2.2	1	High
	Checked	Confidence	Annotated Sequence	Modifications	Modifications in Master Proteins	Contaminant	# Protein Groups	# Proteins	# PSMs	Master Protein Accessions	Positions in Master Proteins	# Missed Cleavages	Theo. MH+ [Da]	Found in Sample: [S1] F1: Sample	Confidence (by Search Engine): Sequest HT	XCorr (by Search Engine): Sequest HT	Sequence in Protein	Positions in Protein	Peptide Group Modifications in Protein
	FALSE	High	[R].RLIESRSASPDSR.[K]			FALSE	1	1	1	Q9H4Z3	Q9H4Z3 [297-309]	2	1473.78	High	High	2.2	R.RLIESRSASPDSR.K	[297-309]
FALSE	Master Protein	Q9H8M2	Bromodomain-containing protein 9 OS=Homo sapiens OX=9606 GN=BRD9 PE=1 SV=2	2	FALSE	1	1	1	1	597	67	6.19	2.27	1	High
	Checked	Confidence	Annotated Sequence	Modifications	Modifications in Master Proteins	Contaminant	# Protein Groups	# Proteins	# PSMs	Master Protein Accessions	Positions in Master Proteins	# Missed Cleavages	Theo. MH+ [Da]	Found in Sample: [S1] F1: Sample	Confidence (by Search Engine): Sequest HT	XCorr (by Search Engine): Sequest HT	Sequence in Protein	Positions in Protein	Peptide Group Modifications in Protein
	FALSE	High	[R].NVPMKPPDEAK.[V]			FALSE	1	1	1	Q9H8M2	Q9H8M2 [464-474]	0	1225.62	High	High	2.27	R.NVPMKPPDEAK.V	[464-474]
FALSE	Master Protein	Q9BXN1	Asporin OS=Homo sapiens OX=9606 GN=ASPN PE=1 SV=2	2	FALSE	1	1	1	1	380	43.4	7.08	2.17	1	High
	Checked	Confidence	Annotated Sequence	Modifications	Modifications in Master Proteins	Contaminant	# Protein Groups	# Proteins	# PSMs	Master Protein Accessions	Positions in Master Proteins	# Missed Cleavages	Theo. MH+ [Da]	Found in Sample: [S1] F1: Sample	Confidence (by Search Engine): Sequest HT	XCorr (by Search Engine): Sequest HT	Sequence in Protein	Positions in Protein	Peptide Group Modifications in Protein
	FALSE	High	[R].LGLGNNK.[I]			FALSE	1	1	1	Q9BXN1	Q9BXN1 [270-276]	0	715.41	High	High	2.17	R.LGLGNNK.I	[270-276]
FALSE	Master Protein	O15049	NEDD4-binding protein 3 OS=Homo sapiens OX=9606 GN=N4BP3 PE=1 SV=3	2	FALSE	1	1	1	1	544	60.4	8.1	2.03	1	High
	Checked	Confidence	Annotated Sequence	Modifications	Modifications in Master Proteins	Contaminant	# Protein Groups	# Proteins	# PSMs	Master Protein Accessions	Positions in Master Proteins	# Missed Cleavages	Theo. MH+ [Da]	Found in Sample: [S1] F1: Sample	Confidence (by Search Engine): Sequest HT	XCorr (by Search Engine): Sequest HT	Sequence in Protein	Positions in Protein	Peptide Group Modifications in Protein
	FALSE	High	[R].EHSRAGDFSK.[T]			FALSE	1	1	1	O15049	O15049 [90-99]	1	1133.53	High	High	2.03	R.EHSRAGDFSK.T	[90-99]
FALSE	Master Protein	Q9P2K5	Myelin expression factor 2 OS=Homo sapiens OX=9606 GN=MYEF2 PE=1 SV=3	2	FALSE	1	1	1	1	600	64.1	8.75	2.26	1	High
	Checked	Confidence	Annotated Sequence	Modifications	Modifications in Master Proteins	Contaminant	# Protein Groups	# Proteins	# PSMs	Master Protein Accessions	Positions in Master Proteins	# Missed Cleavages	Theo. MH+ [Da]	Found in Sample: [S1] F1: Sample	Confidence (by Search Engine): Sequest HT	XCorr (by Search Engine): Sequest HT	Sequence in Protein	Positions in Protein	Peptide Group Modifications in Protein
	FALSE	High	[R].MGPGIGAILER.[S]			FALSE	1	1	1	Q9P2K5	Q9P2K5 [487-497]	0	1113.61	High	High	2.26	R.MGPGIGAILER.S	[487-497]
FALSE	Master Protein	Q5JRX3	Presequence protease, mitochondrial OS=Homo sapiens OX=9606 GN=PITRM1 PE=1 SV=3	2	FALSE	1	1	1	1	1037	117.3	6.92	2.74	1	High
	Checked	Confidence	Annotated Sequence	Modifications	Modifications in Master Proteins	Contaminant	# Protein Groups	# Proteins	# PSMs	Master Protein Accessions	Positions in Master Proteins	# Missed Cleavages	Theo. MH+ [Da]	Found in Sample: [S1] F1: Sample	Confidence (by Search Engine): Sequest HT	XCorr (by Search Engine): Sequest HT	Sequence in Protein	Positions in Protein	Peptide Group Modifications in Protein
	FALSE	High	[K].DIETVRSLIDRTIDEVVEK.[G]			FALSE	1	1	1	Q5JRX3	Q5JRX3 [400-418]	2	2230.19	High	High	2.74	K.DIETVRSLIDRTIDEVVEK.G	[400-418]
FALSE	Master Protein	Q9UHX3	Adhesion G protein-coupled receptor E2 OS=Homo sapiens OX=9606 GN=ADGRE2 PE=1 SV=2	2	FALSE	1	1	1	1	823	90.4	6.87	2.01	1	High
	Checked	Confidence	Annotated Sequence	Modifications	Modifications in Master Proteins	Contaminant	# Protein Groups	# Proteins	# PSMs	Master Protein Accessions	Positions in Master Proteins	# Missed Cleavages	Theo. MH+ [Da]	Found in Sample: [S1] F1: Sample	Confidence (by Search Engine): Sequest HT	XCorr (by Search Engine): Sequest HT	Sequence in Protein	Positions in Protein	Peptide Group Modifications in Protein
	FALSE	High	[R].LSSLNSEVSTLRNTR.[M]			FALSE	1	1	1	Q9UHX3	Q9UHX3 [714-728]	1	1676.89	High	High	2.01	R.LSSLNSEVSTLRNTR.M	[714-728]
FALSE	Master Protein	Q92503	SEC14-like protein 1 OS=Homo sapiens OX=9606 GN=SEC14L1 PE=1 SV=2	2	FALSE	1	1	1	1	715	81.2	6.43	2.02	1	High
	Checked	Confidence	Annotated Sequence	Modifications	Modifications in Master Proteins	Contaminant	# Protein Groups	# Proteins	# PSMs	Master Protein Accessions	Positions in Master Proteins	# Missed Cleavages	Theo. MH+ [Da]	Found in Sample: [S1] F1: Sample	Confidence (by Search Engine): Sequest HT	XCorr (by Search Engine): Sequest HT	Sequence in Protein	Positions in Protein	Peptide Group Modifications in Protein
	FALSE	High	[R].QWLQETHKGKIPK.[D]			FALSE	1	1	1	Q92503	Q92503 [264-276]	2	1592.89	High	High	2.02	R.QWLQETHKGKIPK.D	[264-276]
FALSE	Master Protein	O75056	Syndecan-3 OS=Homo sapiens OX=9606 GN=SDC3 PE=1 SV=2	2	FALSE	1	1	1	1	442	45.5	4.69	2.19	1	High
	Checked	Confidence	Annotated Sequence	Modifications	Modifications in Master Proteins	Contaminant	# Protein Groups	# Proteins	# PSMs	Master Protein Accessions	Positions in Master Proteins	# Missed Cleavages	Theo. MH+ [Da]	Found in Sample: [S1] F1: Sample	Confidence (by Search Engine): Sequest HT	XCorr (by Search Engine): Sequest HT	Sequence in Protein	Positions in Protein	Peptide Group Modifications in Protein
	FALSE	High	[R].AAGAQRWR.[S]			FALSE	1	1	1	O75056	O75056 [44-51]	1	915.491	High	High	2.19	R.AAGAQRWR.S	[44-51]
FALSE	Master Protein	Q6ZWJ1	Syntaxin-binding protein 4 OS=Homo sapiens OX=9606 GN=STXBP4 PE=1 SV=2	2	FALSE	1	1	1	1	553	61.6	5.2	2.17	1	High
	Checked	Confidence	Annotated Sequence	Modifications	Modifications in Master Proteins	Contaminant	# Protein Groups	# Proteins	# PSMs	Master Protein Accessions	Positions in Master Proteins	# Missed Cleavages	Theo. MH+ [Da]	Found in Sample: [S1] F1: Sample	Confidence (by Search Engine): Sequest HT	XCorr (by Search Engine): Sequest HT	Sequence in Protein	Positions in Protein	Peptide Group Modifications in Protein
	FALSE	High	[K].QLTEELQNVK.[Q]			FALSE	1	1	1	Q6ZWJ1	Q6ZWJ1 [327-336]	0	1201.64	High	High	2.17	K.QLTEELQNVK.Q	[327-336]
FALSE	Master Protein	Q9H8H0	Nucleolar protein 11 OS=Homo sapiens OX=9606 GN=NOL11 PE=1 SV=1	2	FALSE	1	1	1	1	719	81.1	6.07	2.13	1	High
	Checked	Confidence	Annotated Sequence	Modifications	Modifications in Master Proteins	Contaminant	# Protein Groups	# Proteins	# PSMs	Master Protein Accessions	Positions in Master Proteins	# Missed Cleavages	Theo. MH+ [Da]	Found in Sample: [S1] F1: Sample	Confidence (by Search Engine): Sequest HT	XCorr (by Search Engine): Sequest HT	Sequence in Protein	Positions in Protein	Peptide Group Modifications in Protein
	FALSE	High	[K].IEVSLQPEVPPSK.[Q]			FALSE	1	1	1	Q9H8H0	Q9H8H0 [387-399]	0	1422.78	High	High	2.13	K.IEVSLQPEVPPSK.Q	[387-399]
FALSE	Master Protein	Q14807	Kinesin-like protein KIF22 OS=Homo sapiens OX=9606 GN=KIF22 PE=1 SV=5	2	FALSE	1	1	1	1	665	73.2	9.45	2.2	1	High
	Checked	Confidence	Annotated Sequence	Modifications	Modifications in Master Proteins	Contaminant	# Protein Groups	# Proteins	# PSMs	Master Protein Accessions	Positions in Master Proteins	# Missed Cleavages	Theo. MH+ [Da]	Found in Sample: [S1] F1: Sample	Confidence (by Search Engine): Sequest HT	XCorr (by Search Engine): Sequest HT	Sequence in Protein	Positions in Protein	Peptide Group Modifications in Protein
	FALSE	High	[K].QKELEAKMLAQK.[A]			FALSE	1	1	1	Q14807	Q14807 [489-500]	2	1416.79	High	High	2.2	K.QKELEAKMLAQK.A	[489-500]
FALSE	Master Protein	Q6ZNB7	Alkylglycerol monooxygenase OS=Homo sapiens OX=9606 GN=AGMO PE=1 SV=1	2	FALSE	1	1	1	1	445	51.5	7.91	2.21	1	High
	Checked	Confidence	Annotated Sequence	Modifications	Modifications in Master Proteins	Contaminant	# Protein Groups	# Proteins	# PSMs	Master Protein Accessions	Positions in Master Proteins	# Missed Cleavages	Theo. MH+ [Da]	Found in Sample: [S1] F1: Sample	Confidence (by Search Engine): Sequest HT	XCorr (by Search Engine): Sequest HT	Sequence in Protein	Positions in Protein	Peptide Group Modifications in Protein
	FALSE	High	[K].AAIMETLR.[C]	1xOxidation [M4]		FALSE	1	1	1	Q6ZNB7	Q6ZNB7 [389-396]	0	920.487	High	High	2.21	K.AAIMETLR.C	[389-396]
FALSE	Master Protein	P35222	Catenin beta-1 OS=Homo sapiens OX=9606 GN=CTNNB1 PE=1 SV=1	2	FALSE	1	1	1	1	781	85.4	5.86	2.55	1	High
	Checked	Confidence	Annotated Sequence	Modifications	Modifications in Master Proteins	Contaminant	# Protein Groups	# Proteins	# PSMs	Master Protein Accessions	Positions in Master Proteins	# Missed Cleavages	Theo. MH+ [Da]	Found in Sample: [S1] F1: Sample	Confidence (by Search Engine): Sequest HT	XCorr (by Search Engine): Sequest HT	Sequence in Protein	Positions in Protein	Peptide Group Modifications in Protein
	FALSE	High	[R].LAGGLQKMVALLNK.[T]			FALSE	1	1	1	P35222	P35222 [275-288]	1	1455.87	High	High	2.55	R.LAGGLQKMVALLNK.T	[275-288]
FALSE	Master Protein	Q15334	Lethal(2) giant larvae protein homolog 1 OS=Homo sapiens OX=9606 GN=LLGL1 PE=1 SV=3	2	FALSE	1	1	1	1	1064	115.3	6.29	2.88	1	High
	Checked	Confidence	Annotated Sequence	Modifications	Modifications in Master Proteins	Contaminant	# Protein Groups	# Proteins	# PSMs	Master Protein Accessions	Positions in Master Proteins	# Missed Cleavages	Theo. MH+ [Da]	Found in Sample: [S1] F1: Sample	Confidence (by Search Engine): Sequest HT	XCorr (by Search Engine): Sequest HT	Sequence in Protein	Positions in Protein	Peptide Group Modifications in Protein
	FALSE	High	[K].RPEQAVEAVLGKEVQLMHR.[A]	1xOxidation [M17]		FALSE	1	1	1	Q15334	Q15334 [769-787]	1	2206.18	High	High	2.88	K.RPEQAVEAVLGKEVQLMHR.A	[769-787]
FALSE	Master Protein	P34897	Serine hydroxymethyltransferase, mitochondrial OS=Homo sapiens OX=9606 GN=SHMT2 PE=1 SV=3	2	FALSE	1	1	1	1	504	56	8.53	2.08	1	High
	Checked	Confidence	Annotated Sequence	Modifications	Modifications in Master Proteins	Contaminant	# Protein Groups	# Proteins	# PSMs	Master Protein Accessions	Positions in Master Proteins	# Missed Cleavages	Theo. MH+ [Da]	Found in Sample: [S1] F1: Sample	Confidence (by Search Engine): Sequest HT	XCorr (by Search Engine): Sequest HT	Sequence in Protein	Positions in Protein	Peptide Group Modifications in Protein
	FALSE	High	[R].AMADALLER.[G]			FALSE	1	1	1	P34897	P34897 [360-368]	0	989.508	High	High	2.08	R.AMADALLER.G	[360-368]
FALSE	Master Protein	Q9UNE0	Tumor necrosis factor receptor superfamily member EDAR OS=Homo sapiens OX=9606 GN=EDAR PE=1 SV=1	2	FALSE	1	1	1	1	448	48.6	5.17	2.06	1	High
	Checked	Confidence	Annotated Sequence	Modifications	Modifications in Master Proteins	Contaminant	# Protein Groups	# Proteins	# PSMs	Master Protein Accessions	Positions in Master Proteins	# Missed Cleavages	Theo. MH+ [Da]	Found in Sample: [S1] F1: Sample	Confidence (by Search Engine): Sequest HT	XCorr (by Search Engine): Sequest HT	Sequence in Protein	Positions in Protein	Peptide Group Modifications in Protein
	FALSE	High	[R].EKSATSNK.[S]			FALSE	1	1	1	Q9UNE0	Q9UNE0 [311-318]	1	864.442	High	High	2.06	R.EKSATSNK.S	[311-318]
FALSE	Master Protein	Q5VWT5	FYN-binding protein 2 OS=Homo sapiens OX=9606 GN=FYB2 PE=1 SV=1	2	FALSE	1	1	1	1	728	82	8.38	2.4	1	High
	Checked	Confidence	Annotated Sequence	Modifications	Modifications in Master Proteins	Contaminant	# Protein Groups	# Proteins	# PSMs	Master Protein Accessions	Positions in Master Proteins	# Missed Cleavages	Theo. MH+ [Da]	Found in Sample: [S1] F1: Sample	Confidence (by Search Engine): Sequest HT	XCorr (by Search Engine): Sequest HT	Sequence in Protein	Positions in Protein	Peptide Group Modifications in Protein
	FALSE	High	[K].LETKGAQTLPSQK.[H]			FALSE	1	1	1	Q5VWT5	Q5VWT5 [186-198]	1	1400.77	High	High	2.4	K.LETKGAQTLPSQK.H	[186-198]
FALSE	Master Protein	Q9H267	Vacuolar protein sorting-associated protein 33B OS=Homo sapiens OX=9606 GN=VPS33B PE=1 SV=2	2	FALSE	1	1	1	1	617	70.5	6.71	2.06	1	High
	Checked	Confidence	Annotated Sequence	Modifications	Modifications in Master Proteins	Contaminant	# Protein Groups	# Proteins	# PSMs	Master Protein Accessions	Positions in Master Proteins	# Missed Cleavages	Theo. MH+ [Da]	Found in Sample: [S1] F1: Sample	Confidence (by Search Engine): Sequest HT	XCorr (by Search Engine): Sequest HT	Sequence in Protein	Positions in Protein	Peptide Group Modifications in Protein
	FALSE	High	[K].ITDAFSSLAKR.[S]			FALSE	1	1	1	Q9H267	Q9H267 [471-481]	1	1208.66	High	High	2.06	K.ITDAFSSLAKR.S	[471-481]
FALSE	Master Protein	Q684P5	Rap1 GTPase-activating protein 2 OS=Homo sapiens OX=9606 GN=RAP1GAP2 PE=1 SV=2	2	FALSE	1	1	1	1	730	80	6.67	2.01	1	High
	Checked	Confidence	Annotated Sequence	Modifications	Modifications in Master Proteins	Contaminant	# Protein Groups	# Proteins	# PSMs	Master Protein Accessions	Positions in Master Proteins	# Missed Cleavages	Theo. MH+ [Da]	Found in Sample: [S1] F1: Sample	Confidence (by Search Engine): Sequest HT	XCorr (by Search Engine): Sequest HT	Sequence in Protein	Positions in Protein	Peptide Group Modifications in Protein
	FALSE	High	[R].FDKLSHASSGAGH.[-]			FALSE	1	1	1	Q684P5	Q684P5 [718-730]	1	1313.62	High	High	2.01	R.FDKLSHASSGAGH.-	[718-730]
FALSE	Master Protein	Q8N6L0	Protein KASH5 OS=Homo sapiens OX=9606 GN=KASH5 PE=1 SV=2	2	FALSE	1	1	1	1	562	62.7	4.68	2.38	1	High
	Checked	Confidence	Annotated Sequence	Modifications	Modifications in Master Proteins	Contaminant	# Protein Groups	# Proteins	# PSMs	Master Protein Accessions	Positions in Master Proteins	# Missed Cleavages	Theo. MH+ [Da]	Found in Sample: [S1] F1: Sample	Confidence (by Search Engine): Sequest HT	XCorr (by Search Engine): Sequest HT	Sequence in Protein	Positions in Protein	Peptide Group Modifications in Protein
	FALSE	High	[R].KEPSMWLTRR.[E]			FALSE	1	1	1	Q8N6L0	Q8N6L0 [438-447]	2	1303.69	High	High	2.38	R.KEPSMWLTRR.E	[438-447]
FALSE	Master Protein	Q8NA47	Coiled-coil domain-containing protein 63 OS=Homo sapiens OX=9606 GN=CCDC63 PE=2 SV=1	2	FALSE	1	1	1	1	563	66.2	9.06	2.36	1	High
	Checked	Confidence	Annotated Sequence	Modifications	Modifications in Master Proteins	Contaminant	# Protein Groups	# Proteins	# PSMs	Master Protein Accessions	Positions in Master Proteins	# Missed Cleavages	Theo. MH+ [Da]	Found in Sample: [S1] F1: Sample	Confidence (by Search Engine): Sequest HT	XCorr (by Search Engine): Sequest HT	Sequence in Protein	Positions in Protein	Peptide Group Modifications in Protein
	FALSE	High	[K].EQQAEAELRK.[L]			FALSE	1	1	1	Q8NA47	Q8NA47 [24-33]	1	1201.62	High	High	2.36	K.EQQAEAELRK.L	[24-33]
FALSE	Master Protein	P49848	Transcription initiation factor TFIID subunit 6 OS=Homo sapiens OX=9606 GN=TAF6 PE=1 SV=1	2	FALSE	1	1	1	1	677	72.6	8.6	2	1	High
	Checked	Confidence	Annotated Sequence	Modifications	Modifications in Master Proteins	Contaminant	# Protein Groups	# Proteins	# PSMs	Master Protein Accessions	Positions in Master Proteins	# Missed Cleavages	Theo. MH+ [Da]	Found in Sample: [S1] F1: Sample	Confidence (by Search Engine): Sequest HT	XCorr (by Search Engine): Sequest HT	Sequence in Protein	Positions in Protein	Peptide Group Modifications in Protein
	FALSE	High	[K].GQGATTADGKGK.[E]			FALSE	1	1	1	P49848	P49848 [182-193]	1	1090.55	High	High	2	K.GQGATTADGKGK.E	[182-193]
FALSE	Master Protein	P51114	RNA-binding protein FXR1 OS=Homo sapiens OX=9606 GN=FXR1 PE=1 SV=3	2	FALSE	1	1	1	1	621	69.7	6.15	2.19	1	High
	Checked	Confidence	Annotated Sequence	Modifications	Modifications in Master Proteins	Contaminant	# Protein Groups	# Proteins	# PSMs	Master Protein Accessions	Positions in Master Proteins	# Missed Cleavages	Theo. MH+ [Da]	Found in Sample: [S1] F1: Sample	Confidence (by Search Engine): Sequest HT	XCorr (by Search Engine): Sequest HT	Sequence in Protein	Positions in Protein	Peptide Group Modifications in Protein
	FALSE	High	[R].IYGESADAVKK.[A]			FALSE	1	1	1	P51114	P51114 [264-274]	1	1180.62	High	High	2.19	R.IYGESADAVKK.A	[264-274]
FALSE	Master Protein	Q9UKX5	Integrin alpha-11 OS=Homo sapiens OX=9606 GN=ITGA11 PE=1 SV=2	2	FALSE	1	1	1	1	1188	133.4	6.7	2.59	1	High
	Checked	Confidence	Annotated Sequence	Modifications	Modifications in Master Proteins	Contaminant	# Protein Groups	# Proteins	# PSMs	Master Protein Accessions	Positions in Master Proteins	# Missed Cleavages	Theo. MH+ [Da]	Found in Sample: [S1] F1: Sample	Confidence (by Search Engine): Sequest HT	XCorr (by Search Engine): Sequest HT	Sequence in Protein	Positions in Protein	Peptide Group Modifications in Protein
	FALSE	High	[R].SVKDVVEAASHIEQRGGTETR.[T]			FALSE	1	1	1	Q9UKX5	Q9UKX5 [221-241]	2	2269.15	High	High	2.59	R.SVKDVVEAASHIEQRGGTETR.T	[221-241]
FALSE	Master Protein	P38646	Stress-70 protein, mitochondrial OS=Homo sapiens OX=9606 GN=HSPA9 PE=1 SV=2	2	FALSE	1	1	1	1	679	73.6	6.16	2.08	1	High
	Checked	Confidence	Annotated Sequence	Modifications	Modifications in Master Proteins	Contaminant	# Protein Groups	# Proteins	# PSMs	Master Protein Accessions	Positions in Master Proteins	# Missed Cleavages	Theo. MH+ [Da]	Found in Sample: [S1] F1: Sample	Confidence (by Search Engine): Sequest HT	XCorr (by Search Engine): Sequest HT	Sequence in Protein	Positions in Protein	Peptide Group Modifications in Protein
	FALSE	High	[R].QAASSLQQASLK.[L]			FALSE	1	1	1	P38646	P38646 [635-646]	0	1231.66	High	High	2.08	R.QAASSLQQASLK.L	[635-646]
FALSE	Master Protein	Q9H9P5	Putative E3 ubiquitin-protein ligase UNKL OS=Homo sapiens OX=9606 GN=UNKL PE=1 SV=3	2	FALSE	1	1	1	1	680	73.8	8.06	2.2	1	High
	Checked	Confidence	Annotated Sequence	Modifications	Modifications in Master Proteins	Contaminant	# Protein Groups	# Proteins	# PSMs	Master Protein Accessions	Positions in Master Proteins	# Missed Cleavages	Theo. MH+ [Da]	Found in Sample: [S1] F1: Sample	Confidence (by Search Engine): Sequest HT	XCorr (by Search Engine): Sequest HT	Sequence in Protein	Positions in Protein	Peptide Group Modifications in Protein
	FALSE	High	[R].VADSDRQLALQK.[K]			FALSE	1	1	1	Q9H9P5	Q9H9P5 [611-622]	1	1343.73	High	High	2.2	R.VADSDRQLALQK.K	[611-622]
FALSE	Master Protein	Q6NW34	Nucleolus and neural progenitor protein OS=Homo sapiens OX=9606 GN=NEPRO PE=1 SV=3	2	FALSE	1	1	1	1	567	64.5	9.74	2	1	High
	Checked	Confidence	Annotated Sequence	Modifications	Modifications in Master Proteins	Contaminant	# Protein Groups	# Proteins	# PSMs	Master Protein Accessions	Positions in Master Proteins	# Missed Cleavages	Theo. MH+ [Da]	Found in Sample: [S1] F1: Sample	Confidence (by Search Engine): Sequest HT	XCorr (by Search Engine): Sequest HT	Sequence in Protein	Positions in Protein	Peptide Group Modifications in Protein
	FALSE	High	[K].ATQETSFDFK.[C]			FALSE	1	1	1	Q6NW34	Q6NW34 [323-332]	0	1173.54	High	High	2	K.ATQETSFDFK.C	[323-332]
FALSE	Master Protein	P41162	ETS translocation variant 3 OS=Homo sapiens OX=9606 GN=ETV3 PE=1 SV=2	2	FALSE	1	1	1	1	512	57	8.57	2.23	1	High
	Checked	Confidence	Annotated Sequence	Modifications	Modifications in Master Proteins	Contaminant	# Protein Groups	# Proteins	# PSMs	Master Protein Accessions	Positions in Master Proteins	# Missed Cleavages	Theo. MH+ [Da]	Found in Sample: [S1] F1: Sample	Confidence (by Search Engine): Sequest HT	XCorr (by Search Engine): Sequest HT	Sequence in Protein	Positions in Protein	Peptide Group Modifications in Protein
	FALSE	High	[K].KEDALMPPK.[L]	1xOxidation [M6]		FALSE	1	1	1	P41162	P41162 [465-473]	1	1044.54	High	High	2.23	K.KEDALMPPK.L	[465-473]
[truncated: 4,235 more rows]

## Sheet: CTRL
Checked	Master	Accession	Description	Coverage [%]	Contaminant	# Peptides	# PSMs	# Unique Peptides	# Protein Groups	# AAs	MW [kDa]	calc. pI	Score Sequest HT: Sequest HT	# Peptides (by Search Engine): Sequest HT	Found in Sample: [S2] F2: Sample	Modifications
[truncated: 4,025 more rows]
