# Supplementary material for: Targeting the MDK/c‐Myc complex to overcome temozolomide resistance in glioma
Source: Clin Transl Med. 2025 Jun 4;15(6):e70359. doi: 10.1002/ctm2.70359 (PMC12137620; doi:10.1002/ctm2.70359)
Supplement: Supplementary file 8 — Supporting Information [file CTM2-15-e70359-s003.xlsx]

## Sheet: MDK
Checked	Master	Accession	Description	Coverage [%]	Contaminant	# Peptides	# PSMs	# Unique Peptides	# Protein Groups	# AAs	MW [kDa]	calc. pI	Score Sequest HT: Sequest HT	# Peptides (by Search Engine): Sequest HT	Found in Sample: [S2] F2: Sample	Modifications
	Checked	Confidence	Annotated Sequence	Modifications	Modifications in Master Proteins	Contaminant	# Protein Groups	# Proteins	# PSMs	Master Protein Accessions	Positions in Master Proteins	# Missed Cleavages	Theo. MH+ [Da]	Found in Sample: [S2] F2: Sample	Confidence (by Search Engine): Sequest HT	XCorr (by Search Engine): Sequest HT	Sequence in Protein	Positions in Protein	Peptide Group Modifications in Protein
	FALSE	High	[K].VGIDNVVR.[K]			FALSE	1	1	1	Q8WZ42	Q8WZ42 [19570-19577]	0	871.5	High	High	2.24	K.VGIDNVVR.K	[19570-19577]
	FALSE	High	[K].TSQASEEVR.[T]			FALSE	1	1	1	Q8WZ42	Q8WZ42 [33955-33963]	0	1006.48	High	High	2.13	K.TSQASEEVR.T	[33955-33963]
FALSE	Master Protein	O15344	E3 ubiquitin-protein ligase Midline-1 OS=Homo sapiens OX=9606 GN=MID1 PE=1 SV=1	1	FALSE	1	1	1	1	667	75.2	6.8	2.04	1	High
	Checked	Confidence	Annotated Sequence	Modifications	Modifications in Master Proteins	Contaminant	# Protein Groups	# Proteins	# PSMs	Master Protein Accessions	Positions in Master Proteins	# Missed Cleavages	Theo. MH+ [Da]	Found in Sample: [S2] F2: Sample	Confidence (by Search Engine): Sequest HT	XCorr (by Search Engine): Sequest HT	Sequence in Protein	Positions in Protein	Peptide Group Modifications in Protein
	FALSE	High	[R].NTELETLLAK.[L]			FALSE	1	1	1	O15344	O15344 [234-243]	0	1131.63	High	High	2.04	R.NTELETLLAK.L	[234-243]
FALSE	Master Protein	Q9HCH5	Synaptotagmin-like protein 2 OS=Homo sapiens OX=9606 GN=SYTL2 PE=1 SV=3	1	FALSE	1	1	1	1	934	104.9	8	2	1	High
	Checked	Confidence	Annotated Sequence	Modifications	Modifications in Master Proteins	Contaminant	# Protein Groups	# Proteins	# PSMs	Master Protein Accessions	Positions in Master Proteins	# Missed Cleavages	Theo. MH+ [Da]	Found in Sample: [S2] F2: Sample	Confidence (by Search Engine): Sequest HT	XCorr (by Search Engine): Sequest HT	Sequence in Protein	Positions in Protein	Peptide Group Modifications in Protein
	FALSE	High	[K].RNSSSSSTDSETLR.[Y]			FALSE	1	1	1	Q9HCH5	Q9HCH5 [275-288]	1	1526.7	High	High	2	K.RNSSSSSTDSETLR.Y	[275-288]
FALSE	Master Protein	O94776	Metastasis-associated protein MTA2 OS=Homo sapiens OX=9606 GN=MTA2 PE=1 SV=1	1	FALSE	1	1	1	1	668	75	9.66	2	1	High
	Checked	Confidence	Annotated Sequence	Modifications	Modifications in Master Proteins	Contaminant	# Protein Groups	# Proteins	# PSMs	Master Protein Accessions	Positions in Master Proteins	# Missed Cleavages	Theo. MH+ [Da]	Found in Sample: [S2] F2: Sample	Confidence (by Search Engine): Sequest HT	XCorr (by Search Engine): Sequest HT	Sequence in Protein	Positions in Protein	Peptide Group Modifications in Protein
	FALSE	High	[K].TLLADQGEIR.[V]			FALSE	1	1	1	O94776	O94776 [139-148]	0	1115.61	High	High	2	K.TLLADQGEIR.V	[139-148]
FALSE	Master Protein	Q6PJT7	Zinc finger CCCH domain-containing protein 14 OS=Homo sapiens OX=9606 GN=ZC3H14 PE=1 SV=1	1	FALSE	1	1	1	1	736	82.8	7.31	2.12	1	High
	Checked	Confidence	Annotated Sequence	Modifications	Modifications in Master Proteins	Contaminant	# Protein Groups	# Proteins	# PSMs	Master Protein Accessions	Positions in Master Proteins	# Missed Cleavages	Theo. MH+ [Da]	Found in Sample: [S2] F2: Sample	Confidence (by Search Engine): Sequest HT	XCorr (by Search Engine): Sequest HT	Sequence in Protein	Positions in Protein	Peptide Group Modifications in Protein
	FALSE	High	[K].AISEAQESVTK.[T]			FALSE	1	1	1	Q6PJT7	Q6PJT7 [358-368]	0	1162.6	High	High	2.12	K.AISEAQESVTK.T	[358-368]
FALSE	Master Protein	Q96GP6	Scavenger receptor class F member 2 OS=Homo sapiens OX=9606 GN=SCARF2 PE=1 SV=5	1	FALSE	1	1	1	1	871	92.3	8.32	2.35	1	High	Acetyl [N-Term]
	Checked	Confidence	Annotated Sequence	Modifications	Modifications in Master Proteins	Contaminant	# Protein Groups	# Proteins	# PSMs	Master Protein Accessions	Positions in Master Proteins	# Missed Cleavages	Theo. MH+ [Da]	Found in Sample: [S2] F2: Sample	Confidence (by Search Engine): Sequest HT	XCorr (by Search Engine): Sequest HT	Sequence in Protein	Positions in Protein	Peptide Group Modifications in Protein
	FALSE	High	[-].MEGAGPRGAGPAR.[R]	1xAcetyl [N-Term]	Q96GP6 1xAcetyl [N-Term]	FALSE	1	1	1	Q96GP6	Q96GP6 [1-13]	1	1268.62	High	High	2.35	-.MEGAGPRGAGPAR.R	[1-13]	1xAcetyl [N-Term]
FALSE	Master Protein	Q2M1K9	Zinc finger protein 423 OS=Homo sapiens OX=9606 GN=ZNF423 PE=1 SV=1	1	FALSE	1	1	1	1	1284	144.5	6.89	2.64	1	High
	Checked	Confidence	Annotated Sequence	Modifications	Modifications in Master Proteins	Contaminant	# Protein Groups	# Proteins	# PSMs	Master Protein Accessions	Positions in Master Proteins	# Missed Cleavages	Theo. MH+ [Da]	Found in Sample: [S2] F2: Sample	Confidence (by Search Engine): Sequest HT	XCorr (by Search Engine): Sequest HT	Sequence in Protein	Positions in Protein	Peptide Group Modifications in Protein
	FALSE	High	[K].KSKAEQSPVSSDVEVSSPK.[R]			FALSE	1	1	1	Q2M1K9	Q2M1K9 [598-616]	2	1989.01	High	High	2.64	K.KSKAEQSPVSSDVEVSSPK.R	[598-616]
FALSE	Master Protein	O15111	Inhibitor of nuclear factor kappa-B kinase subunit alpha OS=Homo sapiens OX=9606 GN=CHUK PE=1 SV=2	1	FALSE	1	1	1	1	745	84.6	6.73	2.02	1	High
	Checked	Confidence	Annotated Sequence	Modifications	Modifications in Master Proteins	Contaminant	# Protein Groups	# Proteins	# PSMs	Master Protein Accessions	Positions in Master Proteins	# Missed Cleavages	Theo. MH+ [Da]	Found in Sample: [S2] F2: Sample	Confidence (by Search Engine): Sequest HT	XCorr (by Search Engine): Sequest HT	Sequence in Protein	Positions in Protein	Peptide Group Modifications in Protein
	FALSE	High	[K].NTLISASQQLK.[A]			FALSE	1	1	1	O15111	O15111 [467-477]	0	1202.67	High	High	2.02	K.NTLISASQQLK.A	[467-477]
FALSE	Master Protein	O14967	Calmegin OS=Homo sapiens OX=9606 GN=CLGN PE=1 SV=1	1	FALSE	1	1	1	1	610	70	4.69	2.04	1	High
	Checked	Confidence	Annotated Sequence	Modifications	Modifications in Master Proteins	Contaminant	# Protein Groups	# Proteins	# PSMs	Master Protein Accessions	Positions in Master Proteins	# Missed Cleavages	Theo. MH+ [Da]	Found in Sample: [S2] F2: Sample	Confidence (by Search Engine): Sequest HT	XCorr (by Search Engine): Sequest HT	Sequence in Protein	Positions in Protein	Peptide Group Modifications in Protein
	FALSE	High	[K].QNDGEMLEK.[E]			FALSE	1	1	1	O14967	O14967 [542-550]	0	1063.47	High	High	2.04	K.QNDGEMLEK.E	[542-550]
FALSE	Master Protein	Q6ZU80	Centrosomal protein of 128 kDa OS=Homo sapiens OX=9606 GN=CEP128 PE=1 SV=2	1	FALSE	1	1	1	1	1094	127.9	6.52	2.81	1	High
	Checked	Confidence	Annotated Sequence	Modifications	Modifications in Master Proteins	Contaminant	# Protein Groups	# Proteins	# PSMs	Master Protein Accessions	Positions in Master Proteins	# Missed Cleavages	Theo. MH+ [Da]	Found in Sample: [S2] F2: Sample	Confidence (by Search Engine): Sequest HT	XCorr (by Search Engine): Sequest HT	Sequence in Protein	Positions in Protein	Peptide Group Modifications in Protein
	FALSE	High	[K].QAERYLSELQQSEALK.[E]			FALSE	1	1	1	Q6ZU80	Q6ZU80 [457-472]	1	1892.97	High	High	2.81	K.QAERYLSELQQSEALK.E	[457-472]
FALSE	Master Protein	O75106	Retina-specific copper amine oxidase OS=Homo sapiens OX=9606 GN=AOC2 PE=1 SV=2	1	FALSE	1	1	1	1	756	83.6	7.03	2.08	1	High
	Checked	Confidence	Annotated Sequence	Modifications	Modifications in Master Proteins	Contaminant	# Protein Groups	# Proteins	# PSMs	Master Protein Accessions	Positions in Master Proteins	# Missed Cleavages	Theo. MH+ [Da]	Found in Sample: [S2] F2: Sample	Confidence (by Search Engine): Sequest HT	XCorr (by Search Engine): Sequest HT	Sequence in Protein	Positions in Protein	Peptide Group Modifications in Protein
	FALSE	High	[R].EFKSGRLEVVR.[V]			FALSE	1	1	1	O75106	O75106 [274-284]	2	1319.74	High	High	2.08	R.EFKSGRLEVVR.V	[274-284]
FALSE	Master Protein	Q9NXL6	SID1 transmembrane family member 1 OS=Homo sapiens OX=9606 GN=SIDT1 PE=2 SV=2	1	FALSE	1	1	1	1	827	93.8	7.3	2.01	1	High
	Checked	Confidence	Annotated Sequence	Modifications	Modifications in Master Proteins	Contaminant	# Protein Groups	# Proteins	# PSMs	Master Protein Accessions	Positions in Master Proteins	# Missed Cleavages	Theo. MH+ [Da]	Found in Sample: [S2] F2: Sample	Confidence (by Search Engine): Sequest HT	XCorr (by Search Engine): Sequest HT	Sequence in Protein	Positions in Protein	Peptide Group Modifications in Protein
	FALSE	High	[K].KNLEVTIVPSIK.[E]			FALSE	1	1	1	Q9NXL6	Q9NXL6 [291-302]	1	1340.81	High	High	2.01	K.KNLEVTIVPSIK.E	[291-302]
FALSE	Master Protein	Q5SSJ5	Heterochromatin protein 1-binding protein 3 OS=Homo sapiens OX=9606 GN=HP1BP3 PE=1 SV=1	1	FALSE	1	1	1	1	553	61.2	9.67	2	1	High
	Checked	Confidence	Annotated Sequence	Modifications	Modifications in Master Proteins	Contaminant	# Protein Groups	# Proteins	# PSMs	Master Protein Accessions	Positions in Master Proteins	# Missed Cleavages	Theo. MH+ [Da]	Found in Sample: [S2] F2: Sample	Confidence (by Search Engine): Sequest HT	XCorr (by Search Engine): Sequest HT	Sequence in Protein	Positions in Protein	Peptide Group Modifications in Protein
	FALSE	High	[K].EASYSLIR.[K]			FALSE	1	1	1	Q5SSJ5	Q5SSJ5 [275-282]	0	938.494	High	High	2	K.EASYSLIR.K	[275-282]
FALSE	Master Protein	P40939	Trifunctional enzyme subunit alpha, mitochondrial OS=Homo sapiens OX=9606 GN=HADHA PE=1 SV=2	1	FALSE	1	1	1	1	763	82.9	9.04	2.1	1	High
	Checked	Confidence	Annotated Sequence	Modifications	Modifications in Master Proteins	Contaminant	# Protein Groups	# Proteins	# PSMs	Master Protein Accessions	Positions in Master Proteins	# Missed Cleavages	Theo. MH+ [Da]	Found in Sample: [S2] F2: Sample	Confidence (by Search Engine): Sequest HT	XCorr (by Search Engine): Sequest HT	Sequence in Protein	Positions in Protein	Peptide Group Modifications in Protein
	FALSE	High	[K].MQLLEIITTEK.[T]			FALSE	1	1	1	P40939	P40939 [506-516]	0	1318.73	High	High	2.1	K.MQLLEIITTEK.T	[506-516]
FALSE	Master Protein	O43187	Interleukin-1 receptor-associated kinase-like 2 OS=Homo sapiens OX=9606 GN=IRAK2 PE=1 SV=2	1	FALSE	1	1	1	1	625	69.4	5.72	2.03	1	High
	Checked	Confidence	Annotated Sequence	Modifications	Modifications in Master Proteins	Contaminant	# Protein Groups	# Proteins	# PSMs	Master Protein Accessions	Positions in Master Proteins	# Missed Cleavages	Theo. MH+ [Da]	Found in Sample: [S2] F2: Sample	Confidence (by Search Engine): Sequest HT	XCorr (by Search Engine): Sequest HT	Sequence in Protein	Positions in Protein	Peptide Group Modifications in Protein
	FALSE	High	[K].TGVENVMAK.[E]	1xOxidation [M7]		FALSE	1	1	1	O43187	O43187 [444-452]	0	964.477	High	High	2.03	K.TGVENVMAK.E	[444-452]
FALSE	Master Protein	O15530	3-phosphoinositide-dependent protein kinase 1 OS=Homo sapiens OX=9606 GN=PDPK1 PE=1 SV=1	1	FALSE	1	1	1	1	556	63.1	7.36	2.16	1	High
	Checked	Confidence	Annotated Sequence	Modifications	Modifications in Master Proteins	Contaminant	# Protein Groups	# Proteins	# PSMs	Master Protein Accessions	Positions in Master Proteins	# Missed Cleavages	Theo. MH+ [Da]	Found in Sample: [S2] F2: Sample	Confidence (by Search Engine): Sequest HT	XCorr (by Search Engine): Sequest HT	Sequence in Protein	Positions in Protein	Peptide Group Modifications in Protein
	FALSE	High	[K].LLVLDATK.[R]			FALSE	1	2	1	O15530	O15530 [316-323]	0	872.545	High	High	2.16	K.LLVLDATK.R	[316-323]
FALSE	Master Protein	Q008S8	Epithelial cell-transforming sequence 2 oncogene-like OS=Homo sapiens OX=9606 GN=ECT2L PE=2 SV=2	1	FALSE	1	1	1	1	904	104.8	8.4	2.5	1	High
	Checked	Confidence	Annotated Sequence	Modifications	Modifications in Master Proteins	Contaminant	# Protein Groups	# Proteins	# PSMs	Master Protein Accessions	Positions in Master Proteins	# Missed Cleavages	Theo. MH+ [Da]	Found in Sample: [S2] F2: Sample	Confidence (by Search Engine): Sequest HT	XCorr (by Search Engine): Sequest HT	Sequence in Protein	Positions in Protein	Peptide Group Modifications in Protein
	FALSE	High	[R].EAAATYGTLNEPK.[T]			FALSE	1	1	1	Q008S8	Q008S8 [159-171]	0	1364.67	High	High	2.5	R.EAAATYGTLNEPK.T	[159-171]
FALSE	Master Protein	Q13112	Chromatin assembly factor 1 subunit B OS=Homo sapiens OX=9606 GN=CHAF1B PE=1 SV=1	1	FALSE	1	1	1	1	559	61.5	7.5	2.07	1	High
	Checked	Confidence	Annotated Sequence	Modifications	Modifications in Master Proteins	Contaminant	# Protein Groups	# Proteins	# PSMs	Master Protein Accessions	Positions in Master Proteins	# Missed Cleavages	Theo. MH+ [Da]	Found in Sample: [S2] F2: Sample	Confidence (by Search Engine): Sequest HT	XCorr (by Search Engine): Sequest HT	Sequence in Protein	Positions in Protein	Peptide Group Modifications in Protein
	FALSE	High	[K].ISIFNEHK.[S]			FALSE	1	1	1	Q13112	Q13112 [164-171]	0	987.526	High	High	2.07	K.ISIFNEHK.S	[164-171]
FALSE	Master Protein	Q04759	Protein kinase C theta type OS=Homo sapiens OX=9606 GN=PRKCQ PE=1 SV=3	1	FALSE	1	1	1	1	706	81.8	7.61	2.04	1	High
	Checked	Confidence	Annotated Sequence	Modifications	Modifications in Master Proteins	Contaminant	# Protein Groups	# Proteins	# PSMs	Master Protein Accessions	Positions in Master Proteins	# Missed Cleavages	Theo. MH+ [Da]	Found in Sample: [S2] F2: Sample	Confidence (by Search Engine): Sequest HT	XCorr (by Search Engine): Sequest HT	Sequence in Protein	Positions in Protein	Peptide Group Modifications in Protein
	FALSE	High	[R].EINWEELERK.[E]			FALSE	1	1	1	Q04759	Q04759 [636-645]	1	1345.67	High	High	2.04	R.EINWEELERK.E	[636-645]
FALSE	Master Protein	Q15025	TNFAIP3-interacting protein 1 OS=Homo sapiens OX=9606 GN=TNIP1 PE=1 SV=2	1	FALSE	1	1	1	1	636	71.8	6.62	2.28	1	High
	Checked	Confidence	Annotated Sequence	Modifications	Modifications in Master Proteins	Contaminant	# Protein Groups	# Proteins	# PSMs	Master Protein Accessions	Positions in Master Proteins	# Missed Cleavages	Theo. MH+ [Da]	Found in Sample: [S2] F2: Sample	Confidence (by Search Engine): Sequest HT	XCorr (by Search Engine): Sequest HT	Sequence in Protein	Positions in Protein	Peptide Group Modifications in Protein
	FALSE	High	[K].KLLMSNGNK.[E]			FALSE	1	1	1	Q15025	Q15025 [249-257]	1	1004.56	High	High	2.28	K.KLLMSNGNK.E	[249-257]
FALSE	Master Protein	O00159	Unconventional myosin-Ic OS=Homo sapiens OX=9606 GN=MYO1C PE=1 SV=4	1	FALSE	1	1	1	1	1063	121.6	9.41	2.38	1	High
	Checked	Confidence	Annotated Sequence	Modifications	Modifications in Master Proteins	Contaminant	# Protein Groups	# Proteins	# PSMs	Master Protein Accessions	Positions in Master Proteins	# Missed Cleavages	Theo. MH+ [Da]	Found in Sample: [S2] F2: Sample	Confidence (by Search Engine): Sequest HT	XCorr (by Search Engine): Sequest HT	Sequence in Protein	Positions in Protein	Peptide Group Modifications in Protein
	FALSE	High	[R].LLQSNPVLEAFGNAK.[T]			FALSE	1	1	1	O00159	O00159 [174-188]	0	1600.87	High	High	2.38	R.LLQSNPVLEAFGNAK.T	[174-188]
FALSE	Master Protein	Q92541	RNA polymerase-associated protein RTF1 homolog OS=Homo sapiens OX=9606 GN=RTF1 PE=1 SV=4	1	FALSE	1	1	1	1	710	80.3	8.15	2.13	1	High
	Checked	Confidence	Annotated Sequence	Modifications	Modifications in Master Proteins	Contaminant	# Protein Groups	# Proteins	# PSMs	Master Protein Accessions	Positions in Master Proteins	# Missed Cleavages	Theo. MH+ [Da]	Found in Sample: [S2] F2: Sample	Confidence (by Search Engine): Sequest HT	XCorr (by Search Engine): Sequest HT	Sequence in Protein	Positions in Protein	Peptide Group Modifications in Protein
	FALSE	High	[K].EMSKGQGKDK.[D]			FALSE	1	1	1	Q92541	Q92541 [635-644]	2	1107.55	High	High	2.13	K.EMSKGQGKDK.D	[635-644]
FALSE	Master Protein	Q9NRW7	Vacuolar protein sorting-associated protein 45 OS=Homo sapiens OX=9606 GN=VPS45 PE=1 SV=1	1	FALSE	1	1	1	1	570	65	8.24	2.45	1	High
	Checked	Confidence	Annotated Sequence	Modifications	Modifications in Master Proteins	Contaminant	# Protein Groups	# Proteins	# PSMs	Master Protein Accessions	Positions in Master Proteins	# Missed Cleavages	Theo. MH+ [Da]	Found in Sample: [S2] F2: Sample	Confidence (by Search Engine): Sequest HT	XCorr (by Search Engine): Sequest HT	Sequence in Protein	Positions in Protein	Peptide Group Modifications in Protein
	FALSE	High	[K].VTEFDAAR.[L]			FALSE	1	1	1	Q9NRW7	Q9NRW7 [379-386]	0	908.447	High	High	2.45	K.VTEFDAAR.L	[379-386]
FALSE	Master Protein	Q13330	Metastasis-associated protein MTA1 OS=Homo sapiens OX=9606 GN=MTA1 PE=1 SV=2	1	FALSE	1	1	1	1	715	80.7	9.26	2.3	1	High
	Checked	Confidence	Annotated Sequence	Modifications	Modifications in Master Proteins	Contaminant	# Protein Groups	# Proteins	# PSMs	Master Protein Accessions	Positions in Master Proteins	# Missed Cleavages	Theo. MH+ [Da]	Found in Sample: [S2] F2: Sample	Confidence (by Search Engine): Sequest HT	XCorr (by Search Engine): Sequest HT	Sequence in Protein	Positions in Protein	Peptide Group Modifications in Protein
	FALSE	High	[K].TLLADKGEIR.[V]			FALSE	1	2	1	Q13330	Q13330 [159-168]	1	1115.64	High	High	2.3	K.TLLADKGEIR.V	[159-168]
FALSE	Master Protein	Q96F45	Zinc finger protein 503 OS=Homo sapiens OX=9606 GN=ZNF503 PE=1 SV=1	1	FALSE	1	1	1	1	646	62.5	8.7	2.2	1	High
	Checked	Confidence	Annotated Sequence	Modifications	Modifications in Master Proteins	Contaminant	# Protein Groups	# Proteins	# PSMs	Master Protein Accessions	Positions in Master Proteins	# Missed Cleavages	Theo. MH+ [Da]	Found in Sample: [S2] F2: Sample	Confidence (by Search Engine): Sequest HT	XCorr (by Search Engine): Sequest HT	Sequence in Protein	Positions in Protein	Peptide Group Modifications in Protein
	FALSE	High	[K].LSDIGVEDK.[S]			FALSE	1	1	1	Q96F45	Q96F45 [164-172]	0	975.499	High	High	2.2	K.LSDIGVEDK.S	[164-172]
FALSE	Master Protein	P63010	AP-2 complex subunit beta OS=Homo sapiens OX=9606 GN=AP2B1 PE=1 SV=1	1	FALSE	1	1	1	1	937	104.5	5.38	2.05	1	High
	Checked	Confidence	Annotated Sequence	Modifications	Modifications in Master Proteins	Contaminant	# Protein Groups	# Proteins	# PSMs	Master Protein Accessions	Positions in Master Proteins	# Missed Cleavages	Theo. MH+ [Da]	Found in Sample: [S2] F2: Sample	Confidence (by Search Engine): Sequest HT	XCorr (by Search Engine): Sequest HT	Sequence in Protein	Positions in Protein	Peptide Group Modifications in Protein
	FALSE	High	[R].IQPGNPNYTLSLK.[C]			FALSE	1	1	1	P63010	P63010 [905-917]	0	1444.78	High	High	2.05	R.IQPGNPNYTLSLK.C	[905-917]
FALSE	Master Protein	O75899	Gamma-aminobutyric acid type B receptor subunit 2 OS=Homo sapiens OX=9606 GN=GABBR2 PE=1 SV=1	1	FALSE	1	1	1	1	941	105.8	8.66	2.1	1	High
	Checked	Confidence	Annotated Sequence	Modifications	Modifications in Master Proteins	Contaminant	# Protein Groups	# Proteins	# PSMs	Master Protein Accessions	Positions in Master Proteins	# Missed Cleavages	Theo. MH+ [Da]	Found in Sample: [S2] F2: Sample	Confidence (by Search Engine): Sequest HT	XCorr (by Search Engine): Sequest HT	Sequence in Protein	Positions in Protein	Peptide Group Modifications in Protein
	FALSE	High	[R].IQDFNYTDHTLGR.[I]			FALSE	1	1	1	O75899	O75899 [385-397]	0	1579.75	High	High	2.1	R.IQDFNYTDHTLGR.I	[385-397]
FALSE	Master Protein	Q8N187	Calcium-responsive transcription factor OS=Homo sapiens OX=9606 GN=CARF PE=1 SV=2	1	FALSE	1	1	1	1	725	80.6	5.69	2.03	1	High
	Checked	Confidence	Annotated Sequence	Modifications	Modifications in Master Proteins	Contaminant	# Protein Groups	# Proteins	# PSMs	Master Protein Accessions	Positions in Master Proteins	# Missed Cleavages	Theo. MH+ [Da]	Found in Sample: [S2] F2: Sample	Confidence (by Search Engine): Sequest HT	XCorr (by Search Engine): Sequest HT	Sequence in Protein	Positions in Protein	Peptide Group Modifications in Protein
	FALSE	High	[K].EPALSMEAKK.[T]			FALSE	1	1	1	Q8N187	Q8N187 [706-715]	1	1103.58	High	High	2.03	K.EPALSMEAKK.T	[706-715]
FALSE	Master Protein	O43290	U4/U6.U5 tri-snRNP-associated protein 1 OS=Homo sapiens OX=9606 GN=SART1 PE=1 SV=1	1	FALSE	1	1	1	1	800	90.2	6.13	2.06	1	High
	Checked	Confidence	Annotated Sequence	Modifications	Modifications in Master Proteins	Contaminant	# Protein Groups	# Proteins	# PSMs	Master Protein Accessions	Positions in Master Proteins	# Missed Cleavages	Theo. MH+ [Da]	Found in Sample: [S2] F2: Sample	Confidence (by Search Engine): Sequest HT	XCorr (by Search Engine): Sequest HT	Sequence in Protein	Positions in Protein	Peptide Group Modifications in Protein
	FALSE	High	[R].LEQGGTADGLR.[E]			FALSE	1	1	1	O43290	O43290 [351-361]	0	1116.56	High	High	2.06	R.LEQGGTADGLR.E	[351-361]
FALSE	Master Protein	Q9UNQ0	Broad substrate specificity ATP-binding cassette transporter ABCG2 OS=Homo sapiens OX=9606 GN=ABCG2 PE=1 SV=3	1	FALSE	1	1	1	1	655	72.3	8.69	2.38	1	High
	Checked	Confidence	Annotated Sequence	Modifications	Modifications in Master Proteins	Contaminant	# Protein Groups	# Proteins	# PSMs	Master Protein Accessions	Positions in Master Proteins	# Missed Cleavages	Theo. MH+ [Da]	Found in Sample: [S2] F2: Sample	Confidence (by Search Engine): Sequest HT	XCorr (by Search Engine): Sequest HT	Sequence in Protein	Positions in Protein	Peptide Group Modifications in Protein
	FALSE	High	[R].GVSGGERKR.[T]			FALSE	1	1	1	Q9UNQ0	Q9UNQ0 [185-193]	2	945.522	High	High	2.38	R.GVSGGERKR.T	[185-193]
FALSE	Master Protein	Q2NL82	Pre-rRNA-processing protein TSR1 homolog OS=Homo sapiens OX=9606 GN=TSR1 PE=1 SV=1	1	FALSE	1	1	1	1	804	91.8	7.42	2.11	1	High
	Checked	Confidence	Annotated Sequence	Modifications	Modifications in Master Proteins	Contaminant	# Protein Groups	# Proteins	# PSMs	Master Protein Accessions	Positions in Master Proteins	# Missed Cleavages	Theo. MH+ [Da]	Found in Sample: [S2] F2: Sample	Confidence (by Search Engine): Sequest HT	XCorr (by Search Engine): Sequest HT	Sequence in Protein	Positions in Protein	Peptide Group Modifications in Protein
	FALSE	High	[R].IFQFQNFTNTR.[K]			FALSE	1	1	1	Q2NL82	Q2NL82 [527-537]	0	1415.71	High	High	2.11	R.IFQFQNFTNTR.K	[527-537]
FALSE	Master Protein	Q9NRC1	Suppressor of tumorigenicity 7 protein OS=Homo sapiens OX=9606 GN=ST7 PE=1 SV=1	1	FALSE	1	1	1	1	585	67.1	7.24	2.06	1	High
	Checked	Confidence	Annotated Sequence	Modifications	Modifications in Master Proteins	Contaminant	# Protein Groups	# Proteins	# PSMs	Master Protein Accessions	Positions in Master Proteins	# Missed Cleavages	Theo. MH+ [Da]	Found in Sample: [S2] F2: Sample	Confidence (by Search Engine): Sequest HT	XCorr (by Search Engine): Sequest HT	Sequence in Protein	Positions in Protein	Peptide Group Modifications in Protein
	FALSE	High	[R].MIPYPLEK.[G]			FALSE	1	2	1	Q9NRC1	Q9NRC1 [472-479]	0	990.533	High	High	2.06	R.MIPYPLEK.G	[472-479]
FALSE	Master Protein	Q8TF01	Arginine/serine-rich protein PNISR OS=Homo sapiens OX=9606 GN=PNISR PE=1 SV=2	1	FALSE	1	1	1	1	805	92.5	10.02	2.21	1	High
	Checked	Confidence	Annotated Sequence	Modifications	Modifications in Master Proteins	Contaminant	# Protein Groups	# Proteins	# PSMs	Master Protein Accessions	Positions in Master Proteins	# Missed Cleavages	Theo. MH+ [Da]	Found in Sample: [S2] F2: Sample	Confidence (by Search Engine): Sequest HT	XCorr (by Search Engine): Sequest HT	Sequence in Protein	Positions in Protein	Peptide Group Modifications in Protein
	FALSE	High	[R].ERPSSFRDRQR.[S]			FALSE	1	1	1	Q8TF01	Q8TF01 [200-210]	2	1433.74	High	High	2.21	R.ERPSSFRDRQR.S	[200-210]
FALSE	Master Protein	P13010	X-ray repair cross-complementing protein 5 OS=Homo sapiens OX=9606 GN=XRCC5 PE=1 SV=3	1	FALSE	1	1	1	1	732	82.7	5.81	2.05	1	High
	Checked	Confidence	Annotated Sequence	Modifications	Modifications in Master Proteins	Contaminant	# Protein Groups	# Proteins	# PSMs	Master Protein Accessions	Positions in Master Proteins	# Missed Cleavages	Theo. MH+ [Da]	Found in Sample: [S2] F2: Sample	Confidence (by Search Engine): Sequest HT	XCorr (by Search Engine): Sequest HT	Sequence in Protein	Positions in Protein	Peptide Group Modifications in Protein
	FALSE	High	[R].YGSDIVPFSK.[V]			FALSE	1	1	1	P13010	P13010 [316-325]	0	1112.56	High	High	2.05	R.YGSDIVPFSK.V	[316-325]
FALSE	Master Protein	Q14CZ7	FAST kinase domain-containing protein 3, mitochondrial OS=Homo sapiens OX=9606 GN=FASTKD3 PE=1 SV=2	1	FALSE	1	1	1	1	662	75.6	8.29	2.3	1	High
	Checked	Confidence	Annotated Sequence	Modifications	Modifications in Master Proteins	Contaminant	# Protein Groups	# Proteins	# PSMs	Master Protein Accessions	Positions in Master Proteins	# Missed Cleavages	Theo. MH+ [Da]	Found in Sample: [S2] F2: Sample	Confidence (by Search Engine): Sequest HT	XCorr (by Search Engine): Sequest HT	Sequence in Protein	Positions in Protein	Peptide Group Modifications in Protein
	FALSE	High	[K].KDGDQGLPK.[E]			FALSE	1	1	1	Q14CZ7	Q14CZ7 [143-151]	1	957.5	High	High	2.3	K.KDGDQGLPK.E	[143-151]
FALSE	Master Protein	Q9Y2L1	Exosome complex exonuclease RRP44 OS=Homo sapiens OX=9606 GN=DIS3 PE=1 SV=2	1	FALSE	1	1	1	1	958	108.9	7.14	3.22	1	High
	Checked	Confidence	Annotated Sequence	Modifications	Modifications in Master Proteins	Contaminant	# Protein Groups	# Proteins	# PSMs	Master Protein Accessions	Positions in Master Proteins	# Missed Cleavages	Theo. MH+ [Da]	Found in Sample: [S2] F2: Sample	Confidence (by Search Engine): Sequest HT	XCorr (by Search Engine): Sequest HT	Sequence in Protein	Positions in Protein	Peptide Group Modifications in Protein
	FALSE	High	[R].NVIVLQTVLQEVR.[N]			FALSE	1	1	1	Q9Y2L1	Q9Y2L1 [87-99]	0	1510.9	High	High	3.22	R.NVIVLQTVLQEVR.N	[87-99]
FALSE	Master Protein	Q02241	Kinesin-like protein KIF23 OS=Homo sapiens OX=9606 GN=KIF23 PE=1 SV=3	1	FALSE	1	1	1	1	960	110	8.51	2.28	1	High
	Checked	Confidence	Annotated Sequence	Modifications	Modifications in Master Proteins	Contaminant	# Protein Groups	# Proteins	# PSMs	Master Protein Accessions	Positions in Master Proteins	# Missed Cleavages	Theo. MH+ [Da]	Found in Sample: [S2] F2: Sample	Confidence (by Search Engine): Sequest HT	XCorr (by Search Engine): Sequest HT	Sequence in Protein	Positions in Protein	Peptide Group Modifications in Protein
	FALSE	High	[R].EAMPNPKTSSSKR.[Q]	1xOxidation [M3]		FALSE	1	1	1	Q02241	Q02241 [177-189]	2	1448.72	High	High	2.28	R.EAMPNPKTSSSKR.Q	[177-189]
FALSE	Master Protein	O43283	Mitogen-activated protein kinase kinase kinase 13 OS=Homo sapiens OX=9606 GN=MAP3K13 PE=1 SV=1	1	FALSE	1	1	1	1	966	108.2	6.49	2.14	1	High
	Checked	Confidence	Annotated Sequence	Modifications	Modifications in Master Proteins	Contaminant	# Protein Groups	# Proteins	# PSMs	Master Protein Accessions	Positions in Master Proteins	# Missed Cleavages	Theo. MH+ [Da]	Found in Sample: [S2] F2: Sample	Confidence (by Search Engine): Sequest HT	XCorr (by Search Engine): Sequest HT	Sequence in Protein	Positions in Protein	Peptide Group Modifications in Protein
	FALSE	High	[R].EQAVEKKYPGTYK.[R]			FALSE	1	1	1	O43283	O43283 [504-516]	2	1540.8	High	High	2.14	R.EQAVEKKYPGTYK.R	[504-516]
FALSE	Master Protein	Q02413	Desmoglein-1 OS=Homo sapiens OX=9606 GN=DSG1 PE=1 SV=2	1	FALSE	1	1	1	1	1049	113.7	5.03	2.72	1	High
	Checked	Confidence	Annotated Sequence	Modifications	Modifications in Master Proteins	Contaminant	# Protein Groups	# Proteins	# PSMs	Master Protein Accessions	Positions in Master Proteins	# Missed Cleavages	Theo. MH+ [Da]	Found in Sample: [S2] F2: Sample	Confidence (by Search Engine): Sequest HT	XCorr (by Search Engine): Sequest HT	Sequence in Protein	Positions in Protein	Peptide Group Modifications in Protein
	FALSE	High	[K].IHSDCAANQQVTYR.[I]	1xCarbamidomethyl [C5]		FALSE	1	1	1	Q02413	Q02413 [73-86]	0	1662.77	High	High	2.72	K.IHSDCAANQQVTYR.I	[73-86]
FALSE	Master Protein	Q86T82	Ubiquitin carboxyl-terminal hydrolase 37 OS=Homo sapiens OX=9606 GN=USP37 PE=1 SV=2	1	FALSE	1	2	1	1	979	110.1	6.2	5	1	High
	Checked	Confidence	Annotated Sequence	Modifications	Modifications in Master Proteins	Contaminant	# Protein Groups	# Proteins	# PSMs	Master Protein Accessions	Positions in Master Proteins	# Missed Cleavages	Theo. MH+ [Da]	Found in Sample: [S2] F2: Sample	Confidence (by Search Engine): Sequest HT	XCorr (by Search Engine): Sequest HT	Sequence in Protein	Positions in Protein	Peptide Group Modifications in Protein
	FALSE	High	[R].GSIKTVAGSGIAR.[T]			FALSE	1	1	2	Q86T82	Q86T82 [169-181]	1	1216.7	High	High	2.7	R.GSIKTVAGSGIAR.T	[169-181]
FALSE	Master Protein	Q9NW13	RNA-binding protein 28 OS=Homo sapiens OX=9606 GN=RBM28 PE=1 SV=3	1	FALSE	1	1	1	1	759	85.7	9.22	2.18	1	High
	Checked	Confidence	Annotated Sequence	Modifications	Modifications in Master Proteins	Contaminant	# Protein Groups	# Proteins	# PSMs	Master Protein Accessions	Positions in Master Proteins	# Missed Cleavages	Theo. MH+ [Da]	Found in Sample: [S2] F2: Sample	Confidence (by Search Engine): Sequest HT	XCorr (by Search Engine): Sequest HT	Sequence in Protein	Positions in Protein	Peptide Group Modifications in Protein
	FALSE	High	[K].LLLSATSGEK.[G]			FALSE	1	1	1	Q9NW13	Q9NW13 [506-515]	0	1018.58	High	High	2.18	K.LLLSATSGEK.G	[506-515]
FALSE	Master Protein	P11387	DNA topoisomerase 1 OS=Homo sapiens OX=9606 GN=TOP1 PE=1 SV=2	1	FALSE	1	1	1	1	765	90.7	9.31	2.82	1	High
	Checked	Confidence	Annotated Sequence	Modifications	Modifications in Master Proteins	Contaminant	# Protein Groups	# Proteins	# PSMs	Master Protein Accessions	Positions in Master Proteins	# Missed Cleavages	Theo. MH+ [Da]	Found in Sample: [S2] F2: Sample	Confidence (by Search Engine): Sequest HT	XCorr (by Search Engine): Sequest HT	Sequence in Protein	Positions in Protein	Peptide Group Modifications in Protein
	FALSE	High	[K].AEEVATFFAK.[M]			FALSE	1	1	1	P11387	P11387 [253-262]	0	1112.56	High	High	2.82	K.AEEVATFFAK.M	[253-262]
FALSE	Master Protein	Q8IV61	Ras guanyl-releasing protein 3 OS=Homo sapiens OX=9606 GN=RASGRP3 PE=1 SV=1	1	FALSE	1	1	1	1	690	78.3	6.8	2.09	1	High
	Checked	Confidence	Annotated Sequence	Modifications	Modifications in Master Proteins	Contaminant	# Protein Groups	# Proteins	# PSMs	Master Protein Accessions	Positions in Master Proteins	# Missed Cleavages	Theo. MH+ [Da]	Found in Sample: [S2] F2: Sample	Confidence (by Search Engine): Sequest HT	XCorr (by Search Engine): Sequest HT	Sequence in Protein	Positions in Protein	Peptide Group Modifications in Protein
	FALSE	High	[K].DLLVLACRR.[F]	1xCarbamidomethyl [C7]		FALSE	1	1	1	Q8IV61	Q8IV61 [538-546]	1	1115.64	High	High	2.09	K.DLLVLACRR.F	[538-546]
FALSE	Master Protein	Q8NE71	ATP-binding cassette sub-family F member 1 OS=Homo sapiens OX=9606 GN=ABCF1 PE=1 SV=2	1	FALSE	1	1	1	1	845	95.9	6.8	2.44	1	High
	Checked	Confidence	Annotated Sequence	Modifications	Modifications in Master Proteins	Contaminant	# Protein Groups	# Proteins	# PSMs	Master Protein Accessions	Positions in Master Proteins	# Missed Cleavages	Theo. MH+ [Da]	Found in Sample: [S2] F2: Sample	Confidence (by Search Engine): Sequest HT	XCorr (by Search Engine): Sequest HT	Sequence in Protein	Positions in Protein	Peptide Group Modifications in Protein
	FALSE	High	[K].GAVIVVSHDAR.[L]			FALSE	1	1	1	Q8NE71	Q8NE71 [790-800]	0	1123.62	High	High	2.44	K.GAVIVVSHDAR.L	[790-800]
FALSE	Master Protein	O95754	Semaphorin-4F OS=Homo sapiens OX=9606 GN=SEMA4F PE=2 SV=2	1	FALSE	1	1	1	1	770	83.5	6.95	2.28	1	High
	Checked	Confidence	Annotated Sequence	Modifications	Modifications in Master Proteins	Contaminant	# Protein Groups	# Proteins	# PSMs	Master Protein Accessions	Positions in Master Proteins	# Missed Cleavages	Theo. MH+ [Da]	Found in Sample: [S2] F2: Sample	Confidence (by Search Engine): Sequest HT	XCorr (by Search Engine): Sequest HT	Sequence in Protein	Positions in Protein	Peptide Group Modifications in Protein
	FALSE	High	[R].IDWMVPEAHR.[Q]	1xOxidation [M4]		FALSE	1	1	1	O95754	O95754 [100-109]	0	1269.6	High	High	2.28	R.IDWMVPEAHR.Q	[100-109]
FALSE	Master Protein	Q9H8H2	Probable ATP-dependent RNA helicase DDX31 OS=Homo sapiens OX=9606 GN=DDX31 PE=1 SV=2	1	FALSE	1	1	1	1	851	94	9.99	2.42	1	High
	Checked	Confidence	Annotated Sequence	Modifications	Modifications in Master Proteins	Contaminant	# Protein Groups	# Proteins	# PSMs	Master Protein Accessions	Positions in Master Proteins	# Missed Cleavages	Theo. MH+ [Da]	Found in Sample: [S2] F2: Sample	Confidence (by Search Engine): Sequest HT	XCorr (by Search Engine): Sequest HT	Sequence in Protein	Positions in Protein	Peptide Group Modifications in Protein
	FALSE	High	[K].RRNETSFLPAK.[K]			FALSE	1	1	1	Q9H8H2	Q9H8H2 [150-160]	2	1318.72	High	High	2.42	K.RRNETSFLPAK.K	[150-160]
FALSE	Master Protein	P98175	RNA-binding protein 10 OS=Homo sapiens OX=9606 GN=RBM10 PE=1 SV=3	1	FALSE	1	1	1	1	930	103.5	5.97	2.14	1	High
	Checked	Confidence	Annotated Sequence	Modifications	Modifications in Master Proteins	Contaminant	# Protein Groups	# Proteins	# PSMs	Master Protein Accessions	Positions in Master Proteins	# Missed Cleavages	Theo. MH+ [Da]	Found in Sample: [S2] F2: Sample	Confidence (by Search Engine): Sequest HT	XCorr (by Search Engine): Sequest HT	Sequence in Protein	Positions in Protein	Peptide Group Modifications in Protein
	FALSE	High	[K].QGIVTPIEAQTR.[V]			FALSE	1	1	1	P98175	P98175 [882-893]	0	1312.72	High	High	2.14	K.QGIVTPIEAQTR.V	[882-893]
FALSE	Master Protein	O96017	Serine/threonine-protein kinase Chk2 OS=Homo sapiens OX=9606 GN=CHEK2 PE=1 SV=1	1	FALSE	1	1	1	1	543	60.9	5.91	2.11	1	High
	Checked	Confidence	Annotated Sequence	Modifications	Modifications in Master Proteins	Contaminant	# Protein Groups	# Proteins	# PSMs	Master Protein Accessions	Positions in Master Proteins	# Missed Cleavages	Theo. MH+ [Da]	Found in Sample: [S2] F2: Sample	Confidence (by Search Engine): Sequest HT	XCorr (by Search Engine): Sequest HT	Sequence in Protein	Positions in Protein	Peptide Group Modifications in Protein
	FALSE	High	[K].FAIGSAR.[E]			FALSE	1	1	1	O96017	O96017 [256-262]	0	721.399	High	High	2.11	K.FAIGSAR.E	[256-262]
FALSE	Master Protein	Q14157	Ubiquitin-associated protein 2-like OS=Homo sapiens OX=9606 GN=UBAP2L PE=1 SV=2	1	FALSE	1	1	1	1	1087	114.5	7.11	2.03	1	High
	Checked	Confidence	Annotated Sequence	Modifications	Modifications in Master Proteins	Contaminant	# Protein Groups	# Proteins	# PSMs	Master Protein Accessions	Positions in Master Proteins	# Missed Cleavages	Theo. MH+ [Da]	Found in Sample: [S2] F2: Sample	Confidence (by Search Engine): Sequest HT	XCorr (by Search Engine): Sequest HT	Sequence in Protein	Positions in Protein	Peptide Group Modifications in Protein
	FALSE	High	[K].GGSTTGSQFLEQFK.[T]			FALSE	1	1	1	Q14157	Q14157 [354-367]	0	1486.72	High	High	2.03	K.GGSTTGSQFLEQFK.T	[354-367]
FALSE	Master Protein	Q9HBF4	Zinc finger FYVE domain-containing protein 1 OS=Homo sapiens OX=9606 GN=ZFYVE1 PE=1 SV=1	1	FALSE	1	1	1	1	777	87.1	7.42	2.07	1	High
	Checked	Confidence	Annotated Sequence	Modifications	Modifications in Master Proteins	Contaminant	# Protein Groups	# Proteins	# PSMs	Master Protein Accessions	Positions in Master Proteins	# Missed Cleavages	Theo. MH+ [Da]	Found in Sample: [S2] F2: Sample	Confidence (by Search Engine): Sequest HT	XCorr (by Search Engine): Sequest HT	Sequence in Protein	Positions in Protein	Peptide Group Modifications in Protein
	FALSE	High	[-].MSAQTSPAEK.[G]			FALSE	1	1	1	Q9HBF4	Q9HBF4 [1-10]	0	1049.49	High	High	2.07	-.MSAQTSPAEK.G	[1-10]
FALSE	Master Protein	Q8NBJ5	Procollagen galactosyltransferase 1 OS=Homo sapiens OX=9606 GN=COLGALT1 PE=1 SV=1	1	FALSE	1	1	1	1	622	71.6	7.31	2.5	1	High
	Checked	Confidence	Annotated Sequence	Modifications	Modifications in Master Proteins	Contaminant	# Protein Groups	# Proteins	# PSMs	Master Protein Accessions	Positions in Master Proteins	# Missed Cleavages	Theo. MH+ [Da]	Found in Sample: [S2] F2: Sample	Confidence (by Search Engine): Sequest HT	XCorr (by Search Engine): Sequest HT	Sequence in Protein	Positions in Protein	Peptide Group Modifications in Protein
	FALSE	High	[R].TPAYIPIR.[K]			FALSE	1	1	1	Q8NBJ5	Q8NBJ5 [214-221]	0	930.541	High	High	2.5	R.TPAYIPIR.K	[214-221]
FALSE	Master Protein	Q14145	Kelch-like ECH-associated protein 1 OS=Homo sapiens OX=9606 GN=KEAP1 PE=1 SV=2	1	FALSE	1	1	1	1	624	69.6	6.44	2.44	1	High
	Checked	Confidence	Annotated Sequence	Modifications	Modifications in Master Proteins	Contaminant	# Protein Groups	# Proteins	# PSMs	Master Protein Accessions	Positions in Master Proteins	# Missed Cleavages	Theo. MH+ [Da]	Found in Sample: [S2] F2: Sample	Confidence (by Search Engine): Sequest HT	XCorr (by Search Engine): Sequest HT	Sequence in Protein	Positions in Protein	Peptide Group Modifications in Protein
	FALSE	High	[R].LADLQVPR.[S]			FALSE	1	1	1	Q14145	Q14145 [355-362]	0	911.531	High	High	2.44	R.LADLQVPR.S	[355-362]
FALSE	Master Protein	P09874	Poly [ADP-ribose] polymerase 1 OS=Homo sapiens OX=9606 GN=PARP1 PE=1 SV=4	1	FALSE	1	1	1	1	1014	113	8.88	2.14	1	High
	Checked	Confidence	Annotated Sequence	Modifications	Modifications in Master Proteins	Contaminant	# Protein Groups	# Proteins	# PSMs	Master Protein Accessions	Positions in Master Proteins	# Missed Cleavages	Theo. MH+ [Da]	Found in Sample: [S2] F2: Sample	Confidence (by Search Engine): Sequest HT	XCorr (by Search Engine): Sequest HT	Sequence in Protein	Positions in Protein	Peptide Group Modifications in Protein
	FALSE	High	[R].TTNFAGILSQGLR.[I]			FALSE	1	1	1	P09874	P09874 [866-878]	0	1377.75	High	High	2.14	R.TTNFAGILSQGLR.I	[866-878]
FALSE	Master Protein	Q5BJE1	Coiled-coil domain-containing protein 178 OS=Homo sapiens OX=9606 GN=CCDC178 PE=2 SV=3	1	FALSE	1	1	1	1	867	101.9	6.77	2.08	1	High
	Checked	Confidence	Annotated Sequence	Modifications	Modifications in Master Proteins	Contaminant	# Protein Groups	# Proteins	# PSMs	Master Protein Accessions	Positions in Master Proteins	# Missed Cleavages	Theo. MH+ [Da]	Found in Sample: [S2] F2: Sample	Confidence (by Search Engine): Sequest HT	XCorr (by Search Engine): Sequest HT	Sequence in Protein	Positions in Protein	Peptide Group Modifications in Protein
	FALSE	High	[K].QLSLDTSIRDK.[K]			FALSE	1	1	1	Q5BJE1	Q5BJE1 [784-794]	1	1275.69	High	High	2.08	K.QLSLDTSIRDK.K	[784-794]
FALSE	Master Protein	Q8NHY6	Zinc finger protein 28 homolog OS=Homo sapiens OX=9606 GN=ZFP28 PE=1 SV=1	1	FALSE	1	2	1	1	868	98.6	9.32	4.34	1	High
	Checked	Confidence	Annotated Sequence	Modifications	Modifications in Master Proteins	Contaminant	# Protein Groups	# Proteins	# PSMs	Master Protein Accessions	Positions in Master Proteins	# Missed Cleavages	Theo. MH+ [Da]	Found in Sample: [S2] F2: Sample	Confidence (by Search Engine): Sequest HT	XCorr (by Search Engine): Sequest HT	Sequence in Protein	Positions in Protein	Peptide Group Modifications in Protein
	FALSE	High	[R].KMTRAWCPDLK.[A]	1xCarbamidomethyl [C7]; 1xOxidation [M2]		FALSE	1	1	2	Q8NHY6	Q8NHY6 [167-177]	2	1421.7	High	High	2.18	R.KMTRAWCPDLK.A	[167-177]
FALSE	Master Protein	Q8NA54	IQ and ubiquitin-like domain-containing protein OS=Homo sapiens OX=9606 GN=IQUB PE=1 SV=2	1	FALSE	1	1	1	1	791	92.5	6.67	2.5	1	High
	Checked	Confidence	Annotated Sequence	Modifications	Modifications in Master Proteins	Contaminant	# Protein Groups	# Proteins	# PSMs	Master Protein Accessions	Positions in Master Proteins	# Missed Cleavages	Theo. MH+ [Da]	Found in Sample: [S2] F2: Sample	Confidence (by Search Engine): Sequest HT	XCorr (by Search Engine): Sequest HT	Sequence in Protein	Positions in Protein	Peptide Group Modifications in Protein
	FALSE	High	[R].EVDLMMRGVK.[H]			FALSE	1	1	1	Q8NA54	Q8NA54 [544-553]	1	1177.61	High	High	2.5	R.EVDLMMRGVK.H	[544-553]
FALSE	Master Protein	Q9H0D6	5'-3' exoribonuclease 2 OS=Homo sapiens OX=9606 GN=XRN2 PE=1 SV=1	1	FALSE	1	1	1	1	950	108.5	7.47	2.44	1	High
	Checked	Confidence	Annotated Sequence	Modifications	Modifications in Master Proteins	Contaminant	# Protein Groups	# Proteins	# PSMs	Master Protein Accessions	Positions in Master Proteins	# Missed Cleavages	Theo. MH+ [Da]	Found in Sample: [S2] F2: Sample	Confidence (by Search Engine): Sequest HT	XCorr (by Search Engine): Sequest HT	Sequence in Protein	Positions in Protein	Peptide Group Modifications in Protein
	FALSE	High	[R].NSPGSQVASNPR.[Q]			FALSE	1	1	1	Q9H0D6	Q9H0D6 [447-458]	0	1213.59	High	High	2.44	R.NSPGSQVASNPR.Q	[447-458]
FALSE	Master Protein	Q7Z5K2	Wings apart-like protein homolog OS=Homo sapiens OX=9606 GN=WAPL PE=1 SV=1	1	FALSE	1	1	1	1	1190	132.9	5.44	2.09	1	High
	Checked	Confidence	Annotated Sequence	Modifications	Modifications in Master Proteins	Contaminant	# Protein Groups	# Proteins	# PSMs	Master Protein Accessions	Positions in Master Proteins	# Missed Cleavages	Theo. MH+ [Da]	Found in Sample: [S2] F2: Sample	Confidence (by Search Engine): Sequest HT	XCorr (by Search Engine): Sequest HT	Sequence in Protein	Positions in Protein	Peptide Group Modifications in Protein
	FALSE	High	[K].ANSESSKDGLNQAKK.[G]			FALSE	1	1	1	Q7Z5K2	Q7Z5K2 [325-339]	2	1576.79	High	High	2.09	K.ANSESSKDGLNQAKK.G	[325-339]
FALSE	Master Protein	A7XYQ1	Sine oculis-binding protein homolog OS=Homo sapiens OX=9606 GN=SOBP PE=1 SV=2	1	FALSE	1	1	1	1	873	92.6	7.68	2.15	1	High
	Checked	Confidence	Annotated Sequence	Modifications	Modifications in Master Proteins	Contaminant	# Protein Groups	# Proteins	# PSMs	Master Protein Accessions	Positions in Master Proteins	# Missed Cleavages	Theo. MH+ [Da]	Found in Sample: [S2] F2: Sample	Confidence (by Search Engine): Sequest HT	XCorr (by Search Engine): Sequest HT	Sequence in Protein	Positions in Protein	Peptide Group Modifications in Protein
	FALSE	High	[K].EGRPPENKRSR.[K]			FALSE	1	1	1	A7XYQ1	A7XYQ1 [7-17]	2	1325.7	High	High	2.15	K.EGRPPENKRSR.K	[7-17]
FALSE	Master Protein	Q9BWT7	Caspase recruitment domain-containing protein 10 OS=Homo sapiens OX=9606 GN=CARD10 PE=1 SV=2	1	FALSE	1	1	1	1	1032	115.9	5.95	2.22	1	High
	Checked	Confidence	Annotated Sequence	Modifications	Modifications in Master Proteins	Contaminant	# Protein Groups	# Proteins	# PSMs	Master Protein Accessions	Positions in Master Proteins	# Missed Cleavages	Theo. MH+ [Da]	Found in Sample: [S2] F2: Sample	Confidence (by Search Engine): Sequest HT	XCorr (by Search Engine): Sequest HT	Sequence in Protein	Positions in Protein	Peptide Group Modifications in Protein
	FALSE	High	[R].MATVLAQLEEIEK.[E]	1xOxidation [M1]		FALSE	1	1	1	Q9BWT7	Q9BWT7 [381-393]	0	1490.78	High	High	2.22	R.MATVLAQLEEIEK.E	[381-393]
FALSE	Master Protein	P55289	Cadherin-12 OS=Homo sapiens OX=9606 GN=CDH12 PE=2 SV=2	1	FALSE	1	1	1	1	794	88.3	4.81	2.09	1	High
	Checked	Confidence	Annotated Sequence	Modifications	Modifications in Master Proteins	Contaminant	# Protein Groups	# Proteins	# PSMs	Master Protein Accessions	Positions in Master Proteins	# Missed Cleavages	Theo. MH+ [Da]	Found in Sample: [S2] F2: Sample	Confidence (by Search Engine): Sequest HT	XCorr (by Search Engine): Sequest HT	Sequence in Protein	Positions in Protein	Peptide Group Modifications in Protein
	FALSE	High	[R].NNTAGIETRR.[N]			FALSE	1	1	1	P55289	P55289 [545-554]	1	1131.59	High	High	2.09	R.NNTAGIETRR.N	[545-554]
FALSE	Master Protein	P54886	Delta-1-pyrroline-5-carboxylate synthase OS=Homo sapiens OX=9606 GN=ALDH18A1 PE=1 SV=2	1	FALSE	1	1	1	1	795	87.2	7.12	2.12	1	High
	Checked	Confidence	Annotated Sequence	Modifications	Modifications in Master Proteins	Contaminant	# Protein Groups	# Proteins	# PSMs	Master Protein Accessions	Positions in Master Proteins	# Missed Cleavages	Theo. MH+ [Da]	Found in Sample: [S2] F2: Sample	Confidence (by Search Engine): Sequest HT	XCorr (by Search Engine): Sequest HT	Sequence in Protein	Positions in Protein	Peptide Group Modifications in Protein
	FALSE	High	[K].EMAIPVLEAR.[A]	1xOxidation [M2]		FALSE	1	1	1	P54886	P54886 [150-159]	0	1144.6	High	High	2.12	K.EMAIPVLEAR.A	[150-159]
FALSE	Master Protein	O60282	Kinesin heavy chain isoform 5C OS=Homo sapiens OX=9606 GN=KIF5C PE=1 SV=1	1	FALSE	1	1	1	1	957	109.4	6.19	2.55	1	High
	Checked	Confidence	Annotated Sequence	Modifications	Modifications in Master Proteins	Contaminant	# Protein Groups	# Proteins	# PSMs	Master Protein Accessions	Positions in Master Proteins	# Missed Cleavages	Theo. MH+ [Da]	Found in Sample: [S2] F2: Sample	Confidence (by Search Engine): Sequest HT	XCorr (by Search Engine): Sequest HT	Sequence in Protein	Positions in Protein	Peptide Group Modifications in Protein
	FALSE	High	[K].QLESAQMDSNRK.[M]			FALSE	1	1	1	O60282	O60282 [607-618]	1	1406.67	High	High	2.55	K.QLESAQMDSNRK.M	[607-618]
FALSE	Master Protein	P08240	Signal recognition particle receptor subunit alpha OS=Homo sapiens OX=9606 GN=SRPRA PE=1 SV=2	1	FALSE	1	1	1	1	638	69.8	8.95	2.51	1	High
	Checked	Confidence	Annotated Sequence	Modifications	Modifications in Master Proteins	Contaminant	# Protein Groups	# Proteins	# PSMs	Master Protein Accessions	Positions in Master Proteins	# Missed Cleavages	Theo. MH+ [Da]	Found in Sample: [S2] F2: Sample	Confidence (by Search Engine): Sequest HT	XCorr (by Search Engine): Sequest HT	Sequence in Protein	Positions in Protein	Peptide Group Modifications in Protein
	FALSE	High	[R].AGAVEQLR.[T]			FALSE	1	1	1	P08240	P08240 [459-466]	0	843.468	High	High	2.51	R.AGAVEQLR.T	[459-466]
FALSE	Master Protein	Q8NA31	Telomere repeats-binding bouquet formation protein 1 OS=Homo sapiens OX=9606 GN=TERB1 PE=1 SV=3	1	FALSE	1	1	1	1	727	83	7.46	2.08	1	High
	Checked	Confidence	Annotated Sequence	Modifications	Modifications in Master Proteins	Contaminant	# Protein Groups	# Proteins	# PSMs	Master Protein Accessions	Positions in Master Proteins	# Missed Cleavages	Theo. MH+ [Da]	Found in Sample: [S2] F2: Sample	Confidence (by Search Engine): Sequest HT	XCorr (by Search Engine): Sequest HT	Sequence in Protein	Positions in Protein	Peptide Group Modifications in Protein
	FALSE	High	[R].EIGGLMFVK.[N]	1xOxidation [M6]		FALSE	1	1	1	Q8NA31	Q8NA31 [56-64]	0	1009.54	High	High	2.08	R.EIGGLMFVK.N	[56-64]
FALSE	Master Protein	Q6ZUM4	Rho GTPase-activating protein 27 OS=Homo sapiens OX=9606 GN=ARHGAP27 PE=1 SV=3	1	FALSE	1	1	1	1	889	98.3	5.59	2.21	1	High
	Checked	Confidence	Annotated Sequence	Modifications	Modifications in Master Proteins	Contaminant	# Protein Groups	# Proteins	# PSMs	Master Protein Accessions	Positions in Master Proteins	# Missed Cleavages	Theo. MH+ [Da]	Found in Sample: [S2] F2: Sample	Confidence (by Search Engine): Sequest HT	XCorr (by Search Engine): Sequest HT	Sequence in Protein	Positions in Protein	Peptide Group Modifications in Protein
	FALSE	High	[K].FSTPEYTVELR.[G]			FALSE	1	1	1	Q6ZUM4	Q6ZUM4 [552-562]	0	1341.67	High	High	2.21	K.FSTPEYTVELR.G	[552-562]
FALSE	Master Protein	Q8TF42	Ubiquitin-associated and SH3 domain-containing protein B OS=Homo sapiens OX=9606 GN=UBASH3B PE=1 SV=2	1	FALSE	1	1	1	1	649	72.6	6.93	2.23	1	High
	Checked	Confidence	Annotated Sequence	Modifications	Modifications in Master Proteins	Contaminant	# Protein Groups	# Proteins	# PSMs	Master Protein Accessions	Positions in Master Proteins	# Missed Cleavages	Theo. MH+ [Da]	Found in Sample: [S2] F2: Sample	Confidence (by Search Engine): Sequest HT	XCorr (by Search Engine): Sequest HT	Sequence in Protein	Positions in Protein	Peptide Group Modifications in Protein
	FALSE	High	[K].LAQNIDVK.[L]			FALSE	1	1	1	Q8TF42	Q8TF42 [230-237]	0	900.515	High	High	2.23	K.LAQNIDVK.L	[230-237]
FALSE	Master Protein	P02461	Collagen alpha-1(III) chain OS=Homo sapiens OX=9606 GN=COL3A1 PE=1 SV=4	1	FALSE	1	1	1	1	1466	138.5	6.61	2.57	1	High
	Checked	Confidence	Annotated Sequence	Modifications	Modifications in Master Proteins	Contaminant	# Protein Groups	# Proteins	# PSMs	Master Protein Accessions	Positions in Master Proteins	# Missed Cleavages	Theo. MH+ [Da]	Found in Sample: [S2] F2: Sample	Confidence (by Search Engine): Sequest HT	XCorr (by Search Engine): Sequest HT	Sequence in Protein	Positions in Protein	Peptide Group Modifications in Protein
	FALSE	High	[R].GESGPAGPAGAPGPAGSR.[G]			FALSE	1	1	1	P02461	P02461 [1065-1082]	0	1492.71	High	High	2.57	R.GESGPAGPAGAPGPAGSR.G	[1065-1082]
FALSE	Master Protein	P54253	Ataxin-1 OS=Homo sapiens OX=9606 GN=ATXN1 PE=1 SV=2	1	FALSE	1	1	1	1	815	86.9	8.35	2.42	1	High
	Checked	Confidence	Annotated Sequence	Modifications	Modifications in Master Proteins	Contaminant	# Protein Groups	# Proteins	# PSMs	Master Protein Accessions	Positions in Master Proteins	# Missed Cleavages	Theo. MH+ [Da]	Found in Sample: [S2] F2: Sample	Confidence (by Search Engine): Sequest HT	XCorr (by Search Engine): Sequest HT	Sequence in Protein	Positions in Protein	Peptide Group Modifications in Protein
	FALSE	High	[R].EASPSTLNDK.[S]			FALSE	1	1	1	P54253	P54253 [404-413]	0	1061.51	High	High	2.42	R.EASPSTLNDK.S	[404-413]
FALSE	Master Protein	A6NCM1	IQ and AAA domain-containing protein 1-like OS=Homo sapiens OX=9606 GN=IQCA1L PE=3 SV=3	1	FALSE	1	1	1	1	818	95	9.16	2.06	1	High
	Checked	Confidence	Annotated Sequence	Modifications	Modifications in Master Proteins	Contaminant	# Protein Groups	# Proteins	# PSMs	Master Protein Accessions	Positions in Master Proteins	# Missed Cleavages	Theo. MH+ [Da]	Found in Sample: [S2] F2: Sample	Confidence (by Search Engine): Sequest HT	XCorr (by Search Engine): Sequest HT	Sequence in Protein	Positions in Protein	Peptide Group Modifications in Protein
	FALSE	High	[R].LRATFMREIR.[R]	1xOxidation [M6]		FALSE	1	1	1	A6NCM1	A6NCM1 [178-187]	2	1308.72	High	High	2.06	R.LRATFMREIR.R	[178-187]
FALSE	Master Protein	Q8TF21	Ankyrin repeat domain-containing protein 24 OS=Homo sapiens OX=9606 GN=ANKRD24 PE=2 SV=2	1	FALSE	1	1	1	1	1146	124.1	5.01	2	1	High
	Checked	Confidence	Annotated Sequence	Modifications	Modifications in Master Proteins	Contaminant	# Protein Groups	# Proteins	# PSMs	Master Protein Accessions	Positions in Master Proteins	# Missed Cleavages	Theo. MH+ [Da]	Found in Sample: [S2] F2: Sample	Confidence (by Search Engine): Sequest HT	XCorr (by Search Engine): Sequest HT	Sequence in Protein	Positions in Protein	Peptide Group Modifications in Protein
	FALSE	High	[R].EREAAAELEAALGK.[C]			FALSE	1	1	1	Q8TF21	Q8TF21 [740-753]	1	1457.76	High	High	2	R.EREAAAELEAALGK.C	[740-753]
FALSE	Master Protein	Q9Y216	Myotubularin-related protein 7 OS=Homo sapiens OX=9606 GN=MTMR7 PE=1 SV=3	1	FALSE	1	1	1	1	660	75.8	6.35	2.12	1	High
	Checked	Confidence	Annotated Sequence	Modifications	Modifications in Master Proteins	Contaminant	# Protein Groups	# Proteins	# PSMs	Master Protein Accessions	Positions in Master Proteins	# Missed Cleavages	Theo. MH+ [Da]	Found in Sample: [S2] F2: Sample	Confidence (by Search Engine): Sequest HT	XCorr (by Search Engine): Sequest HT	Sequence in Protein	Positions in Protein	Peptide Group Modifications in Protein
	FALSE	High	[K].MLEVCELK.[S]	1xCarbamidomethyl [C5]		FALSE	1	1	1	Q9Y216	Q9Y216 [286-293]	0	1021.51	High	High	2.12	K.MLEVCELK.S	[286-293]
FALSE	Master Protein	Q7RTR0	NACHT, LRR and PYD domains-containing protein 9 OS=Homo sapiens OX=9606 GN=NLRP9 PE=1 SV=1	1	FALSE	1	1	1	1	991	113.2	6.51	2.13	1	High
	Checked	Confidence	Annotated Sequence	Modifications	Modifications in Master Proteins	Contaminant	# Protein Groups	# Proteins	# PSMs	Master Protein Accessions	Positions in Master Proteins	# Missed Cleavages	Theo. MH+ [Da]	Found in Sample: [S2] F2: Sample	Confidence (by Search Engine): Sequest HT	XCorr (by Search Engine): Sequest HT	Sequence in Protein	Positions in Protein	Peptide Group Modifications in Protein
	FALSE	High	[R].QLCAALQHPHCK.[L]	2xCarbamidomethyl [C3; C11]		FALSE	1	1	1	Q7RTR0	Q7RTR0 [875-886]	0	1462.7	High	High	2.13	R.QLCAALQHPHCK.L	[875-886]
FALSE	Master Protein	O60658	High affinity cAMP-specific and IBMX-insensitive 3',5'-cyclic phosphodiesterase 8A OS=Homo sapiens OX=9606 GN=PDE8A PE=1 SV=2	1	FALSE	1	1	1	1	829	93.2	6.11	2.01	1	High
	Checked	Confidence	Annotated Sequence	Modifications	Modifications in Master Proteins	Contaminant	# Protein Groups	# Proteins	# PSMs	Master Protein Accessions	Positions in Master Proteins	# Missed Cleavages	Theo. MH+ [Da]	Found in Sample: [S2] F2: Sample	Confidence (by Search Engine): Sequest HT	XCorr (by Search Engine): Sequest HT	Sequence in Protein	Positions in Protein	Peptide Group Modifications in Protein
	FALSE	High	[K].NGDNIQQNVK.[I]			FALSE	1	1	1	O60658	O60658 [296-305]	0	1129.56	High	High	2.01	K.NGDNIQQNVK.I	[296-305]
FALSE	Master Protein	Q6L9W6	Beta-1,4-N-acetylgalactosaminyltransferase 3 OS=Homo sapiens OX=9606 GN=B4GALNT3 PE=1 SV=2	1	FALSE	1	1	1	1	998	114.9	7.49	2	1	High
	Checked	Confidence	Annotated Sequence	Modifications	Modifications in Master Proteins	Contaminant	# Protein Groups	# Proteins	# PSMs	Master Protein Accessions	Positions in Master Proteins	# Missed Cleavages	Theo. MH+ [Da]	Found in Sample: [S2] F2: Sample	Confidence (by Search Engine): Sequest HT	XCorr (by Search Engine): Sequest HT	Sequence in Protein	Positions in Protein	Peptide Group Modifications in Protein
	FALSE	High	[R].RQVLNTRAQEPK.[L]			FALSE	1	1	1	Q6L9W6	Q6L9W6 [762-773]	2	1439.81	High	High	2	R.RQVLNTRAQEPK.L	[762-773]
FALSE	Master Protein	Q9NQS7	Inner centromere protein OS=Homo sapiens OX=9606 GN=INCENP PE=1 SV=3	1	FALSE	1	1	1	1	918	105.4	9.44	2.16	1	High
	Checked	Confidence	Annotated Sequence	Modifications	Modifications in Master Proteins	Contaminant	# Protein Groups	# Proteins	# PSMs	Master Protein Accessions	Positions in Master Proteins	# Missed Cleavages	Theo. MH+ [Da]	Found in Sample: [S2] F2: Sample	Confidence (by Search Engine): Sequest HT	XCorr (by Search Engine): Sequest HT	Sequence in Protein	Positions in Protein	Peptide Group Modifications in Protein
	FALSE	High	[K].KTAEEPAASGR.[I]			FALSE	1	1	1	Q9NQS7	Q9NQS7 [342-352]	1	1116.56	High	High	2.16	K.KTAEEPAASGR.I	[342-352]
FALSE	Master Protein	Q5VSL9	Striatin-interacting protein 1 OS=Homo sapiens OX=9606 GN=STRIP1 PE=1 SV=1	1	FALSE	1	1	1	1	837	95.5	6.29	2	1	High
	Checked	Confidence	Annotated Sequence	Modifications	Modifications in Master Proteins	Contaminant	# Protein Groups	# Proteins	# PSMs	Master Protein Accessions	Positions in Master Proteins	# Missed Cleavages	Theo. MH+ [Da]	Found in Sample: [S2] F2: Sample	Confidence (by Search Engine): Sequest HT	XCorr (by Search Engine): Sequest HT	Sequence in Protein	Positions in Protein	Peptide Group Modifications in Protein
	FALSE	High	[K].QAMMQLYVLK.[L]	1xOxidation [M3]		FALSE	1	1	1	Q5VSL9	Q5VSL9 [706-715]	0	1240.64	High	High	2	K.QAMMQLYVLK.L	[706-715]
FALSE	Master Protein	P51178	1-phosphatidylinositol 4,5-bisphosphate phosphodiesterase delta-1 OS=Homo sapiens OX=9606 GN=PLCD1 PE=1 SV=2	1	FALSE	1	1	1	1	756	85.6	6.7	2.01	1	High
	Checked	Confidence	Annotated Sequence	Modifications	Modifications in Master Proteins	Contaminant	# Protein Groups	# Proteins	# PSMs	Master Protein Accessions	Positions in Master Proteins	# Missed Cleavages	Theo. MH+ [Da]	Found in Sample: [S2] F2: Sample	Confidence (by Search Engine): Sequest HT	XCorr (by Search Engine): Sequest HT	Sequence in Protein	Positions in Protein	Peptide Group Modifications in Protein
	FALSE	High	[R].VISGQQLPK.[V]			FALSE	1	1	1	P51178	P51178 [635-643]	0	969.573	High	High	2.01	R.VISGQQLPK.V	[635-643]
FALSE	Master Protein	Q0VD83	Apolipoprotein B receptor OS=Homo sapiens OX=9606 GN=APOBR PE=1 SV=3	1	FALSE	1	2	1	1	1097	115.6	4.4	4.1	1	High
	Checked	Confidence	Annotated Sequence	Modifications	Modifications in Master Proteins	Contaminant	# Protein Groups	# Proteins	# PSMs	Master Protein Accessions	Positions in Master Proteins	# Missed Cleavages	Theo. MH+ [Da]	Found in Sample: [S2] F2: Sample	Confidence (by Search Engine): Sequest HT	XCorr (by Search Engine): Sequest HT	Sequence in Protein	Positions in Protein	Peptide Group Modifications in Protein
	FALSE	High	[R].GKEAEMRQDLGIR.[A]			FALSE	1	1	2	Q0VD83	Q0VD83 [467-479]	2	1502.77	High	High	2.07	R.GKEAEMRQDLGIR.A	[467-479]
FALSE	Master Protein	Q9UJT2	Testis-specific serine kinase substrate OS=Homo sapiens OX=9606 GN=TSKS PE=1 SV=3	1	FALSE	1	1	1	1	592	65	5.97	2.01	1	High
	Checked	Confidence	Annotated Sequence	Modifications	Modifications in Master Proteins	Contaminant	# Protein Groups	# Proteins	# PSMs	Master Protein Accessions	Positions in Master Proteins	# Missed Cleavages	Theo. MH+ [Da]	Found in Sample: [S2] F2: Sample	Confidence (by Search Engine): Sequest HT	XCorr (by Search Engine): Sequest HT	Sequence in Protein	Positions in Protein	Peptide Group Modifications in Protein
	FALSE	High	[K].NLLLTDK.[M]			FALSE	1	1	1	Q9UJT2	Q9UJT2 [531-537]	0	816.483	High	High	2.01	K.NLLLTDK.M	[531-537]
FALSE	Master Protein	Q8IWW6	Rho GTPase-activating protein 12 OS=Homo sapiens OX=9606 GN=ARHGAP12 PE=1 SV=1	1	FALSE	1	1	1	1	846	96.2	7.61	2.11	1	High
	Checked	Confidence	Annotated Sequence	Modifications	Modifications in Master Proteins	Contaminant	# Protein Groups	# Proteins	# PSMs	Master Protein Accessions	Positions in Master Proteins	# Missed Cleavages	Theo. MH+ [Da]	Found in Sample: [S2] F2: Sample	Confidence (by Search Engine): Sequest HT	XCorr (by Search Engine): Sequest HT	Sequence in Protein	Positions in Protein	Peptide Group Modifications in Protein
	FALSE	High	[R].VSGNLAVIQK.[L]			FALSE	1	1	1	Q8IWW6	Q8IWW6 [693-702]	0	1028.61	High	High	2.11	R.VSGNLAVIQK.L	[693-702]
FALSE	Master Protein	Q9BYH1	Seizure 6-like protein OS=Homo sapiens OX=9606 GN=SEZ6L PE=1 SV=1	1	FALSE	1	1	1	1	1024	111.7	4.78	2.17	1	High
	Checked	Confidence	Annotated Sequence	Modifications	Modifications in Master Proteins	Contaminant	# Protein Groups	# Proteins	# PSMs	Master Protein Accessions	Positions in Master Proteins	# Missed Cleavages	Theo. MH+ [Da]	Found in Sample: [S2] F2: Sample	Confidence (by Search Engine): Sequest HT	XCorr (by Search Engine): Sequest HT	Sequence in Protein	Positions in Protein	Peptide Group Modifications in Protein
	FALSE	High	[-].MPAARPPAAGLR.[G]			FALSE	1	1	1	Q9BYH1	Q9BYH1 [1-12]	0	1207.67	High	High	2.17	-.MPAARPPAAGLR.G	[1-12]
FALSE	Master Protein	Q14563	Semaphorin-3A OS=Homo sapiens OX=9606 GN=SEMA3A PE=1 SV=1	1	FALSE	1	1	1	1	771	88.8	7.42	2.35	1	High
	Checked	Confidence	Annotated Sequence	Modifications	Modifications in Master Proteins	Contaminant	# Protein Groups	# Proteins	# PSMs	Master Protein Accessions	Positions in Master Proteins	# Missed Cleavages	Theo. MH+ [Da]	Found in Sample: [S2] F2: Sample	Confidence (by Search Engine): Sequest HT	XCorr (by Search Engine): Sequest HT	Sequence in Protein	Positions in Protein	Peptide Group Modifications in Protein
	FALSE	High	[K].ACAECCLAR.[D]	3xCarbamidomethyl [C2; C5; C6]		FALSE	1	1	1	Q14563	Q14563 [523-531]	0	1110.45	High	High	2.35	K.ACAECCLAR.D	[523-531]
FALSE	Master Protein	Q7L014	Probable ATP-dependent RNA helicase DDX46 OS=Homo sapiens OX=9606 GN=DDX46 PE=1 SV=2	1	FALSE	1	1	1	1	1031	117.3	9.29	2.31	1	High
	Checked	Confidence	Annotated Sequence	Modifications	Modifications in Master Proteins	Contaminant	# Protein Groups	# Proteins	# PSMs	Master Protein Accessions	Positions in Master Proteins	# Missed Cleavages	Theo. MH+ [Da]	Found in Sample: [S2] F2: Sample	Confidence (by Search Engine): Sequest HT	XCorr (by Search Engine): Sequest HT	Sequence in Protein	Positions in Protein	Peptide Group Modifications in Protein
	FALSE	High	[R].GGTILAPTVSAK.[T]			FALSE	1	1	1	Q7L014	Q7L014 [883-894]	0	1114.65	High	High	2.31	R.GGTILAPTVSAK.T	[883-894]
FALSE	Master Protein	Q9Y5W7	Sorting nexin-14 OS=Homo sapiens OX=9606 GN=SNX14 PE=1 SV=3	1	FALSE	1	1	1	1	946	110.1	6.7	2.34	1	High
	Checked	Confidence	Annotated Sequence	Modifications	Modifications in Master Proteins	Contaminant	# Protein Groups	# Proteins	# PSMs	Master Protein Accessions	Positions in Master Proteins	# Missed Cleavages	Theo. MH+ [Da]	Found in Sample: [S2] F2: Sample	Confidence (by Search Engine): Sequest HT	XCorr (by Search Engine): Sequest HT	Sequence in Protein	Positions in Protein	Peptide Group Modifications in Protein
	FALSE	High	[R].IAEGPYIDVVK.[L]			FALSE	1	1	1	Q9Y5W7	Q9Y5W7 [422-432]	0	1203.66	High	High	2.34	R.IAEGPYIDVVK.L	[422-432]
FALSE	Master Protein	Q15276	Rab GTPase-binding effector protein 1 OS=Homo sapiens OX=9606 GN=RABEP1 PE=1 SV=2	1	FALSE	1	1	1	1	862	99.2	5.01	2.15	1	High
	Checked	Confidence	Annotated Sequence	Modifications	Modifications in Master Proteins	Contaminant	# Protein Groups	# Proteins	# PSMs	Master Protein Accessions	Positions in Master Proteins	# Missed Cleavages	Theo. MH+ [Da]	Found in Sample: [S2] F2: Sample	Confidence (by Search Engine): Sequest HT	XCorr (by Search Engine): Sequest HT	Sequence in Protein	Positions in Protein	Peptide Group Modifications in Protein
	FALSE	High	[K].LRSVVMPMEK.[E]	1xOxidation [M8]		FALSE	1	1	1	Q15276	Q15276 [184-193]	1	1205.64	High	High	2.15	K.LRSVVMPMEK.E	[184-193]
FALSE	Master Protein	Q01538	Myelin transcription factor 1 OS=Homo sapiens OX=9606 GN=MYT1 PE=1 SV=2	1	FALSE	1	1	1	1	1121	122.3	4.87	2.22	1	High
	Checked	Confidence	Annotated Sequence	Modifications	Modifications in Master Proteins	Contaminant	# Protein Groups	# Proteins	# PSMs	Master Protein Accessions	Positions in Master Proteins	# Missed Cleavages	Theo. MH+ [Da]	Found in Sample: [S2] F2: Sample	Confidence (by Search Engine): Sequest HT	XCorr (by Search Engine): Sequest HT	Sequence in Protein	Positions in Protein	Peptide Group Modifications in Protein
	FALSE	High	[K].KGKLSGDEVLSPK.[F]			FALSE	1	1	1	Q01538	Q01538 [979-991]	2	1357.77	High	High	2.22	K.KGKLSGDEVLSPK.F	[979-991]
FALSE	Master Protein	Q5HY64	Putative protein FAM47C OS=Homo sapiens OX=9606 GN=FAM47C PE=2 SV=1	1	FALSE	1	1	1	1	1035	115.3	7.18	2.14	1	High
	Checked	Confidence	Annotated Sequence	Modifications	Modifications in Master Proteins	Contaminant	# Protein Groups	# Proteins	# PSMs	Master Protein Accessions	Positions in Master Proteins	# Missed Cleavages	Theo. MH+ [Da]	Found in Sample: [S2] F2: Sample	Confidence (by Search Engine): Sequest HT	XCorr (by Search Engine): Sequest HT	Sequence in Protein	Positions in Protein	Peptide Group Modifications in Protein
	FALSE	High	[K].NGVSPLFPEPPK.[T]			FALSE	1	1	1	Q5HY64	Q5HY64 [397-408]	0	1281.68	High	High	2.14	K.NGVSPLFPEPPK.T	[397-408]
FALSE	Master Protein	Q9UPN9	E3 ubiquitin-protein ligase TRIM33 OS=Homo sapiens OX=9606 GN=TRIM33 PE=1 SV=3	1	FALSE	1	1	1	1	1127	122.5	6.67	2.47	1	High
	Checked	Confidence	Annotated Sequence	Modifications	Modifications in Master Proteins	Contaminant	# Protein Groups	# Proteins	# PSMs	Master Protein Accessions	Positions in Master Proteins	# Missed Cleavages	Theo. MH+ [Da]	Found in Sample: [S2] F2: Sample	Confidence (by Search Engine): Sequest HT	XCorr (by Search Engine): Sequest HT	Sequence in Protein	Positions in Protein	Peptide Group Modifications in Protein
	FALSE	High	[K].LLQQQNDITGLSR.[Q]			FALSE	1	1	1	Q9UPN9	Q9UPN9 [395-407]	0	1485.8	High	High	2.47	K.LLQQQNDITGLSR.Q	[395-407]
FALSE	Master Protein	Q9NZC9	SWI/SNF-related matrix-associated actin-dependent regulator of chromatin subfamily A-like protein 1 OS=Homo sapiens OX=9606 GN=SMARCAL1 PE=1 SV=1	1	FALSE	1	1	1	1	954	105.9	9.06	2.25	1	High	Acetyl [N-Term]
	Checked	Confidence	Annotated Sequence	Modifications	Modifications in Master Proteins	Contaminant	# Protein Groups	# Proteins	# PSMs	Master Protein Accessions	Positions in Master Proteins	# Missed Cleavages	Theo. MH+ [Da]	Found in Sample: [S2] F2: Sample	Confidence (by Search Engine): Sequest HT	XCorr (by Search Engine): Sequest HT	Sequence in Protein	Positions in Protein	Peptide Group Modifications in Protein
	FALSE	High	[-].MSLPLTEEQRK.[K]	1xAcetyl [N-Term]	Q9NZC9 1xAcetyl [N-Term]	FALSE	1	1	1	Q9NZC9	Q9NZC9 [1-11]	1	1373.71	High	High	2.25	-.MSLPLTEEQRK.K	[1-11]	1xAcetyl [N-Term]
FALSE	Master Protein	Q7Z4H7	HAUS augmin-like complex subunit 6 OS=Homo sapiens OX=9606 GN=HAUS6 PE=1 SV=2	1	FALSE	1	1	1	1	955	108.6	6.47	2.08	1	High
	Checked	Confidence	Annotated Sequence	Modifications	Modifications in Master Proteins	Contaminant	# Protein Groups	# Proteins	# PSMs	Master Protein Accessions	Positions in Master Proteins	# Missed Cleavages	Theo. MH+ [Da]	Found in Sample: [S2] F2: Sample	Confidence (by Search Engine): Sequest HT	XCorr (by Search Engine): Sequest HT	Sequence in Protein	Positions in Protein	Peptide Group Modifications in Protein
	FALSE	High	[K].EQDHLVEEVAR.[A]			FALSE	1	1	1	Q7Z4H7	Q7Z4H7 [536-546]	0	1324.65	High	High	2.08	K.EQDHLVEEVAR.A	[536-546]
FALSE	Master Protein	Q01813	ATP-dependent 6-phosphofructokinase, platelet type OS=Homo sapiens OX=9606 GN=PFKP PE=1 SV=2	1	FALSE	1	1	1	1	784	85.5	7.55	2.07	1	High
	Checked	Confidence	Annotated Sequence	Modifications	Modifications in Master Proteins	Contaminant	# Protein Groups	# Proteins	# PSMs	Master Protein Accessions	Positions in Master Proteins	# Missed Cleavages	Theo. MH+ [Da]	Found in Sample: [S2] F2: Sample	Confidence (by Search Engine): Sequest HT	XCorr (by Search Engine): Sequest HT	Sequence in Protein	Positions in Protein	Peptide Group Modifications in Protein
	FALSE	High	[R].GGTPSAFDR.[I]			FALSE	1	3	1	Q01813	Q01813 [311-319]	0	907.427	High	High	2.07	R.GGTPSAFDR.I	[311-319]
FALSE	Master Protein	P36776	Lon protease homolog, mitochondrial OS=Homo sapiens OX=9606 GN=LONP1 PE=1 SV=2	1	FALSE	1	1	1	1	959	106.4	6.39	2.07	1	High
	Checked	Confidence	Annotated Sequence	Modifications	Modifications in Master Proteins	Contaminant	# Protein Groups	# Proteins	# PSMs	Master Protein Accessions	Positions in Master Proteins	# Missed Cleavages	Theo. MH+ [Da]	Found in Sample: [S2] F2: Sample	Confidence (by Search Engine): Sequest HT	XCorr (by Search Engine): Sequest HT	Sequence in Protein	Positions in Protein	Peptide Group Modifications in Protein
	FALSE	High	[R].ILEFIAVSQLR.[G]			FALSE	1	1	1	P36776	P36776 [501-511]	0	1288.76	High	High	2.07	R.ILEFIAVSQLR.G	[501-511]
FALSE	Master Protein	Q53GS7	mRNA export factor GLE1 OS=Homo sapiens OX=9606 GN=GLE1 PE=1 SV=2	1	FALSE	1	1	1	1	698	79.8	7.43	2.11	1	High
	Checked	Confidence	Annotated Sequence	Modifications	Modifications in Master Proteins	Contaminant	# Protein Groups	# Proteins	# PSMs	Master Protein Accessions	Positions in Master Proteins	# Missed Cleavages	Theo. MH+ [Da]	Found in Sample: [S2] F2: Sample	Confidence (by Search Engine): Sequest HT	XCorr (by Search Engine): Sequest HT	Sequence in Protein	Positions in Protein	Peptide Group Modifications in Protein
	FALSE	High	[K].KIKMDLQK.[A]	1xOxidation [M4]		FALSE	1	1	1	Q53GS7	Q53GS7 [417-424]	2	1019.59	High	High	2.11	K.KIKMDLQK.A	[417-424]
FALSE	Master Protein	O60313	Dynamin-like 120 kDa protein, mitochondrial OS=Homo sapiens OX=9606 GN=OPA1 PE=1 SV=3	1	FALSE	1	1	1	1	960	111.6	7.87	2.21	1	High
	Checked	Confidence	Annotated Sequence	Modifications	Modifications in Master Proteins	Contaminant	# Protein Groups	# Proteins	# PSMs	Master Protein Accessions	Positions in Master Proteins	# Missed Cleavages	Theo. MH+ [Da]	Found in Sample: [S2] F2: Sample	Confidence (by Search Engine): Sequest HT	XCorr (by Search Engine): Sequest HT	Sequence in Protein	Positions in Protein	Peptide Group Modifications in Protein
	FALSE	High	[R].VVVVGDQSAGK.[T]			FALSE	1	1	1	O60313	O60313 [291-301]	0	1058.58	High	High	2.21	R.VVVVGDQSAGK.T	[291-301]
FALSE	Master Protein	Q8TB22	Spermatogenesis-associated protein 20 OS=Homo sapiens OX=9606 GN=SPATA20 PE=2 SV=3	1	FALSE	1	1	1	1	786	87.8	7.43	2.03	1	High
	Checked	Confidence	Annotated Sequence	Modifications	Modifications in Master Proteins	Contaminant	# Protein Groups	# Proteins	# PSMs	Master Protein Accessions	Positions in Master Proteins	# Missed Cleavages	Theo. MH+ [Da]	Found in Sample: [S2] F2: Sample	Confidence (by Search Engine): Sequest HT	XCorr (by Search Engine): Sequest HT	Sequence in Protein	Positions in Protein	Peptide Group Modifications in Protein
	FALSE	High	[R].YSLELTAAR.[F]			FALSE	1	1	1	Q8TB22	Q8TB22 [461-469]	0	1023.55	High	High	2.03	R.YSLELTAAR.F	[461-469]
FALSE	Master Protein	Q9NR19	Acetyl-coenzyme A synthetase, cytoplasmic OS=Homo sapiens OX=9606 GN=ACSS2 PE=1 SV=1	1	FALSE	1	1	1	1	701	78.5	6.46	2.14	1	High
	Checked	Confidence	Annotated Sequence	Modifications	Modifications in Master Proteins	Contaminant	# Protein Groups	# Proteins	# PSMs	Master Protein Accessions	Positions in Master Proteins	# Missed Cleavages	Theo. MH+ [Da]	Found in Sample: [S2] F2: Sample	Confidence (by Search Engine): Sequest HT	XCorr (by Search Engine): Sequest HT	Sequence in Protein	Positions in Protein	Peptide Group Modifications in Protein
	FALSE	High	[K].QPWPGIMR.[T]			FALSE	1	1	1	Q9NR19	Q9NR19 [520-527]	0	984.508	High	High	2.14	K.QPWPGIMR.T	[520-527]
FALSE	Master Protein	O94804	Serine/threonine-protein kinase 10 OS=Homo sapiens OX=9606 GN=STK10 PE=1 SV=1	1	FALSE	1	1	1	1	968	112.1	6.95	2.25	1	High
	Checked	Confidence	Annotated Sequence	Modifications	Modifications in Master Proteins	Contaminant	# Protein Groups	# Proteins	# PSMs	Master Protein Accessions	Positions in Master Proteins	# Missed Cleavages	Theo. MH+ [Da]	Found in Sample: [S2] F2: Sample	Confidence (by Search Engine): Sequest HT	XCorr (by Search Engine): Sequest HT	Sequence in Protein	Positions in Protein	Peptide Group Modifications in Protein
	FALSE	High	[K].ALDESHNQNLK.[E]			FALSE	1	1	1	O94804	O94804 [901-911]	0	1268.62	High	High	2.25	K.ALDESHNQNLK.E	[901-911]
FALSE	Master Protein	O00444	Serine/threonine-protein kinase PLK4 OS=Homo sapiens OX=9606 GN=PLK4 PE=1 SV=3	1	FALSE	1	1	1	1	970	108.9	8.62	2.18	1	High
	Checked	Confidence	Annotated Sequence	Modifications	Modifications in Master Proteins	Contaminant	# Protein Groups	# Proteins	# PSMs	Master Protein Accessions	Positions in Master Proteins	# Missed Cleavages	Theo. MH+ [Da]	Found in Sample: [S2] F2: Sample	Confidence (by Search Engine): Sequest HT	XCorr (by Search Engine): Sequest HT	Sequence in Protein	Positions in Protein	Peptide Group Modifications in Protein
	FALSE	High	[R].DLTLSNLLLTR.[N]			FALSE	1	1	1	O00444	O00444 [136-146]	0	1258.74	High	High	2.18	R.DLTLSNLLLTR.N	[136-146]
FALSE	Master Protein	Q9P2N5	RNA-binding protein 27 OS=Homo sapiens OX=9606 GN=RBM27 PE=1 SV=2	1	FALSE	1	1	1	1	1060	118.6	9.19	2.11	1	High
	Checked	Confidence	Annotated Sequence	Modifications	Modifications in Master Proteins	Contaminant	# Protein Groups	# Proteins	# PSMs	Master Protein Accessions	Positions in Master Proteins	# Missed Cleavages	Theo. MH+ [Da]	Found in Sample: [S2] F2: Sample	Confidence (by Search Engine): Sequest HT	XCorr (by Search Engine): Sequest HT	Sequence in Protein	Positions in Protein	Peptide Group Modifications in Protein
	FALSE	High	[K].AISSTEAVLNNR.[F]			FALSE	1	2	1	Q9P2N5	Q9P2N5 [654-665]	0	1274.67	High	High	2.11	K.AISSTEAVLNNR.F	[654-665]
FALSE	Master Protein	Q12768	WASH complex subunit 5 OS=Homo sapiens OX=9606 GN=WASHC5 PE=1 SV=1	1	FALSE	1	1	1	1	1159	134.2	6.98	2.15	1	High
	Checked	Confidence	Annotated Sequence	Modifications	Modifications in Master Proteins	Contaminant	# Protein Groups	# Proteins	# PSMs	Master Protein Accessions	Positions in Master Proteins	# Missed Cleavages	Theo. MH+ [Da]	Found in Sample: [S2] F2: Sample	Confidence (by Search Engine): Sequest HT	XCorr (by Search Engine): Sequest HT	Sequence in Protein	Positions in Protein	Peptide Group Modifications in Protein
	FALSE	High	[K].EMFKQMLSEKQTK.[W]	1xOxidation [M2]		FALSE	1	1	1	Q12768	Q12768 [426-438]	2	1643.81	High	High	2.15	K.EMFKQMLSEKQTK.W	[426-438]
FALSE	Master Protein	Q9H6K5	Proline-rich protein 36 OS=Homo sapiens OX=9606 GN=PRR36 PE=1 SV=2	1	FALSE	1	1	1	1	1346	132.7	10.48	2.08	1	High
	Checked	Confidence	Annotated Sequence	Modifications	Modifications in Master Proteins	Contaminant	# Protein Groups	# Proteins	# PSMs	Master Protein Accessions	Positions in Master Proteins	# Missed Cleavages	Theo. MH+ [Da]	Found in Sample: [S2] F2: Sample	Confidence (by Search Engine): Sequest HT	XCorr (by Search Engine): Sequest HT	Sequence in Protein	Positions in Protein	Peptide Group Modifications in Protein
	FALSE	High	[K].AAAGAGAGASSRSPK.[Q]			FALSE	1	1	1	Q9H6K5	Q9H6K5 [1226-1240]	1	1258.65	High	High	2.08	K.AAAGAGAGASSRSPK.Q	[1226-1240]
FALSE	Master Protein	Q4KMP7	TBC1 domain family member 10B OS=Homo sapiens OX=9606 GN=TBC1D10B PE=1 SV=3	1	FALSE	1	1	1	1	808	87.1	9.19	2.05	1	High
	Checked	Confidence	Annotated Sequence	Modifications	Modifications in Master Proteins	Contaminant	# Protein Groups	# Proteins	# PSMs	Master Protein Accessions	Positions in Master Proteins	# Missed Cleavages	Theo. MH+ [Da]	Found in Sample: [S2] F2: Sample	Confidence (by Search Engine): Sequest HT	XCorr (by Search Engine): Sequest HT	Sequence in Protein	Positions in Protein	Peptide Group Modifications in Protein
	FALSE	High	[K].ELLEQNPGK.[F]			FALSE	1	1	1	Q4KMP7	Q4KMP7 [378-386]	0	1027.54	High	High	2.05	K.ELLEQNPGK.F	[378-386]
FALSE	Master Protein	Q63HK5	Teashirt homolog 3 OS=Homo sapiens OX=9606 GN=TSHZ3 PE=1 SV=2	1	FALSE	1	1	1	1	1081	118.5	7.25	2.4	1	High
	Checked	Confidence	Annotated Sequence	Modifications	Modifications in Master Proteins	Contaminant	# Protein Groups	# Proteins	# PSMs	Master Protein Accessions	Positions in Master Proteins	# Missed Cleavages	Theo. MH+ [Da]	Found in Sample: [S2] F2: Sample	Confidence (by Search Engine): Sequest HT	XCorr (by Search Engine): Sequest HT	Sequence in Protein	Positions in Protein	Peptide Group Modifications in Protein
	FALSE	High	[K].ATISDTNDALQK.[N]			FALSE	1	1	1	Q63HK5	Q63HK5 [343-354]	0	1276.64	High	High	2.4	K.ATISDTNDALQK.N	[343-354]
FALSE	Master Protein	Q9BSJ2	Gamma-tubulin complex component 2 OS=Homo sapiens OX=9606 GN=TUBGCP2 PE=1 SV=2	1	FALSE	1	1	1	1	902	102.5	6.84	2.01	1	High
	Checked	Confidence	Annotated Sequence	Modifications	Modifications in Master Proteins	Contaminant	# Protein Groups	# Proteins	# PSMs	Master Protein Accessions	Positions in Master Proteins	# Missed Cleavages	Theo. MH+ [Da]	Found in Sample: [S2] F2: Sample	Confidence (by Search Engine): Sequest HT	XCorr (by Search Engine): Sequest HT	Sequence in Protein	Positions in Protein	Peptide Group Modifications in Protein
	FALSE	High	[K].ERIQEDYNDK.[Y]			FALSE	1	1	1	Q9BSJ2	Q9BSJ2 [417-426]	1	1309.6	High	High	2.01	K.ERIQEDYNDK.Y	[417-426]
FALSE	Master Protein	Q587J7	Putative ATP-dependent RNA helicase TDRD12 OS=Homo sapiens OX=9606 GN=TDRD12 PE=2 SV=2	1	FALSE	1	2	1	1	1177	132.5	6.74	4.28	1	High
	Checked	Confidence	Annotated Sequence	Modifications	Modifications in Master Proteins	Contaminant	# Protein Groups	# Proteins	# PSMs	Master Protein Accessions	Positions in Master Proteins	# Missed Cleavages	Theo. MH+ [Da]	Found in Sample: [S2] F2: Sample	Confidence (by Search Engine): Sequest HT	XCorr (by Search Engine): Sequest HT	Sequence in Protein	Positions in Protein	Peptide Group Modifications in Protein
	FALSE	High	[K].LSSQALPSFGYIK.[I]			FALSE	1	1	2	Q587J7	Q587J7 [872-884]	0	1410.76	High	High	2.24	K.LSSQALPSFGYIK.I	[872-884]
FALSE	Master Protein	Q6ZNB6	NF-X1-type zinc finger protein NFXL1 OS=Homo sapiens OX=9606 GN=NFXL1 PE=1 SV=2	1	FALSE	1	1	1	1	911	101.3	8.41	2.3	1	High
	Checked	Confidence	Annotated Sequence	Modifications	Modifications in Master Proteins	Contaminant	# Protein Groups	# Proteins	# PSMs	Master Protein Accessions	Positions in Master Proteins	# Missed Cleavages	Theo. MH+ [Da]	Found in Sample: [S2] F2: Sample	Confidence (by Search Engine): Sequest HT	XCorr (by Search Engine): Sequest HT	Sequence in Protein	Positions in Protein	Peptide Group Modifications in Protein
	FALSE	High	[R].QVAGGRGRSR.[G]			FALSE	1	1	1	Q6ZNB6	Q6ZNB6 [7-16]	2	1043.58	High	High	2.3	R.QVAGGRGRSR.G	[7-16]
FALSE	Master Protein	Q9BUQ8	Probable ATP-dependent RNA helicase DDX23 OS=Homo sapiens OX=9606 GN=DDX23 PE=1 SV=3	1	FALSE	1	1	1	1	820	95.5	9.55	2.07	1	High
	Checked	Confidence	Annotated Sequence	Modifications	Modifications in Master Proteins	Contaminant	# Protein Groups	# Proteins	# PSMs	Master Protein Accessions	Positions in Master Proteins	# Missed Cleavages	Theo. MH+ [Da]	Found in Sample: [S2] F2: Sample	Confidence (by Search Engine): Sequest HT	XCorr (by Search Engine): Sequest HT	Sequence in Protein	Positions in Protein	Peptide Group Modifications in Protein
	FALSE	High	[K].EAKQRWDDR.[H]			FALSE	1	1	1	Q9BUQ8	Q9BUQ8 [347-355]	2	1203.59	High	High	2.07	K.EAKQRWDDR.H	[347-355]
FALSE	Master Protein	B5ME19	Eukaryotic translation initiation factor 3 subunit C-like protein OS=Homo sapiens OX=9606 GN=EIF3CL PE=1 SV=1	1	FALSE	1	1	1	1	914	105.4	5.64	2.01	1	High
	Checked	Confidence	Annotated Sequence	Modifications	Modifications in Master Proteins	Contaminant	# Protein Groups	# Proteins	# PSMs	Master Protein Accessions	Positions in Master Proteins	# Missed Cleavages	Theo. MH+ [Da]	Found in Sample: [S2] F2: Sample	Confidence (by Search Engine): Sequest HT	XCorr (by Search Engine): Sequest HT	Sequence in Protein	Positions in Protein	Peptide Group Modifications in Protein
	FALSE	High	[K].LGSLVENNER.[V]			FALSE	1	2	1	B5ME19	B5ME19 [864-873]	0	1130.58	High	High	2.01	K.LGSLVENNER.V	[864-873]
FALSE	Master Protein	P85037	Forkhead box protein K1 OS=Homo sapiens OX=9606 GN=FOXK1 PE=1 SV=1	1	FALSE	1	2	1	1	733	75.4	9.32	4.48	1	High
	Checked	Confidence	Annotated Sequence	Modifications	Modifications in Master Proteins	Contaminant	# Protein Groups	# Proteins	# PSMs	Master Protein Accessions	Positions in Master Proteins	# Missed Cleavages	Theo. MH+ [Da]	Found in Sample: [S2] F2: Sample	Confidence (by Search Engine): Sequest HT	XCorr (by Search Engine): Sequest HT	Sequence in Protein	Positions in Protein	Peptide Group Modifications in Protein
	FALSE	High	[K].LASVPEYR.[Y]			FALSE	1	1	2	P85037	P85037 [457-464]	0	934.499	High	High	2.29	K.LASVPEYR.Y	[457-464]
FALSE	Master Protein	Q8N157	Jouberin OS=Homo sapiens OX=9606 GN=AHI1 PE=1 SV=1	1	FALSE	1	1	1	1	1196	137	7.12	2.05	1	High
	Checked	Confidence	Annotated Sequence	Modifications	Modifications in Master Proteins	Contaminant	# Protein Groups	# Proteins	# PSMs	Master Protein Accessions	Positions in Master Proteins	# Missed Cleavages	Theo. MH+ [Da]	Found in Sample: [S2] F2: Sample	Confidence (by Search Engine): Sequest HT	XCorr (by Search Engine): Sequest HT	Sequence in Protein	Positions in Protein	Peptide Group Modifications in Protein
	FALSE	High	[K].LLGANGNANINSK.[L]			FALSE	1	1	1	Q8N157	Q8N157 [481-493]	0	1285.69	High	High	2.05	K.LLGANGNANINSK.L	[481-493]
FALSE	Master Protein	A0FGR8	Extended synaptotagmin-2 OS=Homo sapiens OX=9606 GN=ESYT2 PE=1 SV=1	1	FALSE	1	1	1	1	921	102.3	9.26	2.01	1	High
	Checked	Confidence	Annotated Sequence	Modifications	Modifications in Master Proteins	Contaminant	# Protein Groups	# Proteins	# PSMs	Master Protein Accessions	Positions in Master Proteins	# Missed Cleavages	Theo. MH+ [Da]	Found in Sample: [S2] F2: Sample	Confidence (by Search Engine): Sequest HT	XCorr (by Search Engine): Sequest HT	Sequence in Protein	Positions in Protein	Peptide Group Modifications in Protein
	FALSE	High	[R].ALALLEDEER.[V]			FALSE	1	1	1	A0FGR8	A0FGR8 [163-172]	0	1158.6	High	High	2.01	R.ALALLEDEER.V	[163-172]
FALSE	Master Protein	P41250	Glycine--tRNA ligase OS=Homo sapiens OX=9606 GN=GARS1 PE=1 SV=3	1	FALSE	1	1	1	1	739	83.1	7.03	2.06	1	High
	Checked	Confidence	Annotated Sequence	Modifications	Modifications in Master Proteins	Contaminant	# Protein Groups	# Proteins	# PSMs	Master Protein Accessions	Positions in Master Proteins	# Missed Cleavages	Theo. MH+ [Da]	Found in Sample: [S2] F2: Sample	Confidence (by Search Engine): Sequest HT	XCorr (by Search Engine): Sequest HT	Sequence in Protein	Positions in Protein	Peptide Group Modifications in Protein
	FALSE	High	[K].ELSEALTR.[H]			FALSE	1	1	1	P41250	P41250 [633-640]	0	918.489	High	High	2.06	K.ELSEALTR.H	[633-640]
FALSE	Master Protein	Q99575	Ribonucleases P/MRP protein subunit POP1 OS=Homo sapiens OX=9606 GN=POP1 PE=1 SV=2	1	FALSE	1	1	1	1	1024	114.6	9.22	2.11	1	High
	Checked	Confidence	Annotated Sequence	Modifications	Modifications in Master Proteins	Contaminant	# Protein Groups	# Proteins	# PSMs	Master Protein Accessions	Positions in Master Proteins	# Missed Cleavages	Theo. MH+ [Da]	Found in Sample: [S2] F2: Sample	Confidence (by Search Engine): Sequest HT	XCorr (by Search Engine): Sequest HT	Sequence in Protein	Positions in Protein	Peptide Group Modifications in Protein
	FALSE	High	[R].KDDGENAKPIK.[K]			FALSE	1	1	1	Q99575	Q99575 [387-397]	1	1214.64	High	High	2.11	R.KDDGENAKPIK.K	[387-397]
FALSE	Master Protein	Q9HAU4	E3 ubiquitin-protein ligase SMURF2 OS=Homo sapiens OX=9606 GN=SMURF2 PE=1 SV=1	1	FALSE	1	1	1	1	748	86.1	7.96	2.01	1	High
	Checked	Confidence	Annotated Sequence	Modifications	Modifications in Master Proteins	Contaminant	# Protein Groups	# Proteins	# PSMs	Master Protein Accessions	Positions in Master Proteins	# Missed Cleavages	Theo. MH+ [Da]	Found in Sample: [S2] F2: Sample	Confidence (by Search Engine): Sequest HT	XCorr (by Search Engine): Sequest HT	Sequence in Protein	Positions in Protein	Peptide Group Modifications in Protein
	FALSE	High	[R].QVMKMRPK.[D]			FALSE	1	1	1	Q9HAU4	Q9HAU4 [409-416]	1	1017.57	High	High	2.01	R.QVMKMRPK.D	[409-416]
FALSE	Master Protein	P05997	Collagen alpha-2(V) chain OS=Homo sapiens OX=9606 GN=COL5A2 PE=1 SV=3	1	FALSE	1	1	1	1	1499	144.8	6.46	2.06	1	High
	Checked	Confidence	Annotated Sequence	Modifications	Modifications in Master Proteins	Contaminant	# Protein Groups	# Proteins	# PSMs	Master Protein Accessions	Positions in Master Proteins	# Missed Cleavages	Theo. MH+ [Da]	Found in Sample: [S2] F2: Sample	Confidence (by Search Engine): Sequest HT	XCorr (by Search Engine): Sequest HT	Sequence in Protein	Positions in Protein	Peptide Group Modifications in Protein
	FALSE	High	[R].VGDRGPAGPPGGPGDK.[G]			FALSE	1	1	1	P05997	P05997 [953-968]	1	1433.71	High	High	2.06	R.VGDRGPAGPPGGPGDK.G	[953-968]
FALSE	Master Protein	O43422	52 kDa repressor of the inhibitor of the protein kinase OS=Homo sapiens OX=9606 GN=THAP12 PE=1 SV=2	1	FALSE	1	1	1	1	761	87.6	5.86	2.07	1	High
	Checked	Confidence	Annotated Sequence	Modifications	Modifications in Master Proteins	Contaminant	# Protein Groups	# Proteins	# PSMs	Master Protein Accessions	Positions in Master Proteins	# Missed Cleavages	Theo. MH+ [Da]	Found in Sample: [S2] F2: Sample	Confidence (by Search Engine): Sequest HT	XCorr (by Search Engine): Sequest HT	Sequence in Protein	Positions in Protein	Peptide Group Modifications in Protein
	FALSE	High	[K].ELSEDEIR.[T]			FALSE	1	1	1	O43422	O43422 [105-112]	0	990.474	High	High	2.07	K.ELSEDEIR.T	[105-112]
FALSE	Master Protein	P33981	Dual specificity protein kinase TTK OS=Homo sapiens OX=9606 GN=TTK PE=1 SV=2	1	FALSE	1	1	1	1	857	97	8.16	2.26	1	High
	Checked	Confidence	Annotated Sequence	Modifications	Modifications in Master Proteins	Contaminant	# Protein Groups	# Proteins	# PSMs	Master Protein Accessions	Positions in Master Proteins	# Missed Cleavages	Theo. MH+ [Da]	Found in Sample: [S2] F2: Sample	Confidence (by Search Engine): Sequest HT	XCorr (by Search Engine): Sequest HT	Sequence in Protein	Positions in Protein	Peptide Group Modifications in Protein
	FALSE	High	[K].QLLSEEEKK.[N]			FALSE	1	1	1	P33981	P33981 [193-201]	1	1103.59	High	High	2.26	K.QLLSEEEKK.N	[193-201]
FALSE	Master Protein	Q5T0F9	Coiled-coil and C2 domain-containing protein 1B OS=Homo sapiens OX=9606 GN=CC2D1B PE=1 SV=1	1	FALSE	1	1	1	1	858	94.2	5.26	2.06	1	High
	Checked	Confidence	Annotated Sequence	Modifications	Modifications in Master Proteins	Contaminant	# Protein Groups	# Proteins	# PSMs	Master Protein Accessions	Positions in Master Proteins	# Missed Cleavages	Theo. MH+ [Da]	Found in Sample: [S2] F2: Sample	Confidence (by Search Engine): Sequest HT	XCorr (by Search Engine): Sequest HT	Sequence in Protein	Positions in Protein	Peptide Group Modifications in Protein
	FALSE	High	[K].EAGEAAKAR.[R]			FALSE	1	1	1	Q5T0F9	Q5T0F9 [186-194]	1	902.469	High	High	2.06	K.EAGEAAKAR.R	[186-194]
FALSE	Master Protein	Q9C0J8	pre-mRNA 3' end processing protein WDR33 OS=Homo sapiens OX=9606 GN=WDR33 PE=1 SV=2	1	FALSE	1	1	1	1	1336	145.8	9.17	2.02	1	High
	Checked	Confidence	Annotated Sequence	Modifications	Modifications in Master Proteins	Contaminant	# Protein Groups	# Proteins	# PSMs	Master Protein Accessions	Positions in Master Proteins	# Missed Cleavages	Theo. MH+ [Da]	Found in Sample: [S2] F2: Sample	Confidence (by Search Engine): Sequest HT	XCorr (by Search Engine): Sequest HT	Sequence in Protein	Positions in Protein	Peptide Group Modifications in Protein
	FALSE	High	[R].FEGGRKPDSWDGNR.[E]			FALSE	1	1	1	Q9C0J8	Q9C0J8 [1173-1186]	1	1620.75	High	High	2.02	R.FEGGRKPDSWDGNR.E	[1173-1186]
FALSE	Master Protein	Q9UKV3	Apoptotic chromatin condensation inducer in the nucleus OS=Homo sapiens OX=9606 GN=ACIN1 PE=1 SV=2	1	FALSE	1	1	1	1	1341	151.8	6.43	2.53	1	High
	Checked	Confidence	Annotated Sequence	Modifications	Modifications in Master Proteins	Contaminant	# Protein Groups	# Proteins	# PSMs	Master Protein Accessions	Positions in Master Proteins	# Missed Cleavages	Theo. MH+ [Da]	Found in Sample: [S2] F2: Sample	Confidence (by Search Engine): Sequest HT	XCorr (by Search Engine): Sequest HT	Sequence in Protein	Positions in Protein	Peptide Group Modifications in Protein
	FALSE	High	[R].SPDSSGSRSHSPLR.[S]			FALSE	1	1	1	Q9UKV3	Q9UKV3 [595-608]	1	1469.71	High	High	2.53	R.SPDSSGSRSHSPLR.S	[595-608]
FALSE	Master Protein	P33991	DNA replication licensing factor MCM4 OS=Homo sapiens OX=9606 GN=MCM4 PE=1 SV=5	1	FALSE	1	1	1	1	863	96.5	6.74	2.83	1	High
	Checked	Confidence	Annotated Sequence	Modifications	Modifications in Master Proteins	Contaminant	# Protein Groups	# Proteins	# PSMs	Master Protein Accessions	Positions in Master Proteins	# Missed Cleavages	Theo. MH+ [Da]	Found in Sample: [S2] F2: Sample	Confidence (by Search Engine): Sequest HT	XCorr (by Search Engine): Sequest HT	Sequence in Protein	Positions in Protein	Peptide Group Modifications in Protein
	FALSE	High	[K].THIDVIHYR.[K]			FALSE	1	1	1	P33991	P33991 [414-422]	0	1153.61	High	High	2.83	K.THIDVIHYR.K	[414-422]
FALSE	Master Protein	Q66K14	TBC1 domain family member 9B OS=Homo sapiens OX=9606 GN=TBC1D9B PE=1 SV=3	1	FALSE	1	1	1	1	1250	140.4	5.25	2.37	1	High
	Checked	Confidence	Annotated Sequence	Modifications	Modifications in Master Proteins	Contaminant	# Protein Groups	# Proteins	# PSMs	Master Protein Accessions	Positions in Master Proteins	# Missed Cleavages	Theo. MH+ [Da]	Found in Sample: [S2] F2: Sample	Confidence (by Search Engine): Sequest HT	XCorr (by Search Engine): Sequest HT	Sequence in Protein	Positions in Protein	Peptide Group Modifications in Protein
	FALSE	High	[K].FSSLRAEDIEQMR.[F]			FALSE	1	1	1	Q66K14	Q66K14 [774-786]	1	1581.77	High	High	2.37	K.FSSLRAEDIEQMR.F	[774-786]
FALSE	Master Protein	Q96MR6	Cilia- and flagella-associated protein 57 OS=Homo sapiens OX=9606 GN=CFAP57 PE=2 SV=3	1	FALSE	1	2	1	1	1250	144.9	5.8	4.19	1	High
	Checked	Confidence	Annotated Sequence	Modifications	Modifications in Master Proteins	Contaminant	# Protein Groups	# Proteins	# PSMs	Master Protein Accessions	Positions in Master Proteins	# Missed Cleavages	Theo. MH+ [Da]	Found in Sample: [S2] F2: Sample	Confidence (by Search Engine): Sequest HT	XCorr (by Search Engine): Sequest HT	Sequence in Protein	Positions in Protein	Peptide Group Modifications in Protein
	FALSE	High	[K].SQGMLALSISPNR.[R]			FALSE	1	1	2	Q96MR6	Q96MR6 [57-69]	0	1373.72	High	High	2.14	K.SQGMLALSISPNR.R	[57-69]
FALSE	Master Protein	Q7Z410	Transmembrane protease serine 9 OS=Homo sapiens OX=9606 GN=TMPRSS9 PE=1 SV=2	1	FALSE	1	1	1	1	1059	113.9	8.07	2.03	1	High
	Checked	Confidence	Annotated Sequence	Modifications	Modifications in Master Proteins	Contaminant	# Protein Groups	# Proteins	# PSMs	Master Protein Accessions	Positions in Master Proteins	# Missed Cleavages	Theo. MH+ [Da]	Found in Sample: [S2] F2: Sample	Confidence (by Search Engine): Sequest HT	XCorr (by Search Engine): Sequest HT	Sequence in Protein	Positions in Protein	Peptide Group Modifications in Protein
	FALSE	High	[R].EGGSMARQLQK.[A]			FALSE	1	1	1	Q7Z410	Q7Z410 [959-969]	1	1204.61	High	High	2.03	R.EGGSMARQLQK.A	[959-969]
FALSE	Master Protein	Q9UPQ7	E3 ubiquitin-protein ligase PDZRN3 OS=Homo sapiens OX=9606 GN=PDZRN3 PE=1 SV=2	1	FALSE	1	1	1	1	1066	119.5	6.02	2.17	1	High
	Checked	Confidence	Annotated Sequence	Modifications	Modifications in Master Proteins	Contaminant	# Protein Groups	# Proteins	# PSMs	Master Protein Accessions	Positions in Master Proteins	# Missed Cleavages	Theo. MH+ [Da]	Found in Sample: [S2] F2: Sample	Confidence (by Search Engine): Sequest HT	XCorr (by Search Engine): Sequest HT	Sequence in Protein	Positions in Protein	Peptide Group Modifications in Protein
	FALSE	High	[K].EMNILELSHKK.[M]			FALSE	1	1	1	Q9UPQ7	Q9UPQ7 [1014-1024]	1	1341.72	High	High	2.17	K.EMNILELSHKK.M	[1014-1024]
FALSE	Master Protein	Q5M775	Cytospin-B OS=Homo sapiens OX=9606 GN=SPECC1 PE=1 SV=1	1	FALSE	1	1	1	1	1068	118.5	6.7	2.04	1	High
	Checked	Confidence	Annotated Sequence	Modifications	Modifications in Master Proteins	Contaminant	# Protein Groups	# Proteins	# PSMs	Master Protein Accessions	Positions in Master Proteins	# Missed Cleavages	Theo. MH+ [Da]	Found in Sample: [S2] F2: Sample	Confidence (by Search Engine): Sequest HT	XCorr (by Search Engine): Sequest HT	Sequence in Protein	Positions in Protein	Peptide Group Modifications in Protein
	FALSE	High	[R].KLLEEEEKNAR.[L]			FALSE	1	1	1	Q5M775	Q5M775 [752-762]	2	1358.73	High	High	2.04	R.KLLEEEEKNAR.L	[752-762]
FALSE	Master Protein	Q9ULG1	Chromatin-remodeling ATPase INO80 OS=Homo sapiens OX=9606 GN=INO80 PE=1 SV=2	1	FALSE	1	1	1	1	1556	176.6	9.5	2.04	1	High
	Checked	Confidence	Annotated Sequence	Modifications	Modifications in Master Proteins	Contaminant	# Protein Groups	# Proteins	# PSMs	Master Protein Accessions	Positions in Master Proteins	# Missed Cleavages	Theo. MH+ [Da]	Found in Sample: [S2] F2: Sample	Confidence (by Search Engine): Sequest HT	XCorr (by Search Engine): Sequest HT	Sequence in Protein	Positions in Protein	Peptide Group Modifications in Protein
	FALSE	High	[R].SRKSTAGSAAAMAGAK.[A]			FALSE	1	1	1	Q9ULG1	Q9ULG1 [1449-1464]	2	1464.76	High	High	2.04	R.SRKSTAGSAAAMAGAK.A	[1449-1464]
FALSE	Master Protein	A1A4S6	Rho GTPase-activating protein 10 OS=Homo sapiens OX=9606 GN=ARHGAP10 PE=1 SV=1	1	FALSE	1	1	1	1	786	89.3	7.18	2.35	1	High
	Checked	Confidence	Annotated Sequence	Modifications	Modifications in Master Proteins	Contaminant	# Protein Groups	# Proteins	# PSMs	Master Protein Accessions	Positions in Master Proteins	# Missed Cleavages	Theo. MH+ [Da]	Found in Sample: [S2] F2: Sample	Confidence (by Search Engine): Sequest HT	XCorr (by Search Engine): Sequest HT	Sequence in Protein	Positions in Protein	Peptide Group Modifications in Protein
	FALSE	High	[R].KEQLGAVK.[E]			FALSE	1	1	1	A1A4S6	A1A4S6 [121-128]	1	872.52	High	High	2.35	R.KEQLGAVK.E	[121-128]
FALSE	Master Protein	P49790	Nuclear pore complex protein Nup153 OS=Homo sapiens OX=9606 GN=NUP153 PE=1 SV=2	1	FALSE	1	1	1	1	1475	153.8	8.73	2.35	1	High
	Checked	Confidence	Annotated Sequence	Modifications	Modifications in Master Proteins	Contaminant	# Protein Groups	# Proteins	# PSMs	Master Protein Accessions	Positions in Master Proteins	# Missed Cleavages	Theo. MH+ [Da]	Found in Sample: [S2] F2: Sample	Confidence (by Search Engine): Sequest HT	XCorr (by Search Engine): Sequest HT	Sequence in Protein	Positions in Protein	Peptide Group Modifications in Protein
	FALSE	High	[K].QLSAQSYGVTSSTAR.[R]			FALSE	1	1	1	P49790	P49790 [295-309]	0	1555.77	High	High	2.35	K.QLSAQSYGVTSSTAR.R	[295-309]
FALSE	Master Protein	Q9HCI6	E3 SUMO-protein ligase KIAA1586 OS=Homo sapiens OX=9606 GN=KIAA1586 PE=1 SV=2	1	FALSE	1	1	1	1	787	89.6	7.74	2.15	1	High
	Checked	Confidence	Annotated Sequence	Modifications	Modifications in Master Proteins	Contaminant	# Protein Groups	# Proteins	# PSMs	Master Protein Accessions	Positions in Master Proteins	# Missed Cleavages	Theo. MH+ [Da]	Found in Sample: [S2] F2: Sample	Confidence (by Search Engine): Sequest HT	XCorr (by Search Engine): Sequest HT	Sequence in Protein	Positions in Protein	Peptide Group Modifications in Protein
	FALSE	High	[K].ELETEIIK.[I]			FALSE	1	1	1	Q9HCI6	Q9HCI6 [468-475]	0	974.54	High	High	2.15	K.ELETEIIK.I	[468-475]
FALSE	Master Protein	Q5JTZ9	Alanine--tRNA ligase, mitochondrial OS=Homo sapiens OX=9606 GN=AARS2 PE=1 SV=1	1	FALSE	1	1	1	1	985	107.3	6.27	2.28	1	High
	Checked	Confidence	Annotated Sequence	Modifications	Modifications in Master Proteins	Contaminant	# Protein Groups	# Proteins	# PSMs	Master Protein Accessions	Positions in Master Proteins	# Missed Cleavages	Theo. MH+ [Da]	Found in Sample: [S2] F2: Sample	Confidence (by Search Engine): Sequest HT	XCorr (by Search Engine): Sequest HT	Sequence in Protein	Positions in Protein	Peptide Group Modifications in Protein
	FALSE	High	[-].MAASVAAAAR.[R]	1xOxidation [M1]		FALSE	1	1	1	Q5JTZ9	Q5JTZ9 [1-10]	0	934.477	High	High	2.28	-.MAASVAAAAR.R	[1-10]
FALSE	Master Protein	P49321	Nuclear autoantigenic sperm protein OS=Homo sapiens OX=9606 GN=NASP PE=1 SV=2	1	FALSE	1	1	1	1	788	85.2	4.3	2.08	1	High
	Checked	Confidence	Annotated Sequence	Modifications	Modifications in Master Proteins	Contaminant	# Protein Groups	# Proteins	# PSMs	Master Protein Accessions	Positions in Master Proteins	# Missed Cleavages	Theo. MH+ [Da]	Found in Sample: [S2] F2: Sample	Confidence (by Search Engine): Sequest HT	XCorr (by Search Engine): Sequest HT	Sequence in Protein	Positions in Protein	Peptide Group Modifications in Protein
	FALSE	High	[K].SIEVIENR.[M]			FALSE	1	1	1	P49321	P49321 [610-617]	0	959.516	High	High	2.08	K.SIEVIENR.M	[610-617]
FALSE	Master Protein	Q14152	Eukaryotic translation initiation factor 3 subunit A OS=Homo sapiens OX=9606 GN=EIF3A PE=1 SV=1	1	FALSE	1	1	1	1	1382	166.5	6.79	2.1	1	High
	Checked	Confidence	Annotated Sequence	Modifications	Modifications in Master Proteins	Contaminant	# Protein Groups	# Proteins	# PSMs	Master Protein Accessions	Positions in Master Proteins	# Missed Cleavages	Theo. MH+ [Da]	Found in Sample: [S2] F2: Sample	Confidence (by Search Engine): Sequest HT	XCorr (by Search Engine): Sequest HT	Sequence in Protein	Positions in Protein	Peptide Group Modifications in Protein
	FALSE	High	[R].EKEELEQREAELQK.[V]			FALSE	1	1	1	Q14152	Q14152 [590-603]	2	1758.89	High	High	2.1	R.EKEELEQREAELQK.V	[590-603]
FALSE	Master Protein	Q13423	NAD(P) transhydrogenase, mitochondrial OS=Homo sapiens OX=9606 GN=NNT PE=1 SV=3	1	FALSE	1	1	1	1	1086	113.8	8.09	2.33	1	High
	Checked	Confidence	Annotated Sequence	Modifications	Modifications in Master Proteins	Contaminant	# Protein Groups	# Proteins	# PSMs	Master Protein Accessions	Positions in Master Proteins	# Missed Cleavages	Theo. MH+ [Da]	Found in Sample: [S2] F2: Sample	Confidence (by Search Engine): Sequest HT	XCorr (by Search Engine): Sequest HT	Sequence in Protein	Positions in Protein	Peptide Group Modifications in Protein
	FALSE	High	[R].FFTGQITAAGK.[V]			FALSE	1	1	1	Q13423	Q13423 [214-224]	0	1140.6	High	High	2.33	R.FFTGQITAAGK.V	[214-224]
FALSE	Master Protein	O75335	Liprin-alpha-4 OS=Homo sapiens OX=9606 GN=PPFIA4 PE=2 SV=3	1	FALSE	1	1	1	1	1185	134.3	6.74	2.02	1	High
	Checked	Confidence	Annotated Sequence	Modifications	Modifications in Master Proteins	Contaminant	# Protein Groups	# Proteins	# PSMs	Master Protein Accessions	Positions in Master Proteins	# Missed Cleavages	Theo. MH+ [Da]	Found in Sample: [S2] F2: Sample	Confidence (by Search Engine): Sequest HT	XCorr (by Search Engine): Sequest HT	Sequence in Protein	Positions in Protein	Peptide Group Modifications in Protein
	FALSE	High	[R].EIGISNALHRLK.[L]			FALSE	1	1	1	O75335	O75335 [873-884]	1	1350.79	High	High	2.02	R.EIGISNALHRLK.L	[873-884]
FALSE	Master Protein	Q96M83	Coiled-coil domain-containing protein 7 OS=Homo sapiens OX=9606 GN=CCDC7 PE=1 SV=3	1	FALSE	1	1	1	1	1385	157.4	7.58	2.06	1	High
	Checked	Confidence	Annotated Sequence	Modifications	Modifications in Master Proteins	Contaminant	# Protein Groups	# Proteins	# PSMs	Master Protein Accessions	Positions in Master Proteins	# Missed Cleavages	Theo. MH+ [Da]	Found in Sample: [S2] F2: Sample	Confidence (by Search Engine): Sequest HT	XCorr (by Search Engine): Sequest HT	Sequence in Protein	Positions in Protein	Peptide Group Modifications in Protein
	FALSE	High	[K].ETRKSLVSDSGGQR.[T]			FALSE	1	1	1	Q96M83	Q96M83 [450-463]	2	1519.78	High	High	2.06	K.ETRKSLVSDSGGQR.T	[450-463]
FALSE	Master Protein	P82094	TATA element modulatory factor OS=Homo sapiens OX=9606 GN=TMF1 PE=1 SV=2	1	FALSE	1	1	1	1	1093	122.8	4.92	2.04	1	High
	Checked	Confidence	Annotated Sequence	Modifications	Modifications in Master Proteins	Contaminant	# Protein Groups	# Proteins	# PSMs	Master Protein Accessions	Positions in Master Proteins	# Missed Cleavages	Theo. MH+ [Da]	Found in Sample: [S2] F2: Sample	Confidence (by Search Engine): Sequest HT	XCorr (by Search Engine): Sequest HT	Sequence in Protein	Positions in Protein	Peptide Group Modifications in Protein
	FALSE	High	[K].ENENMVAKLNK.[K]			FALSE	1	1	1	P82094	P82094 [585-595]	1	1289.65	High	High	2.04	K.ENENMVAKLNK.K	[585-595]
FALSE	Master Protein	O95486	Protein transport protein Sec24A OS=Homo sapiens OX=9606 GN=SEC24A PE=1 SV=2	1	FALSE	1	1	1	1	1093	119.7	7.66	2.02	1	High
	Checked	Confidence	Annotated Sequence	Modifications	Modifications in Master Proteins	Contaminant	# Protein Groups	# Proteins	# PSMs	Master Protein Accessions	Positions in Master Proteins	# Missed Cleavages	Theo. MH+ [Da]	Found in Sample: [S2] F2: Sample	Confidence (by Search Engine): Sequest HT	XCorr (by Search Engine): Sequest HT	Sequence in Protein	Positions in Protein	Peptide Group Modifications in Protein
	FALSE	High	[K].QKSFQTGTNAR.[L]			FALSE	1	1	1	O95486	O95486 [909-919]	1	1237.63	High	High	2.02	K.QKSFQTGTNAR.L	[909-919]
FALSE	Master Protein	Q9NZW4	Dentin sialophosphoprotein OS=Homo sapiens OX=9606 GN=DSPP PE=1 SV=2	1	FALSE	1	1	1	1	1301	131.1	3.87	2.09	1	High
	Checked	Confidence	Annotated Sequence	Modifications	Modifications in Master Proteins	Contaminant	# Protein Groups	# Proteins	# PSMs	Master Protein Accessions	Positions in Master Proteins	# Missed Cleavages	Theo. MH+ [Da]	Found in Sample: [S2] F2: Sample	Confidence (by Search Engine): Sequest HT	XCorr (by Search Engine): Sequest HT	Sequence in Protein	Positions in Protein	Peptide Group Modifications in Protein
	FALSE	High	[K].ESETHAVGKSQDK.[G]			FALSE	1	1	1	Q9NZW4	Q9NZW4 [362-374]	1	1415.68	High	High	2.09	K.ESETHAVGKSQDK.G	[362-374]
FALSE	Master Protein	Q14527	Helicase-like transcription factor OS=Homo sapiens OX=9606 GN=HLTF PE=1 SV=2	1	FALSE	1	1	1	1	1009	113.9	8.6	2.02	1	High
	Checked	Confidence	Annotated Sequence	Modifications	Modifications in Master Proteins	Contaminant	# Protein Groups	# Proteins	# PSMs	Master Protein Accessions	Positions in Master Proteins	# Missed Cleavages	Theo. MH+ [Da]	Found in Sample: [S2] F2: Sample	Confidence (by Search Engine): Sequest HT	XCorr (by Search Engine): Sequest HT	Sequence in Protein	Positions in Protein	Peptide Group Modifications in Protein
	FALSE	High	[R].ELAAGAFGTK.[K]			FALSE	1	1	1	Q14527	Q14527 [979-988]	0	964.51	High	High	2.02	R.ELAAGAFGTK.K	[979-988]
FALSE	Master Protein	Q9BXU1	Serine/threonine-protein kinase 31 OS=Homo sapiens OX=9606 GN=STK31 PE=2 SV=2	1	FALSE	1	1	1	1	1019	115.6	5.14	2.45	1	High
	Checked	Confidence	Annotated Sequence	Modifications	Modifications in Master Proteins	Contaminant	# Protein Groups	# Proteins	# PSMs	Master Protein Accessions	Positions in Master Proteins	# Missed Cleavages	Theo. MH+ [Da]	Found in Sample: [S2] F2: Sample	Confidence (by Search Engine): Sequest HT	XCorr (by Search Engine): Sequest HT	Sequence in Protein	Positions in Protein	Peptide Group Modifications in Protein
	FALSE	High	[K].NLAAKMEILK.[E]			FALSE	1	1	1	Q9BXU1	Q9BXU1 [366-375]	1	1130.66	High	High	2.45	K.NLAAKMEILK.E	[366-375]
FALSE	Master Protein	Q7Z3E5	LisH domain-containing protein ARMC9 OS=Homo sapiens OX=9606 GN=ARMC9 PE=1 SV=3	1	FALSE	1	1	1	1	818	91.8	6.2	2.05	1	High
	Checked	Confidence	Annotated Sequence	Modifications	Modifications in Master Proteins	Contaminant	# Protein Groups	# Proteins	# PSMs	Master Protein Accessions	Positions in Master Proteins	# Missed Cleavages	Theo. MH+ [Da]	Found in Sample: [S2] F2: Sample	Confidence (by Search Engine): Sequest HT	XCorr (by Search Engine): Sequest HT	Sequence in Protein	Positions in Protein	Peptide Group Modifications in Protein
	FALSE	High	[K].VLQMLEGR.[L]			FALSE	1	1	1	Q7Z3E5	Q7Z3E5 [414-421]	0	945.519	High	High	2.05	K.VLQMLEGR.L	[414-421]
FALSE	Master Protein	Q69YH5	Cell division cycle-associated protein 2 OS=Homo sapiens OX=9606 GN=CDCA2 PE=1 SV=2	1	FALSE	1	1	1	1	1023	112.6	8.4	2.76	1	High
	Checked	Confidence	Annotated Sequence	Modifications	Modifications in Master Proteins	Contaminant	# Protein Groups	# Proteins	# PSMs	Master Protein Accessions	Positions in Master Proteins	# Missed Cleavages	Theo. MH+ [Da]	Found in Sample: [S2] F2: Sample	Confidence (by Search Engine): Sequest HT	XCorr (by Search Engine): Sequest HT	Sequence in Protein	Positions in Protein	Peptide Group Modifications in Protein
	FALSE	High	[K].NKSESENEPK.[A]			FALSE	1	1	1	Q69YH5	Q69YH5 [696-705]	1	1161.54	High	High	2.76	K.NKSESENEPK.A	[696-705]
FALSE	Master Protein	Q9H0A0	RNA cytidine acetyltransferase OS=Homo sapiens OX=9606 GN=NAT10 PE=1 SV=2	1	FALSE	1	1	1	1	1025	115.7	8.27	2.54	1	High
	Checked	Confidence	Annotated Sequence	Modifications	Modifications in Master Proteins	Contaminant	# Protein Groups	# Proteins	# PSMs	Master Protein Accessions	Positions in Master Proteins	# Missed Cleavages	Theo. MH+ [Da]	Found in Sample: [S2] F2: Sample	Confidence (by Search Engine): Sequest HT	XCorr (by Search Engine): Sequest HT	Sequence in Protein	Positions in Protein	Peptide Group Modifications in Protein
	FALSE	High	[R].ILIENGVAER.[Q]			FALSE	1	1	1	Q9H0A0	Q9H0A0 [12-21]	0	1113.63	High	High	2.54	R.ILIENGVAER.Q	[12-21]
FALSE	Master Protein	Q8IVT5	Kinase suppressor of Ras 1 OS=Homo sapiens OX=9606 GN=KSR1 PE=1 SV=3	1	FALSE	1	1	1	1	923	102.1	8.66	2.02	1	High
	Checked	Confidence	Annotated Sequence	Modifications	Modifications in Master Proteins	Contaminant	# Protein Groups	# Proteins	# PSMs	Master Protein Accessions	Positions in Master Proteins	# Missed Cleavages	Theo. MH+ [Da]	Found in Sample: [S2] F2: Sample	Confidence (by Search Engine): Sequest HT	XCorr (by Search Engine): Sequest HT	Sequence in Protein	Positions in Protein	Peptide Group Modifications in Protein
	FALSE	High	[R].EGRRENQLK.[L]			FALSE	1	1	1	Q8IVT5	Q8IVT5 [762-770]	2	1129.61	High	High	2.02	R.EGRRENQLK.L	[762-770]
FALSE	Master Protein	Q8NEZ3	WD repeat-containing protein 19 OS=Homo sapiens OX=9606 GN=WDR19 PE=1 SV=2	1	FALSE	1	1	1	1	1342	151.5	6.35	2.22	1	High
	Checked	Confidence	Annotated Sequence	Modifications	Modifications in Master Proteins	Contaminant	# Protein Groups	# Proteins	# PSMs	Master Protein Accessions	Positions in Master Proteins	# Missed Cleavages	Theo. MH+ [Da]	Found in Sample: [S2] F2: Sample	Confidence (by Search Engine): Sequest HT	XCorr (by Search Engine): Sequest HT	Sequence in Protein	Positions in Protein	Peptide Group Modifications in Protein
	FALSE	High	[R].ETQSLDGAKMVAR.[F]			FALSE	1	1	1	Q8NEZ3	Q8NEZ3 [947-959]	1	1405.71	High	High	2.22	R.ETQSLDGAKMVAR.F	[947-959]
FALSE	Master Protein	Q5VT52	Regulation of nuclear pre-mRNA domain-containing protein 2 OS=Homo sapiens OX=9606 GN=RPRD2 PE=1 SV=1	1	FALSE	1	1	1	1	1461	155.9	7.42	2.05	1	High
	Checked	Confidence	Annotated Sequence	Modifications	Modifications in Master Proteins	Contaminant	# Protein Groups	# Proteins	# PSMs	Master Protein Accessions	Positions in Master Proteins	# Missed Cleavages	Theo. MH+ [Da]	Found in Sample: [S2] F2: Sample	Confidence (by Search Engine): Sequest HT	XCorr (by Search Engine): Sequest HT	Sequence in Protein	Positions in Protein	Peptide Group Modifications in Protein
	FALSE	High	[R].EPVGPSSAPPVPPK.[D]			FALSE	1	1	1	Q5VT52	Q5VT52 [1208-1221]	0	1358.73	High	High	2.05	R.EPVGPSSAPPVPPK.D	[1208-1221]
FALSE	Master Protein	Q13263	Transcription intermediary factor 1-beta OS=Homo sapiens OX=9606 GN=TRIM28 PE=1 SV=5	1	FALSE	1	1	1	1	835	88.5	5.77	2.41	1	High
	Checked	Confidence	Annotated Sequence	Modifications	Modifications in Master Proteins	Contaminant	# Protein Groups	# Proteins	# PSMs	Master Protein Accessions	Positions in Master Proteins	# Missed Cleavages	Theo. MH+ [Da]	Found in Sample: [S2] F2: Sample	Confidence (by Search Engine): Sequest HT	XCorr (by Search Engine): Sequest HT	Sequence in Protein	Positions in Protein	Peptide Group Modifications in Protein
	FALSE	High	[R].KLLASLVK.[R]			FALSE	1	1	1	Q13263	Q13263 [254-261]	1	871.598	High	High	2.41	R.KLLASLVK.R	[254-261]
FALSE	Master Protein	Q9BQS7	Hephaestin OS=Homo sapiens OX=9606 GN=HEPH PE=1 SV=3	1	FALSE	1	1	1	1	1158	130.4	5.99	2.13	1	High
	Checked	Confidence	Annotated Sequence	Modifications	Modifications in Master Proteins	Contaminant	# Protein Groups	# Proteins	# PSMs	Master Protein Accessions	Positions in Master Proteins	# Missed Cleavages	Theo. MH+ [Da]	Found in Sample: [S2] F2: Sample	Confidence (by Search Engine): Sequest HT	XCorr (by Search Engine): Sequest HT	Sequence in Protein	Positions in Protein	Peptide Group Modifications in Protein
	FALSE	High	[R].AGALGADGKQK.[G]			FALSE	1	1	1	Q9BQS7	Q9BQS7 [562-572]	1	1015.55	High	High	2.13	R.AGALGADGKQK.G	[562-572]
FALSE	Master Protein	O00443	Phosphatidylinositol 4-phosphate 3-kinase C2 domain-containing subunit alpha OS=Homo sapiens OX=9606 GN=PIK3C2A PE=1 SV=2	1	FALSE	1	1	1	1	1686	190.6	8.02	2.84	1	High
	Checked	Confidence	Annotated Sequence	Modifications	Modifications in Master Proteins	Contaminant	# Protein Groups	# Proteins	# PSMs	Master Protein Accessions	Positions in Master Proteins	# Missed Cleavages	Theo. MH+ [Da]	Found in Sample: [S2] F2: Sample	Confidence (by Search Engine): Sequest HT	XCorr (by Search Engine): Sequest HT	Sequence in Protein	Positions in Protein	Peptide Group Modifications in Protein
	FALSE	High	[K].HPNCLPKILASAPNWK.[W]	1xCarbamidomethyl [C4]		FALSE	1	1	1	O00443	O00443 [905-920]	1	1845.98	High	High	2.84	K.HPNCLPKILASAPNWK.W	[905-920]
FALSE	Master Protein	O94868	F-BAR and double SH3 domains protein 2 OS=Homo sapiens OX=9606 GN=FCHSD2 PE=1 SV=3	1	FALSE	1	1	1	1	740	84.2	5.77	2.12	1	High
	Checked	Confidence	Annotated Sequence	Modifications	Modifications in Master Proteins	Contaminant	# Protein Groups	# Proteins	# PSMs	Master Protein Accessions	Positions in Master Proteins	# Missed Cleavages	Theo. MH+ [Da]	Found in Sample: [S2] F2: Sample	Confidence (by Search Engine): Sequest HT	XCorr (by Search Engine): Sequest HT	Sequence in Protein	Positions in Protein	Peptide Group Modifications in Protein
	FALSE	High	[K].LSLFQSR.[I]			FALSE	1	1	1	O94868	O94868 [177-183]	0	850.478	High	High	2.12	K.LSLFQSR.I	[177-183]
FALSE	Master Protein	Q8IY81	pre-rRNA 2'-O-ribose RNA methyltransferase FTSJ3 OS=Homo sapiens OX=9606 GN=FTSJ3 PE=1 SV=2	1	FALSE	1	1	1	1	847	96.5	8.4	2.11	1	High
	Checked	Confidence	Annotated Sequence	Modifications	Modifications in Master Proteins	Contaminant	# Protein Groups	# Proteins	# PSMs	Master Protein Accessions	Positions in Master Proteins	# Missed Cleavages	Theo. MH+ [Da]	Found in Sample: [S2] F2: Sample	Confidence (by Search Engine): Sequest HT	XCorr (by Search Engine): Sequest HT	Sequence in Protein	Positions in Protein	Peptide Group Modifications in Protein
	FALSE	High	[R].LACDFLAR.[G]	1xCarbamidomethyl [C3]		FALSE	1	1	1	Q8IY81	Q8IY81 [143-150]	0	965.487	High	High	2.11	R.LACDFLAR.G	[143-150]
FALSE	Master Protein	P98174	FYVE, RhoGEF and PH domain-containing protein 1 OS=Homo sapiens OX=9606 GN=FGD1 PE=1 SV=2	1	FALSE	1	1	1	1	961	106.5	6.58	2.33	1	High
	Checked	Confidence	Annotated Sequence	Modifications	Modifications in Master Proteins	Contaminant	# Protein Groups	# Proteins	# PSMs	Master Protein Accessions	Positions in Master Proteins	# Missed Cleavages	Theo. MH+ [Da]	Found in Sample: [S2] F2: Sample	Confidence (by Search Engine): Sequest HT	XCorr (by Search Engine): Sequest HT	Sequence in Protein	Positions in Protein	Peptide Group Modifications in Protein
	FALSE	High	[K].ESSNLNLPR.[T]			FALSE	1	1	1	P98174	P98174 [648-656]	0	1029.53	High	High	2.33	K.ESSNLNLPR.T	[648-656]
FALSE	Master Protein	O60524	Ribosome quality control complex subunit NEMF OS=Homo sapiens OX=9606 GN=NEMF PE=1 SV=4	1	FALSE	1	1	1	1	1076	122.9	6.35	2.12	1	High
	Checked	Confidence	Annotated Sequence	Modifications	Modifications in Master Proteins	Contaminant	# Protein Groups	# Proteins	# PSMs	Master Protein Accessions	Positions in Master Proteins	# Missed Cleavages	Theo. MH+ [Da]	Found in Sample: [S2] F2: Sample	Confidence (by Search Engine): Sequest HT	XCorr (by Search Engine): Sequest HT	Sequence in Protein	Positions in Protein	Peptide Group Modifications in Protein
	FALSE	High	[K].EVQTVTSIQK.[A]			FALSE	1	1	1	O60524	O60524 [511-520]	0	1132.62	High	High	2.12	K.EVQTVTSIQK.A	[511-520]
FALSE	Master Protein	Q5T655	Cilia- and flagella-associated protein 58 OS=Homo sapiens OX=9606 GN=CFAP58 PE=1 SV=1	1	FALSE	1	1	1	1	872	103.4	8.41	2.18	1	High
	Checked	Confidence	Annotated Sequence	Modifications	Modifications in Master Proteins	Contaminant	# Protein Groups	# Proteins	# PSMs	Master Protein Accessions	Positions in Master Proteins	# Missed Cleavages	Theo. MH+ [Da]	Found in Sample: [S2] F2: Sample	Confidence (by Search Engine): Sequest HT	XCorr (by Search Engine): Sequest HT	Sequence in Protein	Positions in Protein	Peptide Group Modifications in Protein
	FALSE	High	[R].QEFFHMQR.[E]			FALSE	1	1	1	Q5T655	Q5T655 [681-688]	0	1122.51	High	High	2.18	R.QEFFHMQR.E	[681-688]
FALSE	Master Protein	P08235	Mineralocorticoid receptor OS=Homo sapiens OX=9606 GN=NR3C2 PE=1 SV=2	1	FALSE	1	1	1	1	984	107	7.39	2.15	1	High
	Checked	Confidence	Annotated Sequence	Modifications	Modifications in Master Proteins	Contaminant	# Protein Groups	# Proteins	# PSMs	Master Protein Accessions	Positions in Master Proteins	# Missed Cleavages	Theo. MH+ [Da]	Found in Sample: [S2] F2: Sample	Confidence (by Search Engine): Sequest HT	XCorr (by Search Engine): Sequest HT	Sequence in Protein	Positions in Protein	Peptide Group Modifications in Protein
	FALSE	High	[K].GAQEVPFPK.[T]			FALSE	1	1	1	P08235	P08235 [368-376]	0	972.515	High	High	2.15	K.GAQEVPFPK.T	[368-376]
FALSE	Master Protein	Q13206	Probable ATP-dependent RNA helicase DDX10 OS=Homo sapiens OX=9606 GN=DDX10 PE=1 SV=2	1	FALSE	1	1	1	1	875	100.8	8.63	2.25	1	High
	Checked	Confidence	Annotated Sequence	Modifications	Modifications in Master Proteins	Contaminant	# Protein Groups	# Proteins	# PSMs	Master Protein Accessions	Positions in Master Proteins	# Missed Cleavages	Theo. MH+ [Da]	Found in Sample: [S2] F2: Sample	Confidence (by Search Engine): Sequest HT	XCorr (by Search Engine): Sequest HT	Sequence in Protein	Positions in Protein	Peptide Group Modifications in Protein
	FALSE	High	[R].EARREANK.[R]			FALSE	1	1	1	Q13206	Q13206 [757-764]	2	973.517	High	High	2.25	R.EARREANK.R	[757-764]
FALSE	Master Protein	Q15111	Inactive phospholipase C-like protein 1 OS=Homo sapiens OX=9606 GN=PLCL1 PE=1 SV=3	1	FALSE	1	1	1	1	1095	122.6	5.62	2.25	1	High
	Checked	Confidence	Annotated Sequence	Modifications	Modifications in Master Proteins	Contaminant	# Protein Groups	# Proteins	# PSMs	Master Protein Accessions	Positions in Master Proteins	# Missed Cleavages	Theo. MH+ [Da]	Found in Sample: [S2] F2: Sample	Confidence (by Search Engine): Sequest HT	XCorr (by Search Engine): Sequest HT	Sequence in Protein	Positions in Protein	Peptide Group Modifications in Protein
	FALSE	High	[K].DPSNQKCGGR.[K]	1xCarbamidomethyl [C7]		FALSE	1	1	1	Q15111	Q15111 [81-90]	1	1118.5	High	High	2.25	K.DPSNQKCGGR.K	[81-90]
FALSE	Master Protein	O75151	Lysine-specific demethylase PHF2 OS=Homo sapiens OX=9606 GN=PHF2 PE=1 SV=4	1	FALSE	1	1	1	1	1096	120.7	9.17	2	1	High
	Checked	Confidence	Annotated Sequence	Modifications	Modifications in Master Proteins	Contaminant	# Protein Groups	# Proteins	# PSMs	Master Protein Accessions	Positions in Master Proteins	# Missed Cleavages	Theo. MH+ [Da]	Found in Sample: [S2] F2: Sample	Confidence (by Search Engine): Sequest HT	XCorr (by Search Engine): Sequest HT	Sequence in Protein	Positions in Protein	Peptide Group Modifications in Protein
	FALSE	High	[K].EALTKMEPPK.[K]	1xOxidation [M6]		FALSE	1	1	1	O75151	O75151 [554-563]	1	1159.6	High	High	2	K.EALTKMEPPK.K	[554-563]
FALSE	Master Protein	Q9ULJ8	Neurabin-1 OS=Homo sapiens OX=9606 GN=PPP1R9A PE=1 SV=2	1	FALSE	1	1	1	1	1098	123.3	5.1	2.06	1	High
	Checked	Confidence	Annotated Sequence	Modifications	Modifications in Master Proteins	Contaminant	# Protein Groups	# Proteins	# PSMs	Master Protein Accessions	Positions in Master Proteins	# Missed Cleavages	Theo. MH+ [Da]	Found in Sample: [S2] F2: Sample	Confidence (by Search Engine): Sequest HT	XCorr (by Search Engine): Sequest HT	Sequence in Protein	Positions in Protein	Peptide Group Modifications in Protein
	FALSE	High	[K].EQEQMQRKSK.[K]			FALSE	1	1	1	Q9ULJ8	Q9ULJ8 [1073-1082]	2	1291.64	High	High	2.06	K.EQEQMQRKSK.K	[1073-1082]
FALSE	Master Protein	O60315	Zinc finger E-box-binding homeobox 2 OS=Homo sapiens OX=9606 GN=ZEB2 PE=1 SV=1	1	FALSE	1	1	1	1	1214	136.4	6.32	2.06	1	High
	Checked	Confidence	Annotated Sequence	Modifications	Modifications in Master Proteins	Contaminant	# Protein Groups	# Proteins	# PSMs	Master Protein Accessions	Positions in Master Proteins	# Missed Cleavages	Theo. MH+ [Da]	Found in Sample: [S2] F2: Sample	Confidence (by Search Engine): Sequest HT	XCorr (by Search Engine): Sequest HT	Sequence in Protein	Positions in Protein	Peptide Group Modifications in Protein
	FALSE	High	[K].REAEEREAAER.[E]			FALSE	1	1	1	O60315	O60315 [1083-1093]	2	1345.65	High	High	2.06	K.REAEEREAAER.E	[1083-1093]
FALSE	Master Protein	P16157	Ankyrin-1 OS=Homo sapiens OX=9606 GN=ANK1 PE=1 SV=3	1	FALSE	1	1	1	1	1881	206.1	6.01	2.97	1	High
	Checked	Confidence	Annotated Sequence	Modifications	Modifications in Master Proteins	Contaminant	# Protein Groups	# Proteins	# PSMs	Master Protein Accessions	Positions in Master Proteins	# Missed Cleavages	Theo. MH+ [Da]	Found in Sample: [S2] F2: Sample	Confidence (by Search Engine): Sequest HT	XCorr (by Search Engine): Sequest HT	Sequence in Protein	Positions in Protein	Peptide Group Modifications in Protein
	FALSE	High	[R].TAAVLLQNDPNPDVLSK.[T]			FALSE	1	1	1	P16157	P16157 [188-204]	0	1794.96	High	High	2.97	R.TAAVLLQNDPNPDVLSK.T	[188-204]
FALSE	Master Protein	Q8WYP3	Ras and Rab interactor 2 OS=Homo sapiens OX=9606 GN=RIN2 PE=1 SV=1	1	FALSE	1	1	1	1	895	100.1	6.58	2.06	1	High
	Checked	Confidence	Annotated Sequence	Modifications	Modifications in Master Proteins	Contaminant	# Protein Groups	# Proteins	# PSMs	Master Protein Accessions	Positions in Master Proteins	# Missed Cleavages	Theo. MH+ [Da]	Found in Sample: [S2] F2: Sample	Confidence (by Search Engine): Sequest HT	XCorr (by Search Engine): Sequest HT	Sequence in Protein	Positions in Protein	Peptide Group Modifications in Protein
	FALSE	High	[K].VKFMTMQK.[M]			FALSE	1	1	1	Q8WYP3	Q8WYP3 [656-663]	1	1012.53	High	High	2.06	K.VKFMTMQK.M	[656-663]
FALSE	Master Protein	Q01968	Inositol polyphosphate 5-phosphatase OCRL OS=Homo sapiens OX=9606 GN=OCRL PE=1 SV=3	1	FALSE	1	1	1	1	901	104.1	6.55	2.07	1	High
	Checked	Confidence	Annotated Sequence	Modifications	Modifications in Master Proteins	Contaminant	# Protein Groups	# Proteins	# PSMs	Master Protein Accessions	Positions in Master Proteins	# Missed Cleavages	Theo. MH+ [Da]	Found in Sample: [S2] F2: Sample	Confidence (by Search Engine): Sequest HT	XCorr (by Search Engine): Sequest HT	Sequence in Protein	Positions in Protein	Peptide Group Modifications in Protein
	FALSE	High	[R].EFVFENVK.[F]			FALSE	1	1	1	Q01968	Q01968 [571-578]	0	1011.51	High	High	2.07	R.EFVFENVK.F	[571-578]
FALSE	Master Protein	Q13464	Rho-associated protein kinase 1 OS=Homo sapiens OX=9606 GN=ROCK1 PE=1 SV=1	1	FALSE	1	1	1	1	1354	158.1	5.9	2.17	1	High
	Checked	Confidence	Annotated Sequence	Modifications	Modifications in Master Proteins	Contaminant	# Protein Groups	# Proteins	# PSMs	Master Protein Accessions	Positions in Master Proteins	# Missed Cleavages	Theo. MH+ [Da]	Found in Sample: [S2] F2: Sample	Confidence (by Search Engine): Sequest HT	XCorr (by Search Engine): Sequest HT	Sequence in Protein	Positions in Protein	Peptide Group Modifications in Protein
	FALSE	High	[R].QEITDKDHTVSR.[L]			FALSE	1	1	1	Q13464	Q13464 [929-940]	1	1428.71	High	High	2.17	R.QEITDKDHTVSR.L	[929-940]
FALSE	Master Protein	O95835	Serine/threonine-protein kinase LATS1 OS=Homo sapiens OX=9606 GN=LATS1 PE=1 SV=1	1	FALSE	1	1	1	1	1130	126.8	8.7	2.22	1	High
	Checked	Confidence	Annotated Sequence	Modifications	Modifications in Master Proteins	Contaminant	# Protein Groups	# Proteins	# PSMs	Master Protein Accessions	Positions in Master Proteins	# Missed Cleavages	Theo. MH+ [Da]	Found in Sample: [S2] F2: Sample	Confidence (by Search Engine): Sequest HT	XCorr (by Search Engine): Sequest HT	Sequence in Protein	Positions in Protein	Peptide Group Modifications in Protein
	FALSE	High	[R].QPIIMQSSSK.[F]	1xOxidation [M5]		FALSE	1	1	1	O95835	O95835 [328-337]	0	1134.58	High	High	2.22	R.QPIIMQSSSK.F	[328-337]
FALSE	Master Protein	O94988	Protein FAM13A OS=Homo sapiens OX=9606 GN=FAM13A PE=1 SV=2	1	FALSE	1	1	1	1	1023	116.9	6.48	2.01	1	High
	Checked	Confidence	Annotated Sequence	Modifications	Modifications in Master Proteins	Contaminant	# Protein Groups	# Proteins	# PSMs	Master Protein Accessions	Positions in Master Proteins	# Missed Cleavages	Theo. MH+ [Da]	Found in Sample: [S2] F2: Sample	Confidence (by Search Engine): Sequest HT	XCorr (by Search Engine): Sequest HT	Sequence in Protein	Positions in Protein	Peptide Group Modifications in Protein
	FALSE	High	[K].WTNDLAKFR.[R]			FALSE	1	1	1	O94988	O94988 [708-716]	1	1150.6	High	High	2.01	K.WTNDLAKFR.R	[708-716]
FALSE	Master Protein	Q5VZK9	F-actin-uncapping protein LRRC16A OS=Homo sapiens OX=9606 GN=CARMIL1 PE=1 SV=1	1	FALSE	1	1	1	1	1371	151.5	7.85	2.14	1	High
	Checked	Confidence	Annotated Sequence	Modifications	Modifications in Master Proteins	Contaminant	# Protein Groups	# Proteins	# PSMs	Master Protein Accessions	Positions in Master Proteins	# Missed Cleavages	Theo. MH+ [Da]	Found in Sample: [S2] F2: Sample	Confidence (by Search Engine): Sequest HT	XCorr (by Search Engine): Sequest HT	Sequence in Protein	Positions in Protein	Peptide Group Modifications in Protein
	FALSE	High	[R].NCGGDAIQEDLK.[S]	1xCarbamidomethyl [C2]		FALSE	1	1	1	Q5VZK9	Q5VZK9 [707-718]	0	1319.59	High	High	2.14	R.NCGGDAIQEDLK.S	[707-718]
FALSE	Master Protein	Q8NET4	Retrotransposon Gag-like protein 9 OS=Homo sapiens OX=9606 GN=RTL9 PE=1 SV=1	1	FALSE	1	1	1	1	1388	144.2	6.16	2.16	1	High
	Checked	Confidence	Annotated Sequence	Modifications	Modifications in Master Proteins	Contaminant	# Protein Groups	# Proteins	# PSMs	Master Protein Accessions	Positions in Master Proteins	# Missed Cleavages	Theo. MH+ [Da]	Found in Sample: [S2] F2: Sample	Confidence (by Search Engine): Sequest HT	XCorr (by Search Engine): Sequest HT	Sequence in Protein	Positions in Protein	Peptide Group Modifications in Protein
	FALSE	High	[R].ATASGKMSTPLR.[R]	1xOxidation [M7]		FALSE	1	1	1	Q8NET4	Q8NET4 [491-502]	1	1235.64	High	High	2.16	R.ATASGKMSTPLR.R	[491-502]
FALSE	Master Protein	Q6ZRS4	Protein ITPRID1 OS=Homo sapiens OX=9606 GN=ITPRID1 PE=2 SV=2	1	FALSE	1	1	1	1	1044	115.3	5.31	2.01	1	High
	Checked	Confidence	Annotated Sequence	Modifications	Modifications in Master Proteins	Contaminant	# Protein Groups	# Proteins	# PSMs	Master Protein Accessions	Positions in Master Proteins	# Missed Cleavages	Theo. MH+ [Da]	Found in Sample: [S2] F2: Sample	Confidence (by Search Engine): Sequest HT	XCorr (by Search Engine): Sequest HT	Sequence in Protein	Positions in Protein	Peptide Group Modifications in Protein
	FALSE	High	[R].AVALGTGPR.[G]			FALSE	1	1	1	Q6ZRS4	Q6ZRS4 [723-731]	0	841.489	High	High	2.01	R.AVALGTGPR.G	[723-731]
FALSE	Master Protein	O15457	MutS protein homolog 4 OS=Homo sapiens OX=9606 GN=MSH4 PE=1 SV=2	1	FALSE	1	1	1	1	936	104.7	7.37	2.07	1	High
	Checked	Confidence	Annotated Sequence	Modifications	Modifications in Master Proteins	Contaminant	# Protein Groups	# Proteins	# PSMs	Master Protein Accessions	Positions in Master Proteins	# Missed Cleavages	Theo. MH+ [Da]	Found in Sample: [S2] F2: Sample	Confidence (by Search Engine): Sequest HT	XCorr (by Search Engine): Sequest HT	Sequence in Protein	Positions in Protein	Peptide Group Modifications in Protein
	FALSE	High	[K].RFGIILEK.[I]			FALSE	1	1	1	O15457	O15457 [457-464]	1	975.599	High	High	2.07	K.RFGIILEK.I	[457-464]
FALSE	Master Protein	A6NGG8	Photoreceptor cilium actin regulator OS=Homo sapiens OX=9606 GN=PCARE PE=1 SV=1	1	FALSE	1	1	1	1	1288	139.6	8.07	2.17	1	High
	Checked	Confidence	Annotated Sequence	Modifications	Modifications in Master Proteins	Contaminant	# Protein Groups	# Proteins	# PSMs	Master Protein Accessions	Positions in Master Proteins	# Missed Cleavages	Theo. MH+ [Da]	Found in Sample: [S2] F2: Sample	Confidence (by Search Engine): Sequest HT	XCorr (by Search Engine): Sequest HT	Sequence in Protein	Positions in Protein	Peptide Group Modifications in Protein
	FALSE	High	[R].DSEDSQAVIAK.[V]			FALSE	1	1	1	A6NGG8	A6NGG8 [1104-1114]	0	1162.56	High	High	2.17	R.DSEDSQAVIAK.V	[1104-1114]
FALSE	Master Protein	Q14669	E3 ubiquitin-protein ligase TRIP12 OS=Homo sapiens OX=9606 GN=TRIP12 PE=1 SV=1	1	FALSE	1	1	1	1	1992	220.3	8.48	2.62	1	High
	Checked	Confidence	Annotated Sequence	Modifications	Modifications in Master Proteins	Contaminant	# Protein Groups	# Proteins	# PSMs	Master Protein Accessions	Positions in Master Proteins	# Missed Cleavages	Theo. MH+ [Da]	Found in Sample: [S2] F2: Sample	Confidence (by Search Engine): Sequest HT	XCorr (by Search Engine): Sequest HT	Sequence in Protein	Positions in Protein	Peptide Group Modifications in Protein
	FALSE	High	[K].TTGSCASTSRRGSGLGK.[R]	1xCarbamidomethyl [C5]		FALSE	1	1	1	Q14669	Q14669 [328-344]	2	1682.82	High	High	2.62	K.TTGSCASTSRRGSGLGK.R	[328-344]
FALSE	Master Protein	Q01831	DNA repair protein complementing XP-C cells OS=Homo sapiens OX=9606 GN=XPC PE=1 SV=4	1	FALSE	1	1	1	1	940	105.9	8.9	2.05	1	High
	Checked	Confidence	Annotated Sequence	Modifications	Modifications in Master Proteins	Contaminant	# Protein Groups	# Proteins	# PSMs	Master Protein Accessions	Positions in Master Proteins	# Missed Cleavages	Theo. MH+ [Da]	Found in Sample: [S2] F2: Sample	Confidence (by Search Engine): Sequest HT	XCorr (by Search Engine): Sequest HT	Sequence in Protein	Positions in Protein	Peptide Group Modifications in Protein
	FALSE	High	[K].EDLEFQAK.[H]			FALSE	1	1	1	Q01831	Q01831 [621-628]	0	979.473	High	High	2.05	K.EDLEFQAK.H	[621-628]
FALSE	Master Protein	Q9P241	Phospholipid-transporting ATPase VD OS=Homo sapiens OX=9606 GN=ATP10D PE=1 SV=3	1	FALSE	1	1	1	1	1426	160.2	7.15	2.04	1	High
	Checked	Confidence	Annotated Sequence	Modifications	Modifications in Master Proteins	Contaminant	# Protein Groups	# Proteins	# PSMs	Master Protein Accessions	Positions in Master Proteins	# Missed Cleavages	Theo. MH+ [Da]	Found in Sample: [S2] F2: Sample	Confidence (by Search Engine): Sequest HT	XCorr (by Search Engine): Sequest HT	Sequence in Protein	Positions in Protein	Peptide Group Modifications in Protein
	FALSE	High	[K].LTLLGATGIEDR.[L]			FALSE	1	1	1	Q9P241	Q9P241 [886-897]	0	1258.7	High	High	2.04	K.LTLLGATGIEDR.L	[886-897]
FALSE	Master Protein	O43196	MutS protein homolog 5 OS=Homo sapiens OX=9606 GN=MSH5 PE=1 SV=1	1	FALSE	1	1	1	1	834	92.8	6.37	2.12	1	High
	Checked	Confidence	Annotated Sequence	Modifications	Modifications in Master Proteins	Contaminant	# Protein Groups	# Proteins	# PSMs	Master Protein Accessions	Positions in Master Proteins	# Missed Cleavages	Theo. MH+ [Da]	Found in Sample: [S2] F2: Sample	Confidence (by Search Engine): Sequest HT	XCorr (by Search Engine): Sequest HT	Sequence in Protein	Positions in Protein	Peptide Group Modifications in Protein
	FALSE	High	[K].EVSDLIR.[S]			FALSE	1	1	1	O43196	O43196 [773-779]	0	831.457	High	High	2.12	K.EVSDLIR.S	[773-779]
FALSE	Master Protein	Q8IYE0	Coiled-coil domain-containing protein 146 OS=Homo sapiens OX=9606 GN=CCDC146 PE=1 SV=2	1	FALSE	1	1	1	1	955	112.7	8.48	2.06	1	High
	Checked	Confidence	Annotated Sequence	Modifications	Modifications in Master Proteins	Contaminant	# Protein Groups	# Proteins	# PSMs	Master Protein Accessions	Positions in Master Proteins	# Missed Cleavages	Theo. MH+ [Da]	Found in Sample: [S2] F2: Sample	Confidence (by Search Engine): Sequest HT	XCorr (by Search Engine): Sequest HT	Sequence in Protein	Positions in Protein	Peptide Group Modifications in Protein
	FALSE	High	[K].EIEKITRK.[K]			FALSE	1	1	1	Q8IYE0	Q8IYE0 [244-251]	2	1016.61	High	High	2.06	K.EIEKITRK.K	[244-251]
FALSE	Master Protein	Q14008	Cytoskeleton-associated protein 5 OS=Homo sapiens OX=9606 GN=CKAP5 PE=1 SV=3	1	FALSE	1	2	1	1	2032	225.4	7.8	4.28	1	High
	Checked	Confidence	Annotated Sequence	Modifications	Modifications in Master Proteins	Contaminant	# Protein Groups	# Proteins	# PSMs	Master Protein Accessions	Positions in Master Proteins	# Missed Cleavages	Theo. MH+ [Da]	Found in Sample: [S2] F2: Sample	Confidence (by Search Engine): Sequest HT	XCorr (by Search Engine): Sequest HT	Sequence in Protein	Positions in Protein	Peptide Group Modifications in Protein
	FALSE	High	[R].DAAFEALGTALKVVGEK.[A]			FALSE	1	1	2	Q14008	Q14008 [457-473]	1	1718.93	High	High	2.18	R.DAAFEALGTALKVVGEK.A	[457-473]
FALSE	Master Protein	P30622	CAP-Gly domain-containing linker protein 1 OS=Homo sapiens OX=9606 GN=CLIP1 PE=1 SV=2	1	FALSE	1	1	1	1	1438	162.1	5.36	2.07	1	High
	Checked	Confidence	Annotated Sequence	Modifications	Modifications in Master Proteins	Contaminant	# Protein Groups	# Proteins	# PSMs	Master Protein Accessions	Positions in Master Proteins	# Missed Cleavages	Theo. MH+ [Da]	Found in Sample: [S2] F2: Sample	Confidence (by Search Engine): Sequest HT	XCorr (by Search Engine): Sequest HT	Sequence in Protein	Positions in Protein	Peptide Group Modifications in Protein
	FALSE	High	[R].ESKFIKDADEEK.[A]			FALSE	1	1	1	P30622	P30622 [1217-1228]	2	1438.71	High	High	2.07	R.ESKFIKDADEEK.A	[1217-1228]
FALSE	Master Protein	Q5H9R4	Armadillo repeat-containing X-linked protein 4 OS=Homo sapiens OX=9606 GN=ARMCX4 PE=1 SV=3	1	FALSE	1	1	1	1	2290	235.8	5.83	2.63	1	High
	Checked	Confidence	Annotated Sequence	Modifications	Modifications in Master Proteins	Contaminant	# Protein Groups	# Proteins	# PSMs	Master Protein Accessions	Positions in Master Proteins	# Missed Cleavages	Theo. MH+ [Da]	Found in Sample: [S2] F2: Sample	Confidence (by Search Engine): Sequest HT	XCorr (by Search Engine): Sequest HT	Sequence in Protein	Positions in Protein	Peptide Group Modifications in Protein
	FALSE	High	[K].AREVAMKEAVTQTDAEAGK.[I]	1xOxidation [M6]		FALSE	1	1	1	Q5H9R4	Q5H9R4 [139-157]	2	2021	High	High	2.63	K.AREVAMKEAVTQTDAEAGK.I	[139-157]
FALSE	Master Protein	Q9HAR2	Adhesion G protein-coupled receptor L3 OS=Homo sapiens OX=9606 GN=ADGRL3 PE=1 SV=2	1	FALSE	1	1	1	1	1447	161.7	6.44	2.12	1	High
	Checked	Confidence	Annotated Sequence	Modifications	Modifications in Master Proteins	Contaminant	# Protein Groups	# Proteins	# PSMs	Master Protein Accessions	Positions in Master Proteins	# Missed Cleavages	Theo. MH+ [Da]	Found in Sample: [S2] F2: Sample	Confidence (by Search Engine): Sequest HT	XCorr (by Search Engine): Sequest HT	Sequence in Protein	Positions in Protein	Peptide Group Modifications in Protein
	FALSE	High	[K].LKSGETAANIAR.[E]			FALSE	1	1	1	Q9HAR2	Q9HAR2 [562-573]	1	1230.68	High	High	2.12	K.LKSGETAANIAR.E	[562-573]
FALSE	Master Protein	Q86U86	Protein polybromo-1 OS=Homo sapiens OX=9606 GN=PBRM1 PE=1 SV=1	1	FALSE	1	1	1	1	1689	192.8	6.89	2.02	1	High
	Checked	Confidence	Annotated Sequence	Modifications	Modifications in Master Proteins	Contaminant	# Protein Groups	# Proteins	# PSMs	Master Protein Accessions	Positions in Master Proteins	# Missed Cleavages	Theo. MH+ [Da]	Found in Sample: [S2] F2: Sample	Confidence (by Search Engine): Sequest HT	XCorr (by Search Engine): Sequest HT	Sequence in Protein	Positions in Protein	Peptide Group Modifications in Protein
	FALSE	High	[R].ERAAQQQQPSASPR.[A]			FALSE	1	1	1	Q86U86	Q86U86 [1442-1455]	1	1553.78	High	High	2.02	R.ERAAQQQQPSASPR.A	[1442-1455]
FALSE	Master Protein	Q6P1J6	Phospholipase B1, membrane-associated OS=Homo sapiens OX=9606 GN=PLB1 PE=1 SV=3	1	FALSE	1	1	1	1	1458	163	5.88	2.19	1	High
	Checked	Confidence	Annotated Sequence	Modifications	Modifications in Master Proteins	Contaminant	# Protein Groups	# Proteins	# PSMs	Master Protein Accessions	Positions in Master Proteins	# Missed Cleavages	Theo. MH+ [Da]	Found in Sample: [S2] F2: Sample	Confidence (by Search Engine): Sequest HT	XCorr (by Search Engine): Sequest HT	Sequence in Protein	Positions in Protein	Peptide Group Modifications in Protein
	FALSE	High	[R].EDPPMSLRTVAL.[-]	1xOxidation [M5]		FALSE	1	1	1	Q6P1J6	Q6P1J6 [1447-1458]	1	1344.68	High	High	2.19	R.EDPPMSLRTVAL.-	[1447-1458]
FALSE	Master Protein	O94823	Phospholipid-transporting ATPase VB OS=Homo sapiens OX=9606 GN=ATP10B PE=1 SV=2	1	FALSE	1	1	1	1	1461	165.3	6.89	2.21	1	High
	Checked	Confidence	Annotated Sequence	Modifications	Modifications in Master Proteins	Contaminant	# Protein Groups	# Proteins	# PSMs	Master Protein Accessions	Positions in Master Proteins	# Missed Cleavages	Theo. MH+ [Da]	Found in Sample: [S2] F2: Sample	Confidence (by Search Engine): Sequest HT	XCorr (by Search Engine): Sequest HT	Sequence in Protein	Positions in Protein	Peptide Group Modifications in Protein
	FALSE	High	[K].GAQPLRRSQSAR.[V]			FALSE	1	1	1	O94823	O94823 [501-512]	2	1326.73	High	High	2.21	K.GAQPLRRSQSAR.V	[501-512]
FALSE	Master Protein	Q8N1G1	RNA exonuclease 1 homolog OS=Homo sapiens OX=9606 GN=REXO1 PE=1 SV=3	1	FALSE	1	1	1	1	1221	131.4	8.95	2.03	1	High
	Checked	Confidence	Annotated Sequence	Modifications	Modifications in Master Proteins	Contaminant	# Protein Groups	# Proteins	# PSMs	Master Protein Accessions	Positions in Master Proteins	# Missed Cleavages	Theo. MH+ [Da]	Found in Sample: [S2] F2: Sample	Confidence (by Search Engine): Sequest HT	XCorr (by Search Engine): Sequest HT	Sequence in Protein	Positions in Protein	Peptide Group Modifications in Protein
	FALSE	High	[R].LAAAPTGAKR.[T]			FALSE	1	1	1	Q8N1G1	Q8N1G1 [741-750]	1	955.568	High	High	2.03	R.LAAAPTGAKR.T	[741-750]
FALSE	Master Protein	Q93073	Selenocysteine insertion sequence-binding protein 2-like OS=Homo sapiens OX=9606 GN=SECISBP2L PE=1 SV=3	1	FALSE	1	1	1	1	1101	121.7	6.04	2.22	1	High
	Checked	Confidence	Annotated Sequence	Modifications	Modifications in Master Proteins	Contaminant	# Protein Groups	# Proteins	# PSMs	Master Protein Accessions	Positions in Master Proteins	# Missed Cleavages	Theo. MH+ [Da]	Found in Sample: [S2] F2: Sample	Confidence (by Search Engine): Sequest HT	XCorr (by Search Engine): Sequest HT	Sequence in Protein	Positions in Protein	Peptide Group Modifications in Protein
	FALSE	High	[K].LVELTEEAR.[K]			FALSE	1	1	1	Q93073	Q93073 [807-815]	0	1059.57	High	High	2.22	K.LVELTEEAR.K	[807-815]
FALSE	Master Protein	Q93009	Ubiquitin carboxyl-terminal hydrolase 7 OS=Homo sapiens OX=9606 GN=USP7 PE=1 SV=2	1	FALSE	1	1	1	1	1102	128.2	5.55	2.29	1	High
	Checked	Confidence	Annotated Sequence	Modifications	Modifications in Master Proteins	Contaminant	# Protein Groups	# Proteins	# PSMs	Master Protein Accessions	Positions in Master Proteins	# Missed Cleavages	Theo. MH+ [Da]	Found in Sample: [S2] F2: Sample	Confidence (by Search Engine): Sequest HT	XCorr (by Search Engine): Sequest HT	Sequence in Protein	Positions in Protein	Peptide Group Modifications in Protein
	FALSE	High	[R].VLLDNVENK.[M]			FALSE	1	1	1	Q93009	Q93009 [302-310]	0	1043.57	High	High	2.29	R.VLLDNVENK.M	[302-310]
FALSE	Master Protein	P55265	Double-stranded RNA-specific adenosine deaminase OS=Homo sapiens OX=9606 GN=ADAR PE=1 SV=4	1	FALSE	1	1	1	1	1226	136	8.65	2.01	1	High
	Checked	Confidence	Annotated Sequence	Modifications	Modifications in Master Proteins	Contaminant	# Protein Groups	# Proteins	# PSMs	Master Protein Accessions	Positions in Master Proteins	# Missed Cleavages	Theo. MH+ [Da]	Found in Sample: [S2] F2: Sample	Confidence (by Search Engine): Sequest HT	XCorr (by Search Engine): Sequest HT	Sequence in Protein	Positions in Protein	Peptide Group Modifications in Protein
	FALSE	High	[K].VENGQEPVIK.[L]			FALSE	1	1	1	P55265	P55265 [409-418]	0	1112.59	High	High	2.01	K.VENGQEPVIK.L	[409-418]
FALSE	Master Protein	O94885	SAM and SH3 domain-containing protein 1 OS=Homo sapiens OX=9606 GN=SASH1 PE=1 SV=3	1	FALSE	1	1	1	1	1247	136.6	6.09	2.05	1	High
	Checked	Confidence	Annotated Sequence	Modifications	Modifications in Master Proteins	Contaminant	# Protein Groups	# Proteins	# PSMs	Master Protein Accessions	Positions in Master Proteins	# Missed Cleavages	Theo. MH+ [Da]	Found in Sample: [S2] F2: Sample	Confidence (by Search Engine): Sequest HT	XCorr (by Search Engine): Sequest HT	Sequence in Protein	Positions in Protein	Peptide Group Modifications in Protein
	FALSE	High	[K].LEGSIAASGR.[G]			FALSE	1	1	1	O94885	O94885 [911-920]	0	960.511	High	High	2.05	K.LEGSIAASGR.G	[911-920]
FALSE	Master Protein	O43150	Arf-GAP with SH3 domain, ANK repeat and PH domain-containing protein 2 OS=Homo sapiens OX=9606 GN=ASAP2 PE=1 SV=3	1	FALSE	1	2	1	1	1006	111.6	6.68	4.23	1	High
	Checked	Confidence	Annotated Sequence	Modifications	Modifications in Master Proteins	Contaminant	# Protein Groups	# Proteins	# PSMs	Master Protein Accessions	Positions in Master Proteins	# Missed Cleavages	Theo. MH+ [Da]	Found in Sample: [S2] F2: Sample	Confidence (by Search Engine): Sequest HT	XCorr (by Search Engine): Sequest HT	Sequence in Protein	Positions in Protein	Peptide Group Modifications in Protein
	FALSE	High	[K].EIISEVQR.[M]			FALSE	1	1	2	O43150	O43150 [422-429]	0	973.531	High	High	2.14	K.EIISEVQR.M	[422-429]
FALSE	Master Protein	A2A2Z9	Ankyrin repeat domain-containing protein 18B OS=Homo sapiens OX=9606 GN=ANKRD18B PE=1 SV=1	1	FALSE	1	1	1	1	1011	118.2	8.15	2.23	1	High
	Checked	Confidence	Annotated Sequence	Modifications	Modifications in Master Proteins	Contaminant	# Protein Groups	# Proteins	# PSMs	Master Protein Accessions	Positions in Master Proteins	# Missed Cleavages	Theo. MH+ [Da]	Found in Sample: [S2] F2: Sample	Confidence (by Search Engine): Sequest HT	XCorr (by Search Engine): Sequest HT	Sequence in Protein	Positions in Protein	Peptide Group Modifications in Protein
	FALSE	High	[R].LNEEMITK.[K]			FALSE	1	1	1	A2A2Z9	A2A2Z9 [384-391]	0	977.497	High	High	2.23	R.LNEEMITK.K	[384-391]
FALSE	Master Protein	Q08999	Retinoblastoma-like protein 2 OS=Homo sapiens OX=9606 GN=RBL2 PE=1 SV=3	1	FALSE	1	1	1	1	1139	128.3	7.44	2.02	1	High
	Checked	Confidence	Annotated Sequence	Modifications	Modifications in Master Proteins	Contaminant	# Protein Groups	# Proteins	# PSMs	Master Protein Accessions	Positions in Master Proteins	# Missed Cleavages	Theo. MH+ [Da]	Found in Sample: [S2] F2: Sample	Confidence (by Search Engine): Sequest HT	XCorr (by Search Engine): Sequest HT	Sequence in Protein	Positions in Protein	Peptide Group Modifications in Protein
	FALSE	High	[R].KELVNPNFK.[G]			FALSE	1	1	1	Q08999	Q08999 [247-255]	1	1088.61	High	High	2.02	R.KELVNPNFK.G	[247-255]
FALSE	Master Protein	Q66GS9	Centrosomal protein of 135 kDa OS=Homo sapiens OX=9606 GN=CEP135 PE=1 SV=2	1	FALSE	1	1	1	1	1140	133.4	6.21	2.13	1	High
	Checked	Confidence	Annotated Sequence	Modifications	Modifications in Master Proteins	Contaminant	# Protein Groups	# Proteins	# PSMs	Master Protein Accessions	Positions in Master Proteins	# Missed Cleavages	Theo. MH+ [Da]	Found in Sample: [S2] F2: Sample	Confidence (by Search Engine): Sequest HT	XCorr (by Search Engine): Sequest HT	Sequence in Protein	Positions in Protein	Peptide Group Modifications in Protein
	FALSE	High	[K].ELDEVGRSR.[E]			FALSE	1	1	1	Q66GS9	Q66GS9 [805-813]	1	1060.54	High	High	2.13	K.ELDEVGRSR.E	[805-813]
FALSE	Master Protein	Q68DA7	Formin-1 OS=Homo sapiens OX=9606 GN=FMN1 PE=1 SV=3	1	FALSE	1	1	1	1	1419	157.5	8.44	2.13	1	High
	Checked	Confidence	Annotated Sequence	Modifications	Modifications in Master Proteins	Contaminant	# Protein Groups	# Proteins	# PSMs	Master Protein Accessions	Positions in Master Proteins	# Missed Cleavages	Theo. MH+ [Da]	Found in Sample: [S2] F2: Sample	Confidence (by Search Engine): Sequest HT	XCorr (by Search Engine): Sequest HT	Sequence in Protein	Positions in Protein	Peptide Group Modifications in Protein
	FALSE	High	[K].QMVVVCKESPK.[E]	1xCarbamidomethyl [C6]		FALSE	1	1	1	Q68DA7	Q68DA7 [1283-1293]	1	1304.67	High	High	2.13	K.QMVVVCKESPK.E	[1283-1293]
FALSE	Master Protein	Q8IYH5	ZZ-type zinc finger-containing protein 3 OS=Homo sapiens OX=9606 GN=ZZZ3 PE=1 SV=1	1	FALSE	1	1	1	1	903	102	5.69	2.32	1	High
	Checked	Confidence	Annotated Sequence	Modifications	Modifications in Master Proteins	Contaminant	# Protein Groups	# Proteins	# PSMs	Master Protein Accessions	Positions in Master Proteins	# Missed Cleavages	Theo. MH+ [Da]	Found in Sample: [S2] F2: Sample	Confidence (by Search Engine): Sequest HT	XCorr (by Search Engine): Sequest HT	Sequence in Protein	Positions in Protein	Peptide Group Modifications in Protein
	FALSE	High	[K].ELLQFKK.[L]			FALSE	1	1	1	Q8IYH5	Q8IYH5 [794-800]	1	905.545	High	High	2.32	K.ELLQFKK.L	[794-800]
FALSE	Master Protein	Q86US8	Telomerase-binding protein EST1A OS=Homo sapiens OX=9606 GN=SMG6 PE=1 SV=2	1	FALSE	1	1	1	1	1419	160.4	7.05	2.14	1	High
	Checked	Confidence	Annotated Sequence	Modifications	Modifications in Master Proteins	Contaminant	# Protein Groups	# Proteins	# PSMs	Master Protein Accessions	Positions in Master Proteins	# Missed Cleavages	Theo. MH+ [Da]	Found in Sample: [S2] F2: Sample	Confidence (by Search Engine): Sequest HT	XCorr (by Search Engine): Sequest HT	Sequence in Protein	Positions in Protein	Peptide Group Modifications in Protein
	FALSE	High	[K].SPGGGRVGAAK.[G]			FALSE	1	1	1	Q86US8	Q86US8 [203-213]	1	956.527	High	High	2.14	K.SPGGGRVGAAK.G	[203-213]
FALSE	Master Protein	Q7Z6L1	Tectonin beta-propeller repeat-containing protein 1 OS=Homo sapiens OX=9606 GN=TECPR1 PE=1 SV=1	1	FALSE	1	2	1	1	1165	129.6	6.24	4.92	1	High
	Checked	Confidence	Annotated Sequence	Modifications	Modifications in Master Proteins	Contaminant	# Protein Groups	# Proteins	# PSMs	Master Protein Accessions	Positions in Master Proteins	# Missed Cleavages	Theo. MH+ [Da]	Found in Sample: [S2] F2: Sample	Confidence (by Search Engine): Sequest HT	XCorr (by Search Engine): Sequest HT	Sequence in Protein	Positions in Protein	Peptide Group Modifications in Protein
	FALSE	High	[R].EGINRSNPK.[G]			FALSE	1	1	2	Q7Z6L1	Q7Z6L1 [269-277]	1	1014.53	High	High	2.54	R.EGINRSNPK.G	[269-277]
FALSE	Master Protein	Q9Y2L5	Trafficking protein particle complex subunit 8 OS=Homo sapiens OX=9606 GN=TRAPPC8 PE=1 SV=2	1	FALSE	1	1	1	1	1435	160.9	6.87	2.56	1	High
	Checked	Confidence	Annotated Sequence	Modifications	Modifications in Master Proteins	Contaminant	# Protein Groups	# Proteins	# PSMs	Master Protein Accessions	Positions in Master Proteins	# Missed Cleavages	Theo. MH+ [Da]	Found in Sample: [S2] F2: Sample	Confidence (by Search Engine): Sequest HT	XCorr (by Search Engine): Sequest HT	Sequence in Protein	Positions in Protein	Peptide Group Modifications in Protein
	FALSE	High	[K].QSAAQQGAFLR.[E]			FALSE	1	1	1	Q9Y2L5	Q9Y2L5 [634-644]	0	1176.61	High	High	2.56	K.QSAAQQGAFLR.E	[634-644]
FALSE	Master Protein	P08575	Receptor-type tyrosine-protein phosphatase C OS=Homo sapiens OX=9606 GN=PTPRC PE=1 SV=3	1	FALSE	1	1	1	1	1306	147.4	6.15	2.57	1	High
	Checked	Confidence	Annotated Sequence	Modifications	Modifications in Master Proteins	Contaminant	# Protein Groups	# Proteins	# PSMs	Master Protein Accessions	Positions in Master Proteins	# Missed Cleavages	Theo. MH+ [Da]	Found in Sample: [S2] F2: Sample	Confidence (by Search Engine): Sequest HT	XCorr (by Search Engine): Sequest HT	Sequence in Protein	Positions in Protein	Peptide Group Modifications in Protein
	FALSE	High	[K].EARKPFNQNK.[N]			FALSE	1	1	1	P08575	P08575 [671-680]	1	1231.65	High	High	2.57	K.EARKPFNQNK.N	[671-680]
FALSE	Master Protein	Q5XPI4	E3 ubiquitin-protein ligase RNF123 OS=Homo sapiens OX=9606 GN=RNF123 PE=1 SV=1	1	FALSE	1	1	1	1	1314	148.4	6.74	2.21	1	High
	Checked	Confidence	Annotated Sequence	Modifications	Modifications in Master Proteins	Contaminant	# Protein Groups	# Proteins	# PSMs	Master Protein Accessions	Positions in Master Proteins	# Missed Cleavages	Theo. MH+ [Da]	Found in Sample: [S2] F2: Sample	Confidence (by Search Engine): Sequest HT	XCorr (by Search Engine): Sequest HT	Sequence in Protein	Positions in Protein	Peptide Group Modifications in Protein
	FALSE	High	[R].KFLQENASGR.[G]			FALSE	1	1	1	Q5XPI4	Q5XPI4 [533-542]	1	1149.6	High	High	2.21	R.KFLQENASGR.G	[533-542]
FALSE	Master Protein	Q9ULH7	Myocardin-related transcription factor B OS=Homo sapiens OX=9606 GN=MRTFB PE=1 SV=3	1	FALSE	1	1	1	1	1088	118.1	6.28	2.16	1	High
	Checked	Confidence	Annotated Sequence	Modifications	Modifications in Master Proteins	Contaminant	# Protein Groups	# Proteins	# PSMs	Master Protein Accessions	Positions in Master Proteins	# Missed Cleavages	Theo. MH+ [Da]	Found in Sample: [S2] F2: Sample	Confidence (by Search Engine): Sequest HT	XCorr (by Search Engine): Sequest HT	Sequence in Protein	Positions in Protein	Peptide Group Modifications in Protein
	FALSE	High	[R].LADDLNEK.[I]			FALSE	1	3	1	Q9ULH7	Q9ULH7 [126-133]	0	917.457	High	High	2.16	R.LADDLNEK.I	[126-133]
FALSE	Master Protein	Q9UPW5	Cytosolic carboxypeptidase 1 OS=Homo sapiens OX=9606 GN=AGTPBP1 PE=1 SV=3	1	FALSE	1	1	1	1	1226	138.4	6.15	2.12	1	High
	Checked	Confidence	Annotated Sequence	Modifications	Modifications in Master Proteins	Contaminant	# Protein Groups	# Proteins	# PSMs	Master Protein Accessions	Positions in Master Proteins	# Missed Cleavages	Theo. MH+ [Da]	Found in Sample: [S2] F2: Sample	Confidence (by Search Engine): Sequest HT	XCorr (by Search Engine): Sequest HT	Sequence in Protein	Positions in Protein	Peptide Group Modifications in Protein
	FALSE	High	[R].SSVAAGGQK.[G]			FALSE	1	1	1	Q9UPW5	Q9UPW5 [814-822]	0	804.421	High	High	2.12	R.SSVAAGGQK.G	[814-822]
FALSE	Master Protein	O75400	Pre-mRNA-processing factor 40 homolog A OS=Homo sapiens OX=9606 GN=PRPF40A PE=1 SV=2	1	FALSE	1	1	1	1	957	108.7	7.56	2.13	1	High
	Checked	Confidence	Annotated Sequence	Modifications	Modifications in Master Proteins	Contaminant	# Protein Groups	# Proteins	# PSMs	Master Protein Accessions	Positions in Master Proteins	# Missed Cleavages	Theo. MH+ [Da]	Found in Sample: [S2] F2: Sample	Confidence (by Search Engine): Sequest HT	XCorr (by Search Engine): Sequest HT	Sequence in Protein	Positions in Protein	Peptide Group Modifications in Protein
	FALSE	High	[K].EEARKMK.[R]	1xOxidation [M6]		FALSE	1	1	1	O75400	O75400 [738-744]	2	907.467	High	High	2.13	K.EEARKMK.R	[738-744]
FALSE	Master Protein	A6QL64	Ankyrin repeat domain-containing protein 36A OS=Homo sapiens OX=9606 GN=ANKRD36 PE=2 SV=4	1	FALSE	1	1	1	1	1915	214.4	8.7	2.03	1	High
	Checked	Confidence	Annotated Sequence	Modifications	Modifications in Master Proteins	Contaminant	# Protein Groups	# Proteins	# PSMs	Master Protein Accessions	Positions in Master Proteins	# Missed Cleavages	Theo. MH+ [Da]	Found in Sample: [S2] F2: Sample	Confidence (by Search Engine): Sequest HT	XCorr (by Search Engine): Sequest HT	Sequence in Protein	Positions in Protein	Peptide Group Modifications in Protein
	FALSE	High	[R].IEADVTKPIKPALK.[S]			FALSE	1	3	1	A6QL64	A6QL64 [1469-1482]	0	1522.92	High	High	2.03	R.IEADVTKPIKPALK.S	[1469-1482]
FALSE	Master Protein	Q14004	Cyclin-dependent kinase 13 OS=Homo sapiens OX=9606 GN=CDK13 PE=1 SV=2	1	FALSE	1	1	1	1	1512	164.8	9.69	2.01	1	High
	Checked	Confidence	Annotated Sequence	Modifications	Modifications in Master Proteins	Contaminant	# Protein Groups	# Proteins	# PSMs	Master Protein Accessions	Positions in Master Proteins	# Missed Cleavages	Theo. MH+ [Da]	Found in Sample: [S2] F2: Sample	Confidence (by Search Engine): Sequest HT	XCorr (by Search Engine): Sequest HT	Sequence in Protein	Positions in Protein	Peptide Group Modifications in Protein
	FALSE	High	[K].EPPSAYKEPPK.[A]			FALSE	1	1	1	Q14004	Q14004 [288-298]	1	1242.64	High	High	2.01	K.EPPSAYKEPPK.A	[288-298]
FALSE	Master Protein	P11055	Myosin-3 OS=Homo sapiens OX=9606 GN=MYH3 PE=1 SV=3	1	FALSE	1	1	1	1	1940	223.8	5.81	2.07	1	High
	Checked	Confidence	Annotated Sequence	Modifications	Modifications in Master Proteins	Contaminant	# Protein Groups	# Proteins	# PSMs	Master Protein Accessions	Positions in Master Proteins	# Missed Cleavages	Theo. MH+ [Da]	Found in Sample: [S2] F2: Sample	Confidence (by Search Engine): Sequest HT	XCorr (by Search Engine): Sequest HT	Sequence in Protein	Positions in Protein	Peptide Group Modifications in Protein
	FALSE	High	[K].LTGAVMHYGNMKFK.[Q]			FALSE	1	5	1	P11055	P11055 [353-366]	1	1596.8	High	High	2.07	K.LTGAVMHYGNMKFK.Q	[353-366]
FALSE	Master Protein	Q562E7	WD repeat-containing protein 81 OS=Homo sapiens OX=9606 GN=WDR81 PE=1 SV=2	1	FALSE	1	1	1	1	1941	211.6	5.58	2.25	1	High
	Checked	Confidence	Annotated Sequence	Modifications	Modifications in Master Proteins	Contaminant	# Protein Groups	# Proteins	# PSMs	Master Protein Accessions	Positions in Master Proteins	# Missed Cleavages	Theo. MH+ [Da]	Found in Sample: [S2] F2: Sample	Confidence (by Search Engine): Sequest HT	XCorr (by Search Engine): Sequest HT	Sequence in Protein	Positions in Protein	Peptide Group Modifications in Protein
	FALSE	High	[R].AQWEPHEYPASMER.[M]			FALSE	1	1	1	Q562E7	Q562E7 [469-482]	0	1730.76	High	High	2.25	R.AQWEPHEYPASMER.M	[469-482]
FALSE	Master Protein	Q01955	Collagen alpha-3(IV) chain OS=Homo sapiens OX=9606 GN=COL4A3 PE=1 SV=3	1	FALSE	1	1	1	1	1670	161.7	9.16	2.11	1	High
	Checked	Confidence	Annotated Sequence	Modifications	Modifications in Master Proteins	Contaminant	# Protein Groups	# Proteins	# PSMs	Master Protein Accessions	Positions in Master Proteins	# Missed Cleavages	Theo. MH+ [Da]	Found in Sample: [S2] F2: Sample	Confidence (by Search Engine): Sequest HT	XCorr (by Search Engine): Sequest HT	Sequence in Protein	Positions in Protein	Peptide Group Modifications in Protein
	FALSE	High	[R].GFPGLMGEDGIK.[G]	1xOxidation [M6]		FALSE	1	1	1	Q01955	Q01955 [318-329]	0	1236.59	High	High	2.11	R.GFPGLMGEDGIK.G	[318-329]
FALSE	Master Protein	P52948	Nuclear pore complex protein Nup98-Nup96 OS=Homo sapiens OX=9606 GN=NUP98 PE=1 SV=4	1	FALSE	1	1	1	1	1817	197.5	6.4	2.24	1	High
	Checked	Confidence	Annotated Sequence	Modifications	Modifications in Master Proteins	Contaminant	# Protein Groups	# Proteins	# PSMs	Master Protein Accessions	Positions in Master Proteins	# Missed Cleavages	Theo. MH+ [Da]	Found in Sample: [S2] F2: Sample	Confidence (by Search Engine): Sequest HT	XCorr (by Search Engine): Sequest HT	Sequence in Protein	Positions in Protein	Peptide Group Modifications in Protein
	FALSE	High	[K].LSLRQRKPDEDMK.[L]	1xOxidation [M12]		FALSE	1	1	1	P52948	P52948 [1201-1213]	2	1631.85	High	High	2.24	K.LSLRQRKPDEDMK.L	[1201-1213]
FALSE	Master Protein	Q9BY12	S phase cyclin A-associated protein in the endoplasmic reticulum OS=Homo sapiens OX=9606 GN=SCAPER PE=1 SV=2	1	FALSE	1	1	1	1	1400	158.2	7.44	2.31	1	High
	Checked	Confidence	Annotated Sequence	Modifications	Modifications in Master Proteins	Contaminant	# Protein Groups	# Proteins	# PSMs	Master Protein Accessions	Positions in Master Proteins	# Missed Cleavages	Theo. MH+ [Da]	Found in Sample: [S2] F2: Sample	Confidence (by Search Engine): Sequest HT	XCorr (by Search Engine): Sequest HT	Sequence in Protein	Positions in Protein	Peptide Group Modifications in Protein
	FALSE	High	[K].RALEAERQAR.[V]			FALSE	1	1	1	Q9BY12	Q9BY12 [678-687]	2	1199.66	High	High	2.31	K.RALEAERQAR.V	[678-687]
FALSE	Master Protein	Q96Q89	Kinesin-like protein KIF20B OS=Homo sapiens OX=9606 GN=KIF20B PE=1 SV=3	1	FALSE	1	1	1	1	1820	210.5	5.67	2.03	1	High
	Checked	Confidence	Annotated Sequence	Modifications	Modifications in Master Proteins	Contaminant	# Protein Groups	# Proteins	# PSMs	Master Protein Accessions	Positions in Master Proteins	# Missed Cleavages	Theo. MH+ [Da]	Found in Sample: [S2] F2: Sample	Confidence (by Search Engine): Sequest HT	XCorr (by Search Engine): Sequest HT	Sequence in Protein	Positions in Protein	Peptide Group Modifications in Protein
	FALSE	High	[K].IMKLSNEIETATR.[S]	1xOxidation [M2]		FALSE	1	1	1	Q96Q89	Q96Q89 [961-973]	1	1521.79	High	High	2.03	K.IMKLSNEIETATR.S	[961-973]
FALSE	Master Protein	Q00341	Vigilin OS=Homo sapiens OX=9606 GN=HDLBP PE=1 SV=2	1	FALSE	1	1	1	1	1268	141.4	6.87	2.34	1	High
	Checked	Confidence	Annotated Sequence	Modifications	Modifications in Master Proteins	Contaminant	# Protein Groups	# Proteins	# PSMs	Master Protein Accessions	Positions in Master Proteins	# Missed Cleavages	Theo. MH+ [Da]	Found in Sample: [S2] F2: Sample	Confidence (by Search Engine): Sequest HT	XCorr (by Search Engine): Sequest HT	Sequence in Protein	Positions in Protein	Peptide Group Modifications in Protein
	FALSE	High	[R].KGAVITQIR.[L]			FALSE	1	1	1	Q00341	Q00341 [1071-1079]	1	985.615	High	High	2.34	R.KGAVITQIR.L	[1071-1079]
FALSE	Master Protein	Q4KWH8	1-phosphatidylinositol 4,5-bisphosphate phosphodiesterase eta-1 OS=Homo sapiens OX=9606 GN=PLCH1 PE=1 SV=1	1	FALSE	1	1	1	1	1693	189.1	7.74	2.2	1	High
	Checked	Confidence	Annotated Sequence	Modifications	Modifications in Master Proteins	Contaminant	# Protein Groups	# Proteins	# PSMs	Master Protein Accessions	Positions in Master Proteins	# Missed Cleavages	Theo. MH+ [Da]	Found in Sample: [S2] F2: Sample	Confidence (by Search Engine): Sequest HT	XCorr (by Search Engine): Sequest HT	Sequence in Protein	Positions in Protein	Peptide Group Modifications in Protein
	FALSE	High	[K].ENSLAEDKDGRR.[K]			FALSE	1	1	1	Q4KWH8	Q4KWH8 [996-1007]	2	1389.67	High	High	2.2	K.ENSLAEDKDGRR.K	[996-1007]
FALSE	Master Protein	Q6R327	Rapamycin-insensitive companion of mTOR OS=Homo sapiens OX=9606 GN=RICTOR PE=1 SV=1	1	FALSE	1	1	1	1	1708	192.1	7.47	2.25	1	High
	Checked	Confidence	Annotated Sequence	Modifications	Modifications in Master Proteins	Contaminant	# Protein Groups	# Proteins	# PSMs	Master Protein Accessions	Positions in Master Proteins	# Missed Cleavages	Theo. MH+ [Da]	Found in Sample: [S2] F2: Sample	Confidence (by Search Engine): Sequest HT	XCorr (by Search Engine): Sequest HT	Sequence in Protein	Positions in Protein	Peptide Group Modifications in Protein
	FALSE	High	[R].LVVESSTSSHMK.[I]			FALSE	1	1	1	Q6R327	Q6R327 [1203-1214]	0	1304.65	High	High	2.25	R.LVVESSTSSHMK.I	[1203-1214]
FALSE	Master Protein	Q7Z3U7	Protein MON2 homolog OS=Homo sapiens OX=9606 GN=MON2 PE=1 SV=3	1	FALSE	1	2	1	1	1717	190.2	6.06	4.13	1	High
	Checked	Confidence	Annotated Sequence	Modifications	Modifications in Master Proteins	Contaminant	# Protein Groups	# Proteins	# PSMs	Master Protein Accessions	Positions in Master Proteins	# Missed Cleavages	Theo. MH+ [Da]	Found in Sample: [S2] F2: Sample	Confidence (by Search Engine): Sequest HT	XCorr (by Search Engine): Sequest HT	Sequence in Protein	Positions in Protein	Peptide Group Modifications in Protein
	FALSE	High	[K].EFVGQIMTMLNK.[G]			FALSE	1	1	2	Q7Z3U7	Q7Z3U7 [1544-1555]	0	1410.71	High	High	2.08	K.EFVGQIMTMLNK.G	[1544-1555]
FALSE	Master Protein	Q14766	Latent-transforming growth factor beta-binding protein 1 OS=Homo sapiens OX=9606 GN=LTBP1 PE=1 SV=4	1	FALSE	1	1	1	1	1721	186.7	5.96	2.05	1	High
	Checked	Confidence	Annotated Sequence	Modifications	Modifications in Master Proteins	Contaminant	# Protein Groups	# Proteins	# PSMs	Master Protein Accessions	Positions in Master Proteins	# Missed Cleavages	Theo. MH+ [Da]	Found in Sample: [S2] F2: Sample	Confidence (by Search Engine): Sequest HT	XCorr (by Search Engine): Sequest HT	Sequence in Protein	Positions in Protein	Peptide Group Modifications in Protein
	FALSE	High	[R].DKCQCPPNFTGK.[L]	2xCarbamidomethyl [C3; C5]		FALSE	1	1	1	Q14766	Q14766 [417-428]	1	1451.64	High	High	2.05	R.DKCQCPPNFTGK.L	[417-428]
FALSE	Master Protein	Q14690	Protein RRP5 homolog OS=Homo sapiens OX=9606 GN=PDCD11 PE=1 SV=3	1	FALSE	1	1	1	1	1871	208.6	8.87	2.12	1	High
	Checked	Confidence	Annotated Sequence	Modifications	Modifications in Master Proteins	Contaminant	# Protein Groups	# Proteins	# PSMs	Master Protein Accessions	Positions in Master Proteins	# Missed Cleavages	Theo. MH+ [Da]	Found in Sample: [S2] F2: Sample	Confidence (by Search Engine): Sequest HT	XCorr (by Search Engine): Sequest HT	Sequence in Protein	Positions in Protein	Peptide Group Modifications in Protein
	FALSE	High	[R].RSQAAASHRVLQR.[A]			FALSE	1	1	1	Q14690	Q14690 [1738-1750]	2	1479.83	High	High	2.12	R.RSQAAASHRVLQR.A	[1738-1750]
FALSE	Master Protein	Q8NI27	THO complex subunit 2 OS=Homo sapiens OX=9606 GN=THOC2 PE=1 SV=2	1	FALSE	1	1	1	1	1593	182.7	8.44	2.18	1	High
	Checked	Confidence	Annotated Sequence	Modifications	Modifications in Master Proteins	Contaminant	# Protein Groups	# Proteins	# PSMs	Master Protein Accessions	Positions in Master Proteins	# Missed Cleavages	Theo. MH+ [Da]	Found in Sample: [S2] F2: Sample	Confidence (by Search Engine): Sequest HT	XCorr (by Search Engine): Sequest HT	Sequence in Protein	Positions in Protein	Peptide Group Modifications in Protein
	FALSE	High	[K].AGKSFDLLILK.[E]			FALSE	1	1	1	Q8NI27	Q8NI27 [670-680]	1	1204.73	High	High	2.18	K.AGKSFDLLILK.E	[670-680]
FALSE	Master Protein	O75153	Clustered mitochondria protein homolog OS=Homo sapiens OX=9606 GN=CLUH PE=1 SV=2	1	FALSE	1	1	1	1	1309	146.6	6.13	2.27	1	High
	Checked	Confidence	Annotated Sequence	Modifications	Modifications in Master Proteins	Contaminant	# Protein Groups	# Proteins	# PSMs	Master Protein Accessions	Positions in Master Proteins	# Missed Cleavages	Theo. MH+ [Da]	Found in Sample: [S2] F2: Sample	Confidence (by Search Engine): Sequest HT	XCorr (by Search Engine): Sequest HT	Sequence in Protein	Positions in Protein	Peptide Group Modifications in Protein
	FALSE	High	[R].QVSITASTR.[G]			FALSE	1	1	1	O75153	O75153 [248-256]	0	962.527	High	High	2.27	R.QVSITASTR.G	[248-256]
FALSE	Master Protein	Q9UPV0	Centrosomal protein of 164 kDa OS=Homo sapiens OX=9606 GN=CEP164 PE=1 SV=3	1	FALSE	1	1	1	1	1460	164.2	5.36	2.09	1	High
	Checked	Confidence	Annotated Sequence	Modifications	Modifications in Master Proteins	Contaminant	# Protein Groups	# Proteins	# PSMs	Master Protein Accessions	Positions in Master Proteins	# Missed Cleavages	Theo. MH+ [Da]	Found in Sample: [S2] F2: Sample	Confidence (by Search Engine): Sequest HT	XCorr (by Search Engine): Sequest HT	Sequence in Protein	Positions in Protein	Peptide Group Modifications in Protein
	FALSE	High	[K].AIEEEEARMR.[E]			FALSE	1	1	1	Q9UPV0	Q9UPV0 [654-663]	1	1233.59	High	High	2.09	K.AIEEEEARMR.E	[654-663]
FALSE	Master Protein	P26358	DNA (cytosine-5)-methyltransferase 1 OS=Homo sapiens OX=9606 GN=DNMT1 PE=1 SV=2	1	FALSE	1	1	1	1	1616	183.1	7.75	2.06	1	High
	Checked	Confidence	Annotated Sequence	Modifications	Modifications in Master Proteins	Contaminant	# Protein Groups	# Proteins	# PSMs	Master Protein Accessions	Positions in Master Proteins	# Missed Cleavages	Theo. MH+ [Da]	Found in Sample: [S2] F2: Sample	Confidence (by Search Engine): Sequest HT	XCorr (by Search Engine): Sequest HT	Sequence in Protein	Positions in Protein	Peptide Group Modifications in Protein
	FALSE	High	[R].AIILAAAPGEK.[L]			FALSE	1	1	1	P26358	P26358 [1313-1323]	0	1053.63	High	High	2.06	R.AIILAAAPGEK.L	[1313-1323]
FALSE	Master Protein	H7BZ55	Ciliary rootlet coiled-coil protein 2 OS=Homo sapiens OX=9606 GN=CROCC2 PE=1 SV=4	1	FALSE	1	1	1	1	1653	185.5	5.5	2.16	1	High
	Checked	Confidence	Annotated Sequence	Modifications	Modifications in Master Proteins	Contaminant	# Protein Groups	# Proteins	# PSMs	Master Protein Accessions	Positions in Master Proteins	# Missed Cleavages	Theo. MH+ [Da]	Found in Sample: [S2] F2: Sample	Confidence (by Search Engine): Sequest HT	XCorr (by Search Engine): Sequest HT	Sequence in Protein	Positions in Protein	Peptide Group Modifications in Protein
	FALSE	High	[K].LQQERAREQAR.[E]			FALSE	1	1	1	H7BZ55	H7BZ55 [450-460]	2	1384.74	High	High	2.16	K.LQQERAREQAR.E	[450-460]
FALSE	Master Protein	Q8N7X0	Androglobin OS=Homo sapiens OX=9606 GN=ADGB PE=2 SV=3	1	FALSE	1	1	1	1	1667	189.6	8.31	2.56	1	High
	Checked	Confidence	Annotated Sequence	Modifications	Modifications in Master Proteins	Contaminant	# Protein Groups	# Proteins	# PSMs	Master Protein Accessions	Positions in Master Proteins	# Missed Cleavages	Theo. MH+ [Da]	Found in Sample: [S2] F2: Sample	Confidence (by Search Engine): Sequest HT	XCorr (by Search Engine): Sequest HT	Sequence in Protein	Positions in Protein	Peptide Group Modifications in Protein
	FALSE	High	[K].ENISVADTLQK.[V]			FALSE	1	1	1	Q8N7X0	Q8N7X0 [935-945]	0	1217.64	High	High	2.56	K.ENISVADTLQK.V	[935-945]
FALSE	Master Protein	P16144	Integrin beta-4 OS=Homo sapiens OX=9606 GN=ITGB4 PE=1 SV=5	1	FALSE	1	1	1	1	1822	202	6.09	2	1	High
	Checked	Confidence	Annotated Sequence	Modifications	Modifications in Master Proteins	Contaminant	# Protein Groups	# Proteins	# PSMs	Master Protein Accessions	Positions in Master Proteins	# Missed Cleavages	Theo. MH+ [Da]	Found in Sample: [S2] F2: Sample	Confidence (by Search Engine): Sequest HT	XCorr (by Search Engine): Sequest HT	Sequence in Protein	Positions in Protein	Peptide Group Modifications in Protein
	FALSE	High	[R].LVFSALGPTSLR.[V]			FALSE	1	1	1	P16144	P16144 [1534-1545]	0	1260.73	High	High	2	R.LVFSALGPTSLR.V	[1534-1545]
FALSE	Master Protein	Q8IZC6	Collagen alpha-1(XXVII) chain OS=Homo sapiens OX=9606 GN=COL27A1 PE=1 SV=1	1	FALSE	1	1	1	1	1860	186.8	9.82	2.13	1	High
	Checked	Confidence	Annotated Sequence	Modifications	Modifications in Master Proteins	Contaminant	# Protein Groups	# Proteins	# PSMs	Master Protein Accessions	Positions in Master Proteins	# Missed Cleavages	Theo. MH+ [Da]	Found in Sample: [S2] F2: Sample	Confidence (by Search Engine): Sequest HT	XCorr (by Search Engine): Sequest HT	Sequence in Protein	Positions in Protein	Peptide Group Modifications in Protein
	FALSE	High	[K].GIVGPLGPPGPK.[G]			FALSE	1	1	1	Q8IZC6	Q8IZC6 [1315-1326]	0	1088.65	High	High	2.13	K.GIVGPLGPPGPK.G	[1315-1326]
FALSE	Master Protein	Q3V6T2	Girdin OS=Homo sapiens OX=9606 GN=CCDC88A PE=1 SV=2	1	FALSE	1	1	1	1	1871	215.9	6.21	2.18	1	High
	Checked	Confidence	Annotated Sequence	Modifications	Modifications in Master Proteins	Contaminant	# Protein Groups	# Proteins	# PSMs	Master Protein Accessions	Positions in Master Proteins	# Missed Cleavages	Theo. MH+ [Da]	Found in Sample: [S2] F2: Sample	Confidence (by Search Engine): Sequest HT	XCorr (by Search Engine): Sequest HT	Sequence in Protein	Positions in Protein	Peptide Group Modifications in Protein
	FALSE	High	[R].TTVDSVEGNASK.[I]			FALSE	1	1	1	Q3V6T2	Q3V6T2 [481-492]	0	1207.58	High	High	2.18	R.TTVDSVEGNASK.I	[481-492]
FALSE	Master Protein	O00555	Voltage-dependent P/Q-type calcium channel subunit alpha-1A OS=Homo sapiens OX=9606 GN=CACNA1A PE=1 SV=3	1	FALSE	1	1	1	1	2506	282.4	8.84	2	1	High
	Checked	Confidence	Annotated Sequence	Modifications	Modifications in Master Proteins	Contaminant	# Protein Groups	# Proteins	# PSMs	Master Protein Accessions	Positions in Master Proteins	# Missed Cleavages	Theo. MH+ [Da]	Found in Sample: [S2] F2: Sample	Confidence (by Search Engine): Sequest HT	XCorr (by Search Engine): Sequest HT	Sequence in Protein	Positions in Protein	Peptide Group Modifications in Protein
	FALSE	High	[R].ESRSGSPRTGADGEHR.[R]			FALSE	1	1	1	O00555	O00555 [941-956]	2	1698.79	High	High	2	R.ESRSGSPRTGADGEHR.R	[941-956]
FALSE	Master Protein	Q5JSL3	Dedicator of cytokinesis protein 11 OS=Homo sapiens OX=9606 GN=DOCK11 PE=1 SV=2	1	FALSE	1	1	1	1	2073	237.5	7.74	2.2	1	High
	Checked	Confidence	Annotated Sequence	Modifications	Modifications in Master Proteins	Contaminant	# Protein Groups	# Proteins	# PSMs	Master Protein Accessions	Positions in Master Proteins	# Missed Cleavages	Theo. MH+ [Da]	Found in Sample: [S2] F2: Sample	Confidence (by Search Engine): Sequest HT	XCorr (by Search Engine): Sequest HT	Sequence in Protein	Positions in Protein	Peptide Group Modifications in Protein
	FALSE	High	[K].EPKLTGLSEISLR.[L]			FALSE	1	1	1	Q5JSL3	Q5JSL3 [1786-1798]	1	1442.82	High	High	2.2	K.EPKLTGLSEISLR.L	[1786-1798]
FALSE	Master Protein	O60437	Periplakin OS=Homo sapiens OX=9606 GN=PPL PE=1 SV=4	1	FALSE	1	1	1	1	1756	204.6	5.6	2.15	1	High
	Checked	Confidence	Annotated Sequence	Modifications	Modifications in Master Proteins	Contaminant	# Protein Groups	# Proteins	# PSMs	Master Protein Accessions	Positions in Master Proteins	# Missed Cleavages	Theo. MH+ [Da]	Found in Sample: [S2] F2: Sample	Confidence (by Search Engine): Sequest HT	XCorr (by Search Engine): Sequest HT	Sequence in Protein	Positions in Protein	Peptide Group Modifications in Protein
	FALSE	High	[R].LEKERAMAEGK.[I]			FALSE	1	1	1	O60437	O60437 [1101-1111]	2	1261.66	High	High	2.15	R.LEKERAMAEGK.I	[1101-1111]
FALSE	Master Protein	O15440	ATP-binding cassette sub-family C member 5 OS=Homo sapiens OX=9606 GN=ABCC5 PE=1 SV=2	1	FALSE	1	1	1	1	1437	160.6	8.66	2.05	1	High
	Checked	Confidence	Annotated Sequence	Modifications	Modifications in Master Proteins	Contaminant	# Protein Groups	# Proteins	# PSMs	Master Protein Accessions	Positions in Master Proteins	# Missed Cleavages	Theo. MH+ [Da]	Found in Sample: [S2] F2: Sample	Confidence (by Search Engine): Sequest HT	XCorr (by Search Engine): Sequest HT	Sequence in Protein	Positions in Protein	Peptide Group Modifications in Protein
	FALSE	High	[R].EEERRILEK.[A]			FALSE	1	1	1	O15440	O15440 [386-394]	2	1201.65	High	High	2.05	R.EEERRILEK.A	[386-394]
FALSE	Master Protein	Q8IWB9	Testis-expressed protein 2 OS=Homo sapiens OX=9606 GN=TEX2 PE=1 SV=2	1	FALSE	1	1	1	1	1127	125.2	6.01	2.31	1	High
	Checked	Confidence	Annotated Sequence	Modifications	Modifications in Master Proteins	Contaminant	# Protein Groups	# Proteins	# PSMs	Master Protein Accessions	Positions in Master Proteins	# Missed Cleavages	Theo. MH+ [Da]	Found in Sample: [S2] F2: Sample	Confidence (by Search Engine): Sequest HT	XCorr (by Search Engine): Sequest HT	Sequence in Protein	Positions in Protein	Peptide Group Modifications in Protein
	FALSE	High	[R].LEGGTLR.[L]			FALSE	1	1	1	Q8IWB9	Q8IWB9 [574-580]	0	745.42	High	High	2.31	R.LEGGTLR.L	[574-580]
FALSE	Master Protein	Q9UM54	Unconventional myosin-VI OS=Homo sapiens OX=9606 GN=MYO6 PE=1 SV=4	1	FALSE	1	1	1	1	1294	149.6	8.53	2.01	1	High
	Checked	Confidence	Annotated Sequence	Modifications	Modifications in Master Proteins	Contaminant	# Protein Groups	# Proteins	# PSMs	Master Protein Accessions	Positions in Master Proteins	# Missed Cleavages	Theo. MH+ [Da]	Found in Sample: [S2] F2: Sample	Confidence (by Search Engine): Sequest HT	XCorr (by Search Engine): Sequest HT	Sequence in Protein	Positions in Protein	Peptide Group Modifications in Protein
	FALSE	High	[R].MKLEMEAK.[R]			FALSE	1	1	1	Q9UM54	Q9UM54 [956-963]	1	979.495	High	High	2.01	R.MKLEMEAK.R	[956-963]
FALSE	Master Protein	Q9UM73	ALK tyrosine kinase receptor OS=Homo sapiens OX=9606 GN=ALK PE=1 SV=3	1	FALSE	1	1	1	1	1620	176.3	7.08	2.4	1	High
	Checked	Confidence	Annotated Sequence	Modifications	Modifications in Master Proteins	Contaminant	# Protein Groups	# Proteins	# PSMs	Master Protein Accessions	Positions in Master Proteins	# Missed Cleavages	Theo. MH+ [Da]	Found in Sample: [S2] F2: Sample	Confidence (by Search Engine): Sequest HT	XCorr (by Search Engine): Sequest HT	Sequence in Protein	Positions in Protein	Peptide Group Modifications in Protein
	FALSE	High	[R].KGGCAMLPVK.[W]	1xCarbamidomethyl [C4]		FALSE	1	1	1	Q9UM73	Q9UM73 [1285-1294]	1	1060.56	High	High	2.4	R.KGGCAMLPVK.W	[1285-1294]
FALSE	Master Protein	A9Z1Z3	Fer-1-like protein 4 OS=Homo sapiens OX=9606 GN=FER1L4 PE=2 SV=1	1	FALSE	1	1	1	1	1794	200.9	6.24	2.08	1	High
	Checked	Confidence	Annotated Sequence	Modifications	Modifications in Master Proteins	Contaminant	# Protein Groups	# Proteins	# PSMs	Master Protein Accessions	Positions in Master Proteins	# Missed Cleavages	Theo. MH+ [Da]	Found in Sample: [S2] F2: Sample	Confidence (by Search Engine): Sequest HT	XCorr (by Search Engine): Sequest HT	Sequence in Protein	Positions in Protein	Peptide Group Modifications in Protein
	FALSE	High	[K].QALEVLVAGSR.[Q]			FALSE	1	1	1	A9Z1Z3	A9Z1Z3 [576-586]	0	1142.65	High	High	2.08	K.QALEVLVAGSR.Q	[576-586]
FALSE	Master Protein	Q13459	Unconventional myosin-IXb OS=Homo sapiens OX=9606 GN=MYO9B PE=1 SV=3	1	FALSE	1	1	1	1	2157	243.2	8.75	2.68	1	High
	Checked	Confidence	Annotated Sequence	Modifications	Modifications in Master Proteins	Contaminant	# Protein Groups	# Proteins	# PSMs	Master Protein Accessions	Positions in Master Proteins	# Missed Cleavages	Theo. MH+ [Da]	Found in Sample: [S2] F2: Sample	Confidence (by Search Engine): Sequest HT	XCorr (by Search Engine): Sequest HT	Sequence in Protein	Positions in Protein	Peptide Group Modifications in Protein
	FALSE	High	[K].QAMEMVGFLPATK.[K]			FALSE	1	1	1	Q13459	Q13459 [386-398]	0	1422.71	High	High	2.68	K.QAMEMVGFLPATK.K	[386-398]
FALSE	Master Protein	Q9UMD9	Collagen alpha-1(XVII) chain OS=Homo sapiens OX=9606 GN=COL17A1 PE=1 SV=3	1	FALSE	1	1	1	1	1497	150.3	8.79	2.15	1	High
	Checked	Confidence	Annotated Sequence	Modifications	Modifications in Master Proteins	Contaminant	# Protein Groups	# Proteins	# PSMs	Master Protein Accessions	Positions in Master Proteins	# Missed Cleavages	Theo. MH+ [Da]	Found in Sample: [S2] F2: Sample	Confidence (by Search Engine): Sequest HT	XCorr (by Search Engine): Sequest HT	Sequence in Protein	Positions in Protein	Peptide Group Modifications in Protein
	FALSE	High	[K].EMELLIMTK.[D]	1xOxidation [M7]		FALSE	1	1	1	Q9UMD9	Q9UMD9 [357-365]	0	1123.57	High	High	2.15	K.EMELLIMTK.D	[357-365]
FALSE	Master Protein	Q5THR3	EF-hand calcium-binding domain-containing protein 6 OS=Homo sapiens OX=9606 GN=EFCAB6 PE=1 SV=1	1	FALSE	1	1	1	1	1501	172.8	8.4	2.34	1	High
	Checked	Confidence	Annotated Sequence	Modifications	Modifications in Master Proteins	Contaminant	# Protein Groups	# Proteins	# PSMs	Master Protein Accessions	Positions in Master Proteins	# Missed Cleavages	Theo. MH+ [Da]	Found in Sample: [S2] F2: Sample	Confidence (by Search Engine): Sequest HT	XCorr (by Search Engine): Sequest HT	Sequence in Protein	Positions in Protein	Peptide Group Modifications in Protein
	FALSE	High	[R].QLLKECKEK.[D]	1xCarbamidomethyl [C6]		FALSE	1	1	1	Q5THR3	Q5THR3 [1327-1335]	2	1175.65	High	High	2.34	R.QLLKECKEK.D	[1327-1335]
FALSE	Master Protein	Q8IWU2	Serine/threonine-protein kinase LMTK2 OS=Homo sapiens OX=9606 GN=LMTK2 PE=1 SV=2	1	FALSE	1	1	1	1	1503	164.8	4.48	2.28	1	High
	Checked	Confidence	Annotated Sequence	Modifications	Modifications in Master Proteins	Contaminant	# Protein Groups	# Proteins	# PSMs	Master Protein Accessions	Positions in Master Proteins	# Missed Cleavages	Theo. MH+ [Da]	Found in Sample: [S2] F2: Sample	Confidence (by Search Engine): Sequest HT	XCorr (by Search Engine): Sequest HT	Sequence in Protein	Positions in Protein	Peptide Group Modifications in Protein
	FALSE	High	[K].ELKASANPK.[E]			FALSE	1	1	1	Q8IWU2	Q8IWU2 [169-177]	1	957.536	High	High	2.28	K.ELKASANPK.E	[169-177]
FALSE	Master Protein	O60336	Mitogen-activated protein kinase-binding protein 1 OS=Homo sapiens OX=9606 GN=MAPKBP1 PE=1 SV=4	1	FALSE	1	1	1	1	1514	163.7	6.76	2.2	1	High
	Checked	Confidence	Annotated Sequence	Modifications	Modifications in Master Proteins	Contaminant	# Protein Groups	# Proteins	# PSMs	Master Protein Accessions	Positions in Master Proteins	# Missed Cleavages	Theo. MH+ [Da]	Found in Sample: [S2] F2: Sample	Confidence (by Search Engine): Sequest HT	XCorr (by Search Engine): Sequest HT	Sequence in Protein	Positions in Protein	Peptide Group Modifications in Protein
	FALSE	High	[R].NILSSDLIK.[I]			FALSE	1	1	1	O60336	O60336 [441-449]	0	1002.58	High	High	2.2	R.NILSSDLIK.I	[441-449]
FALSE	Master Protein	Q9UKE5	TRAF2 and NCK-interacting protein kinase OS=Homo sapiens OX=9606 GN=TNIK PE=1 SV=1	1	FALSE	1	1	1	1	1360	154.8	7.17	2.2	1	High
	Checked	Confidence	Annotated Sequence	Modifications	Modifications in Master Proteins	Contaminant	# Protein Groups	# Proteins	# PSMs	Master Protein Accessions	Positions in Master Proteins	# Missed Cleavages	Theo. MH+ [Da]	Found in Sample: [S2] F2: Sample	Confidence (by Search Engine): Sequest HT	XCorr (by Search Engine): Sequest HT	Sequence in Protein	Positions in Protein	Peptide Group Modifications in Protein
	FALSE	High	[K].QEINMLKK.[Y]			FALSE	1	2	1	Q9UKE5	Q9UKE5 [68-75]	1	1003.56	High	High	2.2	K.QEINMLKK.Y	[68-75]
FALSE	Master Protein	Q04637	Eukaryotic translation initiation factor 4 gamma 1 OS=Homo sapiens OX=9606 GN=EIF4G1 PE=1 SV=4	1	FALSE	1	1	1	1	1599	175.4	5.33	2.44	1	High
	Checked	Confidence	Annotated Sequence	Modifications	Modifications in Master Proteins	Contaminant	# Protein Groups	# Proteins	# PSMs	Master Protein Accessions	Positions in Master Proteins	# Missed Cleavages	Theo. MH+ [Da]	Found in Sample: [S2] F2: Sample	Confidence (by Search Engine): Sequest HT	XCorr (by Search Engine): Sequest HT	Sequence in Protein	Positions in Protein	Peptide Group Modifications in Protein
	FALSE	High	[R].ALPSEELNR.[Q]			FALSE	1	1	1	Q04637	Q04637 [1437-1445]	0	1028.54	High	High	2.44	R.ALPSEELNR.Q	[1437-1445]
FALSE	Master Protein	Q76I76	Protein phosphatase Slingshot homolog 2 OS=Homo sapiens OX=9606 GN=SSH2 PE=1 SV=1	1	FALSE	1	1	1	1	1423	158.1	5.41	2.01	1	High
	Checked	Confidence	Annotated Sequence	Modifications	Modifications in Master Proteins	Contaminant	# Protein Groups	# Proteins	# PSMs	Master Protein Accessions	Positions in Master Proteins	# Missed Cleavages	Theo. MH+ [Da]	Found in Sample: [S2] F2: Sample	Confidence (by Search Engine): Sequest HT	XCorr (by Search Engine): Sequest HT	Sequence in Protein	Positions in Protein	Peptide Group Modifications in Protein
	FALSE	High	[R].ATLEFEER.[L]			FALSE	1	1	1	Q76I76	Q76I76 [869-876]	0	994.484	High	High	2.01	R.ATLEFEER.L	[869-876]
FALSE	Master Protein	Q12888	TP53-binding protein 1 OS=Homo sapiens OX=9606 GN=TP53BP1 PE=1 SV=2	1	FALSE	1	1	1	1	1972	213.4	4.7	2.15	1	High
	Checked	Confidence	Annotated Sequence	Modifications	Modifications in Master Proteins	Contaminant	# Protein Groups	# Proteins	# PSMs	Master Protein Accessions	Positions in Master Proteins	# Missed Cleavages	Theo. MH+ [Da]	Found in Sample: [S2] F2: Sample	Confidence (by Search Engine): Sequest HT	XCorr (by Search Engine): Sequest HT	Sequence in Protein	Positions in Protein	Peptide Group Modifications in Protein
	FALSE	High	[R].RTDVGAGALRR.[S]			FALSE	1	1	1	Q12888	Q12888 [1449-1459]	2	1171.67	High	High	2.15	R.RTDVGAGALRR.S	[1449-1459]
FALSE	Master Protein	Q8WXX7	Autism susceptibility gene 2 protein OS=Homo sapiens OX=9606 GN=AUTS2 PE=1 SV=1	1	FALSE	1	1	1	1	1259	138.9	9.38	2.16	1	High
	Checked	Confidence	Annotated Sequence	Modifications	Modifications in Master Proteins	Contaminant	# Protein Groups	# Proteins	# PSMs	Master Protein Accessions	Positions in Master Proteins	# Missed Cleavages	Theo. MH+ [Da]	Found in Sample: [S2] F2: Sample	Confidence (by Search Engine): Sequest HT	XCorr (by Search Engine): Sequest HT	Sequence in Protein	Positions in Protein	Peptide Group Modifications in Protein
	FALSE	High	[R].ELDIHRR.[D]			FALSE	1	1	1	Q8WXX7	Q8WXX7 [1081-1087]	1	938.517	High	High	2.16	R.ELDIHRR.D	[1081-1087]
FALSE	Master Protein	Q4AC94	C2 domain-containing protein 3 OS=Homo sapiens OX=9606 GN=C2CD3 PE=1 SV=4	1	FALSE	1	1	1	1	2353	260.2	7.12	2.09	1	High
	Checked	Confidence	Annotated Sequence	Modifications	Modifications in Master Proteins	Contaminant	# Protein Groups	# Proteins	# PSMs	Master Protein Accessions	Positions in Master Proteins	# Missed Cleavages	Theo. MH+ [Da]	Found in Sample: [S2] F2: Sample	Confidence (by Search Engine): Sequest HT	XCorr (by Search Engine): Sequest HT	Sequence in Protein	Positions in Protein	Peptide Group Modifications in Protein
	FALSE	High	[K].ELAANSSRSTTPR.[G]			FALSE	1	1	1	Q4AC94	Q4AC94 [224-236]	1	1389.71	High	High	2.09	K.ELAANSSRSTTPR.G	[224-236]
FALSE	Master Protein	P11137	Microtubule-associated protein 2 OS=Homo sapiens OX=9606 GN=MAP2 PE=1 SV=4	1	FALSE	1	1	1	1	1827	199.4	4.91	2.07	1	High
	Checked	Confidence	Annotated Sequence	Modifications	Modifications in Master Proteins	Contaminant	# Protein Groups	# Proteins	# PSMs	Master Protein Accessions	Positions in Master Proteins	# Missed Cleavages	Theo. MH+ [Da]	Found in Sample: [S2] F2: Sample	Confidence (by Search Engine): Sequest HT	XCorr (by Search Engine): Sequest HT	Sequence in Protein	Positions in Protein	Peptide Group Modifications in Protein
	FALSE	High	[R].LINQPLPDLK.[N]			FALSE	1	1	1	P11137	P11137 [1662-1671]	0	1150.68	High	High	2.07	R.LINQPLPDLK.N	[1662-1671]
FALSE	Master Protein	P51610	Host cell factor 1 OS=Homo sapiens OX=9606 GN=HCFC1 PE=1 SV=2	1	FALSE	1	1	1	1	2035	208.6	7.46	2.04	1	High
	Checked	Confidence	Annotated Sequence	Modifications	Modifications in Master Proteins	Contaminant	# Protein Groups	# Proteins	# PSMs	Master Protein Accessions	Positions in Master Proteins	# Missed Cleavages	Theo. MH+ [Da]	Found in Sample: [S2] F2: Sample	Confidence (by Search Engine): Sequest HT	XCorr (by Search Engine): Sequest HT	Sequence in Protein	Positions in Protein	Peptide Group Modifications in Protein
	FALSE	High	[K].GAPGQPGTILR.[T]			FALSE	1	1	1	P51610	P51610 [837-847]	0	1066.6	High	High	2.04	K.GAPGQPGTILR.T	[837-847]
FALSE	Master Protein	Q5T200	Zinc finger CCCH domain-containing protein 13 OS=Homo sapiens OX=9606 GN=ZC3H13 PE=1 SV=1	1	FALSE	1	1	1	1	1668	196.5	9.42	2.08	1	High
	Checked	Confidence	Annotated Sequence	Modifications	Modifications in Master Proteins	Contaminant	# Protein Groups	# Proteins	# PSMs	Master Protein Accessions	Positions in Master Proteins	# Missed Cleavages	Theo. MH+ [Da]	Found in Sample: [S2] F2: Sample	Confidence (by Search Engine): Sequest HT	XCorr (by Search Engine): Sequest HT	Sequence in Protein	Positions in Protein	Peptide Group Modifications in Protein
	FALSE	High	[K].ESRDPRDSR.[S]			FALSE	1	1	1	Q5T200	Q5T200 [491-499]	2	1117.53	High	High	2.08	K.ESRDPRDSR.S	[491-499]
FALSE	Master Protein	P01031	Complement C5 OS=Homo sapiens OX=9606 GN=C5 PE=1 SV=4	1	FALSE	1	1	1	1	1676	188.2	6.52	2.04	1	High
	Checked	Confidence	Annotated Sequence	Modifications	Modifications in Master Proteins	Contaminant	# Protein Groups	# Proteins	# PSMs	Master Protein Accessions	Positions in Master Proteins	# Missed Cleavages	Theo. MH+ [Da]	Found in Sample: [S2] F2: Sample	Confidence (by Search Engine): Sequest HT	XCorr (by Search Engine): Sequest HT	Sequence in Protein	Positions in Protein	Peptide Group Modifications in Protein
	FALSE	High	[K].AFDICPLVK.[I]	1xCarbamidomethyl [C5]		FALSE	1	1	1	P01031	P01031 [1155-1163]	0	1062.57	High	High	2.04	K.AFDICPLVK.I	[1155-1163]
FALSE	Master Protein	Q9Y485	DmX-like protein 1 OS=Homo sapiens OX=9606 GN=DMXL1 PE=1 SV=3	1	FALSE	1	1	1	1	3027	337.6	6.34	2.84	1	High
	Checked	Confidence	Annotated Sequence	Modifications	Modifications in Master Proteins	Contaminant	# Protein Groups	# Proteins	# PSMs	Master Protein Accessions	Positions in Master Proteins	# Missed Cleavages	Theo. MH+ [Da]	Found in Sample: [S2] F2: Sample	Confidence (by Search Engine): Sequest HT	XCorr (by Search Engine): Sequest HT	Sequence in Protein	Positions in Protein	Peptide Group Modifications in Protein
	FALSE	High	[K].TLPVSSLVEEGEKQNK.[R]			FALSE	1	1	1	Q9Y485	Q9Y485 [2376-2391]	1	1757.93	High	High	2.84	K.TLPVSSLVEEGEKQNK.R	[2376-2391]
FALSE	Master Protein	Q9Y5S2	Serine/threonine-protein kinase MRCK beta OS=Homo sapiens OX=9606 GN=CDC42BPB PE=1 SV=2	1	FALSE	1	1	1	1	1711	194.2	6.37	2.03	1	High
	Checked	Confidence	Annotated Sequence	Modifications	Modifications in Master Proteins	Contaminant	# Protein Groups	# Proteins	# PSMs	Master Protein Accessions	Positions in Master Proteins	# Missed Cleavages	Theo. MH+ [Da]	Found in Sample: [S2] F2: Sample	Confidence (by Search Engine): Sequest HT	XCorr (by Search Engine): Sequest HT	Sequence in Protein	Positions in Protein	Peptide Group Modifications in Protein
	FALSE	High	[R].EASHVLEVK.[N]			FALSE	1	1	1	Q9Y5S2	Q9Y5S2 [705-713]	0	1011.55	High	High	2.03	R.EASHVLEVK.N	[705-713]
FALSE	Master Protein	O95996	Adenomatous polyposis coli protein 2 OS=Homo sapiens OX=9606 GN=APC2 PE=1 SV=1	1	FALSE	1	1	1	1	2303	243.8	8.82	2.26	1	High
	Checked	Confidence	Annotated Sequence	Modifications	Modifications in Master Proteins	Contaminant	# Protein Groups	# Proteins	# PSMs	Master Protein Accessions	Positions in Master Proteins	# Missed Cleavages	Theo. MH+ [Da]	Found in Sample: [S2] F2: Sample	Confidence (by Search Engine): Sequest HT	XCorr (by Search Engine): Sequest HT	Sequence in Protein	Positions in Protein	Peptide Group Modifications in Protein
	FALSE	High	[R].GAASVKTSGSPR.[S]			FALSE	1	1	1	O95996	O95996 [1755-1766]	1	1117.6	High	High	2.26	R.GAASVKTSGSPR.S	[1755-1766]
FALSE	Master Protein	O75643	U5 small nuclear ribonucleoprotein 200 kDa helicase OS=Homo sapiens OX=9606 GN=SNRNP200 PE=1 SV=2	1	FALSE	1	1	1	1	2136	244.4	6.06	2.27	1	High
	Checked	Confidence	Annotated Sequence	Modifications	Modifications in Master Proteins	Contaminant	# Protein Groups	# Proteins	# PSMs	Master Protein Accessions	Positions in Master Proteins	# Missed Cleavages	Theo. MH+ [Da]	Found in Sample: [S2] F2: Sample	Confidence (by Search Engine): Sequest HT	XCorr (by Search Engine): Sequest HT	Sequence in Protein	Positions in Protein	Peptide Group Modifications in Protein
	FALSE	High	[K].ANSNLVLQADR.[S]			FALSE	1	1	1	O75643	O75643 [15-25]	0	1200.63	High	High	2.27	K.ANSNLVLQADR.S	[15-25]
FALSE	Master Protein	Q96SQ7	Transcription factor ATOH8 OS=Homo sapiens OX=9606 GN=ATOH8 PE=1 SV=2	2	FALSE	1	1	1	1	321	34.6	10.21	2.08	1	High
	Checked	Confidence	Annotated Sequence	Modifications	Modifications in Master Proteins	Contaminant	# Protein Groups	# Proteins	# PSMs	Master Protein Accessions	Positions in Master Proteins	# Missed Cleavages	Theo. MH+ [Da]	Found in Sample: [S2] F2: Sample	Confidence (by Search Engine): Sequest HT	XCorr (by Search Engine): Sequest HT	Sequence in Protein	Positions in Protein	Peptide Group Modifications in Protein
	FALSE	High	[R].LLANARER.[T]			FALSE	1	1	1	Q96SQ7	Q96SQ7 [233-240]	1	942.548	High	High	2.08	R.LLANARER.T	[233-240]
FALSE	Master Protein	Q9C0J9	Class E basic helix-loop-helix protein 41 OS=Homo sapiens OX=9606 GN=BHLHE41 PE=1 SV=1	2	FALSE	1	1	1	1	482	50.5	7.36	2.41	1	High
	Checked	Confidence	Annotated Sequence	Modifications	Modifications in Master Proteins	Contaminant	# Protein Groups	# Proteins	# PSMs	Master Protein Accessions	Positions in Master Proteins	# Missed Cleavages	Theo. MH+ [Da]	Found in Sample: [S2] F2: Sample	Confidence (by Search Engine): Sequest HT	XCorr (by Search Engine): Sequest HT	Sequence in Protein	Positions in Protein	Peptide Group Modifications in Protein
	FALSE	High	[K].GKGAGASRVTIK.[Q]			FALSE	1	1	1	Q9C0J9	Q9C0J9 [255-266]	2	1144.68	High	High	2.41	K.GKGAGASRVTIK.Q	[255-266]
FALSE	Master Protein	Q9BRL6	Serine/arginine-rich splicing factor 8 OS=Homo sapiens OX=9606 GN=SRSF8 PE=1 SV=1	2	FALSE	1	1	1	1	282	32.3	11.72	2.4	1	High
	Checked	Confidence	Annotated Sequence	Modifications	Modifications in Master Proteins	Contaminant	# Protein Groups	# Proteins	# PSMs	Master Protein Accessions	Positions in Master Proteins	# Missed Cleavages	Theo. MH+ [Da]	Found in Sample: [S2] F2: Sample	Confidence (by Search Engine): Sequest HT	XCorr (by Search Engine): Sequest HT	Sequence in Protein	Positions in Protein	Peptide Group Modifications in Protein
	FALSE	High	[K].VDNLTYR.[T]			FALSE	1	2	1	Q9BRL6	Q9BRL6 [18-24]	0	880.452	High	High	2.4	K.VDNLTYR.T	[18-24]
FALSE	Master Protein	Q9BZZ5	Apoptosis inhibitor 5 OS=Homo sapiens OX=9606 GN=API5 PE=1 SV=3	2	FALSE	1	2	1	1	524	59	7.34	5.06	1	High
	Checked	Confidence	Annotated Sequence	Modifications	Modifications in Master Proteins	Contaminant	# Protein Groups	# Proteins	# PSMs	Master Protein Accessions	Positions in Master Proteins	# Missed Cleavages	Theo. MH+ [Da]	Found in Sample: [S2] F2: Sample	Confidence (by Search Engine): Sequest HT	XCorr (by Search Engine): Sequest HT	Sequence in Protein	Positions in Protein	Peptide Group Modifications in Protein
	FALSE	High	[K].ELPQFATGENLPR.[V]			FALSE	1	1	2	Q9BZZ5	Q9BZZ5 [85-97]	0	1471.75	High	High	2.6	K.ELPQFATGENLPR.V	[85-97]
FALSE	Master Protein	Q9ULA0	Aspartyl aminopeptidase OS=Homo sapiens OX=9606 GN=DNPEP PE=1 SV=2	2	FALSE	1	1	1	1	485	53.4	7.58	2.57	1	High
	Checked	Confidence	Annotated Sequence	Modifications	Modifications in Master Proteins	Contaminant	# Protein Groups	# Proteins	# PSMs	Master Protein Accessions	Positions in Master Proteins	# Missed Cleavages	Theo. MH+ [Da]	Found in Sample: [S2] F2: Sample	Confidence (by Search Engine): Sequest HT	XCorr (by Search Engine): Sequest HT	Sequence in Protein	Positions in Protein	Peptide Group Modifications in Protein
	FALSE	High	[R].GAMQVAMNGKAR.[K]	1xOxidation [M3]		FALSE	1	1	1	Q9ULA0	Q9ULA0 [9-20]	1	1249.61	High	High	2.57	R.GAMQVAMNGKAR.K	[9-20]
FALSE	Master Protein	Q93052	Lipoma-preferred partner OS=Homo sapiens OX=9606 GN=LPP PE=1 SV=1	2	FALSE	1	1	1	1	612	65.7	7.37	3.56	1	High
	Checked	Confidence	Annotated Sequence	Modifications	Modifications in Master Proteins	Contaminant	# Protein Groups	# Proteins	# PSMs	Master Protein Accessions	Positions in Master Proteins	# Missed Cleavages	Theo. MH+ [Da]	Found in Sample: [S2] F2: Sample	Confidence (by Search Engine): Sequest HT	XCorr (by Search Engine): Sequest HT	Sequence in Protein	Positions in Protein	Peptide Group Modifications in Protein
	FALSE	High	[R].YYEGYYAAGPGYGGR.[N]			FALSE	1	1	1	Q93052	Q93052 [296-310]	0	1643.71	High	High	3.56	R.YYEGYYAAGPGYGGR.N	[296-310]
FALSE	Master Protein	Q6UWZ7	BRCA1-A complex subunit Abraxas 1 OS=Homo sapiens OX=9606 GN=ABRAXAS1 PE=1 SV=2	2	FALSE	1	1	1	1	409	46.6	7.05	2.04	1	High
	Checked	Confidence	Annotated Sequence	Modifications	Modifications in Master Proteins	Contaminant	# Protein Groups	# Proteins	# PSMs	Master Protein Accessions	Positions in Master Proteins	# Missed Cleavages	Theo. MH+ [Da]	Found in Sample: [S2] F2: Sample	Confidence (by Search Engine): Sequest HT	XCorr (by Search Engine): Sequest HT	Sequence in Protein	Positions in Protein	Peptide Group Modifications in Protein
	FALSE	High	[K].VEDSEQAVDK.[L]			FALSE	1	1	1	Q6UWZ7	Q6UWZ7 [233-242]	0	1119.52	High	High	2.04	K.VEDSEQAVDK.L	[233-242]
FALSE	Master Protein	P21757	Macrophage scavenger receptor types I and II OS=Homo sapiens OX=9606 GN=MSR1 PE=1 SV=1	2	FALSE	1	1	1	1	451	49.7	5.91	2.14	1	High
	Checked	Confidence	Annotated Sequence	Modifications	Modifications in Master Proteins	Contaminant	# Protein Groups	# Proteins	# PSMs	Master Protein Accessions	Positions in Master Proteins	# Missed Cleavages	Theo. MH+ [Da]	Found in Sample: [S2] F2: Sample	Confidence (by Search Engine): Sequest HT	XCorr (by Search Engine): Sequest HT	Sequence in Protein	Positions in Protein	Peptide Group Modifications in Protein
	FALSE	High	[K].QQEEISKLEER.[V]			FALSE	1	1	1	P21757	P21757 [208-218]	1	1388.7	High	High	2.14	K.QQEEISKLEER.V	[208-218]
FALSE	Master Protein	Q9BYC5	Alpha-(1,6)-fucosyltransferase OS=Homo sapiens OX=9606 GN=FUT8 PE=1 SV=2	2	FALSE	1	1	1	1	575	66.5	7.66	2.1	1	High
	Checked	Confidence	Annotated Sequence	Modifications	Modifications in Master Proteins	Contaminant	# Protein Groups	# Proteins	# PSMs	Master Protein Accessions	Positions in Master Proteins	# Missed Cleavages	Theo. MH+ [Da]	Found in Sample: [S2] F2: Sample	Confidence (by Search Engine): Sequest HT	XCorr (by Search Engine): Sequest HT	Sequence in Protein	Positions in Protein	Peptide Group Modifications in Protein
	FALSE	High	[R].IPEGPIDQGPAIGR.[V]			FALSE	1	1	1	Q9BYC5	Q9BYC5 [69-82]	0	1419.76	High	High	2.1	R.IPEGPIDQGPAIGR.V	[69-82]
FALSE	Master Protein	Q969G3	SWI/SNF-related matrix-associated actin-dependent regulator of chromatin subfamily E member 1 OS=Homo sapiens OX=9606 GN=SMARCE1 PE=1 SV=2	2	FALSE	1	1	1	1	411	46.6	4.88	2.01	1	High
	Checked	Confidence	Annotated Sequence	Modifications	Modifications in Master Proteins	Contaminant	# Protein Groups	# Proteins	# PSMs	Master Protein Accessions	Positions in Master Proteins	# Missed Cleavages	Theo. MH+ [Da]	Found in Sample: [S2] F2: Sample	Confidence (by Search Engine): Sequest HT	XCorr (by Search Engine): Sequest HT	Sequence in Protein	Positions in Protein	Peptide Group Modifications in Protein
	FALSE	High	[R].QVQSLMVHQR.[K]			FALSE	1	1	1	Q969G3	Q969G3 [230-239]	0	1225.65	High	High	2.01	R.QVQSLMVHQR.K	[230-239]
FALSE	Master Protein	Q9UBU9	Nuclear RNA export factor 1 OS=Homo sapiens OX=9606 GN=NXF1 PE=1 SV=1	2	FALSE	1	1	1	1	619	70.1	8.51	2.94	1	High
	Checked	Confidence	Annotated Sequence	Modifications	Modifications in Master Proteins	Contaminant	# Protein Groups	# Proteins	# PSMs	Master Protein Accessions	Positions in Master Proteins	# Missed Cleavages	Theo. MH+ [Da]	Found in Sample: [S2] F2: Sample	Confidence (by Search Engine): Sequest HT	XCorr (by Search Engine): Sequest HT	Sequence in Protein	Positions in Protein	Peptide Group Modifications in Protein
	FALSE	High	[R].AQFFVEDASTASALK.[A]			FALSE	1	1	1	Q9UBU9	Q9UBU9 [159-173]	0	1584.79	High	High	2.94	R.AQFFVEDASTASALK.A	[159-173]
FALSE	Master Protein	Q9Y261	Hepatocyte nuclear factor 3-beta OS=Homo sapiens OX=9606 GN=FOXA2 PE=1 SV=1	2	FALSE	1	1	1	1	457	48.3	8.69	2.09	1	High
	Checked	Confidence	Annotated Sequence	Modifications	Modifications in Master Proteins	Contaminant	# Protein Groups	# Proteins	# PSMs	Master Protein Accessions	Positions in Master Proteins	# Missed Cleavages	Theo. MH+ [Da]	Found in Sample: [S2] F2: Sample	Confidence (by Search Engine): Sequest HT	XCorr (by Search Engine): Sequest HT	Sequence in Protein	Positions in Protein	Peptide Group Modifications in Protein
	FALSE	High	[K].EAAGAAGSGKK.[A]			FALSE	1	1	1	Q9Y261	Q9Y261 [265-275]	1	946.495	High	High	2.09	K.EAAGAAGSGKK.A	[265-275]
FALSE	Master Protein	Q9Y276	Mitochondrial chaperone BCS1 OS=Homo sapiens OX=9606 GN=BCS1L PE=1 SV=1	2	FALSE	1	1	1	1	419	47.5	8.5	2.07	1	High
	Checked	Confidence	Annotated Sequence	Modifications	Modifications in Master Proteins	Contaminant	# Protein Groups	# Proteins	# PSMs	Master Protein Accessions	Positions in Master Proteins	# Missed Cleavages	Theo. MH+ [Da]	Found in Sample: [S2] F2: Sample	Confidence (by Search Engine): Sequest HT	XCorr (by Search Engine): Sequest HT	Sequence in Protein	Positions in Protein	Peptide Group Modifications in Protein
	FALSE	High	[R].DVQEFIDNPK.[W]			FALSE	1	1	1	Q9Y276	Q9Y276 [204-213]	0	1204.58	High	High	2.07	R.DVQEFIDNPK.W	[204-213]
FALSE	Master Protein	P20333	Tumor necrosis factor receptor superfamily member 1B OS=Homo sapiens OX=9606 GN=TNFRSF1B PE=1 SV=3	2	FALSE	1	1	1	1	461	48.3	6.28	2.03	1	High
	Checked	Confidence	Annotated Sequence	Modifications	Modifications in Master Proteins	Contaminant	# Protein Groups	# Proteins	# PSMs	Master Protein Accessions	Positions in Master Proteins	# Missed Cleavages	Theo. MH+ [Da]	Found in Sample: [S2] F2: Sample	Confidence (by Search Engine): Sequest HT	XCorr (by Search Engine): Sequest HT	Sequence in Protein	Positions in Protein	Peptide Group Modifications in Protein
	FALSE	High	[K].QEGCRLCAPLR.[K]	2xCarbamidomethyl [C4; C7]		FALSE	1	1	1	P20333	P20333 [131-141]	1	1359.66	High	High	2.03	K.QEGCRLCAPLR.K	[131-141]
FALSE	Master Protein	P51690	Arylsulfatase L OS=Homo sapiens OX=9606 GN=ARSL PE=1 SV=2	2	FALSE	1	1	1	1	589	65.6	6.96	2.16	1	High
	Checked	Confidence	Annotated Sequence	Modifications	Modifications in Master Proteins	Contaminant	# Protein Groups	# Proteins	# PSMs	Master Protein Accessions	Positions in Master Proteins	# Missed Cleavages	Theo. MH+ [Da]	Found in Sample: [S2] F2: Sample	Confidence (by Search Engine): Sequest HT	XCorr (by Search Engine): Sequest HT	Sequence in Protein	Positions in Protein	Peptide Group Modifications in Protein
	FALSE	High	[R].YPVRSGMVSSIGYR.[V]			FALSE	1	1	1	P51690	P51690 [98-111]	1	1571.8	High	High	2.16	R.YPVRSGMVSSIGYR.V	[98-111]
FALSE	Master Protein	P42685	Tyrosine-protein kinase FRK OS=Homo sapiens OX=9606 GN=FRK PE=1 SV=1	2	FALSE	1	1	1	1	505	58.2	6.67	2.07	1	High
	Checked	Confidence	Annotated Sequence	Modifications	Modifications in Master Proteins	Contaminant	# Protein Groups	# Proteins	# PSMs	Master Protein Accessions	Positions in Master Proteins	# Missed Cleavages	Theo. MH+ [Da]	Found in Sample: [S2] F2: Sample	Confidence (by Search Engine): Sequest HT	XCorr (by Search Engine): Sequest HT	Sequence in Protein	Positions in Protein	Peptide Group Modifications in Protein
	FALSE	High	[R].TAEDLSFRAGDK.[L]			FALSE	1	1	1	P42685	P42685 [57-68]	1	1309.64	High	High	2.07	R.TAEDLSFRAGDK.L	[57-68]
FALSE	Master Protein	Q8IVW4	Cyclin-dependent kinase-like 3 OS=Homo sapiens OX=9606 GN=CDKL3 PE=1 SV=1	2	FALSE	1	1	1	1	592	67.5	9.31	2.04	1	High
	Checked	Confidence	Annotated Sequence	Modifications	Modifications in Master Proteins	Contaminant	# Protein Groups	# Proteins	# PSMs	Master Protein Accessions	Positions in Master Proteins	# Missed Cleavages	Theo. MH+ [Da]	Found in Sample: [S2] F2: Sample	Confidence (by Search Engine): Sequest HT	XCorr (by Search Engine): Sequest HT	Sequence in Protein	Positions in Protein	Peptide Group Modifications in Protein
	FALSE	High	[R].ISSSDLLHHEYFTR.[D]			FALSE	1	1	1	Q8IVW4	Q8IVW4 [275-288]	0	1704.83	High	High	2.04	R.ISSSDLLHHEYFTR.D	[275-288]
FALSE	Master Protein	Q7M4L6	SH2 domain-containing adapter protein F OS=Homo sapiens OX=9606 GN=SHF PE=1 SV=2	2	FALSE	1	1	1	1	423	46.7	6.42	2.03	1	High
	Checked	Confidence	Annotated Sequence	Modifications	Modifications in Master Proteins	Contaminant	# Protein Groups	# Proteins	# PSMs	Master Protein Accessions	Positions in Master Proteins	# Missed Cleavages	Theo. MH+ [Da]	Found in Sample: [S2] F2: Sample	Confidence (by Search Engine): Sequest HT	XCorr (by Search Engine): Sequest HT	Sequence in Protein	Positions in Protein	Peptide Group Modifications in Protein
	FALSE	High	[R].ISKAFAVDIK.[V]			FALSE	1	1	1	Q7M4L6	Q7M4L6 [212-221]	1	1091.65	High	High	2.03	R.ISKAFAVDIK.V	[212-221]
FALSE	Master Protein	Q9BZE1	39S ribosomal protein L37, mitochondrial OS=Homo sapiens OX=9606 GN=MRPL37 PE=1 SV=2	2	FALSE	1	1	1	1	423	48.1	8.59	2.33	1	High
	Checked	Confidence	Annotated Sequence	Modifications	Modifications in Master Proteins	Contaminant	# Protein Groups	# Proteins	# PSMs	Master Protein Accessions	Positions in Master Proteins	# Missed Cleavages	Theo. MH+ [Da]	Found in Sample: [S2] F2: Sample	Confidence (by Search Engine): Sequest HT	XCorr (by Search Engine): Sequest HT	Sequence in Protein	Positions in Protein	Peptide Group Modifications in Protein
	FALSE	High	[-].MALASGPARR.[A]	1xOxidation [M1]		FALSE	1	1	1	Q9BZE1	Q9BZE1 [1-10]	1	1045.56	High	High	2.33	-.MALASGPARR.A	[1-10]
FALSE	Master Protein	Q15051	IQ calmodulin-binding motif-containing protein 1 OS=Homo sapiens OX=9606 GN=IQCB1 PE=1 SV=1	2	FALSE	1	1	1	1	598	68.9	9.1	2.57	1	High
	Checked	Confidence	Annotated Sequence	Modifications	Modifications in Master Proteins	Contaminant	# Protein Groups	# Proteins	# PSMs	Master Protein Accessions	Positions in Master Proteins	# Missed Cleavages	Theo. MH+ [Da]	Found in Sample: [S2] F2: Sample	Confidence (by Search Engine): Sequest HT	XCorr (by Search Engine): Sequest HT	Sequence in Protein	Positions in Protein	Peptide Group Modifications in Protein
	FALSE	High	[K].KLGEESGDEIDVPK.[D]			FALSE	1	1	1	Q15051	Q15051 [567-580]	1	1515.75	High	High	2.57	K.KLGEESGDEIDVPK.D	[567-580]
FALSE	Master Protein	Q9ULM6	CCR4-NOT transcription complex subunit 6 OS=Homo sapiens OX=9606 GN=CNOT6 PE=1 SV=2	2	FALSE	1	1	1	1	557	63.3	7.27	2.14	1	High
	Checked	Confidence	Annotated Sequence	Modifications	Modifications in Master Proteins	Contaminant	# Protein Groups	# Proteins	# PSMs	Master Protein Accessions	Positions in Master Proteins	# Missed Cleavages	Theo. MH+ [Da]	Found in Sample: [S2] F2: Sample	Confidence (by Search Engine): Sequest HT	XCorr (by Search Engine): Sequest HT	Sequence in Protein	Positions in Protein	Peptide Group Modifications in Protein
	FALSE	High	[R].SLPAELGNMVSLR.[E]	1xOxidation [M9]		FALSE	1	2	1	Q9ULM6	Q9ULM6 [88-100]	0	1402.74	High	High	2.14	R.SLPAELGNMVSLR.E	[88-100]
FALSE	Master Protein	Q9NS23	Ras association domain-containing protein 1 OS=Homo sapiens OX=9606 GN=RASSF1 PE=1 SV=1	2	FALSE	1	1	1	1	344	39.2	8.97	2.01	1	High
	Checked	Confidence	Annotated Sequence	Modifications	Modifications in Master Proteins	Contaminant	# Protein Groups	# Proteins	# PSMs	Master Protein Accessions	Positions in Master Proteins	# Missed Cleavages	Theo. MH+ [Da]	Found in Sample: [S2] F2: Sample	Confidence (by Search Engine): Sequest HT	XCorr (by Search Engine): Sequest HT	Sequence in Protein	Positions in Protein	Peptide Group Modifications in Protein
	FALSE	High	[R].EVIEALLR.[K]			FALSE	1	1	1	Q9NS23	Q9NS23 [228-235]	0	942.562	High	High	2.01	R.EVIEALLR.K	[228-235]
FALSE	Master Protein	Q86WP2	Vasculin OS=Homo sapiens OX=9606 GN=GPBP1 PE=1 SV=1	2	FALSE	1	1	1	1	473	53.3	7.05	2	1	High
	Checked	Confidence	Annotated Sequence	Modifications	Modifications in Master Proteins	Contaminant	# Protein Groups	# Proteins	# PSMs	Master Protein Accessions	Positions in Master Proteins	# Missed Cleavages	Theo. MH+ [Da]	Found in Sample: [S2] F2: Sample	Confidence (by Search Engine): Sequest HT	XCorr (by Search Engine): Sequest HT	Sequence in Protein	Positions in Protein	Peptide Group Modifications in Protein
	FALSE	High	[R].EFQVISEQLQK.[N]			FALSE	1	1	1	Q86WP2	Q86WP2 [414-424]	0	1348.71	High	High	2	R.EFQVISEQLQK.N	[414-424]
FALSE	Master Protein	Q96KP4	Cytosolic non-specific dipeptidase OS=Homo sapiens OX=9606 GN=CNDP2 PE=1 SV=2	2	FALSE	1	1	1	1	475	52.8	5.97	2.1	1	High
	Checked	Confidence	Annotated Sequence	Modifications	Modifications in Master Proteins	Contaminant	# Protein Groups	# Proteins	# PSMs	Master Protein Accessions	Positions in Master Proteins	# Missed Cleavages	Theo. MH+ [Da]	Found in Sample: [S2] F2: Sample	Confidence (by Search Engine): Sequest HT	XCorr (by Search Engine): Sequest HT	Sequence in Protein	Positions in Protein	Peptide Group Modifications in Protein
	FALSE	High	[K].TVFGVEPDLTR.[E]			FALSE	1	1	1	Q96KP4	Q96KP4 [403-413]	0	1233.65	High	High	2.1	K.TVFGVEPDLTR.E	[403-413]
FALSE	Master Protein	Q6N069	N-alpha-acetyltransferase 16, NatA auxiliary subunit OS=Homo sapiens OX=9606 GN=NAA16 PE=1 SV=2	2	FALSE	1	1	1	1	864	101.4	7.87	2.98	1	High
	Checked	Confidence	Annotated Sequence	Modifications	Modifications in Master Proteins	Contaminant	# Protein Groups	# Proteins	# PSMs	Master Protein Accessions	Positions in Master Proteins	# Missed Cleavages	Theo. MH+ [Da]	Found in Sample: [S2] F2: Sample	Confidence (by Search Engine): Sequest HT	XCorr (by Search Engine): Sequest HT	Sequence in Protein	Positions in Protein	Peptide Group Modifications in Protein
	FALSE	High	[R].NATSLQHLLSGAKMMYFLDK.[S]	2xOxidation [M14; M15]		FALSE	1	1	1	Q6N069	Q6N069 [757-776]	1	2300.14	High	High	2.98	R.NATSLQHLLSGAKMMYFLDK.S	[757-776]
FALSE	Master Protein	Q15645	Pachytene checkpoint protein 2 homolog OS=Homo sapiens OX=9606 GN=TRIP13 PE=1 SV=2	2	FALSE	1	1	1	1	432	48.5	6.09	2.07	1	High
	Checked	Confidence	Annotated Sequence	Modifications	Modifications in Master Proteins	Contaminant	# Protein Groups	# Proteins	# PSMs	Master Protein Accessions	Positions in Master Proteins	# Missed Cleavages	Theo. MH+ [Da]	Found in Sample: [S2] F2: Sample	Confidence (by Search Engine): Sequest HT	XCorr (by Search Engine): Sequest HT	Sequence in Protein	Positions in Protein	Peptide Group Modifications in Protein
	FALSE	High	[K].KEDINLSVRK.[L]			FALSE	1	1	1	Q15645	Q15645 [35-44]	2	1201.69	High	High	2.07	K.KEDINLSVRK.L	[35-44]
FALSE	Master Protein	Q5T2W1	Na(+)/H(+) exchange regulatory cofactor NHE-RF3 OS=Homo sapiens OX=9606 GN=PDZK1 PE=1 SV=2	2	FALSE	1	1	1	1	519	57.1	5.55	2.08	1	High
	Checked	Confidence	Annotated Sequence	Modifications	Modifications in Master Proteins	Contaminant	# Protein Groups	# Proteins	# PSMs	Master Protein Accessions	Positions in Master Proteins	# Missed Cleavages	Theo. MH+ [Da]	Found in Sample: [S2] F2: Sample	Confidence (by Search Engine): Sequest HT	XCorr (by Search Engine): Sequest HT	Sequence in Protein	Positions in Protein	Peptide Group Modifications in Protein
	FALSE	High	[K].GGDQTSLLVVDK.[E]			FALSE	1	2	1	Q5T2W1	Q5T2W1 [311-322]	0	1231.65	High	High	2.08	K.GGDQTSLLVVDK.E	[311-322]
FALSE	Master Protein	P19484	Transcription factor EB OS=Homo sapiens OX=9606 GN=TFEB PE=1 SV=3	2	FALSE	1	1	1	1	476	52.8	6.29	2.24	1	High
	Checked	Confidence	Annotated Sequence	Modifications	Modifications in Master Proteins	Contaminant	# Protein Groups	# Proteins	# PSMs	Master Protein Accessions	Positions in Master Proteins	# Missed Cleavages	Theo. MH+ [Da]	Found in Sample: [S2] F2: Sample	Confidence (by Search Engine): Sequest HT	XCorr (by Search Engine): Sequest HT	Sequence in Protein	Positions in Protein	Peptide Group Modifications in Protein
	FALSE	High	[R].ELDDVIDNIMR.[L]	1xOxidation [M10]		FALSE	1	1	1	P19484	P19484 [156-166]	0	1348.64	High	High	2.24	R.ELDDVIDNIMR.L	[156-166]
FALSE	Master Protein	Q9H0W8	Nonsense-mediated mRNA decay factor SMG9 OS=Homo sapiens OX=9606 GN=SMG9 PE=1 SV=1	2	FALSE	1	1	1	1	520	57.6	7.01	2.57	1	High
	Checked	Confidence	Annotated Sequence	Modifications	Modifications in Master Proteins	Contaminant	# Protein Groups	# Proteins	# PSMs	Master Protein Accessions	Positions in Master Proteins	# Missed Cleavages	Theo. MH+ [Da]	Found in Sample: [S2] F2: Sample	Confidence (by Search Engine): Sequest HT	XCorr (by Search Engine): Sequest HT	Sequence in Protein	Positions in Protein	Peptide Group Modifications in Protein
	FALSE	High	[K].TPIILSKPPAER.[S]			FALSE	1	1	1	Q9H0W8	Q9H0W8 [64-75]	0	1321.78	High	High	2.57	K.TPIILSKPPAER.S	[64-75]
FALSE	Master Protein	Q9HAT2	Sialate O-acetylesterase OS=Homo sapiens OX=9606 GN=SIAE PE=1 SV=1	2	FALSE	1	1	1	1	523	58.3	7.33	2.95	1	High
	Checked	Confidence	Annotated Sequence	Modifications	Modifications in Master Proteins	Contaminant	# Protein Groups	# Proteins	# PSMs	Master Protein Accessions	Positions in Master Proteins	# Missed Cleavages	Theo. MH+ [Da]	Found in Sample: [S2] F2: Sample	Confidence (by Search Engine): Sequest HT	XCorr (by Search Engine): Sequest HT	Sequence in Protein	Positions in Protein	Peptide Group Modifications in Protein
	FALSE	High	[R].ELSNTAAYQSVR.[I]			FALSE	1	1	1	Q9HAT2	Q9HAT2 [142-153]	0	1338.66	High	High	2.95	R.ELSNTAAYQSVR.I	[142-153]
FALSE	Master Protein	P98182	Zinc finger protein 200 OS=Homo sapiens OX=9606 GN=ZNF200 PE=1 SV=2	2	FALSE	1	1	1	1	395	45.5	8.32	2.15	1	High
	Checked	Confidence	Annotated Sequence	Modifications	Modifications in Master Proteins	Contaminant	# Protein Groups	# Proteins	# PSMs	Master Protein Accessions	Positions in Master Proteins	# Missed Cleavages	Theo. MH+ [Da]	Found in Sample: [S2] F2: Sample	Confidence (by Search Engine): Sequest HT	XCorr (by Search Engine): Sequest HT	Sequence in Protein	Positions in Protein	Peptide Group Modifications in Protein
	FALSE	High	[R].LNTSIPQKR.[K]			FALSE	1	1	1	P98182	P98182 [205-213]	1	1056.62	High	High	2.15	R.LNTSIPQKR.K	[205-213]
FALSE	Master Protein	Q6PIY5	Armadillo-like helical domain containing protein 1 OS=Homo sapiens OX=9606 GN=ARMH1 PE=2 SV=2	2	FALSE	1	1	1	1	440	48.8	5.74	2.15	1	High
	Checked	Confidence	Annotated Sequence	Modifications	Modifications in Master Proteins	Contaminant	# Protein Groups	# Proteins	# PSMs	Master Protein Accessions	Positions in Master Proteins	# Missed Cleavages	Theo. MH+ [Da]	Found in Sample: [S2] F2: Sample	Confidence (by Search Engine): Sequest HT	XCorr (by Search Engine): Sequest HT	Sequence in Protein	Positions in Protein	Peptide Group Modifications in Protein
	FALSE	High	[K].ELICESYGVR.[S]	1xCarbamidomethyl [C4]		FALSE	1	1	1	Q6PIY5	Q6PIY5 [141-150]	0	1225.59	High	High	2.15	K.ELICESYGVR.S	[141-150]
FALSE	Master Protein	Q7L5Y9	E3 ubiquitin-protein transferase MAEA OS=Homo sapiens OX=9606 GN=MAEA PE=1 SV=1	2	FALSE	1	1	1	1	396	45.3	8.69	2.05	1	High
	Checked	Confidence	Annotated Sequence	Modifications	Modifications in Master Proteins	Contaminant	# Protein Groups	# Proteins	# PSMs	Master Protein Accessions	Positions in Master Proteins	# Missed Cleavages	Theo. MH+ [Da]	Found in Sample: [S2] F2: Sample	Confidence (by Search Engine): Sequest HT	XCorr (by Search Engine): Sequest HT	Sequence in Protein	Positions in Protein	Peptide Group Modifications in Protein
	FALSE	High	[K].EVEESLERR.[E]			FALSE	1	1	1	Q7L5Y9	Q7L5Y9 [165-173]	1	1146.57	High	High	2.05	K.EVEESLERR.E	[165-173]
FALSE	Master Protein	Q13506	NGFI-A-binding protein 1 OS=Homo sapiens OX=9606 GN=NAB1 PE=1 SV=2	2	FALSE	1	1	1	1	487	54.4	6.7	2.07	1	High
	Checked	Confidence	Annotated Sequence	Modifications	Modifications in Master Proteins	Contaminant	# Protein Groups	# Proteins	# PSMs	Master Protein Accessions	Positions in Master Proteins	# Missed Cleavages	Theo. MH+ [Da]	Found in Sample: [S2] F2: Sample	Confidence (by Search Engine): Sequest HT	XCorr (by Search Engine): Sequest HT	Sequence in Protein	Positions in Protein	Peptide Group Modifications in Protein
	FALSE	High	[K].SHSSESLGILK.[D]			FALSE	1	1	1	Q13506	Q13506 [455-465]	0	1157.62	High	High	2.07	K.SHSSESLGILK.D	[455-465]
FALSE	Master Protein	Q99442	Translocation protein SEC62 OS=Homo sapiens OX=9606 GN=SEC62 PE=1 SV=1	2	FALSE	1	1	1	1	399	45.8	7.12	2.05	1	High
	Checked	Confidence	Annotated Sequence	Modifications	Modifications in Master Proteins	Contaminant	# Protein Groups	# Proteins	# PSMs	Master Protein Accessions	Positions in Master Proteins	# Missed Cleavages	Theo. MH+ [Da]	Found in Sample: [S2] F2: Sample	Confidence (by Search Engine): Sequest HT	XCorr (by Search Engine): Sequest HT	Sequence in Protein	Positions in Protein	Peptide Group Modifications in Protein
	FALSE	High	[K].GEEALFTTR.[E]			FALSE	1	1	1	Q99442	Q99442 [67-75]	0	1023.51	High	High	2.05	K.GEEALFTTR.E	[67-75]
FALSE	Master Protein	Q9NWH7	Spermatogenesis-associated protein 6 OS=Homo sapiens OX=9606 GN=SPATA6 PE=1 SV=1	2	FALSE	1	1	1	1	488	56	8.48	2.24	1	High
	Checked	Confidence	Annotated Sequence	Modifications	Modifications in Master Proteins	Contaminant	# Protein Groups	# Proteins	# PSMs	Master Protein Accessions	Positions in Master Proteins	# Missed Cleavages	Theo. MH+ [Da]	Found in Sample: [S2] F2: Sample	Confidence (by Search Engine): Sequest HT	XCorr (by Search Engine): Sequest HT	Sequence in Protein	Positions in Protein	Peptide Group Modifications in Protein
	FALSE	High	[R].QVTMRRISGLR.[G]			FALSE	1	1	1	Q9NWH7	Q9NWH7 [125-135]	2	1316.76	High	High	2.24	R.QVTMRRISGLR.G	[125-135]
FALSE	Master Protein	Q9BZF3	Oxysterol-binding protein-related protein 6 OS=Homo sapiens OX=9606 GN=OSBPL6 PE=1 SV=1	2	FALSE	1	1	1	1	934	106.2	6.93	2.73	1	High
	Checked	Confidence	Annotated Sequence	Modifications	Modifications in Master Proteins	Contaminant	# Protein Groups	# Proteins	# PSMs	Master Protein Accessions	Positions in Master Proteins	# Missed Cleavages	Theo. MH+ [Da]	Found in Sample: [S2] F2: Sample	Confidence (by Search Engine): Sequest HT	XCorr (by Search Engine): Sequest HT	Sequence in Protein	Positions in Protein	Peptide Group Modifications in Protein
	FALSE	High	[R].RACLPAPCPDTSNINLWNILR.[N]	2xCarbamidomethyl [C3; C8]		FALSE	1	1	1	Q9BZF3	Q9BZF3 [556-576]	1	2481.25	High	High	2.73	R.RACLPAPCPDTSNINLWNILR.N	[556-576]
FALSE	Master Protein	Q96QA5	Gasdermin-A OS=Homo sapiens OX=9606 GN=GSDMA PE=1 SV=4	2	FALSE	1	1	1	1	445	49.3	5.29	2.66	1	High
	Checked	Confidence	Annotated Sequence	Modifications	Modifications in Master Proteins	Contaminant	# Protein Groups	# Proteins	# PSMs	Master Protein Accessions	Positions in Master Proteins	# Missed Cleavages	Theo. MH+ [Da]	Found in Sample: [S2] F2: Sample	Confidence (by Search Engine): Sequest HT	XCorr (by Search Engine): Sequest HT	Sequence in Protein	Positions in Protein	Peptide Group Modifications in Protein
	FALSE	High	[R].ETQQVEKLSR.[V]			FALSE	1	1	1	Q96QA5	Q96QA5 [267-276]	1	1217.65	High	High	2.66	R.ETQQVEKLSR.V	[267-276]
FALSE	Master Protein	Q8IZ83	Aldehyde dehydrogenase family 16 member A1 OS=Homo sapiens OX=9606 GN=ALDH16A1 PE=1 SV=2	2	FALSE	1	1	1	1	802	85.1	6.79	2.05	1	High
	Checked	Confidence	Annotated Sequence	Modifications	Modifications in Master Proteins	Contaminant	# Protein Groups	# Proteins	# PSMs	Master Protein Accessions	Positions in Master Proteins	# Missed Cleavages	Theo. MH+ [Da]	Found in Sample: [S2] F2: Sample	Confidence (by Search Engine): Sequest HT	XCorr (by Search Engine): Sequest HT	Sequence in Protein	Positions in Protein	Peptide Group Modifications in Protein
	FALSE	High	[R].QGAELKAAEAEVELSARR.[L]			FALSE	1	1	1	Q8IZ83	Q8IZ83 [613-630]	2	1928.02	High	High	2.05	R.QGAELKAAEAEVELSARR.L	[613-630]
FALSE	Master Protein	Q9NXV6	CDKN2A-interacting protein OS=Homo sapiens OX=9606 GN=CDKN2AIP PE=1 SV=3	2	FALSE	1	1	1	1	580	61.1	9.01	2.07	1	High
	Checked	Confidence	Annotated Sequence	Modifications	Modifications in Master Proteins	Contaminant	# Protein Groups	# Proteins	# PSMs	Master Protein Accessions	Positions in Master Proteins	# Missed Cleavages	Theo. MH+ [Da]	Found in Sample: [S2] F2: Sample	Confidence (by Search Engine): Sequest HT	XCorr (by Search Engine): Sequest HT	Sequence in Protein	Positions in Protein	Peptide Group Modifications in Protein
	FALSE	High	[K].SSSSTNTSLLTSK.[S]			FALSE	1	1	1	Q9NXV6	Q9NXV6 [349-361]	0	1312.66	High	High	2.07	K.SSSSTNTSLLTSK.S	[349-361]
FALSE	Master Protein	Q9H967	WD repeat-containing protein 76 OS=Homo sapiens OX=9606 GN=WDR76 PE=1 SV=2	2	FALSE	1	1	1	1	626	69.7	9.25	2.39	1	High
	Checked	Confidence	Annotated Sequence	Modifications	Modifications in Master Proteins	Contaminant	# Protein Groups	# Proteins	# PSMs	Master Protein Accessions	Positions in Master Proteins	# Missed Cleavages	Theo. MH+ [Da]	Found in Sample: [S2] F2: Sample	Confidence (by Search Engine): Sequest HT	XCorr (by Search Engine): Sequest HT	Sequence in Protein	Positions in Protein	Peptide Group Modifications in Protein
	FALSE	High	[K].SIASAYFSPLTGNR.[V]			FALSE	1	1	1	Q9H967	Q9H967 [497-510]	0	1483.75	High	High	2.39	K.SIASAYFSPLTGNR.V	[497-510]
FALSE	Master Protein	O60784	Target of Myb1 membrane trafficking protein OS=Homo sapiens OX=9606 GN=TOM1 PE=1 SV=2	2	FALSE	1	1	1	1	492	53.8	4.7	2.49	1	High
	Checked	Confidence	Annotated Sequence	Modifications	Modifications in Master Proteins	Contaminant	# Protein Groups	# Proteins	# PSMs	Master Protein Accessions	Positions in Master Proteins	# Missed Cleavages	Theo. MH+ [Da]	Found in Sample: [S2] F2: Sample	Confidence (by Search Engine): Sequest HT	XCorr (by Search Engine): Sequest HT	Sequence in Protein	Positions in Protein	Peptide Group Modifications in Protein
	FALSE	High	[R].AGLQSLEASGR.[L]			FALSE	1	1	1	O60784	O60784 [351-361]	0	1088.57	High	High	2.49	R.AGLQSLEASGR.L	[351-361]
FALSE	Master Protein	Q8IWR1	Tripartite motif-containing protein 59 OS=Homo sapiens OX=9606 GN=TRIM59 PE=1 SV=1	2	FALSE	1	1	1	1	403	47.1	6.81	2.17	1	High
	Checked	Confidence	Annotated Sequence	Modifications	Modifications in Master Proteins	Contaminant	# Protein Groups	# Proteins	# PSMs	Master Protein Accessions	Positions in Master Proteins	# Missed Cleavages	Theo. MH+ [Da]	Found in Sample: [S2] F2: Sample	Confidence (by Search Engine): Sequest HT	XCorr (by Search Engine): Sequest HT	Sequence in Protein	Positions in Protein	Peptide Group Modifications in Protein
	FALSE	High	[K].ELNDTLEQK.[K]			FALSE	1	1	1	Q8IWR1	Q8IWR1 [191-199]	0	1089.54	High	High	2.17	K.ELNDTLEQK.K	[191-199]
FALSE	Master Protein	O95376	E3 ubiquitin-protein ligase ARIH2 OS=Homo sapiens OX=9606 GN=ARIH2 PE=1 SV=1	2	FALSE	1	1	1	1	493	57.8	5.63	2.05	1	High
	Checked	Confidence	Annotated Sequence	Modifications	Modifications in Master Proteins	Contaminant	# Protein Groups	# Proteins	# PSMs	Master Protein Accessions	Positions in Master Proteins	# Missed Cleavages	Theo. MH+ [Da]	Found in Sample: [S2] F2: Sample	Confidence (by Search Engine): Sequest HT	XCorr (by Search Engine): Sequest HT	Sequence in Protein	Positions in Protein	Peptide Group Modifications in Protein
	FALSE	High	[K].SLQLEAQTYQR.[I]			FALSE	1	1	1	O95376	O95376 [378-388]	0	1336.69	High	High	2.05	K.SLQLEAQTYQR.I	[378-388]
FALSE	Master Protein	O96020	G1/S-specific cyclin-E2 OS=Homo sapiens OX=9606 GN=CCNE2 PE=1 SV=1	2	FALSE	1	1	1	1	404	46.7	7.83	2.09	1	High
	Checked	Confidence	Annotated Sequence	Modifications	Modifications in Master Proteins	Contaminant	# Protein Groups	# Proteins	# PSMs	Master Protein Accessions	Positions in Master Proteins	# Missed Cleavages	Theo. MH+ [Da]	Found in Sample: [S2] F2: Sample	Confidence (by Search Engine): Sequest HT	XCorr (by Search Engine): Sequest HT	Sequence in Protein	Positions in Protein	Peptide Group Modifications in Protein
	FALSE	High	[K].EIGTSDFSR.[F]			FALSE	1	1	1	O96020	O96020 [78-86]	0	1011.47	High	High	2.09	K.EIGTSDFSR.F	[78-86]
FALSE	Master Protein	Q86TM3	Probable ATP-dependent RNA helicase DDX53 OS=Homo sapiens OX=9606 GN=DDX53 PE=1 SV=3	2	FALSE	1	1	1	1	631	71.1	9.07	2.04	1	High
	Checked	Confidence	Annotated Sequence	Modifications	Modifications in Master Proteins	Contaminant	# Protein Groups	# Proteins	# PSMs	Master Protein Accessions	Positions in Master Proteins	# Missed Cleavages	Theo. MH+ [Da]	Found in Sample: [S2] F2: Sample	Confidence (by Search Engine): Sequest HT	XCorr (by Search Engine): Sequest HT	Sequence in Protein	Positions in Protein	Peptide Group Modifications in Protein
	FALSE	High	[R].GSGWSGPFGHQGPR.[A]			FALSE	1	1	1	Q86TM3	Q86TM3 [29-42]	0	1426.66	High	High	2.04	R.GSGWSGPFGHQGPR.A	[29-42]
FALSE	Master Protein	Q8N7A1	Kelch domain-containing protein 1 OS=Homo sapiens OX=9606 GN=KLHDC1 PE=1 SV=2	2	FALSE	1	1	1	1	406	46.7	6.06	2.11	1	High
	Checked	Confidence	Annotated Sequence	Modifications	Modifications in Master Proteins	Contaminant	# Protein Groups	# Proteins	# PSMs	Master Protein Accessions	Positions in Master Proteins	# Missed Cleavages	Theo. MH+ [Da]	Found in Sample: [S2] F2: Sample	Confidence (by Search Engine): Sequest HT	XCorr (by Search Engine): Sequest HT	Sequence in Protein	Positions in Protein	Peptide Group Modifications in Protein
	FALSE	High	[R].ITINGESPK.[H]			FALSE	1	1	1	Q8N7A1	Q8N7A1 [238-246]	0	958.52	High	High	2.11	R.ITINGESPK.H	[238-246]
FALSE	Master Protein	Q9H8G2	Caspase activity and apoptosis inhibitor 1 OS=Homo sapiens OX=9606 GN=CAAP1 PE=1 SV=2	2	FALSE	1	1	1	1	361	38.3	4.72	2	1	High
	Checked	Confidence	Annotated Sequence	Modifications	Modifications in Master Proteins	Contaminant	# Protein Groups	# Proteins	# PSMs	Master Protein Accessions	Positions in Master Proteins	# Missed Cleavages	Theo. MH+ [Da]	Found in Sample: [S2] F2: Sample	Confidence (by Search Engine): Sequest HT	XCorr (by Search Engine): Sequest HT	Sequence in Protein	Positions in Protein	Peptide Group Modifications in Protein
	FALSE	High	[K].YILPTLEK.[E]			FALSE	1	1	1	Q9H8G2	Q9H8G2 [105-112]	0	976.571	High	High	2	K.YILPTLEK.E	[105-112]
FALSE	Master Protein	Q9P035	Very-long-chain (3R)-3-hydroxyacyl-CoA dehydratase 3 OS=Homo sapiens OX=9606 GN=HACD3 PE=1 SV=2	2	FALSE	1	1	1	1	362	43.1	8.94	2.05	1	High
	Checked	Confidence	Annotated Sequence	Modifications	Modifications in Master Proteins	Contaminant	# Protein Groups	# Proteins	# PSMs	Master Protein Accessions	Positions in Master Proteins	# Missed Cleavages	Theo. MH+ [Da]	Found in Sample: [S2] F2: Sample	Confidence (by Search Engine): Sequest HT	XCorr (by Search Engine): Sequest HT	Sequence in Protein	Positions in Protein	Peptide Group Modifications in Protein
	FALSE	High	[R].QVNITVQK.[K]			FALSE	1	1	1	Q9P035	Q9P035 [77-84]	0	929.541	High	High	2.05	R.QVNITVQK.K	[77-84]
FALSE	Master Protein	Q9NZN4	EH domain-containing protein 2 OS=Homo sapiens OX=9606 GN=EHD2 PE=1 SV=2	2	FALSE	1	1	1	1	543	61.1	6.46	2.09	1	High
	Checked	Confidence	Annotated Sequence	Modifications	Modifications in Master Proteins	Contaminant	# Protein Groups	# Proteins	# PSMs	Master Protein Accessions	Positions in Master Proteins	# Missed Cleavages	Theo. MH+ [Da]	Found in Sample: [S2] F2: Sample	Confidence (by Search Engine): Sequest HT	XCorr (by Search Engine): Sequest HT	Sequence in Protein	Positions in Protein	Peptide Group Modifications in Protein
	FALSE	High	[K].LEGHGLPANLPR.[R]			FALSE	1	1	1	Q9NZN4	Q9NZN4 [517-528]	0	1273.7	High	High	2.09	K.LEGHGLPANLPR.R	[517-528]
FALSE	Master Protein	P35606	Coatomer subunit beta' OS=Homo sapiens OX=9606 GN=COPB2 PE=1 SV=2	2	FALSE	1	1	1	1	906	102.4	5.27	2.7	1	High
	Checked	Confidence	Annotated Sequence	Modifications	Modifications in Master Proteins	Contaminant	# Protein Groups	# Proteins	# PSMs	Master Protein Accessions	Positions in Master Proteins	# Missed Cleavages	Theo. MH+ [Da]	Found in Sample: [S2] F2: Sample	Confidence (by Search Engine): Sequest HT	XCorr (by Search Engine): Sequest HT	Sequence in Protein	Positions in Protein	Peptide Group Modifications in Protein
	FALSE	High	[K].SFKPDFGAESIYGGFLLGVR.[S]			FALSE	1	1	1	P35606	P35606 [423-442]	0	2160.11	High	High	2.7	K.SFKPDFGAESIYGGFLLGVR.S	[423-442]
FALSE	Master Protein	Q96NU1	Sterile alpha motif domain-containing protein 11 OS=Homo sapiens OX=9606 GN=SAMD11 PE=1 SV=3	2	FALSE	1	1	1	1	681	72.7	7.59	2.29	1	High
	Checked	Confidence	Annotated Sequence	Modifications	Modifications in Master Proteins	Contaminant	# Protein Groups	# Proteins	# PSMs	Master Protein Accessions	Positions in Master Proteins	# Missed Cleavages	Theo. MH+ [Da]	Found in Sample: [S2] F2: Sample	Confidence (by Search Engine): Sequest HT	XCorr (by Search Engine): Sequest HT	Sequence in Protein	Positions in Protein	Peptide Group Modifications in Protein
	FALSE	High	[R].KGGPGPASARPSESK.[E]			FALSE	1	1	1	Q96NU1	Q96NU1 [434-448]	1	1425.74	High	High	2.29	R.KGGPGPASARPSESK.E	[434-448]
FALSE	Master Protein	Q9C037	E3 ubiquitin-protein ligase TRIM4 OS=Homo sapiens OX=9606 GN=TRIM4 PE=1 SV=2	2	FALSE	1	2	1	1	500	57.4	8.1	4.29	1	High
	Checked	Confidence	Annotated Sequence	Modifications	Modifications in Master Proteins	Contaminant	# Protein Groups	# Proteins	# PSMs	Master Protein Accessions	Positions in Master Proteins	# Missed Cleavages	Theo. MH+ [Da]	Found in Sample: [S2] F2: Sample	Confidence (by Search Engine): Sequest HT	XCorr (by Search Engine): Sequest HT	Sequence in Protein	Positions in Protein	Peptide Group Modifications in Protein
	FALSE	High	[K].KVMHLQDVEVK.[N]	1xOxidation [M3]		FALSE	1	1	2	Q9C037	Q9C037 [173-183]	1	1341.72	High	High	2.19	K.KVMHLQDVEVK.N	[173-183]
FALSE	Master Protein	Q06330	Recombining binding protein suppressor of hairless OS=Homo sapiens OX=9606 GN=RBPJ PE=1 SV=3	2	FALSE	1	1	1	1	500	55.6	7.18	2.43	1	High
	Checked	Confidence	Annotated Sequence	Modifications	Modifications in Master Proteins	Contaminant	# Protein Groups	# Proteins	# PSMs	Master Protein Accessions	Positions in Master Proteins	# Missed Cleavages	Theo. MH+ [Da]	Found in Sample: [S2] F2: Sample	Confidence (by Search Engine): Sequest HT	XCorr (by Search Engine): Sequest HT	Sequence in Protein	Positions in Protein	Peptide Group Modifications in Protein
	FALSE	High	[R].QPVQVPVTLVR.[N]			FALSE	1	1	1	Q06330	Q06330 [420-430]	0	1235.75	High	High	2.43	R.QPVQVPVTLVR.N	[420-430]
FALSE	Master Protein	Q8N743	Killer cell immunoglobulin-like receptor 3DL3 OS=Homo sapiens OX=9606 GN=KIR3DL3 PE=1 SV=2	2	FALSE	1	1	1	1	410	44.9	7.56	2.22	1	High
	Checked	Confidence	Annotated Sequence	Modifications	Modifications in Master Proteins	Contaminant	# Protein Groups	# Proteins	# PSMs	Master Protein Accessions	Positions in Master Proteins	# Missed Cleavages	Theo. MH+ [Da]	Found in Sample: [S2] F2: Sample	Confidence (by Search Engine): Sequest HT	XCorr (by Search Engine): Sequest HT	Sequence in Protein	Positions in Protein	Peptide Group Modifications in Protein
	FALSE	High	[R].EGITEDPLR.[L]			FALSE	1	1	1	Q8N743	Q8N743 [158-166]	0	1029.52	High	High	2.22	R.EGITEDPLR.L	[158-166]
FALSE	Master Protein	Q9HCE5	N6-adenosine-methyltransferase non-catalytic subunit OS=Homo sapiens OX=9606 GN=METTL14 PE=1 SV=2	2	FALSE	1	1	1	1	456	52.1	6.21	2.06	1	High
	Checked	Confidence	Annotated Sequence	Modifications	Modifications in Master Proteins	Contaminant	# Protein Groups	# Proteins	# PSMs	Master Protein Accessions	Positions in Master Proteins	# Missed Cleavages	Theo. MH+ [Da]	Found in Sample: [S2] F2: Sample	Confidence (by Search Engine): Sequest HT	XCorr (by Search Engine): Sequest HT	Sequence in Protein	Positions in Protein	Peptide Group Modifications in Protein
	FALSE	High	[K].LEIDEIAAPR.[S]			FALSE	1	1	1	Q9HCE5	Q9HCE5 [219-228]	0	1126.61	High	High	2.06	K.LEIDEIAAPR.S	[219-228]
FALSE	Master Protein	Q99856	AT-rich interactive domain-containing protein 3A OS=Homo sapiens OX=9606 GN=ARID3A PE=1 SV=2	2	FALSE	1	1	1	1	593	62.9	4.91	2.08	1	High
	Checked	Confidence	Annotated Sequence	Modifications	Modifications in Master Proteins	Contaminant	# Protein Groups	# Proteins	# PSMs	Master Protein Accessions	Positions in Master Proteins	# Missed Cleavages	Theo. MH+ [Da]	Found in Sample: [S2] F2: Sample	Confidence (by Search Engine): Sequest HT	XCorr (by Search Engine): Sequest HT	Sequence in Protein	Positions in Protein	Peptide Group Modifications in Protein
	FALSE	High	[R].MQRAQMAALAAMR.[A]	1xOxidation [M12]		FALSE	1	1	1	Q99856	Q99856 [54-66]	1	1464.72	High	High	2.08	R.MQRAQMAALAAMR.A	[54-66]
FALSE	Master Protein	Q6UN15	Pre-mRNA 3'-end-processing factor FIP1 OS=Homo sapiens OX=9606 GN=FIP1L1 PE=1 SV=1	2	FALSE	1	1	1	1	594	66.5	5.59	2.54	1	High
	Checked	Confidence	Annotated Sequence	Modifications	Modifications in Master Proteins	Contaminant	# Protein Groups	# Proteins	# PSMs	Master Protein Accessions	Positions in Master Proteins	# Missed Cleavages	Theo. MH+ [Da]	Found in Sample: [S2] F2: Sample	Confidence (by Search Engine): Sequest HT	XCorr (by Search Engine): Sequest HT	Sequence in Protein	Positions in Protein	Peptide Group Modifications in Protein
	FALSE	High	[R].ANENSNIQVLSER.[S]			FALSE	1	1	1	Q6UN15	Q6UN15 [332-344]	0	1473.73	High	High	2.54	R.ANENSNIQVLSER.S	[332-344]
FALSE	Master Protein	Q8IYT1	Golgi-associated RAB2 interactor protein 4 OS=Homo sapiens OX=9606 GN=GARIN4 PE=1 SV=2	2	FALSE	1	1	1	1	594	63.1	9.64	2.16	1	High
	Checked	Confidence	Annotated Sequence	Modifications	Modifications in Master Proteins	Contaminant	# Protein Groups	# Proteins	# PSMs	Master Protein Accessions	Positions in Master Proteins	# Missed Cleavages	Theo. MH+ [Da]	Found in Sample: [S2] F2: Sample	Confidence (by Search Engine): Sequest HT	XCorr (by Search Engine): Sequest HT	Sequence in Protein	Positions in Protein	Peptide Group Modifications in Protein
	FALSE	High	[K].EKGCGNPGSSRHR.[D]	1xCarbamidomethyl [C4]		FALSE	1	1	1	Q8IYT1	Q8IYT1 [475-487]	2	1441.67	High	High	2.16	K.EKGCGNPGSSRHR.D	[475-487]
FALSE	Master Protein	Q13451	Peptidyl-prolyl cis-trans isomerase FKBP5 OS=Homo sapiens OX=9606 GN=FKBP5 PE=1 SV=2	2	FALSE	1	1	1	1	457	51.2	5.9	2.03	1	High
	Checked	Confidence	Annotated Sequence	Modifications	Modifications in Master Proteins	Contaminant	# Protein Groups	# Proteins	# PSMs	Master Protein Accessions	Positions in Master Proteins	# Missed Cleavages	Theo. MH+ [Da]	Found in Sample: [S2] F2: Sample	Confidence (by Search Engine): Sequest HT	XCorr (by Search Engine): Sequest HT	Sequence in Protein	Positions in Protein	Peptide Group Modifications in Protein
	FALSE	High	[K].ALGLDSANEK.[G]			FALSE	1	1	1	Q13451	Q13451 [343-352]	0	1017.52	High	High	2.03	K.ALGLDSANEK.G	[343-352]
FALSE	Master Protein	Q9BVS4	Serine/threonine-protein kinase RIO2 OS=Homo sapiens OX=9606 GN=RIOK2 PE=1 SV=2	2	FALSE	1	1	1	1	552	63.2	5.94	2.12	1	High
	Checked	Confidence	Annotated Sequence	Modifications	Modifications in Master Proteins	Contaminant	# Protein Groups	# Proteins	# PSMs	Master Protein Accessions	Positions in Master Proteins	# Missed Cleavages	Theo. MH+ [Da]	Found in Sample: [S2] F2: Sample	Confidence (by Search Engine): Sequest HT	XCorr (by Search Engine): Sequest HT	Sequence in Protein	Positions in Protein	Peptide Group Modifications in Protein
	FALSE	High	[R].LTNAGYDYLALK.[T]			FALSE	1	1	1	Q9BVS4	Q9BVS4 [75-86]	0	1341.7	High	High	2.12	R.LTNAGYDYLALK.T	[75-86]
FALSE	Master Protein	Q6ZR37	Pleckstrin homology domain-containing family G member 7 OS=Homo sapiens OX=9606 GN=PLEKHG7 PE=1 SV=2	2	FALSE	1	1	1	1	691	79.5	8.21	2.15	1	High
	Checked	Confidence	Annotated Sequence	Modifications	Modifications in Master Proteins	Contaminant	# Protein Groups	# Proteins	# PSMs	Master Protein Accessions	Positions in Master Proteins	# Missed Cleavages	Theo. MH+ [Da]	Found in Sample: [S2] F2: Sample	Confidence (by Search Engine): Sequest HT	XCorr (by Search Engine): Sequest HT	Sequence in Protein	Positions in Protein	Peptide Group Modifications in Protein
	FALSE	High	[K].RSMDSAEKIMIYSIK.[E]	1xOxidation [M10]		FALSE	1	1	1	Q6ZR37	Q6ZR37 [454-468]	2	1787.9	High	High	2.15	K.RSMDSAEKIMIYSIK.E	[454-468]
FALSE	Master Protein	Q9BZE9	Tether containing UBX domain for GLUT4 OS=Homo sapiens OX=9606 GN=ASPSCR1 PE=1 SV=1	2	FALSE	1	1	1	1	553	60.1	6.64	2	1	High
	Checked	Confidence	Annotated Sequence	Modifications	Modifications in Master Proteins	Contaminant	# Protein Groups	# Proteins	# PSMs	Master Protein Accessions	Positions in Master Proteins	# Missed Cleavages	Theo. MH+ [Da]	Found in Sample: [S2] F2: Sample	Confidence (by Search Engine): Sequest HT	XCorr (by Search Engine): Sequest HT	Sequence in Protein	Positions in Protein	Peptide Group Modifications in Protein
	FALSE	High	[K].SLSSPGGPSKPK.[K]			FALSE	1	1	1	Q9BZE9	Q9BZE9 [272-283]	0	1141.62	High	High	2	K.SLSSPGGPSKPK.K	[272-283]
FALSE	Master Protein	P09622	Dihydrolipoyl dehydrogenase, mitochondrial OS=Homo sapiens OX=9606 GN=DLD PE=1 SV=2	2	FALSE	1	1	1	1	509	54.1	7.85	2.5	1	High
	Checked	Confidence	Annotated Sequence	Modifications	Modifications in Master Proteins	Contaminant	# Protein Groups	# Proteins	# PSMs	Master Protein Accessions	Positions in Master Proteins	# Missed Cleavages	Theo. MH+ [Da]	Found in Sample: [S2] F2: Sample	Confidence (by Search Engine): Sequest HT	XCorr (by Search Engine): Sequest HT	Sequence in Protein	Positions in Protein	Peptide Group Modifications in Protein
	FALSE	High	[K].ADGGTQVIDTK.[N]			FALSE	1	1	1	P09622	P09622 [167-177]	0	1104.55	High	High	2.5	K.ADGGTQVIDTK.N	[167-177]
FALSE	Master Protein	P49642	DNA primase small subunit OS=Homo sapiens OX=9606 GN=PRIM1 PE=1 SV=1	2	FALSE	1	1	1	1	420	49.9	8.21	2.31	1	High
	Checked	Confidence	Annotated Sequence	Modifications	Modifications in Master Proteins	Contaminant	# Protein Groups	# Proteins	# PSMs	Master Protein Accessions	Positions in Master Proteins	# Missed Cleavages	Theo. MH+ [Da]	Found in Sample: [S2] F2: Sample	Confidence (by Search Engine): Sequest HT	XCorr (by Search Engine): Sequest HT	Sequence in Protein	Positions in Protein	Peptide Group Modifications in Protein
	FALSE	High	[K].LGAFQAQEK.[E]			FALSE	1	1	1	P49642	P49642 [96-104]	0	991.521	High	High	2.31	K.LGAFQAQEK.E	[96-104]
FALSE	Master Protein	Q8N9M1	Uncharacterized protein C19orf47 OS=Homo sapiens OX=9606 GN=C19orf47 PE=1 SV=1	2	FALSE	1	1	1	1	422	44.7	10.11	2.45	1	High
	Checked	Confidence	Annotated Sequence	Modifications	Modifications in Master Proteins	Contaminant	# Protein Groups	# Proteins	# PSMs	Master Protein Accessions	Positions in Master Proteins	# Missed Cleavages	Theo. MH+ [Da]	Found in Sample: [S2] F2: Sample	Confidence (by Search Engine): Sequest HT	XCorr (by Search Engine): Sequest HT	Sequence in Protein	Positions in Protein	Peptide Group Modifications in Protein
	FALSE	High	[K].ILEQQQAAK.[G]			FALSE	1	1	1	Q8N9M1	Q8N9M1 [226-234]	0	1028.57	High	High	2.45	K.ILEQQQAAK.G	[226-234]
FALSE	Master Protein	Q8IZ63	Proline-rich protein 22 OS=Homo sapiens OX=9606 GN=PRR22 PE=2 SV=2	2	FALSE	1	1	1	1	422	44	5.06	2.14	1	High
	Checked	Confidence	Annotated Sequence	Modifications	Modifications in Master Proteins	Contaminant	# Protein Groups	# Proteins	# PSMs	Master Protein Accessions	Positions in Master Proteins	# Missed Cleavages	Theo. MH+ [Da]	Found in Sample: [S2] F2: Sample	Confidence (by Search Engine): Sequest HT	XCorr (by Search Engine): Sequest HT	Sequence in Protein	Positions in Protein	Peptide Group Modifications in Protein
	FALSE	High	[K].EGALLGAGK.[A]			FALSE	1	1	1	Q8IZ63	Q8IZ63 [260-268]	0	815.462	High	High	2.14	K.EGALLGAGK.A	[260-268]
FALSE	Master Protein	Q9UJX3	Anaphase-promoting complex subunit 7 OS=Homo sapiens OX=9606 GN=ANAPC7 PE=1 SV=5	2	FALSE	1	2	1	1	565	63.1	5.72	4.53	1	High
	Checked	Confidence	Annotated Sequence	Modifications	Modifications in Master Proteins	Contaminant	# Protein Groups	# Proteins	# PSMs	Master Protein Accessions	Positions in Master Proteins	# Missed Cleavages	Theo. MH+ [Da]	Found in Sample: [S2] F2: Sample	Confidence (by Search Engine): Sequest HT	XCorr (by Search Engine): Sequest HT	Sequence in Protein	Positions in Protein	Peptide Group Modifications in Protein
	FALSE	High	[R].DMAAAGLHSNVR.[L]			FALSE	1	1	1	Q9UJX3	Q9UJX3 [9-20]	0	1241.61	High	High	2.05	R.DMAAAGLHSNVR.L	[9-20]
	FALSE	High	[R].DMAAAGLHSNVR.[L]	1xOxidation [M2]		FALSE	1	1	1	Q9UJX3	Q9UJX3 [9-20]	0	1257.6	High	High	2.48	R.DMAAAGLHSNVR.L	[9-20]
FALSE	Master Protein	Q6P9G9	Zinc finger protein 449 OS=Homo sapiens OX=9606 GN=ZNF449 PE=1 SV=3	2	FALSE	1	1	1	1	518	59.9	7.31	2	1	High
	Checked	Confidence	Annotated Sequence	Modifications	Modifications in Master Proteins	Contaminant	# Protein Groups	# Proteins	# PSMs	Master Protein Accessions	Positions in Master Proteins	# Missed Cleavages	Theo. MH+ [Da]	Found in Sample: [S2] F2: Sample	Confidence (by Search Engine): Sequest HT	XCorr (by Search Engine): Sequest HT	Sequence in Protein	Positions in Protein	Peptide Group Modifications in Protein
	FALSE	High	[R].EAAGPHEAFNK.[L]			FALSE	1	1	1	Q6P9G9	Q6P9G9 [40-50]	0	1170.55	High	High	2	R.EAAGPHEAFNK.L	[40-50]
FALSE	Master Protein	Q9H0I3	Coiled-coil domain-containing protein 113 OS=Homo sapiens OX=9606 GN=CCDC113 PE=1 SV=1	2	FALSE	1	1	1	1	377	44.2	8.73	2.02	1	High
	Checked	Confidence	Annotated Sequence	Modifications	Modifications in Master Proteins	Contaminant	# Protein Groups	# Proteins	# PSMs	Master Protein Accessions	Positions in Master Proteins	# Missed Cleavages	Theo. MH+ [Da]	Found in Sample: [S2] F2: Sample	Confidence (by Search Engine): Sequest HT	XCorr (by Search Engine): Sequest HT	Sequence in Protein	Positions in Protein	Peptide Group Modifications in Protein
	FALSE	High	[R].NQELTQLK.[L]			FALSE	1	1	1	Q9H0I3	Q9H0I3 [240-247]	0	973.531	High	High	2.02	R.NQELTQLK.L	[240-247]
FALSE	Master Protein	Q14094	Cyclin-I OS=Homo sapiens OX=9606 GN=CCNI PE=1 SV=1	2	FALSE	1	1	1	1	377	42.5	8	2.34	1	High
	Checked	Confidence	Annotated Sequence	Modifications	Modifications in Master Proteins	Contaminant	# Protein Groups	# Proteins	# PSMs	Master Protein Accessions	Positions in Master Proteins	# Missed Cleavages	Theo. MH+ [Da]	Found in Sample: [S2] F2: Sample	Confidence (by Search Engine): Sequest HT	XCorr (by Search Engine): Sequest HT	Sequence in Protein	Positions in Protein	Peptide Group Modifications in Protein
	FALSE	High	[R].MERIILDK.[L]			FALSE	1	1	1	Q14094	Q14094 [130-137]	1	1017.58	High	High	2.34	R.MERIILDK.L	[130-137]
FALSE	Master Protein	Q9H4Q3	PR domain zinc finger protein 13 OS=Homo sapiens OX=9606 GN=PRDM13 PE=2 SV=2	2	FALSE	1	1	1	1	707	73.9	8.73	2.31	1	High
	Checked	Confidence	Annotated Sequence	Modifications	Modifications in Master Proteins	Contaminant	# Protein Groups	# Proteins	# PSMs	Master Protein Accessions	Positions in Master Proteins	# Missed Cleavages	Theo. MH+ [Da]	Found in Sample: [S2] F2: Sample	Confidence (by Search Engine): Sequest HT	XCorr (by Search Engine): Sequest HT	Sequence in Protein	Positions in Protein	Peptide Group Modifications in Protein
	FALSE	High	[R].EASSAPSATSPTPGK.[W]			FALSE	1	1	1	Q9H4Q3	Q9H4Q3 [230-244]	0	1387.67	High	High	2.31	R.EASSAPSATSPTPGK.W	[230-244]
FALSE	Master Protein	O95831	Apoptosis-inducing factor 1, mitochondrial OS=Homo sapiens OX=9606 GN=AIFM1 PE=1 SV=1	2	FALSE	1	2	1	1	613	66.9	8.95	4.34	1	High
	Checked	Confidence	Annotated Sequence	Modifications	Modifications in Master Proteins	Contaminant	# Protein Groups	# Proteins	# PSMs	Master Protein Accessions	Positions in Master Proteins	# Missed Cleavages	Theo. MH+ [Da]	Found in Sample: [S2] F2: Sample	Confidence (by Search Engine): Sequest HT	XCorr (by Search Engine): Sequest HT	Sequence in Protein	Positions in Protein	Peptide Group Modifications in Protein
	FALSE	High	[R].ALGTEVIQLFPEK.[G]			FALSE	1	1	2	O95831	O95831 [325-337]	0	1444.8	High	High	2.27	R.ALGTEVIQLFPEK.G	[325-337]
FALSE	Master Protein	P37198	Nuclear pore glycoprotein p62 OS=Homo sapiens OX=9606 GN=NUP62 PE=1 SV=3	2	FALSE	1	1	1	1	522	53.2	5.31	2.03	1	High
	Checked	Confidence	Annotated Sequence	Modifications	Modifications in Master Proteins	Contaminant	# Protein Groups	# Proteins	# PSMs	Master Protein Accessions	Positions in Master Proteins	# Missed Cleavages	Theo. MH+ [Da]	Found in Sample: [S2] F2: Sample	Confidence (by Search Engine): Sequest HT	XCorr (by Search Engine): Sequest HT	Sequence in Protein	Positions in Protein	Peptide Group Modifications in Protein
	FALSE	High	[K].LAENIDAQLKR.[M]			FALSE	1	1	1	P37198	P37198 [436-446]	1	1270.71	High	High	2.03	K.LAENIDAQLKR.M	[436-446]
FALSE	Master Protein	Q9NUG4	Cerebral cavernous malformations 2 protein-like OS=Homo sapiens OX=9606 GN=CCM2L PE=1 SV=3	2	FALSE	1	1	1	1	571	62.1	5.95	2.03	1	High
	Checked	Confidence	Annotated Sequence	Modifications	Modifications in Master Proteins	Contaminant	# Protein Groups	# Proteins	# PSMs	Master Protein Accessions	Positions in Master Proteins	# Missed Cleavages	Theo. MH+ [Da]	Found in Sample: [S2] F2: Sample	Confidence (by Search Engine): Sequest HT	XCorr (by Search Engine): Sequest HT	Sequence in Protein	Positions in Protein	Peptide Group Modifications in Protein
	FALSE	High	[K].RSMSSTSASAVR.[S]	1xOxidation [M3]		FALSE	1	1	1	Q9NUG4	Q9NUG4 [505-516]	1	1255.61	High	High	2.03	K.RSMSSTSASAVR.S	[505-516]
FALSE	Master Protein	Q9UHG0	Doublecortin domain-containing protein 2 OS=Homo sapiens OX=9606 GN=DCDC2 PE=1 SV=2	2	FALSE	1	1	1	1	476	52.8	6.13	2.2	1	High
	Checked	Confidence	Annotated Sequence	Modifications	Modifications in Master Proteins	Contaminant	# Protein Groups	# Proteins	# PSMs	Master Protein Accessions	Positions in Master Proteins	# Missed Cleavages	Theo. MH+ [Da]	Found in Sample: [S2] F2: Sample	Confidence (by Search Engine): Sequest HT	XCorr (by Search Engine): Sequest HT	Sequence in Protein	Positions in Protein	Peptide Group Modifications in Protein
	FALSE	High	[K].EDVNSEKLTK.[L]			FALSE	1	1	1	Q9UHG0	Q9UHG0 [281-290]	1	1162.6	High	High	2.2	K.EDVNSEKLTK.L	[281-290]
FALSE	Master Protein	Q15813	Tubulin-specific chaperone E OS=Homo sapiens OX=9606 GN=TBCE PE=1 SV=1	2	FALSE	1	1	1	1	527	59.3	6.76	2.96	1	High
	Checked	Confidence	Annotated Sequence	Modifications	Modifications in Master Proteins	Contaminant	# Protein Groups	# Proteins	# PSMs	Master Protein Accessions	Positions in Master Proteins	# Missed Cleavages	Theo. MH+ [Da]	Found in Sample: [S2] F2: Sample	Confidence (by Search Engine): Sequest HT	XCorr (by Search Engine): Sequest HT	Sequence in Protein	Positions in Protein	Peptide Group Modifications in Protein
	FALSE	High	[R].LSEEFLTAHPR.[Y]			FALSE	1	1	1	Q15813	Q15813 [407-417]	0	1299.67	High	High	2.96	R.LSEEFLTAHPR.Y	[407-417]
FALSE	Master Protein	Q96RE7	Nucleus accumbens-associated protein 1 OS=Homo sapiens OX=9606 GN=NACC1 PE=1 SV=1	2	FALSE	1	1	1	1	527	57.2	5.74	3.01	1	High
	Checked	Confidence	Annotated Sequence	Modifications	Modifications in Master Proteins	Contaminant	# Protein Groups	# Proteins	# PSMs	Master Protein Accessions	Positions in Master Proteins	# Missed Cleavages	Theo. MH+ [Da]	Found in Sample: [S2] F2: Sample	Confidence (by Search Engine): Sequest HT	XCorr (by Search Engine): Sequest HT	Sequence in Protein	Positions in Protein	Peptide Group Modifications in Protein
	FALSE	High	[R].AVLAASSSYFR.[D]			FALSE	1	1	1	Q96RE7	Q96RE7 [46-56]	0	1171.61	High	High	3.01	R.AVLAASSSYFR.D	[46-56]
FALSE	Master Protein	Q96CB9	5-methylcytosine rRNA methyltransferase NSUN4 OS=Homo sapiens OX=9606 GN=NSUN4 PE=1 SV=2	2	FALSE	1	1	1	1	384	43.1	8.18	2.18	1	High
	Checked	Confidence	Annotated Sequence	Modifications	Modifications in Master Proteins	Contaminant	# Protein Groups	# Proteins	# PSMs	Master Protein Accessions	Positions in Master Proteins	# Missed Cleavages	Theo. MH+ [Da]	Found in Sample: [S2] F2: Sample	Confidence (by Search Engine): Sequest HT	XCorr (by Search Engine): Sequest HT	Sequence in Protein	Positions in Protein	Peptide Group Modifications in Protein
	FALSE	High	[R].VTSWDGRK.[W]			FALSE	1	1	1	Q96CB9	Q96CB9 [233-240]	1	948.49	High	High	2.18	R.VTSWDGRK.W	[233-240]
FALSE	Master Protein	Q8TF68	Zinc finger protein 384 OS=Homo sapiens OX=9606 GN=ZNF384 PE=1 SV=2	2	FALSE	1	1	1	1	577	63.2	8.95	2.87	1	High
	Checked	Confidence	Annotated Sequence	Modifications	Modifications in Master Proteins	Contaminant	# Protein Groups	# Proteins	# PSMs	Master Protein Accessions	Positions in Master Proteins	# Missed Cleavages	Theo. MH+ [Da]	Found in Sample: [S2] F2: Sample	Confidence (by Search Engine): Sequest HT	XCorr (by Search Engine): Sequest HT	Sequence in Protein	Positions in Protein	Peptide Group Modifications in Protein
	FALSE	High	[K].AFTQLSNLQSHR.[R]			FALSE	1	1	1	Q8TF68	Q8TF68 [383-394]	0	1401.72	High	High	2.87	K.AFTQLSNLQSHR.R	[383-394]
FALSE	Master Protein	Q15696	U2 small nuclear ribonucleoprotein auxiliary factor 35 kDa subunit-related protein 2 OS=Homo sapiens OX=9606 GN=ZRSR2 PE=1 SV=2	2	FALSE	1	1	1	1	482	58	9.72	2.21	1	High
	Checked	Confidence	Annotated Sequence	Modifications	Modifications in Master Proteins	Contaminant	# Protein Groups	# Proteins	# PSMs	Master Protein Accessions	Positions in Master Proteins	# Missed Cleavages	Theo. MH+ [Da]	Found in Sample: [S2] F2: Sample	Confidence (by Search Engine): Sequest HT	XCorr (by Search Engine): Sequest HT	Sequence in Protein	Positions in Protein	Peptide Group Modifications in Protein
	FALSE	High	[K].LKEQWEEQQR.[K]			FALSE	1	1	1	Q15696	Q15696 [107-116]	1	1373.68	High	High	2.21	K.LKEQWEEQQR.K	[107-116]
FALSE	Master Protein	P16278	Beta-galactosidase OS=Homo sapiens OX=9606 GN=GLB1 PE=1 SV=2	2	FALSE	1	1	1	1	677	76	6.57	2.15	1	High
	Checked	Confidence	Annotated Sequence	Modifications	Modifications in Master Proteins	Contaminant	# Protein Groups	# Proteins	# PSMs	Master Protein Accessions	Positions in Master Proteins	# Missed Cleavages	Theo. MH+ [Da]	Found in Sample: [S2] F2: Sample	Confidence (by Search Engine): Sequest HT	XCorr (by Search Engine): Sequest HT	Sequence in Protein	Positions in Protein	Peptide Group Modifications in Protein
	FALSE	High	[K].TEAVASSLYDILAR.[G]			FALSE	1	1	1	P16278	P16278 [286-299]	0	1508.8	High	High	2.15	K.TEAVASSLYDILAR.G	[286-299]
FALSE	Master Protein	Q86VH5	Leucine-rich repeat transmembrane neuronal protein 3 OS=Homo sapiens OX=9606 GN=LRRTM3 PE=2 SV=2	2	FALSE	1	1	1	1	581	65.9	9.13	2.04	1	High
	Checked	Confidence	Annotated Sequence	Modifications	Modifications in Master Proteins	Contaminant	# Protein Groups	# Proteins	# PSMs	Master Protein Accessions	Positions in Master Proteins	# Missed Cleavages	Theo. MH+ [Da]	Found in Sample: [S2] F2: Sample	Confidence (by Search Engine): Sequest HT	XCorr (by Search Engine): Sequest HT	Sequence in Protein	Positions in Protein	Peptide Group Modifications in Protein
	FALSE	High	[K].ELQGVNVIDAVK.[N]			FALSE	1	1	1	Q86VH5	Q86VH5 [345-356]	0	1284.72	High	High	2.04	K.ELQGVNVIDAVK.N	[345-356]
FALSE	Master Protein	Q9H0U9	Testis-specific Y-encoded-like protein 1 OS=Homo sapiens OX=9606 GN=TSPYL1 PE=1 SV=3	2	FALSE	1	1	1	1	437	49.2	5.45	2.37	1	High
	Checked	Confidence	Annotated Sequence	Modifications	Modifications in Master Proteins	Contaminant	# Protein Groups	# Proteins	# PSMs	Master Protein Accessions	Positions in Master Proteins	# Missed Cleavages	Theo. MH+ [Da]	Found in Sample: [S2] F2: Sample	Confidence (by Search Engine): Sequest HT	XCorr (by Search Engine): Sequest HT	Sequence in Protein	Positions in Protein	Peptide Group Modifications in Protein
	FALSE	High	[K].ALEICGAQR.[S]	1xCarbamidomethyl [C5]		FALSE	1	1	1	Q9H0U9	Q9H0U9 [131-139]	0	1017.51	High	High	2.37	K.ALEICGAQR.S	[131-139]
FALSE	Master Protein	Q96EX3	Cytoplasmic dynein 2 intermediate chain 2 OS=Homo sapiens OX=9606 GN=DYNC2I2 PE=1 SV=2	2	FALSE	1	1	1	1	536	57.8	6.64	2.32	1	High
	Checked	Confidence	Annotated Sequence	Modifications	Modifications in Master Proteins	Contaminant	# Protein Groups	# Proteins	# PSMs	Master Protein Accessions	Positions in Master Proteins	# Missed Cleavages	Theo. MH+ [Da]	Found in Sample: [S2] F2: Sample	Confidence (by Search Engine): Sequest HT	XCorr (by Search Engine): Sequest HT	Sequence in Protein	Positions in Protein	Peptide Group Modifications in Protein
	FALSE	High	[R].FQVLSVATDGK.[V]			FALSE	1	1	1	Q96EX3	Q96EX3 [284-294]	0	1164.63	High	High	2.32	R.FQVLSVATDGK.V	[284-294]
FALSE	Master Protein	Q13368	MAGUK p55 subfamily member 3 OS=Homo sapiens OX=9606 GN=MPP3 PE=1 SV=2	2	FALSE	1	1	1	1	585	66.1	6.81	2.21	1	High
	Checked	Confidence	Annotated Sequence	Modifications	Modifications in Master Proteins	Contaminant	# Protein Groups	# Proteins	# PSMs	Master Protein Accessions	Positions in Master Proteins	# Missed Cleavages	Theo. MH+ [Da]	Found in Sample: [S2] F2: Sample	Confidence (by Search Engine): Sequest HT	XCorr (by Search Engine): Sequest HT	Sequence in Protein	Positions in Protein	Peptide Group Modifications in Protein
	FALSE	High	[R].ELLQLLSTPHLR.[A]			FALSE	1	1	1	Q13368	Q13368 [90-101]	0	1419.83	High	High	2.21	R.ELLQLLSTPHLR.A	[90-101]
FALSE	Master Protein	O75553	Disabled homolog 1 OS=Homo sapiens OX=9606 GN=DAB1 PE=1 SV=3	2	FALSE	1	1	1	1	588	63.7	5.01	2	1	High
	Checked	Confidence	Annotated Sequence	Modifications	Modifications in Master Proteins	Contaminant	# Protein Groups	# Proteins	# PSMs	Master Protein Accessions	Positions in Master Proteins	# Missed Cleavages	Theo. MH+ [Da]	Found in Sample: [S2] F2: Sample	Confidence (by Search Engine): Sequest HT	XCorr (by Search Engine): Sequest HT	Sequence in Protein	Positions in Protein	Peptide Group Modifications in Protein
	FALSE	High	[K].KGQDRSEATLIK.[R]			FALSE	1	1	1	O75553	O75553 [22-33]	2	1345.74	High	High	2	K.KGQDRSEATLIK.R	[22-33]
FALSE	Master Protein	Q9H223	EH domain-containing protein 4 OS=Homo sapiens OX=9606 GN=EHD4 PE=1 SV=1	2	FALSE	1	1	1	1	541	61.1	6.76	2.02	1	High
	Checked	Confidence	Annotated Sequence	Modifications	Modifications in Master Proteins	Contaminant	# Protein Groups	# Proteins	# PSMs	Master Protein Accessions	Positions in Master Proteins	# Missed Cleavages	Theo. MH+ [Da]	Found in Sample: [S2] F2: Sample	Confidence (by Search Engine): Sequest HT	XCorr (by Search Engine): Sequest HT	Sequence in Protein	Positions in Protein	Peptide Group Modifications in Protein
	FALSE	High	[R].LFEAEAQDLFR.[D]			FALSE	1	1	1	Q9H223	Q9H223 [273-283]	0	1338.67	High	High	2.02	R.LFEAEAQDLFR.D	[273-283]
FALSE	Master Protein	P17342	Atrial natriuretic peptide receptor 3 OS=Homo sapiens OX=9606 GN=NPR3 PE=1 SV=2	2	FALSE	1	1	1	1	541	59.8	6.35	2.13	1	High
	Checked	Confidence	Annotated Sequence	Modifications	Modifications in Master Proteins	Contaminant	# Protein Groups	# Proteins	# PSMs	Master Protein Accessions	Positions in Master Proteins	# Missed Cleavages	Theo. MH+ [Da]	Found in Sample: [S2] F2: Sample	Confidence (by Search Engine): Sequest HT	XCorr (by Search Engine): Sequest HT	Sequence in Protein	Positions in Protein	Peptide Group Modifications in Protein
	FALSE	High	[K].EGRFEMRPNVK.[Y]			FALSE	1	1	1	P17342	P17342 [439-449]	1	1362.69	High	High	2.13	K.EGRFEMRPNVK.Y	[439-449]
FALSE	Master Protein	Q6ZNG9	KRAB-A domain-containing protein 2 OS=Homo sapiens OX=9606 GN=KRBA2 PE=1 SV=1	2	FALSE	1	1	1	1	492	56.2	5.97	2.01	1	High
	Checked	Confidence	Annotated Sequence	Modifications	Modifications in Master Proteins	Contaminant	# Protein Groups	# Proteins	# PSMs	Master Protein Accessions	Positions in Master Proteins	# Missed Cleavages	Theo. MH+ [Da]	Found in Sample: [S2] F2: Sample	Confidence (by Search Engine): Sequest HT	XCorr (by Search Engine): Sequest HT	Sequence in Protein	Positions in Protein	Peptide Group Modifications in Protein
	FALSE	High	[K].QCHQKNPVPK.[R]	1xCarbamidomethyl [C2]		FALSE	1	1	1	Q6ZNG9	Q6ZNG9 [237-246]	1	1235.63	High	High	2.01	K.QCHQKNPVPK.R	[237-246]
FALSE	Master Protein	Q9NR22	Protein arginine N-methyltransferase 8 OS=Homo sapiens OX=9606 GN=PRMT8 PE=1 SV=2	2	FALSE	1	1	1	1	394	45.3	6.93	2.04	1	High
	Checked	Confidence	Annotated Sequence	Modifications	Modifications in Master Proteins	Contaminant	# Protein Groups	# Proteins	# PSMs	Master Protein Accessions	Positions in Master Proteins	# Missed Cleavages	Theo. MH+ [Da]	Found in Sample: [S2] F2: Sample	Confidence (by Search Engine): Sequest HT	XCorr (by Search Engine): Sequest HT	Sequence in Protein	Positions in Protein	Peptide Group Modifications in Protein
	FALSE	High	[K].EVDIYTVK.[TV]			FALSE	1	2	1	Q9NR22	Q9NR22 [277-284]	0	966.514	High	High	2.04	K.EVDIYTVK.T	[277-284]
FALSE	Master Protein	Q9BSQ5	Cerebral cavernous malformations 2 protein OS=Homo sapiens OX=9606 GN=CCM2 PE=1 SV=1	2	FALSE	1	1	1	1	444	48.8	5.54	2.15	1	High
	Checked	Confidence	Annotated Sequence	Modifications	Modifications in Master Proteins	Contaminant	# Protein Groups	# Proteins	# PSMs	Master Protein Accessions	Positions in Master Proteins	# Missed Cleavages	Theo. MH+ [Da]	Found in Sample: [S2] F2: Sample	Confidence (by Search Engine): Sequest HT	XCorr (by Search Engine): Sequest HT	Sequence in Protein	Positions in Protein	Peptide Group Modifications in Protein
	FALSE	High	[R].GIITDSFGR.[H]			FALSE	1	1	1	Q9BSQ5	Q9BSQ5 [379-387]	0	965.505	High	High	2.15	R.GIITDSFGR.H	[379-387]
FALSE	Master Protein	Q9UKF2	Disintegrin and metalloproteinase domain-containing protein 30 OS=Homo sapiens OX=9606 GN=ADAM30 PE=1 SV=2	2	FALSE	1	1	1	1	790	88.9	7.61	2.66	1	High
	Checked	Confidence	Annotated Sequence	Modifications	Modifications in Master Proteins	Contaminant	# Protein Groups	# Proteins	# PSMs	Master Protein Accessions	Positions in Master Proteins	# Missed Cleavages	Theo. MH+ [Da]	Found in Sample: [S2] F2: Sample	Confidence (by Search Engine): Sequest HT	XCorr (by Search Engine): Sequest HT	Sequence in Protein	Positions in Protein	Peptide Group Modifications in Protein
	FALSE	High	[K].TEQEESKTKTVQEESK.[T]			FALSE	1	1	1	Q9UKF2	Q9UKF2 [730-745]	2	1880.91	High	High	2.66	K.TEQEESKTKTVQEESK.T	[730-745]
FALSE	Master Protein	P98172	Ephrin-B1 OS=Homo sapiens OX=9606 GN=EFNB1 PE=1 SV=1	2	FALSE	1	1	1	1	346	38	8.94	2.18	1	High
	Checked	Confidence	Annotated Sequence	Modifications	Modifications in Master Proteins	Contaminant	# Protein Groups	# Proteins	# PSMs	Master Protein Accessions	Positions in Master Proteins	# Missed Cleavages	Theo. MH+ [Da]	Found in Sample: [S2] F2: Sample	Confidence (by Search Engine): Sequest HT	XCorr (by Search Engine): Sequest HT	Sequence in Protein	Positions in Protein	Peptide Group Modifications in Protein
	FALSE	High	[RK].LDIICPR.[A]	1xCarbamidomethyl [C5]		FALSE	1	2	2	P98172	P98172 [60-66]	0	886.481	High	High	2.18	K.LDIICPR.A	[60-66]
FALSE	Master Protein	Q9UK59	Lariat debranching enzyme OS=Homo sapiens OX=9606 GN=DBR1 PE=1 SV=2	2	FALSE	1	1	1	1	544	61.5	5.47	2.31	1	High
	Checked	Confidence	Annotated Sequence	Modifications	Modifications in Master Proteins	Contaminant	# Protein Groups	# Proteins	# PSMs	Master Protein Accessions	Positions in Master Proteins	# Missed Cleavages	Theo. MH+ [Da]	Found in Sample: [S2] F2: Sample	Confidence (by Search Engine): Sequest HT	XCorr (by Search Engine): Sequest HT	Sequence in Protein	Positions in Protein	Peptide Group Modifications in Protein
	FALSE	High	[R].ATDDLINVTGR.[L]			FALSE	1	1	1	Q9UK59	Q9UK59 [291-301]	0	1174.61	High	High	2.31	R.ATDDLINVTGR.L	[291-301]
FALSE	Master Protein	O60443	Gasdermin-E OS=Homo sapiens OX=9606 GN=GSDME PE=1 SV=2	2	FALSE	1	1	1	1	496	54.5	5.17	2.16	1	High
	Checked	Confidence	Annotated Sequence	Modifications	Modifications in Master Proteins	Contaminant	# Protein Groups	# Proteins	# PSMs	Master Protein Accessions	Positions in Master Proteins	# Missed Cleavages	Theo. MH+ [Da]	Found in Sample: [S2] F2: Sample	Confidence (by Search Engine): Sequest HT	XCorr (by Search Engine): Sequest HT	Sequence in Protein	Positions in Protein	Peptide Group Modifications in Protein
	FALSE	High	[R].DSAERTINLR.[N]			FALSE	1	1	1	O60443	O60443 [131-140]	1	1174.62	High	High	2.16	R.DSAERTINLR.N	[131-140]
FALSE	Master Protein	Q8N3Y1	F-box/WD repeat-containing protein 8 OS=Homo sapiens OX=9606 GN=FBXW8 PE=1 SV=2	2	FALSE	1	1	1	1	598	67.4	5.67	2	1	High
	Checked	Confidence	Annotated Sequence	Modifications	Modifications in Master Proteins	Contaminant	# Protein Groups	# Proteins	# PSMs	Master Protein Accessions	Positions in Master Proteins	# Missed Cleavages	Theo. MH+ [Da]	Found in Sample: [S2] F2: Sample	Confidence (by Search Engine): Sequest HT	XCorr (by Search Engine): Sequest HT	Sequence in Protein	Positions in Protein	Peptide Group Modifications in Protein
	FALSE	High	[R].LLEGAGRPPAAR.[A]			FALSE	1	1	1	Q8N3Y1	Q8N3Y1 [59-70]	0	1207.69	High	High	2	R.LLEGAGRPPAAR.A	[59-70]
FALSE	Master Protein	A6NKU9	Speedy protein E3 OS=Homo sapiens OX=9606 GN=SPDYE3 PE=2 SV=2	2	FALSE	1	1	1	1	549	63.9	6.35	2.02	1	High
	Checked	Confidence	Annotated Sequence	Modifications	Modifications in Master Proteins	Contaminant	# Protein Groups	# Proteins	# PSMs	Master Protein Accessions	Positions in Master Proteins	# Missed Cleavages	Theo. MH+ [Da]	Found in Sample: [S2] F2: Sample	Confidence (by Search Engine): Sequest HT	XCorr (by Search Engine): Sequest HT	Sequence in Protein	Positions in Protein	Peptide Group Modifications in Protein
	FALSE	High	[R].KNCSQIALFQK.[R]	1xCarbamidomethyl [C3]		FALSE	1	1	1	A6NKU9	A6NKU9 [498-508]	1	1336.7	High	High	2.02	R.KNCSQIALFQK.R	[498-508]
FALSE	Master Protein	Q9UL49	Transcription factor-like 5 protein OS=Homo sapiens OX=9606 GN=TCFL5 PE=2 SV=2	2	FALSE	1	1	1	1	500	52.7	6.84	2.03	1	High
	Checked	Confidence	Annotated Sequence	Modifications	Modifications in Master Proteins	Contaminant	# Protein Groups	# Proteins	# PSMs	Master Protein Accessions	Positions in Master Proteins	# Missed Cleavages	Theo. MH+ [Da]	Found in Sample: [S2] F2: Sample	Confidence (by Search Engine): Sequest HT	XCorr (by Search Engine): Sequest HT	Sequence in Protein	Positions in Protein	Peptide Group Modifications in Protein
	FALSE	High	[R].MRQLDTNVER.[R]	1xOxidation [M1]		FALSE	1	1	1	Q9UL49	Q9UL49 [347-356]	1	1277.63	High	High	2.03	R.MRQLDTNVER.R	[347-356]
FALSE	Master Protein	Q96G46	tRNA-dihydrouridine(47) synthase [NAD(P)(+)]-like OS=Homo sapiens OX=9606 GN=DUS3L PE=1 SV=2	2	FALSE	1	1	1	1	650	72.5	8.05	2.06	1	High
	Checked	Confidence	Annotated Sequence	Modifications	Modifications in Master Proteins	Contaminant	# Protein Groups	# Proteins	# PSMs	Master Protein Accessions	Positions in Master Proteins	# Missed Cleavages	Theo. MH+ [Da]	Found in Sample: [S2] F2: Sample	Confidence (by Search Engine): Sequest HT	XCorr (by Search Engine): Sequest HT	Sequence in Protein	Positions in Protein	Peptide Group Modifications in Protein
	FALSE	High	[K].KGGGCALMNRSTK.[F]	1xCarbamidomethyl [C5]		FALSE	1	1	1	Q96G46	Q96G46 [404-416]	2	1379.69	High	High	2.06	K.KGGGCALMNRSTK.F	[404-416]
FALSE	Master Protein	O95363	Phenylalanine--tRNA ligase, mitochondrial OS=Homo sapiens OX=9606 GN=FARS2 PE=1 SV=1	2	FALSE	1	1	1	1	451	52.3	7.46	2.22	1	High
	Checked	Confidence	Annotated Sequence	Modifications	Modifications in Master Proteins	Contaminant	# Protein Groups	# Proteins	# PSMs	Master Protein Accessions	Positions in Master Proteins	# Missed Cleavages	Theo. MH+ [Da]	Found in Sample: [S2] F2: Sample	Confidence (by Search Engine): Sequest HT	XCorr (by Search Engine): Sequest HT	Sequence in Protein	Positions in Protein	Peptide Group Modifications in Protein
	FALSE	High	[R].TIGGDLVEK.[V]			FALSE	1	1	1	O95363	O95363 [387-395]	0	931.509	High	High	2.22	R.TIGGDLVEK.V	[387-395]
FALSE	Master Protein	O00458	Interferon-related developmental regulator 1 OS=Homo sapiens OX=9606 GN=IFRD1 PE=1 SV=4	2	FALSE	1	1	1	1	451	50.2	7.18	2.04	1	High
	Checked	Confidence	Annotated Sequence	Modifications	Modifications in Master Proteins	Contaminant	# Protein Groups	# Proteins	# PSMs	Master Protein Accessions	Positions in Master Proteins	# Missed Cleavages	Theo. MH+ [Da]	Found in Sample: [S2] F2: Sample	Confidence (by Search Engine): Sequest HT	XCorr (by Search Engine): Sequest HT	Sequence in Protein	Positions in Protein	Peptide Group Modifications in Protein
	FALSE	High	[R].MTLTDSIER.[C]	1xOxidation [M1]		FALSE	1	1	1	O00458	O00458 [124-132]	0	1081.52	High	High	2.04	R.MTLTDSIER.C	[124-132]
FALSE	Master Protein	P51589	Cytochrome P450 2J2 OS=Homo sapiens OX=9606 GN=CYP2J2 PE=1 SV=2	2	FALSE	1	1	1	1	502	57.6	8.6	2.71	1	High
	Checked	Confidence	Annotated Sequence	Modifications	Modifications in Master Proteins	Contaminant	# Protein Groups	# Proteins	# PSMs	Master Protein Accessions	Positions in Master Proteins	# Missed Cleavages	Theo. MH+ [Da]	Found in Sample: [S2] F2: Sample	Confidence (by Search Engine): Sequest HT	XCorr (by Search Engine): Sequest HT	Sequence in Protein	Positions in Protein	Peptide Group Modifications in Protein
	FALSE	High	[K].FTFRPPNNEK.[L]			FALSE	1	1	1	P51589	P51589 [469-478]	0	1249.63	High	High	2.71	K.FTFRPPNNEK.L	[469-478]
FALSE	Master Protein	Q6ZWJ1	Syntaxin-binding protein 4 OS=Homo sapiens OX=9606 GN=STXBP4 PE=1 SV=2	2	FALSE	1	1	1	1	553	61.6	5.2	2.29	1	High
	Checked	Confidence	Annotated Sequence	Modifications	Modifications in Master Proteins	Contaminant	# Protein Groups	# Proteins	# PSMs	Master Protein Accessions	Positions in Master Proteins	# Missed Cleavages	Theo. MH+ [Da]	Found in Sample: [S2] F2: Sample	Confidence (by Search Engine): Sequest HT	XCorr (by Search Engine): Sequest HT	Sequence in Protein	Positions in Protein	Peptide Group Modifications in Protein
	FALSE	High	[K].KRIMVLDCQLR.[K]	1xCarbamidomethyl [C8]; 1xOxidation [M4]		FALSE	1	1	1	Q6ZWJ1	Q6ZWJ1 [404-414]	2	1447.79	High	High	2.29	K.KRIMVLDCQLR.K	[404-414]
FALSE	Master Protein	Q6GPH6	Inositol 1,4,5-trisphosphate receptor-interacting protein-like 1 OS=Homo sapiens OX=9606 GN=ITPRIPL1 PE=1 SV=1	2	FALSE	1	1	1	1	555	63.4	6.46	2.06	1	High
	Checked	Confidence	Annotated Sequence	Modifications	Modifications in Master Proteins	Contaminant	# Protein Groups	# Proteins	# PSMs	Master Protein Accessions	Positions in Master Proteins	# Missed Cleavages	Theo. MH+ [Da]	Found in Sample: [S2] F2: Sample	Confidence (by Search Engine): Sequest HT	XCorr (by Search Engine): Sequest HT	Sequence in Protein	Positions in Protein	Peptide Group Modifications in Protein
	FALSE	High	[K].LSLPPSTTSCK.[L]	1xCarbamidomethyl [C10]		FALSE	1	1	1	Q6GPH6	Q6GPH6 [341-351]	0	1190.61	High	High	2.06	K.LSLPPSTTSCK.L	[341-351]
FALSE	Master Protein	P07686	Beta-hexosaminidase subunit beta OS=Homo sapiens OX=9606 GN=HEXB PE=1 SV=4	2	FALSE	1	1	1	1	556	63.1	6.76	2.09	1	High
	Checked	Confidence	Annotated Sequence	Modifications	Modifications in Master Proteins	Contaminant	# Protein Groups	# Proteins	# PSMs	Master Protein Accessions	Positions in Master Proteins	# Missed Cleavages	Theo. MH+ [Da]	Found in Sample: [S2] F2: Sample	Confidence (by Search Engine): Sequest HT	XCorr (by Search Engine): Sequest HT	Sequence in Protein	Positions in Protein	Peptide Group Modifications in Protein
	FALSE	High	[K].LAPGTIVEVWK.[D]			FALSE	1	1	1	P07686	P07686 [415-425]	0	1212.7	High	High	2.09	K.LAPGTIVEVWK.D	[415-425]
FALSE	Master Protein	Q676U5	Autophagy-related protein 16-1 OS=Homo sapiens OX=9606 GN=ATG16L1 PE=1 SV=2	2	FALSE	1	1	1	1	607	68.2	6.64	2.04	1	High
	Checked	Confidence	Annotated Sequence	Modifications	Modifications in Master Proteins	Contaminant	# Protein Groups	# Proteins	# PSMs	Master Protein Accessions	Positions in Master Proteins	# Missed Cleavages	Theo. MH+ [Da]	Found in Sample: [S2] F2: Sample	Confidence (by Search Engine): Sequest HT	XCorr (by Search Engine): Sequest HT	Sequence in Protein	Positions in Protein	Peptide Group Modifications in Protein
	FALSE	High	[R].KTTEENQELVTR.[W]			FALSE	1	1	1	Q676U5	Q676U5 [182-193]	1	1447.74	High	High	2.04	R.KTTEENQELVTR.W	[182-193]
FALSE	Master Protein	Q02790	Peptidyl-prolyl cis-trans isomerase FKBP4 OS=Homo sapiens OX=9606 GN=FKBP4 PE=1 SV=3	2	FALSE	1	1	1	1	459	51.8	5.43	2.03	1	High
	Checked	Confidence	Annotated Sequence	Modifications	Modifications in Master Proteins	Contaminant	# Protein Groups	# Proteins	# PSMs	Master Protein Accessions	Positions in Master Proteins	# Missed Cleavages	Theo. MH+ [Da]	Found in Sample: [S2] F2: Sample	Confidence (by Search Engine): Sequest HT	XCorr (by Search Engine): Sequest HT	Sequence in Protein	Positions in Protein	Peptide Group Modifications in Protein
	FALSE	High	[K].VLQLYPNNK.[A]			FALSE	1	1	1	Q02790	Q02790 [379-387]	0	1088.61	High	High	2.03	K.VLQLYPNNK.A	[379-387]
FALSE	Master Protein	P22303	Acetylcholinesterase OS=Homo sapiens OX=9606 GN=ACHE PE=1 SV=1	2	FALSE	1	2	1	1	614	67.8	6.29	4.1	1	High
	Checked	Confidence	Annotated Sequence	Modifications	Modifications in Master Proteins	Contaminant	# Protein Groups	# Proteins	# PSMs	Master Protein Accessions	Positions in Master Proteins	# Missed Cleavages	Theo. MH+ [Da]	Found in Sample: [S2] F2: Sample	Confidence (by Search Engine): Sequest HT	XCorr (by Search Engine): Sequest HT	Sequence in Protein	Positions in Protein	Peptide Group Modifications in Protein
	FALSE	High	[R].GLRAQACAFWNR.[F]	1xCarbamidomethyl [C7]		FALSE	1	1	2	P22303	P22303 [554-565]	1	1449.72	High	High	2.07	R.GLRAQACAFWNR.F	[554-565]
FALSE	Master Protein	Q7Z3D6	D-glutamate cyclase, mitochondrial OS=Homo sapiens OX=9606 GN=DGLUCY PE=1 SV=2	2	FALSE	1	1	1	1	616	66.4	6.79	2.12	1	High
	Checked	Confidence	Annotated Sequence	Modifications	Modifications in Master Proteins	Contaminant	# Protein Groups	# Proteins	# PSMs	Master Protein Accessions	Positions in Master Proteins	# Missed Cleavages	Theo. MH+ [Da]	Found in Sample: [S2] F2: Sample	Confidence (by Search Engine): Sequest HT	XCorr (by Search Engine): Sequest HT	Sequence in Protein	Positions in Protein	Peptide Group Modifications in Protein
	FALSE	High	[K].IVEDAVEQGVLK.[T]			FALSE	1	1	1	Q7Z3D6	Q7Z3D6 [386-397]	0	1299.72	High	High	2.12	K.IVEDAVEQGVLK.T	[386-397]
FALSE	Master Protein	Q5JVS0	Intracellular hyaluronan-binding protein 4 OS=Homo sapiens OX=9606 GN=HABP4 PE=1 SV=1	2	FALSE	1	1	1	1	413	45.8	7.46	2.25	1	High
	Checked	Confidence	Annotated Sequence	Modifications	Modifications in Master Proteins	Contaminant	# Protein Groups	# Proteins	# PSMs	Master Protein Accessions	Positions in Master Proteins	# Missed Cleavages	Theo. MH+ [Da]	Found in Sample: [S2] F2: Sample	Confidence (by Search Engine): Sequest HT	XCorr (by Search Engine): Sequest HT	Sequence in Protein	Positions in Protein	Peptide Group Modifications in Protein
	FALSE	High	[R].VFDAFDQR.[G]			FALSE	1	1	1	Q5JVS0	Q5JVS0 [204-211]	0	997.474	High	High	2.25	R.VFDAFDQR.G	[204-211]
FALSE	Master Protein	Q8WUF5	RelA-associated inhibitor OS=Homo sapiens OX=9606 GN=PPP1R13L PE=1 SV=4	2	FALSE	1	1	1	1	828	89	6.81	2.2	1	High
	Checked	Confidence	Annotated Sequence	Modifications	Modifications in Master Proteins	Contaminant	# Protein Groups	# Proteins	# PSMs	Master Protein Accessions	Positions in Master Proteins	# Missed Cleavages	Theo. MH+ [Da]	Found in Sample: [S2] F2: Sample	Confidence (by Search Engine): Sequest HT	XCorr (by Search Engine): Sequest HT	Sequence in Protein	Positions in Protein	Peptide Group Modifications in Protein
	FALSE	High	[K].VSPLASDRRSDAGSYR.[R]			FALSE	1	1	1	Q8WUF5	Q8WUF5 [315-330]	2	1736.87	High	High	2.2	K.VSPLASDRRSDAGSYR.R	[315-330]
FALSE	Master Protein	Q8NG08	DNA helicase B OS=Homo sapiens OX=9606 GN=HELB PE=1 SV=2	2	FALSE	1	1	1	1	1087	123.2	5.87	2.54	1	High
	Checked	Confidence	Annotated Sequence	Modifications	Modifications in Master Proteins	Contaminant	# Protein Groups	# Proteins	# PSMs	Master Protein Accessions	Positions in Master Proteins	# Missed Cleavages	Theo. MH+ [Da]	Found in Sample: [S2] F2: Sample	Confidence (by Search Engine): Sequest HT	XCorr (by Search Engine): Sequest HT	Sequence in Protein	Positions in Protein	Peptide Group Modifications in Protein
	FALSE	High	[R].SLTINNMAGLEVTVDFKKLMK.[Y]	2xOxidation [M7; M20]		FALSE	1	1	1	Q8NG08	Q8NG08 [854-874]	2	2384.26	High	High	2.54	R.SLTINNMAGLEVTVDFKKLMK.Y	[854-874]
FALSE	Master Protein	Q76KP1	N-acetyl-beta-glucosaminyl-glycoprotein 4-beta-N-acetylgalactosaminyltransferase 1 OS=Homo sapiens OX=9606 GN=B4GALNT4 PE=1 SV=1	2	FALSE	1	1	1	1	1039	116.4	6.98	2.85	1	High
	Checked	Confidence	Annotated Sequence	Modifications	Modifications in Master Proteins	Contaminant	# Protein Groups	# Proteins	# PSMs	Master Protein Accessions	Positions in Master Proteins	# Missed Cleavages	Theo. MH+ [Da]	Found in Sample: [S2] F2: Sample	Confidence (by Search Engine): Sequest HT	XCorr (by Search Engine): Sequest HT	Sequence in Protein	Positions in Protein	Peptide Group Modifications in Protein
	FALSE	High	[R].WVAQFLADMAALHARTGDSR.[F]	1xOxidation [M9]		FALSE	1	1	1	Q76KP1	Q76KP1 [836-855]	1	2232.1	High	High	2.85	R.WVAQFLADMAALHARTGDSR.F	[836-855]
FALSE	Master Protein	Q9UM82	Spermatogenesis-associated protein 2 OS=Homo sapiens OX=9606 GN=SPATA2 PE=1 SV=2	2	FALSE	1	1	1	1	520	58.4	8.75	2.06	1	High
	Checked	Confidence	Annotated Sequence	Modifications	Modifications in Master Proteins	Contaminant	# Protein Groups	# Proteins	# PSMs	Master Protein Accessions	Positions in Master Proteins	# Missed Cleavages	Theo. MH+ [Da]	Found in Sample: [S2] F2: Sample	Confidence (by Search Engine): Sequest HT	XCorr (by Search Engine): Sequest HT	Sequence in Protein	Positions in Protein	Peptide Group Modifications in Protein
	FALSE	High	[K].STQLSHLVYR.[-]			FALSE	1	1	1	Q9UM82	Q9UM82 [511-520]	0	1203.65	High	High	2.06	K.STQLSHLVYR.-	[511-520]
FALSE	Master Protein	Q99798	Aconitate hydratase, mitochondrial OS=Homo sapiens OX=9606 GN=ACO2 PE=1 SV=2	2	FALSE	1	1	1	1	780	85.4	7.61	2.25	1	High
	Checked	Confidence	Annotated Sequence	Modifications	Modifications in Master Proteins	Contaminant	# Protein Groups	# Proteins	# PSMs	Master Protein Accessions	Positions in Master Proteins	# Missed Cleavages	Theo. MH+ [Da]	Found in Sample: [S2] F2: Sample	Confidence (by Search Engine): Sequest HT	XCorr (by Search Engine): Sequest HT	Sequence in Protein	Positions in Protein	Peptide Group Modifications in Protein
	FALSE	High	[R].WVVIGDENYGEGSSR.[E]			FALSE	1	1	1	Q99798	Q99798 [657-671]	0	1667.77	High	High	2.25	R.WVVIGDENYGEGSSR.E	[657-671]
FALSE	Master Protein	Q9H8E8	Cysteine-rich protein 2-binding protein OS=Homo sapiens OX=9606 GN=KAT14 PE=1 SV=3	2	FALSE	1	1	1	1	782	88.8	6.57	2.16	1	High
	Checked	Confidence	Annotated Sequence	Modifications	Modifications in Master Proteins	Contaminant	# Protein Groups	# Proteins	# PSMs	Master Protein Accessions	Positions in Master Proteins	# Missed Cleavages	Theo. MH+ [Da]	Found in Sample: [S2] F2: Sample	Confidence (by Search Engine): Sequest HT	XCorr (by Search Engine): Sequest HT	Sequence in Protein	Positions in Protein	Peptide Group Modifications in Protein
	FALSE	High	[R].LEACPGAVAMTPEAR.[R]	1xCarbamidomethyl [C4]; 1xOxidation [M10]		FALSE	1	1	1	Q9H8E8	Q9H8E8 [475-489]	0	1588.75	High	High	2.16	R.LEACPGAVAMTPEAR.R	[475-489]
FALSE	Master Protein	Q9HCM4	Band 4.1-like protein 5 OS=Homo sapiens OX=9606 GN=EPB41L5 PE=1 SV=3	2	FALSE	1	1	1	1	733	81.8	6.58	2.15	1	High
	Checked	Confidence	Annotated Sequence	Modifications	Modifications in Master Proteins	Contaminant	# Protein Groups	# Proteins	# PSMs	Master Protein Accessions	Positions in Master Proteins	# Missed Cleavages	Theo. MH+ [Da]	Found in Sample: [S2] F2: Sample	Confidence (by Search Engine): Sequest HT	XCorr (by Search Engine): Sequest HT	Sequence in Protein	Positions in Protein	Peptide Group Modifications in Protein
	FALSE	High	[R].GQTPAQAETNYLNK.[A]			FALSE	1	1	1	Q9HCM4	Q9HCM4 [210-223]	0	1534.75	High	High	2.15	R.GQTPAQAETNYLNK.A	[210-223]
FALSE	Master Protein	P21579	Synaptotagmin-1 OS=Homo sapiens OX=9606 GN=SYT1 PE=1 SV=1	2	FALSE	1	1	1	1	422	47.5	8.12	2.24	1	High
	Checked	Confidence	Annotated Sequence	Modifications	Modifications in Master Proteins	Contaminant	# Protein Groups	# Proteins	# PSMs	Master Protein Accessions	Positions in Master Proteins	# Missed Cleavages	Theo. MH+ [Da]	Found in Sample: [S2] F2: Sample	Confidence (by Search Engine): Sequest HT	XCorr (by Search Engine): Sequest HT	Sequence in Protein	Positions in Protein	Peptide Group Modifications in Protein
	FALSE	High	[K].HDIIGEFK.[V]			FALSE	1	1	1	P21579	P21579 [238-245]	0	958.499	High	High	2.24	K.HDIIGEFK.V	[238-245]
FALSE	Master Protein	Q86YP4	Transcriptional repressor p66-alpha OS=Homo sapiens OX=9606 GN=GATAD2A PE=1 SV=1	2	FALSE	1	1	1	1	633	68	9.94	2.09	1	High
	Checked	Confidence	Annotated Sequence	Modifications	Modifications in Master Proteins	Contaminant	# Protein Groups	# Proteins	# PSMs	Master Protein Accessions	Positions in Master Proteins	# Missed Cleavages	Theo. MH+ [Da]	Found in Sample: [S2] F2: Sample	Confidence (by Search Engine): Sequest HT	XCorr (by Search Engine): Sequest HT	Sequence in Protein	Positions in Protein	Peptide Group Modifications in Protein
	FALSE	High	[R].LLQQGTAPAQAK.[A]			FALSE	1	1	1	Q86YP4	Q86YP4 [476-487]	0	1225.69	High	High	2.09	R.LLQQGTAPAQAK.A	[476-487]
FALSE	Master Protein	Q53QZ3	Rho GTPase-activating protein 15 OS=Homo sapiens OX=9606 GN=ARHGAP15 PE=1 SV=2	2	FALSE	1	1	1	1	475	54.5	9.39	2.31	1	High
	Checked	Confidence	Annotated Sequence	Modifications	Modifications in Master Proteins	Contaminant	# Protein Groups	# Proteins	# PSMs	Master Protein Accessions	Positions in Master Proteins	# Missed Cleavages	Theo. MH+ [Da]	Found in Sample: [S2] F2: Sample	Confidence (by Search Engine): Sequest HT	XCorr (by Search Engine): Sequest HT	Sequence in Protein	Positions in Protein	Peptide Group Modifications in Protein
	FALSE	High	[R].QGTGAVQMR.[I]			FALSE	1	1	1	Q53QZ3	Q53QZ3 [19-27]	0	947.473	High	High	2.31	R.QGTGAVQMR.I	[19-27]
FALSE	Master Protein	Q15650	Activating signal cointegrator 1 OS=Homo sapiens OX=9606 GN=TRIP4 PE=1 SV=4	2	FALSE	1	1	1	1	581	66.1	7.85	2.54	1	High
	Checked	Confidence	Annotated Sequence	Modifications	Modifications in Master Proteins	Contaminant	# Protein Groups	# Proteins	# PSMs	Master Protein Accessions	Positions in Master Proteins	# Missed Cleavages	Theo. MH+ [Da]	Found in Sample: [S2] F2: Sample	Confidence (by Search Engine): Sequest HT	XCorr (by Search Engine): Sequest HT	Sequence in Protein	Positions in Protein	Peptide Group Modifications in Protein
	FALSE	High	[K].KGQFIEELITK.[W]			FALSE	1	1	1	Q15650	Q15650 [60-70]	1	1305.74	High	High	2.54	K.KGQFIEELITK.W	[60-70]
FALSE	Master Protein	Q8N1G4	Leucine-rich repeat-containing protein 47 OS=Homo sapiens OX=9606 GN=LRRC47 PE=1 SV=1	2	FALSE	1	1	1	1	583	63.4	8.28	2.51	1	High
	Checked	Confidence	Annotated Sequence	Modifications	Modifications in Master Proteins	Contaminant	# Protein Groups	# Proteins	# PSMs	Master Protein Accessions	Positions in Master Proteins	# Missed Cleavages	Theo. MH+ [Da]	Found in Sample: [S2] F2: Sample	Confidence (by Search Engine): Sequest HT	XCorr (by Search Engine): Sequest HT	Sequence in Protein	Positions in Protein	Peptide Group Modifications in Protein
	FALSE	High	[R].TAATLATHELR.[A]			FALSE	1	1	1	Q8N1G4	Q8N1G4 [371-381]	0	1183.64	High	High	2.51	R.TAATLATHELR.A	[371-381]
FALSE	Master Protein	Q9NXE8	Pre-mRNA-splicing factor CWC25 homolog OS=Homo sapiens OX=9606 GN=CWC25 PE=1 SV=1	2	FALSE	1	1	1	1	425	49.6	10.18	2.48	1	High
	Checked	Confidence	Annotated Sequence	Modifications	Modifications in Master Proteins	Contaminant	# Protein Groups	# Proteins	# PSMs	Master Protein Accessions	Positions in Master Proteins	# Missed Cleavages	Theo. MH+ [Da]	Found in Sample: [S2] F2: Sample	Confidence (by Search Engine): Sequest HT	XCorr (by Search Engine): Sequest HT	Sequence in Protein	Positions in Protein	Peptide Group Modifications in Protein
	FALSE	High	[R].EVLNNPVK.[M]			FALSE	1	1	1	Q9NXE8	Q9NXE8 [152-159]	0	912.515	High	High	2.48	R.EVLNNPVK.M	[152-159]
FALSE	Master Protein	Q9UMR2	ATP-dependent RNA helicase DDX19B OS=Homo sapiens OX=9606 GN=DDX19B PE=1 SV=1	2	FALSE	1	1	1	1	479	53.9	6.3	2.04	1	High
	Checked	Confidence	Annotated Sequence	Modifications	Modifications in Master Proteins	Contaminant	# Protein Groups	# Proteins	# PSMs	Master Protein Accessions	Positions in Master Proteins	# Missed Cleavages	Theo. MH+ [Da]	Found in Sample: [S2] F2: Sample	Confidence (by Search Engine): Sequest HT	XCorr (by Search Engine): Sequest HT	Sequence in Protein	Positions in Protein	Peptide Group Modifications in Protein
	FALSE	High	[K].VVPDPNVIK.[L]			FALSE	1	2	1	Q9UMR2	Q9UMR2 [288-296]	0	980.578	High	High	2.04	K.VVPDPNVIK.L	[288-296]
FALSE	Master Protein	Q8NF37	Lysophosphatidylcholine acyltransferase 1 OS=Homo sapiens OX=9606 GN=LPCAT1 PE=1 SV=2	2	FALSE	1	1	1	1	534	59.1	6.02	2.33	1	High
	Checked	Confidence	Annotated Sequence	Modifications	Modifications in Master Proteins	Contaminant	# Protein Groups	# Proteins	# PSMs	Master Protein Accessions	Positions in Master Proteins	# Missed Cleavages	Theo. MH+ [Da]	Found in Sample: [S2] F2: Sample	Confidence (by Search Engine): Sequest HT	XCorr (by Search Engine): Sequest HT	Sequence in Protein	Positions in Protein	Peptide Group Modifications in Protein
	FALSE	High	[R].NPALYASNVR.[R]			FALSE	1	1	1	Q8NF37	Q8NF37 [286-295]	0	1104.58	High	High	2.33	R.NPALYASNVR.R	[286-295]
FALSE	Master Protein	P31751	RAC-beta serine/threonine-protein kinase OS=Homo sapiens OX=9606 GN=AKT2 PE=1 SV=2	2	FALSE	1	1	1	1	481	55.7	6.37	2.28	1	High
	Checked	Confidence	Annotated Sequence	Modifications	Modifications in Master Proteins	Contaminant	# Protein Groups	# Proteins	# PSMs	Master Protein Accessions	Positions in Master Proteins	# Missed Cleavages	Theo. MH+ [Da]	Found in Sample: [S2] F2: Sample	Confidence (by Search Engine): Sequest HT	XCorr (by Search Engine): Sequest HT	Sequence in Protein	Positions in Protein	Peptide Group Modifications in Protein
	FALSE	High	[K].SDGSFIGYK.[E]			FALSE	1	1	1	P31751	P31751 [31-39]	0	973.463	High	High	2.28	K.SDGSFIGYK.E	[31-39]
FALSE	Master Protein	O94763	Unconventional prefoldin RPB5 interactor 1 OS=Homo sapiens OX=9606 GN=URI1 PE=1 SV=3	2	FALSE	1	1	1	1	535	59.8	5.05	2.49	1	High
	Checked	Confidence	Annotated Sequence	Modifications	Modifications in Master Proteins	Contaminant	# Protein Groups	# Proteins	# PSMs	Master Protein Accessions	Positions in Master Proteins	# Missed Cleavages	Theo. MH+ [Da]	Found in Sample: [S2] F2: Sample	Confidence (by Search Engine): Sequest HT	XCorr (by Search Engine): Sequest HT	Sequence in Protein	Positions in Protein	Peptide Group Modifications in Protein
	FALSE	High	[K].KVDNDYNALR.[E]			FALSE	1	1	1	O94763	O94763 [53-62]	1	1207.61	High	High	2.49	K.KVDNDYNALR.E	[53-62]
FALSE	Master Protein	O15460	Prolyl 4-hydroxylase subunit alpha-2 OS=Homo sapiens OX=9606 GN=P4HA2 PE=1 SV=1	2	FALSE	1	1	1	1	535	60.9	5.71	2.08	1	High
	Checked	Confidence	Annotated Sequence	Modifications	Modifications in Master Proteins	Contaminant	# Protein Groups	# Proteins	# PSMs	Master Protein Accessions	Positions in Master Proteins	# Missed Cleavages	Theo. MH+ [Da]	Found in Sample: [S2] F2: Sample	Confidence (by Search Engine): Sequest HT	XCorr (by Search Engine): Sequest HT	Sequence in Protein	Positions in Protein	Peptide Group Modifications in Protein
	FALSE	High	[K].TGVLTVASYR.[V]			FALSE	1	1	1	O15460	O15460 [371-380]	0	1066.59	High	High	2.08	K.TGVLTVASYR.V	[371-380]
FALSE	Master Protein	Q96P11	28S rRNA (cytosine-C(5))-methyltransferase OS=Homo sapiens OX=9606 GN=NSUN5 PE=1 SV=2	2	FALSE	1	1	1	1	429	46.7	8.62	2.09	1	High
	Checked	Confidence	Annotated Sequence	Modifications	Modifications in Master Proteins	Contaminant	# Protein Groups	# Proteins	# PSMs	Master Protein Accessions	Positions in Master Proteins	# Missed Cleavages	Theo. MH+ [Da]	Found in Sample: [S2] F2: Sample	Confidence (by Search Engine): Sequest HT	XCorr (by Search Engine): Sequest HT	Sequence in Protein	Positions in Protein	Peptide Group Modifications in Protein
	FALSE	High	[R].ASSLDDLR.[A]			FALSE	1	1	1	Q96P11	Q96P11 [165-172]	0	876.442	High	High	2.09	R.ASSLDDLR.A	[165-172]
FALSE	Master Protein	O96013	Serine/threonine-protein kinase PAK 4 OS=Homo sapiens OX=9606 GN=PAK4 PE=1 SV=1	2	FALSE	1	1	1	1	591	64	9.73	2.26	1	High
	Checked	Confidence	Annotated Sequence	Modifications	Modifications in Master Proteins	Contaminant	# Protein Groups	# Proteins	# PSMs	Master Protein Accessions	Positions in Master Proteins	# Missed Cleavages	Theo. MH+ [Da]	Found in Sample: [S2] F2: Sample	Confidence (by Search Engine): Sequest HT	XCorr (by Search Engine): Sequest HT	Sequence in Protein	Positions in Protein	Peptide Group Modifications in Protein
	FALSE	High	[K].SDSILLTHDGR.[V]			FALSE	1	1	1	O96013	O96013 [443-453]	0	1213.62	High	High	2.26	K.SDSILLTHDGR.V	[443-453]
FALSE	Master Protein	Q8IYT4	Katanin p60 ATPase-containing subunit A-like 2 OS=Homo sapiens OX=9606 GN=KATNAL2 PE=1 SV=3	2	FALSE	1	1	1	1	538	61.2	7.56	2.1	1	High
	Checked	Confidence	Annotated Sequence	Modifications	Modifications in Master Proteins	Contaminant	# Protein Groups	# Proteins	# PSMs	Master Protein Accessions	Positions in Master Proteins	# Missed Cleavages	Theo. MH+ [Da]	Found in Sample: [S2] F2: Sample	Confidence (by Search Engine): Sequest HT	XCorr (by Search Engine): Sequest HT	Sequence in Protein	Positions in Protein	Peptide Group Modifications in Protein
	FALSE	High	[K].TTAGKTGDTK.[S]			FALSE	1	1	1	Q8IYT4	Q8IYT4 [132-141]	1	979.505	High	High	2.1	K.TTAGKTGDTK.S	[132-141]
FALSE	Master Protein	P32314	Forkhead box protein N2 OS=Homo sapiens OX=9606 GN=FOXN2 PE=1 SV=3	2	FALSE	1	1	1	1	431	47.1	6.42	2.05	1	High
	Checked	Confidence	Annotated Sequence	Modifications	Modifications in Master Proteins	Contaminant	# Protein Groups	# Proteins	# PSMs	Master Protein Accessions	Positions in Master Proteins	# Missed Cleavages	Theo. MH+ [Da]	Found in Sample: [S2] F2: Sample	Confidence (by Search Engine): Sequest HT	XCorr (by Search Engine): Sequest HT	Sequence in Protein	Positions in Protein	Peptide Group Modifications in Protein
	FALSE	High	[K].QNQVRNLK.[E]			FALSE	1	1	1	P32314	P32314 [227-234]	1	999.569	High	High	2.05	K.QNQVRNLK.E	[227-234]
FALSE	Master Protein	Q9UNH5	Dual specificity protein phosphatase CDC14A OS=Homo sapiens OX=9606 GN=CDC14A PE=1 SV=1	2	FALSE	1	1	1	1	594	66.5	9.1	2	1	High
	Checked	Confidence	Annotated Sequence	Modifications	Modifications in Master Proteins	Contaminant	# Protein Groups	# Proteins	# PSMs	Master Protein Accessions	Positions in Master Proteins	# Missed Cleavages	Theo. MH+ [Da]	Found in Sample: [S2] F2: Sample	Confidence (by Search Engine): Sequest HT	XCorr (by Search Engine): Sequest HT	Sequence in Protein	Positions in Protein	Peptide Group Modifications in Protein
	FALSE	High	[K].MALSPSATAKR.[I]	1xOxidation [M1]		FALSE	1	1	1	Q9UNH5	Q9UNH5 [450-460]	1	1148.61	High	High	2	K.MALSPSATAKR.I	[450-460]
FALSE	Master Protein	P46063	ATP-dependent DNA helicase Q1 OS=Homo sapiens OX=9606 GN=RECQL PE=1 SV=3	2	FALSE	1	1	1	1	649	73.4	7.88	2.5	1	High
	Checked	Confidence	Annotated Sequence	Modifications	Modifications in Master Proteins	Contaminant	# Protein Groups	# Proteins	# PSMs	Master Protein Accessions	Positions in Master Proteins	# Missed Cleavages	Theo. MH+ [Da]	Found in Sample: [S2] F2: Sample	Confidence (by Search Engine): Sequest HT	XCorr (by Search Engine): Sequest HT	Sequence in Protein	Positions in Protein	Peptide Group Modifications in Protein
	FALSE	High	[K].EVFLVMPTGGGK.[S]			FALSE	1	1	1	P46063	P46063 [108-119]	0	1234.65	High	High	2.5	K.EVFLVMPTGGGK.S	[108-119]
FALSE	Master Protein	Q8IYR6	Tomoregulin-1 OS=Homo sapiens OX=9606 GN=TMEFF1 PE=1 SV=1	2	FALSE	1	1	1	1	380	40.9	6.68	2.12	1	High
	Checked	Confidence	Annotated Sequence	Modifications	Modifications in Master Proteins	Contaminant	# Protein Groups	# Proteins	# PSMs	Master Protein Accessions	Positions in Master Proteins	# Missed Cleavages	Theo. MH+ [Da]	Found in Sample: [S2] F2: Sample	Confidence (by Search Engine): Sequest HT	XCorr (by Search Engine): Sequest HT	Sequence in Protein	Positions in Protein	Peptide Group Modifications in Protein
	FALSE	High	[K].EITVIAR.[G]			FALSE	1	1	1	Q8IYR6	Q8IYR6 [134-140]	0	801.483	High	High	2.12	K.EITVIAR.G	[134-140]
FALSE	Master Protein	Q5VTE6	Protein angel homolog 2 OS=Homo sapiens OX=9606 GN=ANGEL2 PE=1 SV=1	2	FALSE	1	1	1	1	544	62.3	7.81	2.05	1	High
	Checked	Confidence	Annotated Sequence	Modifications	Modifications in Master Proteins	Contaminant	# Protein Groups	# Proteins	# PSMs	Master Protein Accessions	Positions in Master Proteins	# Missed Cleavages	Theo. MH+ [Da]	Found in Sample: [S2] F2: Sample	Confidence (by Search Engine): Sequest HT	XCorr (by Search Engine): Sequest HT	Sequence in Protein	Positions in Protein	Peptide Group Modifications in Protein
	FALSE	High	[K].LNYEGLPIGK.[V]			FALSE	1	1	1	Q5VTE6	Q5VTE6 [369-378]	0	1103.61	High	High	2.05	K.LNYEGLPIGK.V	[369-378]
FALSE	Master Protein	Q9BZQ2	Testicular spindle-associated protein SHCBP1L OS=Homo sapiens OX=9606 GN=SHCBP1L PE=1 SV=3	2	FALSE	1	1	1	1	653	72.6	5.31	2.13	1	High
	Checked	Confidence	Annotated Sequence	Modifications	Modifications in Master Proteins	Contaminant	# Protein Groups	# Proteins	# PSMs	Master Protein Accessions	Positions in Master Proteins	# Missed Cleavages	Theo. MH+ [Da]	Found in Sample: [S2] F2: Sample	Confidence (by Search Engine): Sequest HT	XCorr (by Search Engine): Sequest HT	Sequence in Protein	Positions in Protein	Peptide Group Modifications in Protein
	FALSE	High	[K].REEIMITSEPSR.[D]			FALSE	1	1	1	Q9BZQ2	Q9BZQ2 [450-461]	1	1447.72	High	High	2.13	K.REEIMITSEPSR.D	[450-461]
FALSE	Master Protein	Q96SB3	Neurabin-2 OS=Homo sapiens OX=9606 GN=PPP1R9B PE=1 SV=3	2	FALSE	1	1	1	1	817	89.3	4.97	2.21	1	High
	Checked	Confidence	Annotated Sequence	Modifications	Modifications in Master Proteins	Contaminant	# Protein Groups	# Proteins	# PSMs	Master Protein Accessions	Positions in Master Proteins	# Missed Cleavages	Theo. MH+ [Da]	Found in Sample: [S2] F2: Sample	Confidence (by Search Engine): Sequest HT	XCorr (by Search Engine): Sequest HT	Sequence in Protein	Positions in Protein	Peptide Group Modifications in Protein
	FALSE	High	[R].ASSLNENVDHSALLK.[L]			FALSE	1	1	1	Q96SB3	Q96SB3 [98-112]	0	1597.82	High	High	2.21	R.ASSLNENVDHSALLK.L	[98-112]
FALSE	Master Protein	Q9P2K5	Myelin expression factor 2 OS=Homo sapiens OX=9606 GN=MYEF2 PE=1 SV=3	2	FALSE	1	1	1	1	600	64.1	8.75	2.39	1	High
	Checked	Confidence	Annotated Sequence	Modifications	Modifications in Master Proteins	Contaminant	# Protein Groups	# Proteins	# PSMs	Master Protein Accessions	Positions in Master Proteins	# Missed Cleavages	Theo. MH+ [Da]	Found in Sample: [S2] F2: Sample	Confidence (by Search Engine): Sequest HT	XCorr (by Search Engine): Sequest HT	Sequence in Protein	Positions in Protein	Peptide Group Modifications in Protein
	FALSE	High	[R].MGPGIGAILER.[S]	1xOxidation [M1]		FALSE	1	1	1	Q9P2K5	Q9P2K5 [487-497]	0	1129.6	High	High	2.39	R.MGPGIGAILER.S	[487-497]
FALSE	Master Protein	Q56NI9	N-acetyltransferase ESCO2 OS=Homo sapiens OX=9606 GN=ESCO2 PE=1 SV=1	2	FALSE	1	1	1	1	601	68.3	9.39	2.06	1	High
	Checked	Confidence	Annotated Sequence	Modifications	Modifications in Master Proteins	Contaminant	# Protein Groups	# Proteins	# PSMs	Master Protein Accessions	Positions in Master Proteins	# Missed Cleavages	Theo. MH+ [Da]	Found in Sample: [S2] F2: Sample	Confidence (by Search Engine): Sequest HT	XCorr (by Search Engine): Sequest HT	Sequence in Protein	Positions in Protein	Peptide Group Modifications in Protein
	FALSE	High	[K].QTNIQKNTNTR.[D]			FALSE	1	1	1	Q56NI9	Q56NI9 [355-365]	1	1317.69	High	High	2.06	K.QTNIQKNTNTR.D	[355-365]
FALSE	Master Protein	Q9H8M5	Metal transporter CNNM2 OS=Homo sapiens OX=9606 GN=CNNM2 PE=1 SV=2	2	FALSE	1	1	1	1	875	96.6	6.38	2.11	1	High
	Checked	Confidence	Annotated Sequence	Modifications	Modifications in Master Proteins	Contaminant	# Protein Groups	# Proteins	# PSMs	Master Protein Accessions	Positions in Master Proteins	# Missed Cleavages	Theo. MH+ [Da]	Found in Sample: [S2] F2: Sample	Confidence (by Search Engine): Sequest HT	XCorr (by Search Engine): Sequest HT	Sequence in Protein	Positions in Protein	Peptide Group Modifications in Protein
	FALSE	High	[K].VKMAGGQAAAALPTWK.[M]			FALSE	1	1	1	Q9H8M5	Q9H8M5 [11-26]	1	1599.87	High	High	2.11	K.VKMAGGQAAAALPTWK.M	[11-26]
FALSE	Master Protein	Q9BYV6	Tripartite motif-containing protein 55 OS=Homo sapiens OX=9606 GN=TRIM55 PE=1 SV=2	2	FALSE	1	1	1	1	548	60.4	4.77	2.12	1	High
	Checked	Confidence	Annotated Sequence	Modifications	Modifications in Master Proteins	Contaminant	# Protein Groups	# Proteins	# PSMs	Master Protein Accessions	Positions in Master Proteins	# Missed Cleavages	Theo. MH+ [Da]	Found in Sample: [S2] F2: Sample	Confidence (by Search Engine): Sequest HT	XCorr (by Search Engine): Sequest HT	Sequence in Protein	Positions in Protein	Peptide Group Modifications in Protein
	FALSE	High	[R].KNEMTQVITR.[T]	1xOxidation [M4]		FALSE	1	1	1	Q9BYV6	Q9BYV6 [226-235]	1	1235.64	High	High	2.12	R.KNEMTQVITR.T	[226-235]
FALSE	Master Protein	Q06455	Protein CBFA2T1 OS=Homo sapiens OX=9606 GN=RUNX1T1 PE=1 SV=2	2	FALSE	1	1	1	1	604	67.5	7.94	2.09	1	High
	Checked	Confidence	Annotated Sequence	Modifications	Modifications in Master Proteins	Contaminant	# Protein Groups	# Proteins	# PSMs	Master Protein Accessions	Positions in Master Proteins	# Missed Cleavages	Theo. MH+ [Da]	Found in Sample: [S2] F2: Sample	Confidence (by Search Engine): Sequest HT	XCorr (by Search Engine): Sequest HT	Sequence in Protein	Positions in Protein	Peptide Group Modifications in Protein
	FALSE	High	[K].KGGGSSSSHSR.[Q]			FALSE	1	1	1	Q06455	Q06455 [404-414]	1	1046.5	High	High	2.09	K.KGGGSSSSHSR.Q	[404-414]
FALSE	Master Protein	Q9H6S3	Epidermal growth factor receptor kinase substrate 8-like protein 2 OS=Homo sapiens OX=9606 GN=EPS8L2 PE=1 SV=2	2	FALSE	1	1	1	1	715	80.6	6.84	2.01	1	High
	Checked	Confidence	Annotated Sequence	Modifications	Modifications in Master Proteins	Contaminant	# Protein Groups	# Proteins	# PSMs	Master Protein Accessions	Positions in Master Proteins	# Missed Cleavages	Theo. MH+ [Da]	Found in Sample: [S2] F2: Sample	Confidence (by Search Engine): Sequest HT	XCorr (by Search Engine): Sequest HT	Sequence in Protein	Positions in Protein	Peptide Group Modifications in Protein
	FALSE	High	[R].VGPQVPLSEPGFR.[R]			FALSE	1	1	1	Q9H6S3	Q9H6S3 [224-236]	0	1382.74	High	High	2.01	R.VGPQVPLSEPGFR.R	[224-236]
FALSE	Master Protein	Q04727	Transducin-like enhancer protein 4 OS=Homo sapiens OX=9606 GN=TLE4 PE=1 SV=3	2	FALSE	1	1	1	1	773	83.7	7.5	2.23	1	High
	Checked	Confidence	Annotated Sequence	Modifications	Modifications in Master Proteins	Contaminant	# Protein Groups	# Proteins	# PSMs	Master Protein Accessions	Positions in Master Proteins	# Missed Cleavages	Theo. MH+ [Da]	Found in Sample: [S2] F2: Sample	Confidence (by Search Engine): Sequest HT	XCorr (by Search Engine): Sequest HT	Sequence in Protein	Positions in Protein	Peptide Group Modifications in Protein
	FALSE	High	[K].ELSLNEKSTTPVSK.[S]			FALSE	1	1	1	Q04727	Q04727 [309-322]	1	1532.82	High	High	2.23	K.ELSLNEKSTTPVSK.S	[309-322]
FALSE	Master Protein	P29803	Pyruvate dehydrogenase E1 component subunit alpha, testis-specific form, mitochondrial OS=Homo sapiens OX=9606 GN=PDHA2 PE=1 SV=1	2	FALSE	1	1	1	1	388	42.9	8.46	2.1	1	High
	Checked	Confidence	Annotated Sequence	Modifications	Modifications in Master Proteins	Contaminant	# Protein Groups	# Proteins	# PSMs	Master Protein Accessions	Positions in Master Proteins	# Missed Cleavages	Theo. MH+ [Da]	Found in Sample: [S2] F2: Sample	Confidence (by Search Engine): Sequest HT	XCorr (by Search Engine): Sequest HT	Sequence in Protein	Positions in Protein	Peptide Group Modifications in Protein
	FALSE	High	[K].EIGAEVR.[K]			FALSE	1	1	1	P29803	P29803 [335-341]	0	773.415	High	High	2.1	K.EIGAEVR.K	[335-341]
FALSE	Master Protein	Q9Y5F6	Protocadherin gamma-C5 OS=Homo sapiens OX=9606 GN=PCDHGC5 PE=2 SV=1	2	FALSE	1	1	1	1	944	101.9	5.03	2.2	1	High
	Checked	Confidence	Annotated Sequence	Modifications	Modifications in Master Proteins	Contaminant	# Protein Groups	# Proteins	# PSMs	Master Protein Accessions	Positions in Master Proteins	# Missed Cleavages	Theo. MH+ [Da]	Found in Sample: [S2] F2: Sample	Confidence (by Search Engine): Sequest HT	XCorr (by Search Engine): Sequest HT	Sequence in Protein	Positions in Protein	Peptide Group Modifications in Protein
	FALSE	High	[R].ALLEDDSDTQQVVVLVR.[D]			FALSE	1	1	1	Q9Y5F6	Q9Y5F6 [633-649]	0	1900	High	High	2.2	R.ALLEDDSDTQQVVVLVR.D	[633-649]
FALSE	Master Protein	Q9HAU8	Aminopeptidase RNPEPL1 OS=Homo sapiens OX=9606 GN=RNPEPL1 PE=1 SV=3	2	FALSE	1	1	1	1	725	79.9	5.19	2.11	1	High
	Checked	Confidence	Annotated Sequence	Modifications	Modifications in Master Proteins	Contaminant	# Protein Groups	# Proteins	# PSMs	Master Protein Accessions	Positions in Master Proteins	# Missed Cleavages	Theo. MH+ [Da]	Found in Sample: [S2] F2: Sample	Confidence (by Search Engine): Sequest HT	XCorr (by Search Engine): Sequest HT	Sequence in Protein	Positions in Protein	Peptide Group Modifications in Protein
	FALSE	High	[R].QMKLLGEDSPVSK.[L]			FALSE	1	1	1	Q9HAU8	Q9HAU8 [410-422]	1	1431.75	High	High	2.11	R.QMKLLGEDSPVSK.L	[410-422]
FALSE	Master Protein	Q9NUQ6	SPATS2-like protein OS=Homo sapiens OX=9606 GN=SPATS2L PE=1 SV=2	2	FALSE	1	1	1	1	558	61.7	9.64	2.13	1	High
	Checked	Confidence	Annotated Sequence	Modifications	Modifications in Master Proteins	Contaminant	# Protein Groups	# Proteins	# PSMs	Master Protein Accessions	Positions in Master Proteins	# Missed Cleavages	Theo. MH+ [Da]	Found in Sample: [S2] F2: Sample	Confidence (by Search Engine): Sequest HT	XCorr (by Search Engine): Sequest HT	Sequence in Protein	Positions in Protein	Peptide Group Modifications in Protein
	FALSE	High	[K].KISILEEPSK.[A]			FALSE	1	1	1	Q9NUQ6	Q9NUQ6 [133-142]	1	1143.66	High	High	2.13	K.KISILEEPSK.A	[133-142]
FALSE	Master Protein	Q96QH2	PML-RARA-regulated adapter molecule 1 OS=Homo sapiens OX=9606 GN=PRAM1 PE=1 SV=3	2	FALSE	1	1	1	1	670	73.9	9.67	2.19	1	High
	Checked	Confidence	Annotated Sequence	Modifications	Modifications in Master Proteins	Contaminant	# Protein Groups	# Proteins	# PSMs	Master Protein Accessions	Positions in Master Proteins	# Missed Cleavages	Theo. MH+ [Da]	Found in Sample: [S2] F2: Sample	Confidence (by Search Engine): Sequest HT	XCorr (by Search Engine): Sequest HT	Sequence in Protein	Positions in Protein	Peptide Group Modifications in Protein
	FALSE	High	[K].KFPQLGATPFPR.[K]			FALSE	1	1	1	Q96QH2	Q96QH2 [130-141]	1	1358.76	High	High	2.19	K.KFPQLGATPFPR.K	[130-141]
FALSE	Master Protein	Q15059	Bromodomain-containing protein 3 OS=Homo sapiens OX=9606 GN=BRD3 PE=1 SV=1	2	FALSE	1	1	1	1	726	79.5	9.36	2.09	1	High
	Checked	Confidence	Annotated Sequence	Modifications	Modifications in Master Proteins	Contaminant	# Protein Groups	# Proteins	# PSMs	Master Protein Accessions	Positions in Master Proteins	# Missed Cleavages	Theo. MH+ [Da]	Found in Sample: [S2] F2: Sample	Confidence (by Search Engine): Sequest HT	XCorr (by Search Engine): Sequest HT	Sequence in Protein	Positions in Protein	Peptide Group Modifications in Protein
	FALSE	High	[K].EKPGSAPSGGPSR.[L]			FALSE	1	1	1	Q15059	Q15059 [689-701]	0	1226.61	High	High	2.09	K.EKPGSAPSGGPSR.L	[689-701]
FALSE	Master Protein	Q14457	Beclin-1 OS=Homo sapiens OX=9606 GN=BECN1 PE=1 SV=2	2	FALSE	1	1	1	1	450	51.9	4.89	2.23	1	High
	Checked	Confidence	Annotated Sequence	Modifications	Modifications in Master Proteins	Contaminant	# Protein Groups	# Proteins	# PSMs	Master Protein Accessions	Positions in Master Proteins	# Missed Cleavages	Theo. MH+ [Da]	Found in Sample: [S2] F2: Sample	Confidence (by Search Engine): Sequest HT	XCorr (by Search Engine): Sequest HT	Sequence in Protein	Positions in Protein	Peptide Group Modifications in Protein
	FALSE	High	[R].YAQTQLDK.[L]			FALSE	1	1	1	Q14457	Q14457 [256-263]	0	966.489	High	High	2.23	R.YAQTQLDK.L	[256-263]
FALSE	Master Protein	P35658	Nuclear pore complex protein Nup214 OS=Homo sapiens OX=9606 GN=NUP214 PE=1 SV=2	2	FALSE	1	1	1	1	2090	213.5	7.47	3.24	1	High
	Checked	Confidence	Annotated Sequence	Modifications	Modifications in Master Proteins	Contaminant	# Protein Groups	# Proteins	# PSMs	Master Protein Accessions	Positions in Master Proteins	# Missed Cleavages	Theo. MH+ [Da]	Found in Sample: [S2] F2: Sample	Confidence (by Search Engine): Sequest HT	XCorr (by Search Engine): Sequest HT	Sequence in Protein	Positions in Protein	Peptide Group Modifications in Protein
	FALSE	High	[K].SSATVTGEPPSYSSGSDSSKAAPGPGPSTFSFVPPSK.[A]			FALSE	1	1	1	P35658	P35658 [491-527]	1	3555.68	High	High	3.24	K.SSATVTGEPPSYSSGSDSSKAAPGPGPSTFSFVPPSK.A	[491-527]
FALSE	Master Protein	Q8NFQ5	BPI fold-containing family B member 6 OS=Homo sapiens OX=9606 GN=BPIFB6 PE=1 SV=1	2	FALSE	1	1	1	1	453	49.7	8.84	2.07	1	High
	Checked	Confidence	Annotated Sequence	Modifications	Modifications in Master Proteins	Contaminant	# Protein Groups	# Proteins	# PSMs	Master Protein Accessions	Positions in Master Proteins	# Missed Cleavages	Theo. MH+ [Da]	Found in Sample: [S2] F2: Sample	Confidence (by Search Engine): Sequest HT	XCorr (by Search Engine): Sequest HT	Sequence in Protein	Positions in Protein	Peptide Group Modifications in Protein
	FALSE	High	[K].QPGMKPIK.[G]	1xOxidation [M4]		FALSE	1	1	1	Q8NFQ5	Q8NFQ5 [55-62]	0	914.513	High	High	2.07	K.QPGMKPIK.G	[55-62]
FALSE	Master Protein	Q96JJ7	Protein disulfide-isomerase TMX3 OS=Homo sapiens OX=9606 GN=TMX3 PE=1 SV=2	2	FALSE	1	1	1	1	454	51.8	4.91	2.1	1	High
	Checked	Confidence	Annotated Sequence	Modifications	Modifications in Master Proteins	Contaminant	# Protein Groups	# Proteins	# PSMs	Master Protein Accessions	Positions in Master Proteins	# Missed Cleavages	Theo. MH+ [Da]	Found in Sample: [S2] F2: Sample	Confidence (by Search Engine): Sequest HT	XCorr (by Search Engine): Sequest HT	Sequence in Protein	Positions in Protein	Peptide Group Modifications in Protein
	FALSE	High	[K].GDLAYNYR.[G]			FALSE	1	1	1	Q96JJ7	Q96JJ7 [107-114]	0	971.458	High	High	2.1	K.GDLAYNYR.G	[107-114]
FALSE	Master Protein	Q15027	Arf-GAP with coiled-coil, ANK repeat and PH domain-containing protein 1 OS=Homo sapiens OX=9606 GN=ACAP1 PE=1 SV=1	2	FALSE	1	1	1	1	740	81.5	7.66	2.04	1	High
	Checked	Confidence	Annotated Sequence	Modifications	Modifications in Master Proteins	Contaminant	# Protein Groups	# Proteins	# PSMs	Master Protein Accessions	Positions in Master Proteins	# Missed Cleavages	Theo. MH+ [Da]	Found in Sample: [S2] F2: Sample	Confidence (by Search Engine): Sequest HT	XCorr (by Search Engine): Sequest HT	Sequence in Protein	Positions in Protein	Peptide Group Modifications in Protein
	FALSE	High	[R].RAQEAEEAGAALR.[T]			FALSE	1	1	1	Q15027	Q15027 [148-160]	1	1371.7	High	High	2.04	R.RAQEAEEAGAALR.T	[148-160]
FALSE	Master Protein	Q9BYT3	Serine/threonine-protein kinase 33 OS=Homo sapiens OX=9606 GN=STK33 PE=1 SV=1	2	FALSE	1	1	1	1	514	57.8	7.03	2	1	High
	Checked	Confidence	Annotated Sequence	Modifications	Modifications in Master Proteins	Contaminant	# Protein Groups	# Proteins	# PSMs	Master Protein Accessions	Positions in Master Proteins	# Missed Cleavages	Theo. MH+ [Da]	Found in Sample: [S2] F2: Sample	Confidence (by Search Engine): Sequest HT	XCorr (by Search Engine): Sequest HT	Sequence in Protein	Positions in Protein	Peptide Group Modifications in Protein
	FALSE	High	[-].MADSGLDKK.[S]			FALSE	1	1	1	Q9BYT3	Q9BYT3 [1-9]	1	964.477	High	High	2	-.MADSGLDKK.S	[1-9]
FALSE	Master Protein	Q8NA72	Centrosomal protein POC5 OS=Homo sapiens OX=9606 GN=POC5 PE=1 SV=2	2	FALSE	1	1	1	1	575	63.3	7.42	2.09	1	High
	Checked	Confidence	Annotated Sequence	Modifications	Modifications in Master Proteins	Contaminant	# Protein Groups	# Proteins	# PSMs	Master Protein Accessions	Positions in Master Proteins	# Missed Cleavages	Theo. MH+ [Da]	Found in Sample: [S2] F2: Sample	Confidence (by Search Engine): Sequest HT	XCorr (by Search Engine): Sequest HT	Sequence in Protein	Positions in Protein	Peptide Group Modifications in Protein
	FALSE	High	[K].QLCNQINELK.[E]	1xCarbamidomethyl [C3]		FALSE	1	1	1	Q8NA72	Q8NA72 [206-215]	0	1259.64	High	High	2.09	K.QLCNQINELK.E	[206-215]
FALSE	Master Protein	A8K979	ERI1 exoribonuclease 2 OS=Homo sapiens OX=9606 GN=ERI2 PE=1 SV=2	2	FALSE	1	1	1	1	691	77.4	8.9	2.04	1	High
	Checked	Confidence	Annotated Sequence	Modifications	Modifications in Master Proteins	Contaminant	# Protein Groups	# Proteins	# PSMs	Master Protein Accessions	Positions in Master Proteins	# Missed Cleavages	Theo. MH+ [Da]	Found in Sample: [S2] F2: Sample	Confidence (by Search Engine): Sequest HT	XCorr (by Search Engine): Sequest HT	Sequence in Protein	Positions in Protein	Peptide Group Modifications in Protein
	FALSE	High	[K].QGKNEHLAFNTK.[S]			FALSE	1	1	1	A8K979	A8K979 [356-367]	1	1386.71	High	High	2.04	K.QGKNEHLAFNTK.S	[356-367]
FALSE	Master Protein	Q13416	Origin recognition complex subunit 2 OS=Homo sapiens OX=9606 GN=ORC2 PE=1 SV=2	2	FALSE	1	1	1	1	577	65.9	6.51	2.04	1	High
	Checked	Confidence	Annotated Sequence	Modifications	Modifications in Master Proteins	Contaminant	# Protein Groups	# Proteins	# PSMs	Master Protein Accessions	Positions in Master Proteins	# Missed Cleavages	Theo. MH+ [Da]	Found in Sample: [S2] F2: Sample	Confidence (by Search Engine): Sequest HT	XCorr (by Search Engine): Sequest HT	Sequence in Protein	Positions in Protein	Peptide Group Modifications in Protein
	FALSE	High	[K].VSPSFSAELK.[Q]			FALSE	1	1	1	Q13416	Q13416 [279-288]	0	1064.56	High	High	2.04	K.VSPSFSAELK.Q	[279-288]
FALSE	Master Protein	Q8N1N4	Keratin, type II cytoskeletal 78 OS=Homo sapiens OX=9606 GN=KRT78 PE=1 SV=2	2	TRUE	1	1	1	1	520	56.8	6.02	2.41	1	High
	Checked	Confidence	Annotated Sequence	Modifications	Modifications in Master Proteins	Contaminant	# Protein Groups	# Proteins	# PSMs	Master Protein Accessions	Positions in Master Proteins	# Missed Cleavages	Theo. MH+ [Da]	Found in Sample: [S2] F2: Sample	Confidence (by Search Engine): Sequest HT	XCorr (by Search Engine): Sequest HT	Sequence in Protein	Positions in Protein	Peptide Group Modifications in Protein
	FALSE	High	[K].VDELEAALR.[M]			TRUE	1	1	1	Q8N1N4	Q8N1N4 [375-383]	0	1015.54	High	High	2.41	K.VDELEAALR.M	[375-383]
FALSE	Master Protein	Q7L1T6	Cytochrome b5 reductase 4 OS=Homo sapiens OX=9606 GN=CYB5R4 PE=1 SV=1	2	FALSE	1	1	1	1	521	59.4	7.72	2.22	1	High
	Checked	Confidence	Annotated Sequence	Modifications	Modifications in Master Proteins	Contaminant	# Protein Groups	# Proteins	# PSMs	Master Protein Accessions	Positions in Master Proteins	# Missed Cleavages	Theo. MH+ [Da]	Found in Sample: [S2] F2: Sample	Confidence (by Search Engine): Sequest HT	XCorr (by Search Engine): Sequest HT	Sequence in Protein	Positions in Protein	Peptide Group Modifications in Protein
	FALSE	High	[K].SQVTDTLAK.[E]			FALSE	1	1	1	Q7L1T6	Q7L1T6 [154-162]	0	962.515	High	High	2.22	K.SQVTDTLAK.E	[154-162]
FALSE	Master Protein	Q8TD90	Melanoma-associated antigen E2 OS=Homo sapiens OX=9606 GN=MAGEE2 PE=2 SV=1	2	FALSE	1	1	1	1	523	60.3	5.1	2.03	1	High
	Checked	Confidence	Annotated Sequence	Modifications	Modifications in Master Proteins	Contaminant	# Protein Groups	# Proteins	# PSMs	Master Protein Accessions	Positions in Master Proteins	# Missed Cleavages	Theo. MH+ [Da]	Found in Sample: [S2] F2: Sample	Confidence (by Search Engine): Sequest HT	XCorr (by Search Engine): Sequest HT	Sequence in Protein	Positions in Protein	Peptide Group Modifications in Protein
	FALSE	High	[R].EAVEDEEAR.[A]			FALSE	1	1	1	Q8TD90	Q8TD90 [501-509]	0	1047.46	High	High	2.03	R.EAVEDEEAR.A	[501-509]
FALSE	Master Protein	P55895	V(D)J recombination-activating protein 2 OS=Homo sapiens OX=9606 GN=RAG2 PE=1 SV=1	2	FALSE	1	1	1	1	527	59.2	5.87	2.45	1	High
	Checked	Confidence	Annotated Sequence	Modifications	Modifications in Master Proteins	Contaminant	# Protein Groups	# Proteins	# PSMs	Master Protein Accessions	Positions in Master Proteins	# Missed Cleavages	Theo. MH+ [Da]	Found in Sample: [S2] F2: Sample	Confidence (by Search Engine): Sequest HT	XCorr (by Search Engine): Sequest HT	Sequence in Protein	Positions in Protein	Peptide Group Modifications in Protein
	FALSE	High	[K].KPPMKSLRK.[K]	1xOxidation [M4]		FALSE	1	1	1	P55895	P55895 [499-507]	2	1100.66	High	High	2.45	K.KPPMKSLRK.K	[499-507]
FALSE	Master Protein	Q6KCM7	Mitochondrial adenyl nucleotide antiporter SLC25A25 OS=Homo sapiens OX=9606 GN=SLC25A25 PE=1 SV=1	2	FALSE	1	1	1	1	469	52.6	8.35	2.15	1	High
	Checked	Confidence	Annotated Sequence	Modifications	Modifications in Master Proteins	Contaminant	# Protein Groups	# Proteins	# PSMs	Master Protein Accessions	Positions in Master Proteins	# Missed Cleavages	Theo. MH+ [Da]	Found in Sample: [S2] F2: Sample	Confidence (by Search Engine): Sequest HT	XCorr (by Search Engine): Sequest HT	Sequence in Protein	Positions in Protein	Peptide Group Modifications in Protein
	FALSE	High	[K].FMAYEQIK.[R]	1xOxidation [M2]		FALSE	1	2	1	Q6KCM7	Q6KCM7 [261-268]	0	1045.5	High	High	2.15	K.FMAYEQIK.R	[261-268]
FALSE	Master Protein	O00541	Pescadillo homolog OS=Homo sapiens OX=9606 GN=PES1 PE=1 SV=1	2	FALSE	1	1	1	1	588	68	7.33	2.07	1	High
	Checked	Confidence	Annotated Sequence	Modifications	Modifications in Master Proteins	Contaminant	# Protein Groups	# Proteins	# PSMs	Master Protein Accessions	Positions in Master Proteins	# Missed Cleavages	Theo. MH+ [Da]	Found in Sample: [S2] F2: Sample	Confidence (by Search Engine): Sequest HT	XCorr (by Search Engine): Sequest HT	Sequence in Protein	Positions in Protein	Peptide Group Modifications in Protein
	FALSE	High	[K].LAALSASLAR.[V]			FALSE	1	1	1	O00541	O00541 [276-285]	0	972.584	High	High	2.07	K.LAALSASLAR.V	[276-285]
FALSE	Master Protein	Q9H1D0	Transient receptor potential cation channel subfamily V member 6 OS=Homo sapiens OX=9606 GN=TRPV6 PE=1 SV=3	2	FALSE	1	1	1	1	765	87.2	7.77	2.13	1	High
	Checked	Confidence	Annotated Sequence	Modifications	Modifications in Master Proteins	Contaminant	# Protein Groups	# Proteins	# PSMs	Master Protein Accessions	Positions in Master Proteins	# Missed Cleavages	Theo. MH+ [Da]	Found in Sample: [S2] F2: Sample	Confidence (by Search Engine): Sequest HT	XCorr (by Search Engine): Sequest HT	Sequence in Protein	Positions in Protein	Peptide Group Modifications in Protein
	FALSE	High	[K].EPALHPMGLSLPK.[E]	1xOxidation [M7]		FALSE	1	1	1	Q9H1D0	Q9H1D0 [35-47]	0	1405.75	High	High	2.13	K.EPALHPMGLSLPK.E	[35-47]
FALSE	Master Protein	P00966	Argininosuccinate synthase OS=Homo sapiens OX=9606 GN=ASS1 PE=1 SV=2	2	FALSE	1	1	1	1	412	46.5	8.02	2.25	1	High
	Checked	Confidence	Annotated Sequence	Modifications	Modifications in Master Proteins	Contaminant	# Protein Groups	# Proteins	# PSMs	Master Protein Accessions	Positions in Master Proteins	# Missed Cleavages	Theo. MH+ [Da]	Found in Sample: [S2] F2: Sample	Confidence (by Search Engine): Sequest HT	XCorr (by Search Engine): Sequest HT	Sequence in Protein	Positions in Protein	Peptide Group Modifications in Protein
	FALSE	High	[R].IDIVENR.[F]			FALSE	1	1	1	P00966	P00966 [266-272]	0	858.468	High	High	2.25	R.IDIVENR.F	[266-272]
FALSE	Master Protein	O75529	TAF5-like RNA polymerase II p300/CBP-associated factor-associated factor 65 kDa subunit 5L OS=Homo sapiens OX=9606 GN=TAF5L PE=1 SV=1	2	FALSE	1	1	1	1	589	66.1	5.88	2.18	1	High
	Checked	Confidence	Annotated Sequence	Modifications	Modifications in Master Proteins	Contaminant	# Protein Groups	# Proteins	# PSMs	Master Protein Accessions	Positions in Master Proteins	# Missed Cleavages	Theo. MH+ [Da]	Found in Sample: [S2] F2: Sample	Confidence (by Search Engine): Sequest HT	XCorr (by Search Engine): Sequest HT	Sequence in Protein	Positions in Protein	Peptide Group Modifications in Protein
	FALSE	High	[K].YLASAGEDQR.[L]			FALSE	1	1	1	O75529	O75529 [482-491]	0	1109.52	High	High	2.18	K.YLASAGEDQR.L	[482-491]
FALSE	Master Protein	Q6UX04	Spliceosome-associated protein CWC27 homolog OS=Homo sapiens OX=9606 GN=CWC27 PE=1 SV=1	2	FALSE	1	1	1	1	472	53.8	5.8	2.15	1	High
	Checked	Confidence	Annotated Sequence	Modifications	Modifications in Master Proteins	Contaminant	# Protein Groups	# Proteins	# PSMs	Master Protein Accessions	Positions in Master Proteins	# Missed Cleavages	Theo. MH+ [Da]	Found in Sample: [S2] F2: Sample	Confidence (by Search Engine): Sequest HT	XCorr (by Search Engine): Sequest HT	Sequence in Protein	Positions in Protein	Peptide Group Modifications in Protein
	FALSE	High	[K].KDTSANVK.[S]			FALSE	1	1	1	Q6UX04	Q6UX04 [291-298]	1	862.463	High	High	2.15	K.KDTSANVK.S	[291-298]
FALSE	Master Protein	Q9P266	Junctional cadherin 5-associated protein OS=Homo sapiens OX=9606 GN=JCAD PE=1 SV=3	2	FALSE	1	1	1	1	1359	148.3	7.09	2.58	1	High
	Checked	Confidence	Annotated Sequence	Modifications	Modifications in Master Proteins	Contaminant	# Protein Groups	# Proteins	# PSMs	Master Protein Accessions	Positions in Master Proteins	# Missed Cleavages	Theo. MH+ [Da]	Found in Sample: [S2] F2: Sample	Confidence (by Search Engine): Sequest HT	XCorr (by Search Engine): Sequest HT	Sequence in Protein	Positions in Protein	Peptide Group Modifications in Protein
	FALSE	High	[K].AGASGQPPSGPPGTGNEYGVSPR.[L]			FALSE	1	1	1	Q9P266	Q9P266 [380-402]	0	2140.01	High	High	2.58	K.AGASGQPPSGPPGTGNEYGVSPR.L	[380-402]
FALSE	Master Protein	Q96G42	Kelch domain-containing protein 7B OS=Homo sapiens OX=9606 GN=KLHDC7B PE=1 SV=2	2	FALSE	1	1	1	1	594	63.3	9	2.1	1	High
	Checked	Confidence	Annotated Sequence	Modifications	Modifications in Master Proteins	Contaminant	# Protein Groups	# Proteins	# PSMs	Master Protein Accessions	Positions in Master Proteins	# Missed Cleavages	Theo. MH+ [Da]	Found in Sample: [S2] F2: Sample	Confidence (by Search Engine): Sequest HT	XCorr (by Search Engine): Sequest HT	Sequence in Protein	Positions in Protein	Peptide Group Modifications in Protein
	FALSE	High	[R].QDRPQGSVPR.[A]			FALSE	1	1	1	Q96G42	Q96G42 [11-20]	0	1139.59	High	High	2.1	R.QDRPQGSVPR.A	[11-20]
FALSE	Master Protein	Q96KM6	Zinc finger protein 512B OS=Homo sapiens OX=9606 GN=ZNF512B PE=1 SV=1	2	FALSE	1	1	1	1	892	97.2	9.83	2.1	1	High
	Checked	Confidence	Annotated Sequence	Modifications	Modifications in Master Proteins	Contaminant	# Protein Groups	# Proteins	# PSMs	Master Protein Accessions	Positions in Master Proteins	# Missed Cleavages	Theo. MH+ [Da]	Found in Sample: [S2] F2: Sample	Confidence (by Search Engine): Sequest HT	XCorr (by Search Engine): Sequest HT	Sequence in Protein	Positions in Protein	Peptide Group Modifications in Protein
	FALSE	High	[R].LPGSSKSGPGKDGSR.[K]			FALSE	1	1	1	Q96KM6	Q96KM6 [12-26]	2	1429.74	High	High	2.1	R.LPGSSKSGPGKDGSR.K	[12-26]
FALSE	Master Protein	P57772	Selenocysteine-specific elongation factor OS=Homo sapiens OX=9606 GN=EEFSEC PE=1 SV=4	2	FALSE	1	1	1	1	596	65.3	8.35	2.07	1	High
	Checked	Confidence	Annotated Sequence	Modifications	Modifications in Master Proteins	Contaminant	# Protein Groups	# Proteins	# PSMs	Master Protein Accessions	Positions in Master Proteins	# Missed Cleavages	Theo. MH+ [Da]	Found in Sample: [S2] F2: Sample	Confidence (by Search Engine): Sequest HT	XCorr (by Search Engine): Sequest HT	Sequence in Protein	Positions in Protein	Peptide Group Modifications in Protein
	FALSE	High	[R].AMDDYSVIGR.[S]	1xOxidation [M2]		FALSE	1	1	1	P57772	P57772 [482-491]	0	1142.51	High	High	2.07	R.AMDDYSVIGR.S	[482-491]
FALSE	Master Protein	Q8N531	F-box/LRR-repeat protein 6 OS=Homo sapiens OX=9606 GN=FBXL6 PE=2 SV=2	2	FALSE	1	1	1	1	539	58.5	9.29	2.52	1	High
	Checked	Confidence	Annotated Sequence	Modifications	Modifications in Master Proteins	Contaminant	# Protein Groups	# Proteins	# PSMs	Master Protein Accessions	Positions in Master Proteins	# Missed Cleavages	Theo. MH+ [Da]	Found in Sample: [S2] F2: Sample	Confidence (by Search Engine): Sequest HT	XCorr (by Search Engine): Sequest HT	Sequence in Protein	Positions in Protein	Peptide Group Modifications in Protein
	FALSE	High	[K].EGSPFLTQK.[W]			FALSE	1	1	1	Q8N531	Q8N531 [429-437]	0	1006.52	High	High	2.52	K.EGSPFLTQK.W	[429-437]
FALSE	Master Protein	Q9H3E2	Sorting nexin-25 OS=Homo sapiens OX=9606 GN=SNX25 PE=1 SV=2	2	FALSE	1	1	1	1	840	97.9	6.38	2.28	1	High
	Checked	Confidence	Annotated Sequence	Modifications	Modifications in Master Proteins	Contaminant	# Protein Groups	# Proteins	# PSMs	Master Protein Accessions	Positions in Master Proteins	# Missed Cleavages	Theo. MH+ [Da]	Found in Sample: [S2] F2: Sample	Confidence (by Search Engine): Sequest HT	XCorr (by Search Engine): Sequest HT	Sequence in Protein	Positions in Protein	Peptide Group Modifications in Protein
	FALSE	High	[-].MDKALKEVFDYSYR.[D]	1xOxidation [M1]		FALSE	1	1	1	Q9H3E2	Q9H3E2 [1-14]	2	1780.86	High	High	2.28	-.MDKALKEVFDYSYR.D	[1-14]
FALSE	Master Protein	P54136	Arginine--tRNA ligase, cytoplasmic OS=Homo sapiens OX=9606 GN=RARS1 PE=1 SV=2	2	FALSE	1	1	1	1	660	75.3	6.68	2.1	1	High
	Checked	Confidence	Annotated Sequence	Modifications	Modifications in Master Proteins	Contaminant	# Protein Groups	# Proteins	# PSMs	Master Protein Accessions	Positions in Master Proteins	# Missed Cleavages	Theo. MH+ [Da]	Found in Sample: [S2] F2: Sample	Confidence (by Search Engine): Sequest HT	XCorr (by Search Engine): Sequest HT	Sequence in Protein	Positions in Protein	Peptide Group Modifications in Protein
	FALSE	High	[R].LANIDEEMLQK.[A]			FALSE	1	1	1	P54136	P54136 [547-557]	0	1303.66	High	High	2.1	R.LANIDEEMLQK.A	[547-557]
FALSE	Master Protein	Q9NRM7	Serine/threonine-protein kinase LATS2 OS=Homo sapiens OX=9606 GN=LATS2 PE=1 SV=2	2	FALSE	1	1	1	1	1088	120.1	8.21	2.19	1	High
	Checked	Confidence	Annotated Sequence	Modifications	Modifications in Master Proteins	Contaminant	# Protein Groups	# Proteins	# PSMs	Master Protein Accessions	Positions in Master Proteins	# Missed Cleavages	Theo. MH+ [Da]	Found in Sample: [S2] F2: Sample	Confidence (by Search Engine): Sequest HT	XCorr (by Search Engine): Sequest HT	Sequence in Protein	Positions in Protein	Peptide Group Modifications in Protein
	FALSE	High	[K].AGLCEAEQEQMRKILYQK.[E]	1xCarbamidomethyl [C4]; 1xOxidation [M11]		FALSE	1	1	1	Q9NRM7	Q9NRM7 [634-651]	2	2211.09	High	High	2.19	K.AGLCEAEQEQMRKILYQK.E	[634-651]
FALSE	Master Protein	P78344	Eukaryotic translation initiation factor 4 gamma 2 OS=Homo sapiens OX=9606 GN=EIF4G2 PE=1 SV=1	2	FALSE	1	1	1	1	907	102.3	7.14	2.08	1	High
	Checked	Confidence	Annotated Sequence	Modifications	Modifications in Master Proteins	Contaminant	# Protein Groups	# Proteins	# PSMs	Master Protein Accessions	Positions in Master Proteins	# Missed Cleavages	Theo. MH+ [Da]	Found in Sample: [S2] F2: Sample	Confidence (by Search Engine): Sequest HT	XCorr (by Search Engine): Sequest HT	Sequence in Protein	Positions in Protein	Peptide Group Modifications in Protein
	FALSE	High	[R].TQTPPLGQTPQLGLK.[T]			FALSE	1	1	1	P78344	P78344 [506-520]	0	1578.88	High	High	2.08	R.TQTPPLGQTPQLGLK.T	[506-520]
FALSE	Master Protein	Q8N323	NXPE family member 1 OS=Homo sapiens OX=9606 GN=NXPE1 PE=1 SV=2	2	FALSE	1	1	1	1	547	63.1	8.56	2.12	1	High
	Checked	Confidence	Annotated Sequence	Modifications	Modifications in Master Proteins	Contaminant	# Protein Groups	# Proteins	# PSMs	Master Protein Accessions	Positions in Master Proteins	# Missed Cleavages	Theo. MH+ [Da]	Found in Sample: [S2] F2: Sample	Confidence (by Search Engine): Sequest HT	XCorr (by Search Engine): Sequest HT	Sequence in Protein	Positions in Protein	Peptide Group Modifications in Protein
	FALSE	High	[R].EIDRLSGDK.[N]			FALSE	1	1	1	Q8N323	Q8N323 [422-430]	1	1032.53	High	High	2.12	R.EIDRLSGDK.N	[422-430]
FALSE	Master Protein	Q9NVP1	ATP-dependent RNA helicase DDX18 OS=Homo sapiens OX=9606 GN=DDX18 PE=1 SV=2	2	FALSE	1	1	1	1	670	75.4	9.5	2.11	1	High
	Checked	Confidence	Annotated Sequence	Modifications	Modifications in Master Proteins	Contaminant	# Protein Groups	# Proteins	# PSMs	Master Protein Accessions	Positions in Master Proteins	# Missed Cleavages	Theo. MH+ [Da]	Found in Sample: [S2] F2: Sample	Confidence (by Search Engine): Sequest HT	XCorr (by Search Engine): Sequest HT	Sequence in Protein	Positions in Protein	Peptide Group Modifications in Protein
	FALSE	High	[R].QTMLFSATQTR.[K]			FALSE	1	1	1	Q9NVP1	Q9NVP1 [359-369]	0	1283.64	High	High	2.11	R.QTMLFSATQTR.K	[359-369]
FALSE	Master Protein	Q8IUR7	Armadillo repeat-containing protein 8 OS=Homo sapiens OX=9606 GN=ARMC8 PE=1 SV=2	2	FALSE	1	1	1	1	673	75.5	6.73	2.14	1	High
	Checked	Confidence	Annotated Sequence	Modifications	Modifications in Master Proteins	Contaminant	# Protein Groups	# Proteins	# PSMs	Master Protein Accessions	Positions in Master Proteins	# Missed Cleavages	Theo. MH+ [Da]	Found in Sample: [S2] F2: Sample	Confidence (by Search Engine): Sequest HT	XCorr (by Search Engine): Sequest HT	Sequence in Protein	Positions in Protein	Peptide Group Modifications in Protein
	FALSE	High	[K].ANLIVLGAVPR.[L]			FALSE	1	1	1	Q8IUR7	Q8IUR7 [55-65]	0	1122.7	High	High	2.14	K.ANLIVLGAVPR.L	[55-65]
FALSE	Master Protein	O14641	Segment polarity protein dishevelled homolog DVL-2 OS=Homo sapiens OX=9606 GN=DVL2 PE=1 SV=1	2	FALSE	1	1	1	1	736	78.9	6.02	2.27	1	High
	Checked	Confidence	Annotated Sequence	Modifications	Modifications in Master Proteins	Contaminant	# Protein Groups	# Proteins	# PSMs	Master Protein Accessions	Positions in Master Proteins	# Missed Cleavages	Theo. MH+ [Da]	Found in Sample: [S2] F2: Sample	Confidence (by Search Engine): Sequest HT	XCorr (by Search Engine): Sequest HT	Sequence in Protein	Positions in Protein	Peptide Group Modifications in Protein
	FALSE	High	[R].FSSSTEQSSASR.[L]			FALSE	1	2	1	O14641	O14641 [220-231]	0	1273.57	High	High	2.27	R.FSSSTEQSSASR.L	[220-231]
FALSE	Master Protein	Q96DC7	Transmembrane and coiled-coil domain-containing protein 6 OS=Homo sapiens OX=9606 GN=TMCO6 PE=1 SV=2	2	FALSE	1	1	1	1	493	54.4	5.81	2.17	1	High
	Checked	Confidence	Annotated Sequence	Modifications	Modifications in Master Proteins	Contaminant	# Protein Groups	# Proteins	# PSMs	Master Protein Accessions	Positions in Master Proteins	# Missed Cleavages	Theo. MH+ [Da]	Found in Sample: [S2] F2: Sample	Confidence (by Search Engine): Sequest HT	XCorr (by Search Engine): Sequest HT	Sequence in Protein	Positions in Protein	Peptide Group Modifications in Protein
	FALSE	High	[R].EGALVSLR.[R]			FALSE	1	1	1	Q96DC7	Q96DC7 [84-91]	0	844.489	High	High	2.17	R.EGALVSLR.R	[84-91]
FALSE	Master Protein	Q8NEH6	Meiosis-specific nuclear structural protein 1 OS=Homo sapiens OX=9606 GN=MNS1 PE=1 SV=2	2	FALSE	1	1	1	1	495	60.5	7.12	2.01	1	High
	Checked	Confidence	Annotated Sequence	Modifications	Modifications in Master Proteins	Contaminant	# Protein Groups	# Proteins	# PSMs	Master Protein Accessions	Positions in Master Proteins	# Missed Cleavages	Theo. MH+ [Da]	Found in Sample: [S2] F2: Sample	Confidence (by Search Engine): Sequest HT	XCorr (by Search Engine): Sequest HT	Sequence in Protein	Positions in Protein	Peptide Group Modifications in Protein
	FALSE	High	[K].EQALWRKK.[K]			FALSE	1	1	1	Q8NEH6	Q8NEH6 [251-258]	2	1058.61	High	High	2.01	K.EQALWRKK.K	[251-258]
FALSE	Master Protein	Q02153	Guanylate cyclase soluble subunit beta-1 OS=Homo sapiens OX=9606 GN=GUCY1B1 PE=1 SV=1	2	FALSE	1	1	1	1	619	70.5	5.35	2.59	1	High
	Checked	Confidence	Annotated Sequence	Modifications	Modifications in Master Proteins	Contaminant	# Protein Groups	# Proteins	# PSMs	Master Protein Accessions	Positions in Master Proteins	# Missed Cleavages	Theo. MH+ [Da]	Found in Sample: [S2] F2: Sample	Confidence (by Search Engine): Sequest HT	XCorr (by Search Engine): Sequest HT	Sequence in Protein	Positions in Protein	Peptide Group Modifications in Protein
	FALSE	High	[K].EPMQVWFLSR.[K]			FALSE	1	1	1	Q02153	Q02153 [597-606]	0	1292.65	High	High	2.59	K.EPMQVWFLSR.K	[597-606]
FALSE	Master Protein	Q8IXF0	Neuronal PAS domain-containing protein 3 OS=Homo sapiens OX=9606 GN=NPAS3 PE=2 SV=1	2	FALSE	1	1	1	1	933	100.7	6.62	2.21	1	High
	Checked	Confidence	Annotated Sequence	Modifications	Modifications in Master Proteins	Contaminant	# Protein Groups	# Proteins	# PSMs	Master Protein Accessions	Positions in Master Proteins	# Missed Cleavages	Theo. MH+ [Da]	Found in Sample: [S2] F2: Sample	Confidence (by Search Engine): Sequest HT	XCorr (by Search Engine): Sequest HT	Sequence in Protein	Positions in Protein	Peptide Group Modifications in Protein
	FALSE	High	[K].AGEDGFGALGAMQIK.[V]			FALSE	1	1	1	Q8IXF0	Q8IXF0 [542-556]	0	1464.72	High	High	2.21	K.AGEDGFGALGAMQIK.V	[542-556]
FALSE	Master Protein	Q9Y5R5	Doublesex- and mab-3-related transcription factor 2 OS=Homo sapiens OX=9606 GN=DMRT2 PE=1 SV=2	2	FALSE	1	1	1	1	561	61.8	6.79	2.23	1	High
	Checked	Confidence	Annotated Sequence	Modifications	Modifications in Master Proteins	Contaminant	# Protein Groups	# Proteins	# PSMs	Master Protein Accessions	Positions in Master Proteins	# Missed Cleavages	Theo. MH+ [Da]	Found in Sample: [S2] F2: Sample	Confidence (by Search Engine): Sequest HT	XCorr (by Search Engine): Sequest HT	Sequence in Protein	Positions in Protein	Peptide Group Modifications in Protein
	FALSE	High	[K].ELENIMLER.[E]			FALSE	1	1	1	Q9Y5R5	Q9Y5R5 [244-252]	0	1146.58	High	High	2.23	K.ELENIMLER.E	[244-252]
FALSE	Master Protein	P53985	Monocarboxylate transporter 1 OS=Homo sapiens OX=9606 GN=SLC16A1 PE=1 SV=3	2	FALSE	1	1	1	1	500	53.9	8.66	2.02	1	High
	Checked	Confidence	Annotated Sequence	Modifications	Modifications in Master Proteins	Contaminant	# Protein Groups	# Proteins	# PSMs	Master Protein Accessions	Positions in Master Proteins	# Missed Cleavages	Theo. MH+ [Da]	Found in Sample: [S2] F2: Sample	Confidence (by Search Engine): Sequest HT	XCorr (by Search Engine): Sequest HT	Sequence in Protein	Positions in Protein	Peptide Group Modifications in Protein
	FALSE	High	[K].ASLEKAGK.[S]			FALSE	1	1	1	P53985	P53985 [212-219]	1	803.462	High	High	2.02	K.ASLEKAGK.S	[212-219]
FALSE	Master Protein	P10074	Telomere zinc finger-associated protein OS=Homo sapiens OX=9606 GN=ZBTB48 PE=1 SV=2	2	FALSE	1	1	1	1	688	77	8.18	2.12	1	High
	Checked	Confidence	Annotated Sequence	Modifications	Modifications in Master Proteins	Contaminant	# Protein Groups	# Proteins	# PSMs	Master Protein Accessions	Positions in Master Proteins	# Missed Cleavages	Theo. MH+ [Da]	Found in Sample: [S2] F2: Sample	Confidence (by Search Engine): Sequest HT	XCorr (by Search Engine): Sequest HT	Sequence in Protein	Positions in Protein	Peptide Group Modifications in Protein
	FALSE	High	[K].QALKPCPLEDK.[K]	1xCarbamidomethyl [C6]		FALSE	1	1	1	P10074	P10074 [195-205]	0	1298.68	High	High	2.12	K.QALKPCPLEDK.K	[195-205]
FALSE	Master Protein	Q8WY54	Protein phosphatase 1E OS=Homo sapiens OX=9606 GN=PPM1E PE=1 SV=3	2	FALSE	1	1	1	1	755	83.9	5.01	2.03	1	High
	Checked	Confidence	Annotated Sequence	Modifications	Modifications in Master Proteins	Contaminant	# Protein Groups	# Proteins	# PSMs	Master Protein Accessions	Positions in Master Proteins	# Missed Cleavages	Theo. MH+ [Da]	Found in Sample: [S2] F2: Sample	Confidence (by Search Engine): Sequest HT	XCorr (by Search Engine): Sequest HT	Sequence in Protein	Positions in Protein	Peptide Group Modifications in Protein
	FALSE	High	[K].ENNGDSSMVAHK.[L]	1xOxidation [M8]		FALSE	1	1	1	Q8WY54	Q8WY54 [456-467]	0	1304.55	High	High	2.03	K.ENNGDSSMVAHK.L	[456-467]
FALSE	Master Protein	Q9BRS2	Serine/threonine-protein kinase RIO1 OS=Homo sapiens OX=9606 GN=RIOK1 PE=1 SV=2	2	FALSE	1	1	1	1	568	65.5	6.19	2.15	1	High
	Checked	Confidence	Annotated Sequence	Modifications	Modifications in Master Proteins	Contaminant	# Protein Groups	# Proteins	# PSMs	Master Protein Accessions	Positions in Master Proteins	# Missed Cleavages	Theo. MH+ [Da]	Found in Sample: [S2] F2: Sample	Confidence (by Search Engine): Sequest HT	XCorr (by Search Engine): Sequest HT	Sequence in Protein	Positions in Protein	Peptide Group Modifications in Protein
	FALSE	High	[R].HSVAVMTVR.[E]			FALSE	1	1	1	Q9BRS2	Q9BRS2 [371-379]	0	999.54	High	High	2.15	R.HSVAVMTVR.E	[371-379]
FALSE	Master Protein	Q5TF21	Protein SOGA3 OS=Homo sapiens OX=9606 GN=SOGA3 PE=3 SV=1	2	FALSE	1	1	1	1	947	103.1	6.06	2.32	1	High
	Checked	Confidence	Annotated Sequence	Modifications	Modifications in Master Proteins	Contaminant	# Protein Groups	# Proteins	# PSMs	Master Protein Accessions	Positions in Master Proteins	# Missed Cleavages	Theo. MH+ [Da]	Found in Sample: [S2] F2: Sample	Confidence (by Search Engine): Sequest HT	XCorr (by Search Engine): Sequest HT	Sequence in Protein	Positions in Protein	Peptide Group Modifications in Protein
	FALSE	High	[R].GGGGGAEKATPLAPK.[G]			FALSE	1	1	1	Q5TF21	Q5TF21 [97-111]	1	1310.71	High	High	2.32	R.GGGGGAEKATPLAPK.G	[97-111]
FALSE	Master Protein	Q7L311	Armadillo repeat-containing X-linked protein 2 OS=Homo sapiens OX=9606 GN=ARMCX2 PE=2 SV=1	2	FALSE	1	1	1	1	632	65.6	8.53	2.12	1	High
	Checked	Confidence	Annotated Sequence	Modifications	Modifications in Master Proteins	Contaminant	# Protein Groups	# Proteins	# PSMs	Master Protein Accessions	Positions in Master Proteins	# Missed Cleavages	Theo. MH+ [Da]	Found in Sample: [S2] F2: Sample	Confidence (by Search Engine): Sequest HT	XCorr (by Search Engine): Sequest HT	Sequence in Protein	Positions in Protein	Peptide Group Modifications in Protein
	FALSE	High	[K].ATSATGAVPK.[G]			FALSE	1	1	1	Q7L311	Q7L311 [271-280]	0	902.494	High	High	2.12	K.ATSATGAVPK.G	[271-280]
FALSE	Master Protein	Q7L9B9	Endonuclease/exonuclease/phosphatase family domain-containing protein 1 OS=Homo sapiens OX=9606 GN=EEPD1 PE=1 SV=2	2	FALSE	1	1	1	1	569	62.4	8.41	2.09	1	High
	Checked	Confidence	Annotated Sequence	Modifications	Modifications in Master Proteins	Contaminant	# Protein Groups	# Proteins	# PSMs	Master Protein Accessions	Positions in Master Proteins	# Missed Cleavages	Theo. MH+ [Da]	Found in Sample: [S2] F2: Sample	Confidence (by Search Engine): Sequest HT	XCorr (by Search Engine): Sequest HT	Sequence in Protein	Positions in Protein	Peptide Group Modifications in Protein
	FALSE	High	[K].MALSIVDFR.[R]			FALSE	1	1	1	Q7L9B9	Q7L9B9 [157-165]	0	1051.56	High	High	2.09	K.MALSIVDFR.R	[157-165]
FALSE	Master Protein	P51956	Serine/threonine-protein kinase Nek3 OS=Homo sapiens OX=9606 GN=NEK3 PE=1 SV=2	2	FALSE	1	1	1	1	506	57.7	7.17	2.29	1	High
	Checked	Confidence	Annotated Sequence	Modifications	Modifications in Master Proteins	Contaminant	# Protein Groups	# Proteins	# PSMs	Master Protein Accessions	Positions in Master Proteins	# Missed Cleavages	Theo. MH+ [Da]	Found in Sample: [S2] F2: Sample	Confidence (by Search Engine): Sequest HT	XCorr (by Search Engine): Sequest HT	Sequence in Protein	Positions in Protein	Peptide Group Modifications in Protein
	FALSE	High	[K].LGDFGSAR.[L]			FALSE	1	1	1	P51956	P51956 [143-150]	0	822.41	High	High	2.29	K.LGDFGSAR.L	[143-150]
FALSE	Master Protein	Q6UUV9	CREB-regulated transcription coactivator 1 OS=Homo sapiens OX=9606 GN=CRTC1 PE=1 SV=2	2	FALSE	1	1	1	1	634	67.3	6.05	2.3	1	High
	Checked	Confidence	Annotated Sequence	Modifications	Modifications in Master Proteins	Contaminant	# Protein Groups	# Proteins	# PSMs	Master Protein Accessions	Positions in Master Proteins	# Missed Cleavages	Theo. MH+ [Da]	Found in Sample: [S2] F2: Sample	Confidence (by Search Engine): Sequest HT	XCorr (by Search Engine): Sequest HT	Sequence in Protein	Positions in Protein	Peptide Group Modifications in Protein
	FALSE	High	[K].SQYLQLGPSR.[G]			FALSE	1	1	1	Q6UUV9	Q6UUV9 [48-57]	0	1148.61	High	High	2.3	K.SQYLQLGPSR.G	[48-57]
FALSE	Master Protein	A1A5D9	BICD family-like cargo adapter 2 OS=Homo sapiens OX=9606 GN=BICDL2 PE=1 SV=2	2	FALSE	1	2	1	1	508	56.8	5.02	4.8	1	High
	Checked	Confidence	Annotated Sequence	Modifications	Modifications in Master Proteins	Contaminant	# Protein Groups	# Proteins	# PSMs	Master Protein Accessions	Positions in Master Proteins	# Missed Cleavages	Theo. MH+ [Da]	Found in Sample: [S2] F2: Sample	Confidence (by Search Engine): Sequest HT	XCorr (by Search Engine): Sequest HT	Sequence in Protein	Positions in Protein	Peptide Group Modifications in Protein
	FALSE	High	[R].QDLEAQIR.[G]			FALSE	1	1	2	A1A5D9	A1A5D9 [214-221]	0	972.511	High	High	2.48	R.QDLEAQIR.G	[214-221]
FALSE	Master Protein	Q15637	Splicing factor 1 OS=Homo sapiens OX=9606 GN=SF1 PE=1 SV=4	2	FALSE	1	1	1	1	639	68.3	8.98	2.05	1	High
	Checked	Confidence	Annotated Sequence	Modifications	Modifications in Master Proteins	Contaminant	# Protein Groups	# Proteins	# PSMs	Master Protein Accessions	Positions in Master Proteins	# Missed Cleavages	Theo. MH+ [Da]	Found in Sample: [S2] F2: Sample	Confidence (by Search Engine): Sequest HT	XCorr (by Search Engine): Sequest HT	Sequence in Protein	Positions in Protein	Peptide Group Modifications in Protein
	FALSE	High	[R].SITNTTVCTK.[C]	1xCarbamidomethyl [C8]		FALSE	1	1	1	Q15637	Q15637 [272-281]	0	1124.56	High	High	2.05	R.SITNTTVCTK.C	[272-281]
FALSE	Master Protein	P12109	Collagen alpha-1(VI) chain OS=Homo sapiens OX=9606 GN=COL6A1 PE=1 SV=3	2	FALSE	1	1	1	1	1028	108.5	5.43	2.05	1	High
	Checked	Confidence	Annotated Sequence	Modifications	Modifications in Master Proteins	Contaminant	# Protein Groups	# Proteins	# PSMs	Master Protein Accessions	Positions in Master Proteins	# Missed Cleavages	Theo. MH+ [Da]	Found in Sample: [S2] F2: Sample	Confidence (by Search Engine): Sequest HT	XCorr (by Search Engine): Sequest HT	Sequence in Protein	Positions in Protein	Peptide Group Modifications in Protein
	FALSE	High	[R].MPGGRDALKSSVDAVK.[Y]			FALSE	1	1	1	P12109	P12109 [106-121]	2	1630.86	High	High	2.05	R.MPGGRDALKSSVDAVK.Y	[106-121]
FALSE	Master Protein	Q9H329	Band 4.1-like protein 4B OS=Homo sapiens OX=9606 GN=EPB41L4B PE=2 SV=2	2	FALSE	1	1	1	1	900	99.7	9.04	2	1	High
	Checked	Confidence	Annotated Sequence	Modifications	Modifications in Master Proteins	Contaminant	# Protein Groups	# Proteins	# PSMs	Master Protein Accessions	Positions in Master Proteins	# Missed Cleavages	Theo. MH+ [Da]	Found in Sample: [S2] F2: Sample	Confidence (by Search Engine): Sequest HT	XCorr (by Search Engine): Sequest HT	Sequence in Protein	Positions in Protein	Peptide Group Modifications in Protein
	FALSE	High	[R].GAAGLGDERDGGPR.[G]			FALSE	1	1	1	Q9H329	Q9H329 [25-38]	1	1327.63	High	High	2	R.GAAGLGDERDGGPR.G	[25-38]
FALSE	Master Protein	Q08945	FACT complex subunit SSRP1 OS=Homo sapiens OX=9606 GN=SSRP1 PE=1 SV=1	2	FALSE	1	2	1	1	709	81	6.87	4.72	1	High
	Checked	Confidence	Annotated Sequence	Modifications	Modifications in Master Proteins	Contaminant	# Protein Groups	# Proteins	# PSMs	Master Protein Accessions	Positions in Master Proteins	# Missed Cleavages	Theo. MH+ [Da]	Found in Sample: [S2] F2: Sample	Confidence (by Search Engine): Sequest HT	XCorr (by Search Engine): Sequest HT	Sequence in Protein	Positions in Protein	Peptide Group Modifications in Protein
	FALSE	High	[K].ASSGLLYPLER.[G]			FALSE	1	1	2	Q08945	Q08945 [347-357]	0	1205.65	High	High	2.68	K.ASSGLLYPLER.G	[347-357]
FALSE	Master Protein	Q9NWN3	F-box only protein 34 OS=Homo sapiens OX=9606 GN=FBXO34 PE=1 SV=2	2	FALSE	1	1	1	1	711	78.7	8	2.03	1	High
	Checked	Confidence	Annotated Sequence	Modifications	Modifications in Master Proteins	Contaminant	# Protein Groups	# Proteins	# PSMs	Master Protein Accessions	Positions in Master Proteins	# Missed Cleavages	Theo. MH+ [Da]	Found in Sample: [S2] F2: Sample	Confidence (by Search Engine): Sequest HT	XCorr (by Search Engine): Sequest HT	Sequence in Protein	Positions in Protein	Peptide Group Modifications in Protein
	FALSE	High	[R].QGQREPGSLSR.[N]			FALSE	1	1	1	Q9NWN3	Q9NWN3 [294-304]	1	1214.62	High	High	2.03	R.QGQREPGSLSR.N	[294-304]
FALSE	Master Protein	Q5TF39	Sodium-dependent glucose transporter 1 OS=Homo sapiens OX=9606 GN=MFSD4B PE=1 SV=1	2	FALSE	1	1	1	1	518	56.2	5.43	2.06	1	High
	Checked	Confidence	Annotated Sequence	Modifications	Modifications in Master Proteins	Contaminant	# Protein Groups	# Proteins	# PSMs	Master Protein Accessions	Positions in Master Proteins	# Missed Cleavages	Theo. MH+ [Da]	Found in Sample: [S2] F2: Sample	Confidence (by Search Engine): Sequest HT	XCorr (by Search Engine): Sequest HT	Sequence in Protein	Positions in Protein	Peptide Group Modifications in Protein
	FALSE	High	[K].LATSPLDR.[Q]			FALSE	1	1	1	Q5TF39	Q5TF39 [407-414]	0	872.484	High	High	2.06	K.LATSPLDR.Q	[407-414]
FALSE	Master Protein	Q96QE2	Proton myo-inositol cotransporter OS=Homo sapiens OX=9606 GN=SLC2A13 PE=1 SV=3	2	FALSE	1	1	1	1	648	70.3	5.96	2.17	1	High
	Checked	Confidence	Annotated Sequence	Modifications	Modifications in Master Proteins	Contaminant	# Protein Groups	# Proteins	# PSMs	Master Protein Accessions	Positions in Master Proteins	# Missed Cleavages	Theo. MH+ [Da]	Found in Sample: [S2] F2: Sample	Confidence (by Search Engine): Sequest HT	XCorr (by Search Engine): Sequest HT	Sequence in Protein	Positions in Protein	Peptide Group Modifications in Protein
	FALSE	High	[K].ASTNEAAWGR.[C]			FALSE	1	1	1	Q96QE2	Q96QE2 [473-482]	0	1062.5	High	High	2.17	K.ASTNEAAWGR.C	[473-482]
FALSE	Master Protein	Q99797	Mitochondrial intermediate peptidase OS=Homo sapiens OX=9606 GN=MIPEP PE=1 SV=2	2	FALSE	1	1	1	1	713	80.6	7.05	2.03	1	High
	Checked	Confidence	Annotated Sequence	Modifications	Modifications in Master Proteins	Contaminant	# Protein Groups	# Proteins	# PSMs	Master Protein Accessions	Positions in Master Proteins	# Missed Cleavages	Theo. MH+ [Da]	Found in Sample: [S2] F2: Sample	Confidence (by Search Engine): Sequest HT	XCorr (by Search Engine): Sequest HT	Sequence in Protein	Positions in Protein	Peptide Group Modifications in Protein
	FALSE	High	[R].AGRGSLEAGIR.[A]			FALSE	1	1	1	Q99797	Q99797 [22-32]	1	1086.6	High	High	2.03	R.AGRGSLEAGIR.A	[22-32]
FALSE	Master Protein	Q9Y5Q8	General transcription factor 3C polypeptide 5 OS=Homo sapiens OX=9606 GN=GTF3C5 PE=1 SV=2	2	FALSE	1	1	1	1	519	59.5	6.9	2.3	1	High
	Checked	Confidence	Annotated Sequence	Modifications	Modifications in Master Proteins	Contaminant	# Protein Groups	# Proteins	# PSMs	Master Protein Accessions	Positions in Master Proteins	# Missed Cleavages	Theo. MH+ [Da]	Found in Sample: [S2] F2: Sample	Confidence (by Search Engine): Sequest HT	XCorr (by Search Engine): Sequest HT	Sequence in Protein	Positions in Protein	Peptide Group Modifications in Protein
	FALSE	High	[K].IYQVLDFR.[I]			FALSE	1	1	1	Q9Y5Q8	Q9Y5Q8 [315-322]	0	1053.57	High	High	2.3	K.IYQVLDFR.I	[315-322]
FALSE	Master Protein	O75925	E3 SUMO-protein ligase PIAS1 OS=Homo sapiens OX=9606 GN=PIAS1 PE=1 SV=2	2	FALSE	1	1	1	1	651	71.8	7.3	2.1	1	High
	Checked	Confidence	Annotated Sequence	Modifications	Modifications in Master Proteins	Contaminant	# Protein Groups	# Proteins	# PSMs	Master Protein Accessions	Positions in Master Proteins	# Missed Cleavages	Theo. MH+ [Da]	Found in Sample: [S2] F2: Sample	Confidence (by Search Engine): Sequest HT	XCorr (by Search Engine): Sequest HT	Sequence in Protein	Positions in Protein	Peptide Group Modifications in Protein
	FALSE	High	[R].ESHSHTVTNR.[S]			FALSE	1	1	1	O75925	O75925 [623-632]	0	1167.55	High	High	2.1	R.ESHSHTVTNR.S	[623-632]
FALSE	Master Protein	Q10713	Mitochondrial-processing peptidase subunit alpha OS=Homo sapiens OX=9606 GN=PMPCA PE=1 SV=2	2	FALSE	1	1	1	1	525	58.2	6.92	2.22	1	High
	Checked	Confidence	Annotated Sequence	Modifications	Modifications in Master Proteins	Contaminant	# Protein Groups	# Proteins	# PSMs	Master Protein Accessions	Positions in Master Proteins	# Missed Cleavages	Theo. MH+ [Da]	Found in Sample: [S2] F2: Sample	Confidence (by Search Engine): Sequest HT	XCorr (by Search Engine): Sequest HT	Sequence in Protein	Positions in Protein	Peptide Group Modifications in Protein
	FALSE	High	[R].NVKPEDVK.[R]			FALSE	1	1	1	Q10713	Q10713 [471-478]	0	928.51	High	High	2.22	R.NVKPEDVK.R	[471-478]
FALSE	Master Protein	Q3KR16	Pleckstrin homology domain-containing family G member 6 OS=Homo sapiens OX=9606 GN=PLEKHG6 PE=1 SV=3	2	FALSE	1	1	1	1	790	88.9	7.09	2.08	1	High
	Checked	Confidence	Annotated Sequence	Modifications	Modifications in Master Proteins	Contaminant	# Protein Groups	# Proteins	# PSMs	Master Protein Accessions	Positions in Master Proteins	# Missed Cleavages	Theo. MH+ [Da]	Found in Sample: [S2] F2: Sample	Confidence (by Search Engine): Sequest HT	XCorr (by Search Engine): Sequest HT	Sequence in Protein	Positions in Protein	Peptide Group Modifications in Protein
	FALSE	High	[R].RSAPELPEGILK.[G]			FALSE	1	1	1	Q3KR16	Q3KR16 [644-655]	1	1309.75	High	High	2.08	R.RSAPELPEGILK.G	[644-655]
FALSE	Master Protein	Q8IYI6	Exocyst complex component 8 OS=Homo sapiens OX=9606 GN=EXOC8 PE=1 SV=2	2	FALSE	1	1	1	1	725	81.7	5.49	2.04	1	High
	Checked	Confidence	Annotated Sequence	Modifications	Modifications in Master Proteins	Contaminant	# Protein Groups	# Proteins	# PSMs	Master Protein Accessions	Positions in Master Proteins	# Missed Cleavages	Theo. MH+ [Da]	Found in Sample: [S2] F2: Sample	Confidence (by Search Engine): Sequest HT	XCorr (by Search Engine): Sequest HT	Sequence in Protein	Positions in Protein	Peptide Group Modifications in Protein
	FALSE	High	[K].QTMGFLEEALK.[L]			FALSE	1	1	1	Q8IYI6	Q8IYI6 [623-633]	0	1266.64	High	High	2.04	K.QTMGFLEEALK.L	[623-633]
FALSE	Master Protein	Q96RQ3	Methylcrotonoyl-CoA carboxylase subunit alpha, mitochondrial OS=Homo sapiens OX=9606 GN=MCCC1 PE=1 SV=3	2	FALSE	1	1	1	1	725	80.4	7.78	2.55	1	High
	Checked	Confidence	Annotated Sequence	Modifications	Modifications in Master Proteins	Contaminant	# Protein Groups	# Proteins	# PSMs	Master Protein Accessions	Positions in Master Proteins	# Missed Cleavages	Theo. MH+ [Da]	Found in Sample: [S2] F2: Sample	Confidence (by Search Engine): Sequest HT	XCorr (by Search Engine): Sequest HT	Sequence in Protein	Positions in Protein	Peptide Group Modifications in Protein
	FALSE	High	[K].IIEEAPAPGIK.[S]			FALSE	1	1	1	Q96RQ3	Q96RQ3 [285-295]	0	1137.65	High	High	2.55	K.IIEEAPAPGIK.S	[285-295]
FALSE	Master Protein	Q02809	Procollagen-lysine,2-oxoglutarate 5-dioxygenase 1 OS=Homo sapiens OX=9606 GN=PLOD1 PE=1 SV=2	2	FALSE	1	1	1	1	727	83.5	6.95	2.42	1	High
	Checked	Confidence	Annotated Sequence	Modifications	Modifications in Master Proteins	Contaminant	# Protein Groups	# Proteins	# PSMs	Master Protein Accessions	Positions in Master Proteins	# Missed Cleavages	Theo. MH+ [Da]	Found in Sample: [S2] F2: Sample	Confidence (by Search Engine): Sequest HT	XCorr (by Search Engine): Sequest HT	Sequence in Protein	Positions in Protein	Peptide Group Modifications in Protein
	FALSE	High	[R].SEDYVDIVQGR.[R]			FALSE	1	1	1	Q02809	Q02809 [431-441]	0	1280.61	High	High	2.42	R.SEDYVDIVQGR.R	[431-441]
FALSE	Master Protein	Q9HDC5	Junctophilin-1 OS=Homo sapiens OX=9606 GN=JPH1 PE=1 SV=2	2	FALSE	1	1	1	1	661	71.6	9.32	2.11	1	High
	Checked	Confidence	Annotated Sequence	Modifications	Modifications in Master Proteins	Contaminant	# Protein Groups	# Proteins	# PSMs	Master Protein Accessions	Positions in Master Proteins	# Missed Cleavages	Theo. MH+ [Da]	Found in Sample: [S2] F2: Sample	Confidence (by Search Engine): Sequest HT	XCorr (by Search Engine): Sequest HT	Sequence in Protein	Positions in Protein	Peptide Group Modifications in Protein
	FALSE	High	[K].EAGAVVPQSK.[Y]			FALSE	1	1	1	Q9HDC5	Q9HDC5 [522-531]	0	985.531	High	High	2.11	K.EAGAVVPQSK.Y	[522-531]
FALSE	Master Protein	A0A0J9YWL9	Putative testis-expressed protein 13C OS=Homo sapiens OX=9606 GN=TEX13C PE=5 SV=1	2	FALSE	1	1	1	1	993	109.7	8.79	2.01	1	High
	Checked	Confidence	Annotated Sequence	Modifications	Modifications in Master Proteins	Contaminant	# Protein Groups	# Proteins	# PSMs	Master Protein Accessions	Positions in Master Proteins	# Missed Cleavages	Theo. MH+ [Da]	Found in Sample: [S2] F2: Sample	Confidence (by Search Engine): Sequest HT	XCorr (by Search Engine): Sequest HT	Sequence in Protein	Positions in Protein	Peptide Group Modifications in Protein
	FALSE	High	[K].HPVIPQGTASLRFSK.[S]			FALSE	1	1	1	A0A0J9YWL9	A0A0J9YWL9 [882-896]	1	1637.91	High	High	2.01	K.HPVIPQGTASLRFSK.S	[882-896]
FALSE	Master Protein	P20591	Interferon-induced GTP-binding protein Mx1 OS=Homo sapiens OX=9606 GN=MX1 PE=1 SV=4	2	FALSE	1	1	1	1	662	75.5	5.83	2.01	1	High
	Checked	Confidence	Annotated Sequence	Modifications	Modifications in Master Proteins	Contaminant	# Protein Groups	# Proteins	# PSMs	Master Protein Accessions	Positions in Master Proteins	# Missed Cleavages	Theo. MH+ [Da]	Found in Sample: [S2] F2: Sample	Confidence (by Search Engine): Sequest HT	XCorr (by Search Engine): Sequest HT	Sequence in Protein	Positions in Protein	Peptide Group Modifications in Protein
	FALSE	High	[-].MVVSEVDIAK.[A]			FALSE	1	1	1	P20591	P20591 [1-10]	0	1090.58	High	High	2.01	-.MVVSEVDIAK.A	[1-10]
FALSE	Master Protein	Q9NTZ6	RNA-binding protein 12 OS=Homo sapiens OX=9606 GN=RBM12 PE=1 SV=1	2	FALSE	1	1	1	1	932	97.3	8.63	2.13	1	High
	Checked	Confidence	Annotated Sequence	Modifications	Modifications in Master Proteins	Contaminant	# Protein Groups	# Proteins	# PSMs	Master Protein Accessions	Positions in Master Proteins	# Missed Cleavages	Theo. MH+ [Da]	Found in Sample: [S2] F2: Sample	Confidence (by Search Engine): Sequest HT	XCorr (by Search Engine): Sequest HT	Sequence in Protein	Positions in Protein	Peptide Group Modifications in Protein
	FALSE	High	[R].EMILNPEGDVNSAK.[V]	1xOxidation [M2]		FALSE	1	1	1	Q9NTZ6	Q9NTZ6 [530-543]	0	1532.73	High	High	2.13	R.EMILNPEGDVNSAK.V	[530-543]
FALSE	Master Protein	P0C7X3	Putative cyclin-Y-like protein 3 OS=Homo sapiens OX=9606 GN=CCNYL3 PE=3 SV=1	3	FALSE	1	1	1	1	344	39.1	7.53	2.17	1	High
	Checked	Confidence	Annotated Sequence	Modifications	Modifications in Master Proteins	Contaminant	# Protein Groups	# Proteins	# PSMs	Master Protein Accessions	Positions in Master Proteins	# Missed Cleavages	Theo. MH+ [Da]	Found in Sample: [S2] F2: Sample	Confidence (by Search Engine): Sequest HT	XCorr (by Search Engine): Sequest HT	Sequence in Protein	Positions in Protein	Peptide Group Modifications in Protein
	FALSE	High	[K].DTAVENMSKMEK.[C]			FALSE	1	1	1	P0C7X3	P0C7X3 [148-159]	1	1382.63	High	High	2.17	K.DTAVENMSKMEK.C	[148-159]
FALSE	Master Protein	P54826	Growth arrest-specific protein 1 OS=Homo sapiens OX=9606 GN=GAS1 PE=1 SV=2	3	FALSE	1	1	1	1	345	35.7	5.55	2.08	1	High
	Checked	Confidence	Annotated Sequence	Modifications	Modifications in Master Proteins	Contaminant	# Protein Groups	# Proteins	# PSMs	Master Protein Accessions	Positions in Master Proteins	# Missed Cleavages	Theo. MH+ [Da]	Found in Sample: [S2] F2: Sample	Confidence (by Search Engine): Sequest HT	XCorr (by Search Engine): Sequest HT	Sequence in Protein	Positions in Protein	Peptide Group Modifications in Protein
	FALSE	High	[K].STKRAIEPCLPR.[T]	1xCarbamidomethyl [C9]		FALSE	1	1	1	P54826	P54826 [138-149]	2	1427.78	High	High	2.08	K.STKRAIEPCLPR.T	[138-149]
FALSE	Master Protein	O43610	Protein sprouty homolog 3 OS=Homo sapiens OX=9606 GN=SPRY3 PE=1 SV=2	3	FALSE	1	1	1	1	288	31.2	7.4	2.32	1	High
	Checked	Confidence	Annotated Sequence	Modifications	Modifications in Master Proteins	Contaminant	# Protein Groups	# Proteins	# PSMs	Master Protein Accessions	Positions in Master Proteins	# Missed Cleavages	Theo. MH+ [Da]	Found in Sample: [S2] F2: Sample	Confidence (by Search Engine): Sequest HT	XCorr (by Search Engine): Sequest HT	Sequence in Protein	Positions in Protein	Peptide Group Modifications in Protein
	FALSE	High	[K].ISSGSAPFPK.[A]			FALSE	1	1	1	O43610	O43610 [273-282]	0	990.525	High	High	2.32	K.ISSGSAPFPK.A	[273-282]
FALSE	Master Protein	O94778	Aquaporin-8 OS=Homo sapiens OX=9606 GN=AQP8 PE=1 SV=2	3	FALSE	1	1	1	1	261	27.4	6.89	2.23	1	High
	Checked	Confidence	Annotated Sequence	Modifications	Modifications in Master Proteins	Contaminant	# Protein Groups	# Proteins	# PSMs	Master Protein Accessions	Positions in Master Proteins	# Missed Cleavages	Theo. MH+ [Da]	Found in Sample: [S2] F2: Sample	Confidence (by Search Engine): Sequest HT	XCorr (by Search Engine): Sequest HT	Sequence in Protein	Positions in Protein	Peptide Group Modifications in Protein
	FALSE	High	[R].EPSVGGRWR.[V]			FALSE	1	1	1	O94778	O94778 [19-27]	1	1043.54	High	High	2.23	R.EPSVGGRWR.V	[19-27]
FALSE	Master Protein	Q4VX76	Synaptotagmin-like protein 3 OS=Homo sapiens OX=9606 GN=SYTL3 PE=1 SV=3	3	FALSE	1	1	1	1	610	68.5	9.28	2.5	1	High
	Checked	Confidence	Annotated Sequence	Modifications	Modifications in Master Proteins	Contaminant	# Protein Groups	# Proteins	# PSMs	Master Protein Accessions	Positions in Master Proteins	# Missed Cleavages	Theo. MH+ [Da]	Found in Sample: [S2] F2: Sample	Confidence (by Search Engine): Sequest HT	XCorr (by Search Engine): Sequest HT	Sequence in Protein	Positions in Protein	Peptide Group Modifications in Protein
	FALSE	High	[K].QACPQWKHSFVFSGVTPAQLR.[Q]	1xCarbamidomethyl [C3]		FALSE	1	1	1	Q4VX76	Q4VX76 [526-546]	1	2444.23	High	High	2.5	K.QACPQWKHSFVFSGVTPAQLR.Q	[526-546]
FALSE	Master Protein	Q9C0J1	N-acetyllactosaminide beta-1,3-N-acetylglucosaminyltransferase 4 OS=Homo sapiens OX=9606 GN=B3GNT4 PE=1 SV=1	3	FALSE	1	1	1	1	378	42.3	9.29	2	1	High
	Checked	Confidence	Annotated Sequence	Modifications	Modifications in Master Proteins	Contaminant	# Protein Groups	# Proteins	# PSMs	Master Protein Accessions	Positions in Master Proteins	# Missed Cleavages	Theo. MH+ [Da]	Found in Sample: [S2] F2: Sample	Confidence (by Search Engine): Sequest HT	XCorr (by Search Engine): Sequest HT	Sequence in Protein	Positions in Protein	Peptide Group Modifications in Protein
	FALSE	High	[-].MLPPQPSAAHQGR.[G]	1xOxidation [M1]		FALSE	1	1	1	Q9C0J1	Q9C0J1 [1-13]	0	1405.7	High	High	2	-.MLPPQPSAAHQGR.G	[1-13]
FALSE	Master Protein	O95983	Methyl-CpG-binding domain protein 3 OS=Homo sapiens OX=9606 GN=MBD3 PE=1 SV=1	3	FALSE	1	1	1	1	291	32.8	5.34	2.21	1	High
	Checked	Confidence	Annotated Sequence	Modifications	Modifications in Master Proteins	Contaminant	# Protein Groups	# Proteins	# PSMs	Master Protein Accessions	Positions in Master Proteins	# Missed Cleavages	Theo. MH+ [Da]	Found in Sample: [S2] F2: Sample	Confidence (by Search Engine): Sequest HT	XCorr (by Search Engine): Sequest HT	Sequence in Protein	Positions in Protein	Peptide Group Modifications in Protein
	FALSE	High	[K].MLMSKMNKSR.[Q]	2xOxidation [M3; M6]		FALSE	1	1	1	O95983	O95983 [69-78]	2	1257.61	High	High	2.21	K.MLMSKMNKSR.Q	[69-78]
FALSE	Master Protein	P23443	Ribosomal protein S6 kinase beta-1 OS=Homo sapiens OX=9606 GN=RPS6KB1 PE=1 SV=2	3	FALSE	1	1	1	1	525	59.1	6.65	2.2	1	High
	Checked	Confidence	Annotated Sequence	Modifications	Modifications in Master Proteins	Contaminant	# Protein Groups	# Proteins	# PSMs	Master Protein Accessions	Positions in Master Proteins	# Missed Cleavages	Theo. MH+ [Da]	Found in Sample: [S2] F2: Sample	Confidence (by Search Engine): Sequest HT	XCorr (by Search Engine): Sequest HT	Sequence in Protein	Positions in Protein	Peptide Group Modifications in Protein
	FALSE	High	[R].LGAGPGDAGEVQAHPFFR.[H]			FALSE	1	1	1	P23443	P23443 [336-353]	0	1825.9	High	High	2.2	R.LGAGPGDAGEVQAHPFFR.H	[336-353]
FALSE	Master Protein	Q8N1V2	Cilia- and flagella-associated protein 52 OS=Homo sapiens OX=9606 GN=CFAP52 PE=1 SV=3	3	FALSE	1	1	1	1	620	68.3	6.95	2.52	1	High
	Checked	Confidence	Annotated Sequence	Modifications	Modifications in Master Proteins	Contaminant	# Protein Groups	# Proteins	# PSMs	Master Protein Accessions	Positions in Master Proteins	# Missed Cleavages	Theo. MH+ [Da]	Found in Sample: [S2] F2: Sample	Confidence (by Search Engine): Sequest HT	XCorr (by Search Engine): Sequest HT	Sequence in Protein	Positions in Protein	Peptide Group Modifications in Protein
	FALSE	High	[R].VISGGGEGEVRVWQIGCQTQK.[L]	1xCarbamidomethyl [C17]		FALSE	1	1	1	Q8N1V2	Q8N1V2 [432-452]	1	2288.15	High	High	2.52	R.VISGGGEGEVRVWQIGCQTQK.L	[432-452]
FALSE	Master Protein	Q6ZUT6	Coiled-coil domain-containing protein 9B OS=Homo sapiens OX=9606 GN=CCDC9B PE=1 SV=1	3	FALSE	1	1	1	1	534	57.3	9.13	2.3	1	High
	Checked	Confidence	Annotated Sequence	Modifications	Modifications in Master Proteins	Contaminant	# Protein Groups	# Proteins	# PSMs	Master Protein Accessions	Positions in Master Proteins	# Missed Cleavages	Theo. MH+ [Da]	Found in Sample: [S2] F2: Sample	Confidence (by Search Engine): Sequest HT	XCorr (by Search Engine): Sequest HT	Sequence in Protein	Positions in Protein	Peptide Group Modifications in Protein
	FALSE	High	[R].LGSAPAASPALASPEGPK.[G]			FALSE	1	1	1	Q6ZUT6	Q6ZUT6 [380-397]	0	1620.86	High	High	2.3	R.LGSAPAASPALASPEGPK.G	[380-397]
FALSE	Master Protein	Q6P1N9	Deoxyribonuclease TATDN1 OS=Homo sapiens OX=9606 GN=TATDN1 PE=1 SV=2	3	FALSE	1	1	1	1	297	33.6	6.96	2.23	1	High
	Checked	Confidence	Annotated Sequence	Modifications	Modifications in Master Proteins	Contaminant	# Protein Groups	# Proteins	# PSMs	Master Protein Accessions	Positions in Master Proteins	# Missed Cleavages	Theo. MH+ [Da]	Found in Sample: [S2] F2: Sample	Confidence (by Search Engine): Sequest HT	XCorr (by Search Engine): Sequest HT	Sequence in Protein	Positions in Protein	Peptide Group Modifications in Protein
	FALSE	High	[K].ELLNLAENNK.[G]			FALSE	1	1	1	Q6P1N9	Q6P1N9 [95-104]	0	1157.62	High	High	2.23	K.ELLNLAENNK.G	[95-104]
FALSE	Master Protein	Q9BY77	Polymerase delta-interacting protein 3 OS=Homo sapiens OX=9606 GN=POLDIP3 PE=1 SV=2	3	FALSE	1	1	1	1	421	46.1	9.99	2.41	1	High
	Checked	Confidence	Annotated Sequence	Modifications	Modifications in Master Proteins	Contaminant	# Protein Groups	# Proteins	# PSMs	Master Protein Accessions	Positions in Master Proteins	# Missed Cleavages	Theo. MH+ [Da]	Found in Sample: [S2] F2: Sample	Confidence (by Search Engine): Sequest HT	XCorr (by Search Engine): Sequest HT	Sequence in Protein	Positions in Protein	Peptide Group Modifications in Protein
	FALSE	High	[K].SSGASVTTQPTEFK.[I]			FALSE	1	1	1	Q9BY77	Q9BY77 [405-418]	0	1439.7	High	High	2.41	K.SSGASVTTQPTEFK.I	[405-418]
FALSE	Master Protein	P48454	Serine/threonine-protein phosphatase 2B catalytic subunit gamma isoform OS=Homo sapiens OX=9606 GN=PPP3CC PE=1 SV=3	3	FALSE	1	1	1	1	512	58.1	6.98	2.48	1	High
	Checked	Confidence	Annotated Sequence	Modifications	Modifications in Master Proteins	Contaminant	# Protein Groups	# Proteins	# PSMs	Master Protein Accessions	Positions in Master Proteins	# Missed Cleavages	Theo. MH+ [Da]	Found in Sample: [S2] F2: Sample	Confidence (by Search Engine): Sequest HT	XCorr (by Search Engine): Sequest HT	Sequence in Protein	Positions in Protein	Peptide Group Modifications in Protein
	FALSE	High	[K].GLTPTGTLPLGVLSGGK.[Q]			FALSE	1	1	1	P48454	P48454 [419-435]	0	1567.91	High	High	2.48	K.GLTPTGTLPLGVLSGGK.Q	[419-435]
FALSE	Master Protein	Q96EQ0	Small glutamine-rich tetratricopeptide repeat-containing protein beta OS=Homo sapiens OX=9606 GN=SGTB PE=1 SV=1	3	FALSE	1	1	1	1	304	33.4	4.92	2.23	1	High
	Checked	Confidence	Annotated Sequence	Modifications	Modifications in Master Proteins	Contaminant	# Protein Groups	# Proteins	# PSMs	Master Protein Accessions	Positions in Master Proteins	# Missed Cleavages	Theo. MH+ [Da]	Found in Sample: [S2] F2: Sample	Confidence (by Search Engine): Sequest HT	XCorr (by Search Engine): Sequest HT	Sequence in Protein	Positions in Protein	Peptide Group Modifications in Protein
	FALSE	High	[R].MGLALTALNK.[F]			FALSE	1	1	1	Q96EQ0	Q96EQ0 [159-168]	0	1031.59	High	High	2.23	R.MGLALTALNK.F	[159-168]
FALSE	Master Protein	O15381	Nuclear valosin-containing protein-like OS=Homo sapiens OX=9606 GN=NVL PE=1 SV=1	3	FALSE	1	1	1	1	856	95	6.48	0	1	High
	Checked	Confidence	Annotated Sequence	Modifications	Modifications in Master Proteins	Contaminant	# Protein Groups	# Proteins	# PSMs	Master Protein Accessions	Positions in Master Proteins	# Missed Cleavages	Theo. MH+ [Da]	Found in Sample: [S2] F2: Sample	Confidence (by Search Engine): Sequest HT	XCorr (by Search Engine): Sequest HT	Sequence in Protein	Positions in Protein	Peptide Group Modifications in Protein
	FALSE	High	[K].AVANESGLNFISVKGPELLNMYVGESER.[A]	1xOxidation [M21]		FALSE	1	1	1	O15381	O15381 [634-661]	1	3039.51	High	High	3.03	K.AVANESGLNFISVKGPELLNMYVGESER.A	[634-661]
FALSE	Master Protein	Q92935	Exostosin-like 1 OS=Homo sapiens OX=9606 GN=EXTL1 PE=1 SV=2	3	FALSE	1	1	1	1	676	74.6	8.19	2.52	1	High
	Checked	Confidence	Annotated Sequence	Modifications	Modifications in Master Proteins	Contaminant	# Protein Groups	# Proteins	# PSMs	Master Protein Accessions	Positions in Master Proteins	# Missed Cleavages	Theo. MH+ [Da]	Found in Sample: [S2] F2: Sample	Confidence (by Search Engine): Sequest HT	XCorr (by Search Engine): Sequest HT	Sequence in Protein	Positions in Protein	Peptide Group Modifications in Protein
	FALSE	High	[K].VSDRFYPYSTIRTDAILSLDAR.[S]			FALSE	1	1	1	Q92935	Q92935 [478-499]	2	2559.32	High	High	2.52	K.VSDRFYPYSTIRTDAILSLDAR.S	[478-499]
FALSE	Master Protein	Q9NZ01	Very-long-chain enoyl-CoA reductase OS=Homo sapiens OX=9606 GN=TECR PE=1 SV=1	3	FALSE	1	1	1	1	308	36	9.45	2.23	1	High
	Checked	Confidence	Annotated Sequence	Modifications	Modifications in Master Proteins	Contaminant	# Protein Groups	# Proteins	# PSMs	Master Protein Accessions	Positions in Master Proteins	# Missed Cleavages	Theo. MH+ [Da]	Found in Sample: [S2] F2: Sample	Confidence (by Search Engine): Sequest HT	XCorr (by Search Engine): Sequest HT	Sequence in Protein	Positions in Protein	Peptide Group Modifications in Protein
	FALSE	High	[K].SLKDEDVLQK.[L]			FALSE	1	1	1	Q9NZ01	Q9NZ01 [58-67]	1	1174.63	High	High	2.23	K.SLKDEDVLQK.L	[58-67]
FALSE	Master Protein	O43766	Lipoyl synthase, mitochondrial OS=Homo sapiens OX=9606 GN=LIAS PE=1 SV=3	3	FALSE	1	1	1	1	372	41.9	8.59	2.15	1	High
	Checked	Confidence	Annotated Sequence	Modifications	Modifications in Master Proteins	Contaminant	# Protein Groups	# Proteins	# PSMs	Master Protein Accessions	Positions in Master Proteins	# Missed Cleavages	Theo. MH+ [Da]	Found in Sample: [S2] F2: Sample	Confidence (by Search Engine): Sequest HT	XCorr (by Search Engine): Sequest HT	Sequence in Protein	Positions in Protein	Peptide Group Modifications in Protein
	FALSE	High	[K].HAKKVQPDVISK.[T]			FALSE	1	1	1	O43766	O43766 [264-275]	2	1349.79	High	High	2.15	K.HAKKVQPDVISK.T	[264-275]
FALSE	Master Protein	Q96KD3	Golgi-associated RAB2 interactor protein 1B OS=Homo sapiens OX=9606 GN=GARIN1B PE=1 SV=1	3	FALSE	1	1	1	1	344	38.9	9.44	2.34	1	High
	Checked	Confidence	Annotated Sequence	Modifications	Modifications in Master Proteins	Contaminant	# Protein Groups	# Proteins	# PSMs	Master Protein Accessions	Positions in Master Proteins	# Missed Cleavages	Theo. MH+ [Da]	Found in Sample: [S2] F2: Sample	Confidence (by Search Engine): Sequest HT	XCorr (by Search Engine): Sequest HT	Sequence in Protein	Positions in Protein	Peptide Group Modifications in Protein
	FALSE	High	[R].KVETNKNSSGK.[D]			FALSE	1	1	1	Q96KD3	Q96KD3 [276-286]	2	1191.63	High	High	2.34	R.KVETNKNSSGK.D	[276-286]
FALSE	Master Protein	O15370	Transcription factor SOX-12 OS=Homo sapiens OX=9606 GN=SOX12 PE=2 SV=2	3	FALSE	1	1	1	1	315	34.1	5.16	2.03	1	High
	Checked	Confidence	Annotated Sequence	Modifications	Modifications in Master Proteins	Contaminant	# Protein Groups	# Proteins	# PSMs	Master Protein Accessions	Positions in Master Proteins	# Missed Cleavages	Theo. MH+ [Da]	Found in Sample: [S2] F2: Sample	Confidence (by Search Engine): Sequest HT	XCorr (by Search Engine): Sequest HT	Sequence in Protein	Positions in Protein	Peptide Group Modifications in Protein
	FALSE	High	[R].ELWRMVPAGR.[A]	1xOxidation [M5]		FALSE	1	1	1	O15370	O15370 [185-194]	1	1230.64	High	High	2.03	R.ELWRMVPAGR.A	[185-194]
FALSE	Master Protein	Q96BW5	Phosphotriesterase-related protein OS=Homo sapiens OX=9606 GN=PTER PE=1 SV=1	3	FALSE	1	1	1	1	349	39	6.52	2.09	1	High
	Checked	Confidence	Annotated Sequence	Modifications	Modifications in Master Proteins	Contaminant	# Protein Groups	# Proteins	# PSMs	Master Protein Accessions	Positions in Master Proteins	# Missed Cleavages	Theo. MH+ [Da]	Found in Sample: [S2] F2: Sample	Confidence (by Search Engine): Sequest HT	XCorr (by Search Engine): Sequest HT	Sequence in Protein	Positions in Protein	Peptide Group Modifications in Protein
	FALSE	High	[R].ILQEAGADISK.[T]			FALSE	1	1	1	Q96BW5	Q96BW5 [215-225]	0	1144.62	High	High	2.09	R.ILQEAGADISK.T	[215-225]
FALSE	Master Protein	Q9NWS9	Zinc finger protein 446 OS=Homo sapiens OX=9606 GN=ZNF446 PE=1 SV=1	3	FALSE	1	1	1	1	450	48.9	6.09	2.03	1	High
	Checked	Confidence	Annotated Sequence	Modifications	Modifications in Master Proteins	Contaminant	# Protein Groups	# Proteins	# PSMs	Master Protein Accessions	Positions in Master Proteins	# Missed Cleavages	Theo. MH+ [Da]	Found in Sample: [S2] F2: Sample	Confidence (by Search Engine): Sequest HT	XCorr (by Search Engine): Sequest HT	Sequence in Protein	Positions in Protein	Peptide Group Modifications in Protein
	FALSE	High	[K].SQLVIHR.[K]			FALSE	1	1	1	Q9NWS9	Q9NWS9 [408-414]; [436-442]	0	852.505	High	High	2.03	K.SQLVIHR.K; K.SQLVIHR.K	[408-414]; [436-442]
FALSE	Master Protein	O14764	Gamma-aminobutyric acid receptor subunit delta OS=Homo sapiens OX=9606 GN=GABRD PE=1 SV=2	3	FALSE	1	1	1	1	452	50.7	8.54	2.13	1	High
	Checked	Confidence	Annotated Sequence	Modifications	Modifications in Master Proteins	Contaminant	# Protein Groups	# Proteins	# PSMs	Master Protein Accessions	Positions in Master Proteins	# Missed Cleavages	Theo. MH+ [Da]	Found in Sample: [S2] F2: Sample	Confidence (by Search Engine): Sequest HT	XCorr (by Search Engine): Sequest HT	Sequence in Protein	Positions in Protein	Peptide Group Modifications in Protein
	FALSE	High	[K].KEGAARSGGQGGIR.[A]			FALSE	1	1	1	O14764	O14764 [403-416]	2	1343.71	High	High	2.13	K.KEGAARSGGQGGIR.A	[403-416]
FALSE	Master Protein	Q8WZ19	BTB/POZ domain-containing adapter for CUL3-mediated RhoA degradation protein 1 OS=Homo sapiens OX=9606 GN=KCTD13 PE=1 SV=1	3	FALSE	1	1	1	1	329	36.3	7.23	2.06	1	High
	Checked	Confidence	Annotated Sequence	Modifications	Modifications in Master Proteins	Contaminant	# Protein Groups	# Proteins	# PSMs	Master Protein Accessions	Positions in Master Proteins	# Missed Cleavages	Theo. MH+ [Da]	Found in Sample: [S2] F2: Sample	Confidence (by Search Engine): Sequest HT	XCorr (by Search Engine): Sequest HT	Sequence in Protein	Positions in Protein	Peptide Group Modifications in Protein
	FALSE	High	[K].QTKVEFPEAR.[I]			FALSE	1	3	1	Q8WZ19	Q8WZ19 [249-258]	1	1204.63	High	High	2.06	K.QTKVEFPEAR.I	[249-258]
FALSE	Master Protein	Q2TAL5	Smoothelin-like protein 2 OS=Homo sapiens OX=9606 GN=SMTNL2 PE=2 SV=1	3	FALSE	1	1	1	1	461	50.2	8.56	2.16	1	High
	Checked	Confidence	Annotated Sequence	Modifications	Modifications in Master Proteins	Contaminant	# Protein Groups	# Proteins	# PSMs	Master Protein Accessions	Positions in Master Proteins	# Missed Cleavages	Theo. MH+ [Da]	Found in Sample: [S2] F2: Sample	Confidence (by Search Engine): Sequest HT	XCorr (by Search Engine): Sequest HT	Sequence in Protein	Positions in Protein	Peptide Group Modifications in Protein
	FALSE	High	[-].MEPAPDAQEARTVR.[E]			FALSE	1	1	1	Q2TAL5	Q2TAL5 [1-14]	1	1570.76	High	High	2.16	-.MEPAPDAQEARTVR.E	[1-14]
FALSE	Master Protein	Q8NBX0	Saccharopine dehydrogenase-like oxidoreductase OS=Homo sapiens OX=9606 GN=SCCPDH PE=1 SV=1	3	FALSE	1	1	1	1	429	47.1	9.14	2.16	1	High
	Checked	Confidence	Annotated Sequence	Modifications	Modifications in Master Proteins	Contaminant	# Protein Groups	# Proteins	# PSMs	Master Protein Accessions	Positions in Master Proteins	# Missed Cleavages	Theo. MH+ [Da]	Found in Sample: [S2] F2: Sample	Confidence (by Search Engine): Sequest HT	XCorr (by Search Engine): Sequest HT	Sequence in Protein	Positions in Protein	Peptide Group Modifications in Protein
	FALSE	High	[K].QATVVLNCVGPYR.[F]	1xCarbamidomethyl [C8]		FALSE	1	1	1	Q8NBX0	Q8NBX0 [91-103]	0	1476.76	High	High	2.16	K.QATVVLNCVGPYR.F	[91-103]
FALSE	Master Protein	Q96SL8	Flt3-interacting zinc finger protein 1 OS=Homo sapiens OX=9606 GN=FIZ1 PE=1 SV=2	3	FALSE	1	1	1	1	496	52	8.19	2.1	1	High
	Checked	Confidence	Annotated Sequence	Modifications	Modifications in Master Proteins	Contaminant	# Protein Groups	# Proteins	# PSMs	Master Protein Accessions	Positions in Master Proteins	# Missed Cleavages	Theo. MH+ [Da]	Found in Sample: [S2] F2: Sample	Confidence (by Search Engine): Sequest HT	XCorr (by Search Engine): Sequest HT	Sequence in Protein	Positions in Protein	Peptide Group Modifications in Protein
	FALSE	High	[R].EPASGEPPSGSGRGK.[K]			FALSE	1	1	1	Q96SL8	Q96SL8 [397-411]	1	1412.68	High	High	2.1	R.EPASGEPPSGSGRGK.K	[397-411]
FALSE	Master Protein	P14635	G2/mitotic-specific cyclin-B1 OS=Homo sapiens OX=9606 GN=CCNB1 PE=1 SV=1	3	FALSE	1	1	1	1	433	48.3	7.47	3.07	1	High
	Checked	Confidence	Annotated Sequence	Modifications	Modifications in Master Proteins	Contaminant	# Protein Groups	# Proteins	# PSMs	Master Protein Accessions	Positions in Master Proteins	# Missed Cleavages	Theo. MH+ [Da]	Found in Sample: [S2] F2: Sample	Confidence (by Search Engine): Sequest HT	XCorr (by Search Engine): Sequest HT	Sequence in Protein	Positions in Protein	Peptide Group Modifications in Protein
	FALSE	High	[K].IGEVDVEQHTLAK.[Y]			FALSE	1	1	1	P14635	P14635 [312-324]	0	1438.75	High	High	3.07	K.IGEVDVEQHTLAK.Y	[312-324]
FALSE	Master Protein	Q9NVF7	F-box only protein 28 OS=Homo sapiens OX=9606 GN=FBXO28 PE=1 SV=1	3	FALSE	1	1	1	1	368	41.1	9.55	2.13	1	High
	Checked	Confidence	Annotated Sequence	Modifications	Modifications in Master Proteins	Contaminant	# Protein Groups	# Proteins	# PSMs	Master Protein Accessions	Positions in Master Proteins	# Missed Cleavages	Theo. MH+ [Da]	Found in Sample: [S2] F2: Sample	Confidence (by Search Engine): Sequest HT	XCorr (by Search Engine): Sequest HT	Sequence in Protein	Positions in Protein	Peptide Group Modifications in Protein
	FALSE	High	[K].RKLPGSDVSGR.[L]			FALSE	1	1	1	Q9NVF7	Q9NVF7 [221-231]	2	1171.65	High	High	2.13	K.RKLPGSDVSGR.L	[221-231]
FALSE	Master Protein	Q6UX73	UPF0764 protein C16orf89 OS=Homo sapiens OX=9606 GN=C16orf89 PE=1 SV=2	3	FALSE	1	1	1	1	402	45.4	6.19	2.08	1	High
	Checked	Confidence	Annotated Sequence	Modifications	Modifications in Master Proteins	Contaminant	# Protein Groups	# Proteins	# PSMs	Master Protein Accessions	Positions in Master Proteins	# Missed Cleavages	Theo. MH+ [Da]	Found in Sample: [S2] F2: Sample	Confidence (by Search Engine): Sequest HT	XCorr (by Search Engine): Sequest HT	Sequence in Protein	Positions in Protein	Peptide Group Modifications in Protein
	FALSE	High	[R].RAEAIGYAYPTR.[D]			FALSE	1	1	1	Q6UX73	Q6UX73 [237-248]	1	1367.71	High	High	2.08	R.RAEAIGYAYPTR.D	[237-248]
FALSE	Master Protein	Q9NU19	TBC1 domain family member 22B OS=Homo sapiens OX=9606 GN=TBC1D22B PE=1 SV=3	3	FALSE	1	1	1	1	505	59	7.39	3.22	1	High
	Checked	Confidence	Annotated Sequence	Modifications	Modifications in Master Proteins	Contaminant	# Protein Groups	# Proteins	# PSMs	Master Protein Accessions	Positions in Master Proteins	# Missed Cleavages	Theo. MH+ [Da]	Found in Sample: [S2] F2: Sample	Confidence (by Search Engine): Sequest HT	XCorr (by Search Engine): Sequest HT	Sequence in Protein	Positions in Protein	Peptide Group Modifications in Protein
	FALSE	High	[K].VALATAAQVLENHSK.[L]			FALSE	1	1	1	Q9NU19	Q9NU19 [92-106]	0	1551.85	High	High	3.22	K.VALATAAQVLENHSK.L	[92-106]
FALSE	Master Protein	P48436	Transcription factor SOX-9 OS=Homo sapiens OX=9606 GN=SOX9 PE=1 SV=1	3	FALSE	1	1	1	1	509	56.1	6.81	2.15	1	High
	Checked	Confidence	Annotated Sequence	Modifications	Modifications in Master Proteins	Contaminant	# Protein Groups	# Proteins	# PSMs	Master Protein Accessions	Positions in Master Proteins	# Missed Cleavages	Theo. MH+ [Da]	Found in Sample: [S2] F2: Sample	Confidence (by Search Engine): Sequest HT	XCorr (by Search Engine): Sequest HT	Sequence in Protein	Positions in Protein	Peptide Group Modifications in Protein
	FALSE	High	[K].LADQYPHLHNAELSK.[T]			FALSE	1	3	1	P48436	P48436 [123-137]	0	1735.88	High	High	2.15	K.LADQYPHLHNAELSK.T	[123-137]
FALSE	Master Protein	Q12996	Cleavage stimulation factor subunit 3 OS=Homo sapiens OX=9606 GN=CSTF3 PE=1 SV=1	3	FALSE	1	1	1	1	717	82.9	8.12	2.58	1	High
	Checked	Confidence	Annotated Sequence	Modifications	Modifications in Master Proteins	Contaminant	# Protein Groups	# Proteins	# PSMs	Master Protein Accessions	Positions in Master Proteins	# Missed Cleavages	Theo. MH+ [Da]	Found in Sample: [S2] F2: Sample	Confidence (by Search Engine): Sequest HT	XCorr (by Search Engine): Sequest HT	Sequence in Protein	Positions in Protein	Peptide Group Modifications in Protein
	FALSE	High	[R].NAPSVPPQNTPQEAQQVDMWK.[K]			FALSE	1	1	1	Q12996	Q12996 [233-253]	0	2365.12	High	High	2.58	R.NAPSVPPQNTPQEAQQVDMWK.K	[233-253]
FALSE	Master Protein	O75554	WW domain-binding protein 4 OS=Homo sapiens OX=9606 GN=WBP4 PE=1 SV=1	3	FALSE	1	2	1	1	376	42.5	5.57	4.57	1	High
	Checked	Confidence	Annotated Sequence	Modifications	Modifications in Master Proteins	Contaminant	# Protein Groups	# Proteins	# PSMs	Master Protein Accessions	Positions in Master Proteins	# Missed Cleavages	Theo. MH+ [Da]	Found in Sample: [S2] F2: Sample	Confidence (by Search Engine): Sequest HT	XCorr (by Search Engine): Sequest HT	Sequence in Protein	Positions in Protein	Peptide Group Modifications in Protein
	FALSE	High	[K].EFAAMEAAALK.[A]			FALSE	1	1	1	O75554	O75554 [64-74]	0	1151.58	High	High	2.09	K.EFAAMEAAALK.A	[64-74]
	FALSE	High	[K].EFAAMEAAALK.[A]	1xOxidation [M5]		FALSE	1	1	1	O75554	O75554 [64-74]	0	1167.57	High	High	2.48	K.EFAAMEAAALK.A	[64-74]
FALSE	Master Protein	Q2TAY7	WD40 repeat-containing protein SMU1 OS=Homo sapiens OX=9606 GN=SMU1 PE=1 SV=2	3	FALSE	1	1	1	1	513	57.5	7.18	2	1	High
	Checked	Confidence	Annotated Sequence	Modifications	Modifications in Master Proteins	Contaminant	# Protein Groups	# Proteins	# PSMs	Master Protein Accessions	Positions in Master Proteins	# Missed Cleavages	Theo. MH+ [Da]	Found in Sample: [S2] F2: Sample	Confidence (by Search Engine): Sequest HT	XCorr (by Search Engine): Sequest HT	Sequence in Protein	Positions in Protein	Peptide Group Modifications in Protein
	FALSE	High	[R].SNTVVIMNMQGQIVR.[S]			FALSE	1	1	1	Q2TAY7	Q2TAY7 [419-433]	0	1689.88	High	High	2	R.SNTVVIMNMQGQIVR.S	[419-433]
FALSE	Master Protein	A6NGB9	WAS/WASL-interacting protein family member 3 OS=Homo sapiens OX=9606 GN=WIPF3 PE=1 SV=4	3	FALSE	1	5	1	1	483	49.4	10.15	12.07	1	High
	Checked	Confidence	Annotated Sequence	Modifications	Modifications in Master Proteins	Contaminant	# Protein Groups	# Proteins	# PSMs	Master Protein Accessions	Positions in Master Proteins	# Missed Cleavages	Theo. MH+ [Da]	Found in Sample: [S2] F2: Sample	Confidence (by Search Engine): Sequest HT	XCorr (by Search Engine): Sequest HT	Sequence in Protein	Positions in Protein	Peptide Group Modifications in Protein
	FALSE	High	[R].DVAGGKTGQGPGSR.[A]			FALSE	1	1	5	A6NGB9	A6NGB9 [116-129]	1	1286.64	High	High	2.71	R.DVAGGKTGQGPGSR.A	[116-129]
FALSE	Master Protein	Q9Y6I4	Ubiquitin carboxyl-terminal hydrolase 3 OS=Homo sapiens OX=9606 GN=USP3 PE=1 SV=2	3	FALSE	1	1	1	1	520	58.9	8.18	3.11	1	High
	Checked	Confidence	Annotated Sequence	Modifications	Modifications in Master Proteins	Contaminant	# Protein Groups	# Proteins	# PSMs	Master Protein Accessions	Positions in Master Proteins	# Missed Cleavages	Theo. MH+ [Da]	Found in Sample: [S2] F2: Sample	Confidence (by Search Engine): Sequest HT	XCorr (by Search Engine): Sequest HT	Sequence in Protein	Positions in Protein	Peptide Group Modifications in Protein
	FALSE	High	[R].SAILQENSTLSASNK.[C]			FALSE	1	1	1	Q9Y6I4	Q9Y6I4 [286-300]	0	1562.8	High	High	3.11	R.SAILQENSTLSASNK.C	[286-300]
FALSE	Master Protein	P50454	Serpin H1 OS=Homo sapiens OX=9606 GN=SERPINH1 PE=1 SV=2	3	FALSE	1	2	1	1	418	46.4	8.69	5.02	1	High
	Checked	Confidence	Annotated Sequence	Modifications	Modifications in Master Proteins	Contaminant	# Protein Groups	# Proteins	# PSMs	Master Protein Accessions	Positions in Master Proteins	# Missed Cleavages	Theo. MH+ [Da]	Found in Sample: [S2] F2: Sample	Confidence (by Search Engine): Sequest HT	XCorr (by Search Engine): Sequest HT	Sequence in Protein	Positions in Protein	Peptide Group Modifications in Protein
	FALSE	High	[R].DTQSGSLLFIGR.[L]			FALSE	1	1	2	P50454	P50454 [394-405]	0	1293.68	High	High	2.85	R.DTQSGSLLFIGR.L	[394-405]
FALSE	Master Protein	Q9Y6G9	Cytoplasmic dynein 1 light intermediate chain 1 OS=Homo sapiens OX=9606 GN=DYNC1LI1 PE=1 SV=3	3	FALSE	1	1	1	1	523	56.5	6.42	2.74	1	High
	Checked	Confidence	Annotated Sequence	Modifications	Modifications in Master Proteins	Contaminant	# Protein Groups	# Proteins	# PSMs	Master Protein Accessions	Positions in Master Proteins	# Missed Cleavages	Theo. MH+ [Da]	Found in Sample: [S2] F2: Sample	Confidence (by Search Engine): Sequest HT	XCorr (by Search Engine): Sequest HT	Sequence in Protein	Positions in Protein	Peptide Group Modifications in Protein
	FALSE	High	[K].IPPEEMKQMEQKLIR.[D]	1xOxidation [M9]		FALSE	1	1	1	Q9Y6G9	Q9Y6G9 [178-192]	2	1885.99	High	High	2.74	K.IPPEEMKQMEQKLIR.D	[178-192]
FALSE	Master Protein	P30519	Heme oxygenase 2 OS=Homo sapiens OX=9606 GN=HMOX2 PE=1 SV=2	3	FALSE	1	1	1	1	316	36	5.41	2.19	1	High
	Checked	Confidence	Annotated Sequence	Modifications	Modifications in Master Proteins	Contaminant	# Protein Groups	# Proteins	# PSMs	Master Protein Accessions	Positions in Master Proteins	# Missed Cleavages	Theo. MH+ [Da]	Found in Sample: [S2] F2: Sample	Confidence (by Search Engine): Sequest HT	XCorr (by Search Engine): Sequest HT	Sequence in Protein	Positions in Protein	Peptide Group Modifications in Protein
	FALSE	High	[R].MADLSELLK.[E]			FALSE	1	1	1	P30519	P30519 [30-38]	0	1019.54	High	High	2.19	R.MADLSELLK.E	[30-38]
FALSE	Master Protein	O95747	Serine/threonine-protein kinase OSR1 OS=Homo sapiens OX=9606 GN=OXSR1 PE=1 SV=1	3	FALSE	1	1	1	1	527	58	6.43	2.96	1	High
	Checked	Confidence	Annotated Sequence	Modifications	Modifications in Master Proteins	Contaminant	# Protein Groups	# Proteins	# PSMs	Master Protein Accessions	Positions in Master Proteins	# Missed Cleavages	Theo. MH+ [Da]	Found in Sample: [S2] F2: Sample	Confidence (by Search Engine): Sequest HT	XCorr (by Search Engine): Sequest HT	Sequence in Protein	Positions in Protein	Peptide Group Modifications in Protein
	FALSE	High	[K].TAQALSSGSGSQETK.[I]			FALSE	1	1	1	O95747	O95747 [417-431]	0	1451.7	High	High	2.96	K.TAQALSSGSGSQETK.I	[417-431]
FALSE	Master Protein	Q8WUA2	Peptidyl-prolyl cis-trans isomerase-like 4 OS=Homo sapiens OX=9606 GN=PPIL4 PE=1 SV=1	3	FALSE	1	1	1	1	492	57.2	5.92	2.54	1	High
	Checked	Confidence	Annotated Sequence	Modifications	Modifications in Master Proteins	Contaminant	# Protein Groups	# Proteins	# PSMs	Master Protein Accessions	Positions in Master Proteins	# Missed Cleavages	Theo. MH+ [Da]	Found in Sample: [S2] F2: Sample	Confidence (by Search Engine): Sequest HT	XCorr (by Search Engine): Sequest HT	Sequence in Protein	Positions in Protein	Peptide Group Modifications in Protein
	FALSE	High	[R].DFIIQTGDPTGTGR.[G]			FALSE	1	1	1	Q8WUA2	Q8WUA2 [48-61]	0	1477.73	High	High	2.54	R.DFIIQTGDPTGTGR.G	[48-61]
FALSE	Master Protein	P06576	ATP synthase subunit beta, mitochondrial OS=Homo sapiens OX=9606 GN=ATP5F1B PE=1 SV=3	3	FALSE	1	1	1	1	529	56.5	5.4	2.03	1	High
	Checked	Confidence	Annotated Sequence	Modifications	Modifications in Master Proteins	Contaminant	# Protein Groups	# Proteins	# PSMs	Master Protein Accessions	Positions in Master Proteins	# Missed Cleavages	Theo. MH+ [Da]	Found in Sample: [S2] F2: Sample	Confidence (by Search Engine): Sequest HT	XCorr (by Search Engine): Sequest HT	Sequence in Protein	Positions in Protein	Peptide Group Modifications in Protein
	FALSE	High	[K].VALVYGQMNEPPGAR.[A]			FALSE	1	1	1	P06576	P06576 [265-279]	0	1601.81	High	High	2.03	K.VALVYGQMNEPPGAR.A	[265-279]
FALSE	Master Protein	P26440	Isovaleryl-CoA dehydrogenase, mitochondrial OS=Homo sapiens OX=9606 GN=IVD PE=1 SV=2	3	FALSE	1	1	1	1	426	46.6	8.05	2.4	1	High
	Checked	Confidence	Annotated Sequence	Modifications	Modifications in Master Proteins	Contaminant	# Protein Groups	# Proteins	# PSMs	Master Protein Accessions	Positions in Master Proteins	# Missed Cleavages	Theo. MH+ [Da]	Found in Sample: [S2] F2: Sample	Confidence (by Search Engine): Sequest HT	XCorr (by Search Engine): Sequest HT	Sequence in Protein	Positions in Protein	Peptide Group Modifications in Protein
	FALSE	High	[K].IPAANILGHENK.[G]			FALSE	1	1	1	P26440	P26440 [263-274]	0	1276.7	High	High	2.4	K.IPAANILGHENK.G	[263-274]
FALSE	Master Protein	Q12834	Cell division cycle protein 20 homolog OS=Homo sapiens OX=9606 GN=CDC20 PE=1 SV=2	3	FALSE	1	2	1	1	499	54.7	9.23	4.41	1	High
	Checked	Confidence	Annotated Sequence	Modifications	Modifications in Master Proteins	Contaminant	# Protein Groups	# Proteins	# PSMs	Master Protein Accessions	Positions in Master Proteins	# Missed Cleavages	Theo. MH+ [Da]	Found in Sample: [S2] F2: Sample	Confidence (by Search Engine): Sequest HT	XCorr (by Search Engine): Sequest HT	Sequence in Protein	Positions in Protein	Peptide Group Modifications in Protein
	FALSE	High	[R].SAAQMEVASFLLSK.[E]			FALSE	1	1	1	Q12834	Q12834 [84-97]	0	1481.77	High	High	2.01	R.SAAQMEVASFLLSK.E	[84-97]
	FALSE	High	[R].SAAQMEVASFLLSK.[E]	1xOxidation [M5]		FALSE	1	1	1	Q12834	Q12834 [84-97]	0	1497.76	High	High	2.4	R.SAAQMEVASFLLSK.E	[84-97]
FALSE	Master Protein	P12956	X-ray repair cross-complementing protein 6 OS=Homo sapiens OX=9606 GN=XRCC6 PE=1 SV=2	3	FALSE	1	1	1	1	609	69.8	6.64	2.08	1	High
	Checked	Confidence	Annotated Sequence	Modifications	Modifications in Master Proteins	Contaminant	# Protein Groups	# Proteins	# PSMs	Master Protein Accessions	Positions in Master Proteins	# Missed Cleavages	Theo. MH+ [Da]	Found in Sample: [S2] F2: Sample	Confidence (by Search Engine): Sequest HT	XCorr (by Search Engine): Sequest HT	Sequence in Protein	Positions in Protein	Peptide Group Modifications in Protein
	FALSE	High	[R].TFNTSTGGLLLPSDTKR.[S]			FALSE	1	1	1	P12956	P12956 [302-318]	1	1807.95	High	High	2.08	R.TFNTSTGGLLLPSDTKR.S	[302-318]
FALSE	Master Protein	Q15054	DNA polymerase delta subunit 3 OS=Homo sapiens OX=9606 GN=POLD3 PE=1 SV=2	3	FALSE	1	1	1	1	466	51.4	9.35	2.08	1	High
	Checked	Confidence	Annotated Sequence	Modifications	Modifications in Master Proteins	Contaminant	# Protein Groups	# Proteins	# PSMs	Master Protein Accessions	Positions in Master Proteins	# Missed Cleavages	Theo. MH+ [Da]	Found in Sample: [S2] F2: Sample	Confidence (by Search Engine): Sequest HT	XCorr (by Search Engine): Sequest HT	Sequence in Protein	Positions in Protein	Peptide Group Modifications in Protein
	FALSE	High	[K].IVEQPTVSVTEPK.[L]			FALSE	1	1	1	Q15054	Q15054 [262-274]	0	1426.78	High	High	2.08	K.IVEQPTVSVTEPK.L	[262-274]
FALSE	Master Protein	O00155	Probable G-protein coupled receptor 25 OS=Homo sapiens OX=9606 GN=GPR25 PE=1 SV=2	3	FALSE	1	1	1	1	361	38.8	9.31	2.01	1	High
	Checked	Confidence	Annotated Sequence	Modifications	Modifications in Master Proteins	Contaminant	# Protein Groups	# Proteins	# PSMs	Master Protein Accessions	Positions in Master Proteins	# Missed Cleavages	Theo. MH+ [Da]	Found in Sample: [S2] F2: Sample	Confidence (by Search Engine): Sequest HT	XCorr (by Search Engine): Sequest HT	Sequence in Protein	Positions in Protein	Peptide Group Modifications in Protein
	FALSE	High	[R].RISSASSLSR.[D]			FALSE	1	1	1	O00155	O00155 [332-341]	1	1063.59	High	High	2.01	R.RISSASSLSR.D	[332-341]
FALSE	Master Protein	Q96N66	Lysophospholipid acyltransferase 7 OS=Homo sapiens OX=9606 GN=MBOAT7 PE=1 SV=2	3	FALSE	1	1	1	1	472	52.7	8.97	2.04	1	High
	Checked	Confidence	Annotated Sequence	Modifications	Modifications in Master Proteins	Contaminant	# Protein Groups	# Proteins	# PSMs	Master Protein Accessions	Positions in Master Proteins	# Missed Cleavages	Theo. MH+ [Da]	Found in Sample: [S2] F2: Sample	Confidence (by Search Engine): Sequest HT	XCorr (by Search Engine): Sequest HT	Sequence in Protein	Positions in Protein	Peptide Group Modifications in Protein
	FALSE	High	[R].KAASQPTSLAPEK.[L]			FALSE	1	1	1	Q96N66	Q96N66 [456-468]	1	1327.72	High	High	2.04	R.KAASQPTSLAPEK.L	[456-468]
FALSE	Master Protein	Q6P4E1	Protein GOLM2 OS=Homo sapiens OX=9606 GN=GOLM2 PE=1 SV=2	3	FALSE	1	1	1	1	436	49.5	5.29	2.56	1	High
	Checked	Confidence	Annotated Sequence	Modifications	Modifications in Master Proteins	Contaminant	# Protein Groups	# Proteins	# PSMs	Master Protein Accessions	Positions in Master Proteins	# Missed Cleavages	Theo. MH+ [Da]	Found in Sample: [S2] F2: Sample	Confidence (by Search Engine): Sequest HT	XCorr (by Search Engine): Sequest HT	Sequence in Protein	Positions in Protein	Peptide Group Modifications in Protein
	FALSE	High	[R].LIPGSNLDSEPR.[I]			FALSE	1	1	1	Q6P4E1	Q6P4E1 [324-335]	0	1297.67	High	High	2.56	R.LIPGSNLDSEPR.I	[324-335]
FALSE	Master Protein	Q96GA3	Protein LTV1 homolog OS=Homo sapiens OX=9606 GN=LTV1 PE=1 SV=1	3	FALSE	1	1	1	1	475	54.8	4.91	2.98	1	High
	Checked	Confidence	Annotated Sequence	Modifications	Modifications in Master Proteins	Contaminant	# Protein Groups	# Proteins	# PSMs	Master Protein Accessions	Positions in Master Proteins	# Missed Cleavages	Theo. MH+ [Da]	Found in Sample: [S2] F2: Sample	Confidence (by Search Engine): Sequest HT	XCorr (by Search Engine): Sequest HT	Sequence in Protein	Positions in Protein	Peptide Group Modifications in Protein
	FALSE	High	[R].AIADHLFWSEETK.[S]			FALSE	1	1	1	Q96GA3	Q96GA3 [225-237]	0	1546.75	High	High	2.98	R.AIADHLFWSEETK.S	[225-237]
FALSE	Master Protein	Q86V59	Paraneoplastic antigen-like protein 8A OS=Homo sapiens OX=9606 GN=PNMA8A PE=1 SV=2	3	FALSE	1	1	1	1	439	48.1	8.97	2.05	1	High
	Checked	Confidence	Annotated Sequence	Modifications	Modifications in Master Proteins	Contaminant	# Protein Groups	# Proteins	# PSMs	Master Protein Accessions	Positions in Master Proteins	# Missed Cleavages	Theo. MH+ [Da]	Found in Sample: [S2] F2: Sample	Confidence (by Search Engine): Sequest HT	XCorr (by Search Engine): Sequest HT	Sequence in Protein	Positions in Protein	Peptide Group Modifications in Protein
	FALSE	High	[K].KPMAKCAWKGPR.[E]	1xCarbamidomethyl [C6]		FALSE	1	1	1	Q86V59	Q86V59 [305-316]	2	1429.76	High	High	2.05	K.KPMAKCAWKGPR.E	[305-316]
FALSE	Master Protein	Q6NYC1	Bifunctional arginine demethylase and lysyl-hydroxylase JMJD6 OS=Homo sapiens OX=9606 GN=JMJD6 PE=1 SV=1	3	FALSE	1	1	1	1	403	46.4	8.69	2.18	1	High
	Checked	Confidence	Annotated Sequence	Modifications	Modifications in Master Proteins	Contaminant	# Protein Groups	# Proteins	# PSMs	Master Protein Accessions	Positions in Master Proteins	# Missed Cleavages	Theo. MH+ [Da]	Found in Sample: [S2] F2: Sample	Confidence (by Search Engine): Sequest HT	XCorr (by Search Engine): Sequest HT	Sequence in Protein	Positions in Protein	Peptide Group Modifications in Protein
	FALSE	High	[R].EAKRSARPELK.[D]			FALSE	1	1	1	Q6NYC1	Q6NYC1 [11-21]	2	1284.74	High	High	2.18	R.EAKRSARPELK.D	[11-21]
FALSE	Master Protein	Q8NHV4	Protein NEDD1 OS=Homo sapiens OX=9606 GN=NEDD1 PE=1 SV=1	3	FALSE	1	1	1	1	660	71.9	7.97	2.67	1	High
	Checked	Confidence	Annotated Sequence	Modifications	Modifications in Master Proteins	Contaminant	# Protein Groups	# Proteins	# PSMs	Master Protein Accessions	Positions in Master Proteins	# Missed Cleavages	Theo. MH+ [Da]	Found in Sample: [S2] F2: Sample	Confidence (by Search Engine): Sequest HT	XCorr (by Search Engine): Sequest HT	Sequence in Protein	Positions in Protein	Peptide Group Modifications in Protein
	FALSE	High	[R].SVNVNAASGGVQNSGIVR.[E]			FALSE	1	1	1	Q8NHV4	Q8NHV4 [325-342]	0	1728.9	High	High	2.67	R.SVNVNAASGGVQNSGIVR.E	[325-342]
FALSE	Master Protein	Q96MG2	Junctional sarcoplasmic reticulum protein 1 OS=Homo sapiens OX=9606 GN=JSRP1 PE=1 SV=1	3	FALSE	1	1	1	1	331	36.3	9.38	2.01	1	High
	Checked	Confidence	Annotated Sequence	Modifications	Modifications in Master Proteins	Contaminant	# Protein Groups	# Proteins	# PSMs	Master Protein Accessions	Positions in Master Proteins	# Missed Cleavages	Theo. MH+ [Da]	Found in Sample: [S2] F2: Sample	Confidence (by Search Engine): Sequest HT	XCorr (by Search Engine): Sequest HT	Sequence in Protein	Positions in Protein	Peptide Group Modifications in Protein
	FALSE	High	[K].KMEKEPAAR.[G]			FALSE	1	1	1	Q96MG2	Q96MG2 [65-73]	2	1059.56	High	High	2.01	K.KMEKEPAAR.G	[65-73]
FALSE	Master Protein	Q8TBF8	Protein FAM81A OS=Homo sapiens OX=9606 GN=FAM81A PE=1 SV=3	3	FALSE	1	1	1	1	368	42.4	8.92	2.01	1	High
	Checked	Confidence	Annotated Sequence	Modifications	Modifications in Master Proteins	Contaminant	# Protein Groups	# Proteins	# PSMs	Master Protein Accessions	Positions in Master Proteins	# Missed Cleavages	Theo. MH+ [Da]	Found in Sample: [S2] F2: Sample	Confidence (by Search Engine): Sequest HT	XCorr (by Search Engine): Sequest HT	Sequence in Protein	Positions in Protein	Peptide Group Modifications in Protein
	FALSE	High	[R].LDKIEEGQKK.[T]			FALSE	1	1	1	Q8TBF8	Q8TBF8 [280-289]	2	1187.66	High	High	2.01	R.LDKIEEGQKK.T	[280-289]
FALSE	Master Protein	Q8N865	Uncharacterized protein C7orf31 OS=Homo sapiens OX=9606 GN=C7orf31 PE=1 SV=3	3	FALSE	1	1	1	1	590	68.4	7.31	2.16	1	High
	Checked	Confidence	Annotated Sequence	Modifications	Modifications in Master Proteins	Contaminant	# Protein Groups	# Proteins	# PSMs	Master Protein Accessions	Positions in Master Proteins	# Missed Cleavages	Theo. MH+ [Da]	Found in Sample: [S2] F2: Sample	Confidence (by Search Engine): Sequest HT	XCorr (by Search Engine): Sequest HT	Sequence in Protein	Positions in Protein	Peptide Group Modifications in Protein
	FALSE	High	[K].EMVALSDNIPAGVTHK.[N]			FALSE	1	1	1	Q8N865	Q8N865 [376-391]	0	1681.86	High	High	2.16	K.EMVALSDNIPAGVTHK.N	[376-391]
FALSE	Master Protein	Q9ULZ2	Signal-transducing adaptor protein 1 OS=Homo sapiens OX=9606 GN=STAP1 PE=1 SV=1	3	FALSE	1	1	1	1	295	34.3	7.77	2.14	1	High
	Checked	Confidence	Annotated Sequence	Modifications	Modifications in Master Proteins	Contaminant	# Protein Groups	# Proteins	# PSMs	Master Protein Accessions	Positions in Master Proteins	# Missed Cleavages	Theo. MH+ [Da]	Found in Sample: [S2] F2: Sample	Confidence (by Search Engine): Sequest HT	XCorr (by Search Engine): Sequest HT	Sequence in Protein	Positions in Protein	Peptide Group Modifications in Protein
	FALSE	High	[K].EATEMLQK.[N]	1xOxidation [M5]		FALSE	1	1	1	Q9ULZ2	Q9ULZ2 [186-193]	0	965.461	High	High	2.14	K.EATEMLQK.N	[186-193]
FALSE	Master Protein	P20042	Eukaryotic translation initiation factor 2 subunit 2 OS=Homo sapiens OX=9606 GN=EIF2S2 PE=1 SV=2	3	FALSE	1	1	1	1	333	38.4	5.8	2.68	1	High
	Checked	Confidence	Annotated Sequence	Modifications	Modifications in Master Proteins	Contaminant	# Protein Groups	# Proteins	# PSMs	Master Protein Accessions	Positions in Master Proteins	# Missed Cleavages	Theo. MH+ [Da]	Found in Sample: [S2] F2: Sample	Confidence (by Search Engine): Sequest HT	XCorr (by Search Engine): Sequest HT	Sequence in Protein	Positions in Protein	Peptide Group Modifications in Protein
	FALSE	High	[K].TGFQAVTGK.[R]			FALSE	1	1	1	P20042	P20042 [316-324]	0	908.484	High	High	2.68	K.TGFQAVTGK.R	[316-324]
FALSE	Master Protein	Q13325	Interferon-induced protein with tetratricopeptide repeats 5 OS=Homo sapiens OX=9606 GN=IFIT5 PE=1 SV=1	3	FALSE	1	1	1	1	482	55.8	7.4	2.37	1	High
	Checked	Confidence	Annotated Sequence	Modifications	Modifications in Master Proteins	Contaminant	# Protein Groups	# Proteins	# PSMs	Master Protein Accessions	Positions in Master Proteins	# Missed Cleavages	Theo. MH+ [Da]	Found in Sample: [S2] F2: Sample	Confidence (by Search Engine): Sequest HT	XCorr (by Search Engine): Sequest HT	Sequence in Protein	Positions in Protein	Peptide Group Modifications in Protein
	FALSE	High	[R].EGSVKSFSLGPLR.[K]			FALSE	1	1	1	Q13325	Q13325 [193-205]	1	1376.75	High	High	2.37	R.EGSVKSFSLGPLR.K	[193-205]
FALSE	Master Protein	Q9UI12	V-type proton ATPase subunit H OS=Homo sapiens OX=9606 GN=ATP6V1H PE=1 SV=1	3	FALSE	1	1	1	1	483	55.8	6.48	2.56	1	High
	Checked	Confidence	Annotated Sequence	Modifications	Modifications in Master Proteins	Contaminant	# Protein Groups	# Proteins	# PSMs	Master Protein Accessions	Positions in Master Proteins	# Missed Cleavages	Theo. MH+ [Da]	Found in Sample: [S2] F2: Sample	Confidence (by Search Engine): Sequest HT	XCorr (by Search Engine): Sequest HT	Sequence in Protein	Positions in Protein	Peptide Group Modifications in Protein
	FALSE	High	[K].QLQSEQPQTAAAR.[S]			FALSE	1	1	1	Q9UI12	Q9UI12 [470-482]	0	1427.72	High	High	2.56	K.QLQSEQPQTAAAR.S	[470-482]
FALSE	Master Protein	Q9GZS9	Carbohydrate sulfotransferase 5 OS=Homo sapiens OX=9606 GN=CHST5 PE=2 SV=3	3	FALSE	1	1	1	1	411	46.1	10.04	2.06	1	High
	Checked	Confidence	Annotated Sequence	Modifications	Modifications in Master Proteins	Contaminant	# Protein Groups	# Proteins	# PSMs	Master Protein Accessions	Positions in Master Proteins	# Missed Cleavages	Theo. MH+ [Da]	Found in Sample: [S2] F2: Sample	Confidence (by Search Engine): Sequest HT	XCorr (by Search Engine): Sequest HT	Sequence in Protein	Positions in Protein	Peptide Group Modifications in Protein
	FALSE	High	[R].DNGIVLGTNGK.[W]			FALSE	1	1	1	Q9GZS9	Q9GZS9 [243-253]	0	1087.57	High	High	2.06	R.DNGIVLGTNGK.W	[243-253]
FALSE	Master Protein	Q13188	Serine/threonine-protein kinase 3 OS=Homo sapiens OX=9606 GN=STK3 PE=1 SV=2	3	FALSE	1	1	1	1	491	56.3	5.24	2.39	1	High
	Checked	Confidence	Annotated Sequence	Modifications	Modifications in Master Proteins	Contaminant	# Protein Groups	# Proteins	# PSMs	Master Protein Accessions	Positions in Master Proteins	# Missed Cleavages	Theo. MH+ [Da]	Found in Sample: [S2] F2: Sample	Confidence (by Search Engine): Sequest HT	XCorr (by Search Engine): Sequest HT	Sequence in Protein	Positions in Protein	Peptide Group Modifications in Protein
	FALSE	High	[K].AGNILLNTEGHAK.[L]			FALSE	1	2	1	Q13188	Q13188 [149-161]	0	1337.72	High	High	2.39	K.AGNILLNTEGHAK.L	[149-161]
FALSE	Master Protein	P11509	Cytochrome P450 2A6 OS=Homo sapiens OX=9606 GN=CYP2A6 PE=1 SV=4	3	FALSE	1	1	1	1	494	56.5	9.19	2.18	1	High
	Checked	Confidence	Annotated Sequence	Modifications	Modifications in Master Proteins	Contaminant	# Protein Groups	# Proteins	# PSMs	Master Protein Accessions	Positions in Master Proteins	# Missed Cleavages	Theo. MH+ [Da]	Found in Sample: [S2] F2: Sample	Confidence (by Search Engine): Sequest HT	XCorr (by Search Engine): Sequest HT	Sequence in Protein	Positions in Protein	Peptide Group Modifications in Protein
	FALSE	High	[K].SSQSPKDIDVSPK.[H]			FALSE	1	2	1	P11509	P11509 [464-476]	1	1387.71	High	High	2.18	K.SSQSPKDIDVSPK.H	[464-476]
FALSE	Master Protein	Q9HB96	Fanconi anemia group E protein OS=Homo sapiens OX=9606 GN=FANCE PE=1 SV=1	3	FALSE	1	1	1	1	536	58.7	5.24	2.05	1	High
	Checked	Confidence	Annotated Sequence	Modifications	Modifications in Master Proteins	Contaminant	# Protein Groups	# Proteins	# PSMs	Master Protein Accessions	Positions in Master Proteins	# Missed Cleavages	Theo. MH+ [Da]	Found in Sample: [S2] F2: Sample	Confidence (by Search Engine): Sequest HT	XCorr (by Search Engine): Sequest HT	Sequence in Protein	Positions in Protein	Peptide Group Modifications in Protein
	FALSE	High	[R].KDSEEEAASPEGKR.[V]			FALSE	1	1	1	Q9HB96	Q9HB96 [202-215]	2	1532.72	High	High	2.05	R.KDSEEEAASPEGKR.V	[202-215]
FALSE	Master Protein	Q9GZM8	Nuclear distribution protein nudE-like 1 OS=Homo sapiens OX=9606 GN=NDEL1 PE=1 SV=1	3	FALSE	1	1	1	1	345	38.4	5.24	2.07	1	High
	Checked	Confidence	Annotated Sequence	Modifications	Modifications in Master Proteins	Contaminant	# Protein Groups	# Proteins	# PSMs	Master Protein Accessions	Positions in Master Proteins	# Missed Cleavages	Theo. MH+ [Da]	Found in Sample: [S2] F2: Sample	Confidence (by Search Engine): Sequest HT	XCorr (by Search Engine): Sequest HT	Sequence in Protein	Positions in Protein	Peptide Group Modifications in Protein
	FALSE	High	[K].ESLLVSVQR.[L]			FALSE	1	1	1	Q9GZM8	Q9GZM8 [161-169]	0	1030.59	High	High	2.07	K.ESLLVSVQR.L	[161-169]
FALSE	Master Protein	Q9H2A9	Carbohydrate sulfotransferase 8 OS=Homo sapiens OX=9606 GN=CHST8 PE=1 SV=2	3	FALSE	1	1	1	1	424	48.8	10.17	2.12	1	High
	Checked	Confidence	Annotated Sequence	Modifications	Modifications in Master Proteins	Contaminant	# Protein Groups	# Proteins	# PSMs	Master Protein Accessions	Positions in Master Proteins	# Missed Cleavages	Theo. MH+ [Da]	Found in Sample: [S2] F2: Sample	Confidence (by Search Engine): Sequest HT	XCorr (by Search Engine): Sequest HT	Sequence in Protein	Positions in Protein	Peptide Group Modifications in Protein
	FALSE	High	[R].EPFERLVSAFR.[D]			FALSE	1	1	1	Q9H2A9	Q9H2A9 [259-269]	1	1350.72	High	High	2.12	R.EPFERLVSAFR.D	[259-269]
FALSE	Master Protein	Q4G0S4	Cytochrome P450 27C1 OS=Homo sapiens OX=9606 GN=CYP27C1 PE=1 SV=3	3	FALSE	1	1	1	1	542	60.9	9.76	2.01	1	High
	Checked	Confidence	Annotated Sequence	Modifications	Modifications in Master Proteins	Contaminant	# Protein Groups	# Proteins	# PSMs	Master Protein Accessions	Positions in Master Proteins	# Missed Cleavages	Theo. MH+ [Da]	Found in Sample: [S2] F2: Sample	Confidence (by Search Engine): Sequest HT	XCorr (by Search Engine): Sequest HT	Sequence in Protein	Positions in Protein	Peptide Group Modifications in Protein
	FALSE	High	[R].ATGLISAEGEQWLK.[M]			FALSE	1	1	1	Q4G0S4	Q4G0S4 [157-170]	0	1502.78	High	High	2.01	R.ATGLISAEGEQWLK.M	[157-170]
FALSE	Master Protein	Q12792	Twinfilin-1 OS=Homo sapiens OX=9606 GN=TWF1 PE=1 SV=3	3	FALSE	1	1	1	1	350	40.3	6.96	2.08	1	High
	Checked	Confidence	Annotated Sequence	Modifications	Modifications in Master Proteins	Contaminant	# Protein Groups	# Proteins	# PSMs	Master Protein Accessions	Positions in Master Proteins	# Missed Cleavages	Theo. MH+ [Da]	Found in Sample: [S2] F2: Sample	Confidence (by Search Engine): Sequest HT	XCorr (by Search Engine): Sequest HT	Sequence in Protein	Positions in Protein	Peptide Group Modifications in Protein
	FALSE	High	[R].QLQMDVIRK.[I]	1xOxidation [M4]		FALSE	1	1	1	Q12792	Q12792 [286-294]	1	1146.63	High	High	2.08	R.QLQMDVIRK.I	[286-294]
FALSE	Master Protein	Q9NPF5	DNA methyltransferase 1-associated protein 1 OS=Homo sapiens OX=9606 GN=DMAP1 PE=1 SV=1	3	FALSE	1	1	1	1	467	53	9.5	2.67	1	High
	Checked	Confidence	Annotated Sequence	Modifications	Modifications in Master Proteins	Contaminant	# Protein Groups	# Proteins	# PSMs	Master Protein Accessions	Positions in Master Proteins	# Missed Cleavages	Theo. MH+ [Da]	Found in Sample: [S2] F2: Sample	Confidence (by Search Engine): Sequest HT	XCorr (by Search Engine): Sequest HT	Sequence in Protein	Positions in Protein	Peptide Group Modifications in Protein
	FALSE	High	[K].LITAADTTAEQR.[R]			FALSE	1	1	1	Q9NPF5	Q9NPF5 [271-282]	0	1289.67	High	High	2.67	K.LITAADTTAEQR.R	[271-282]
FALSE	Master Protein	Q96HE7	ERO1-like protein alpha OS=Homo sapiens OX=9606 GN=ERO1A PE=1 SV=2	3	FALSE	1	1	1	1	468	54.4	5.68	2.02	1	High
	Checked	Confidence	Annotated Sequence	Modifications	Modifications in Master Proteins	Contaminant	# Protein Groups	# Proteins	# PSMs	Master Protein Accessions	Positions in Master Proteins	# Missed Cleavages	Theo. MH+ [Da]	Found in Sample: [S2] F2: Sample	Confidence (by Search Engine): Sequest HT	XCorr (by Search Engine): Sequest HT	Sequence in Protein	Positions in Protein	Peptide Group Modifications in Protein
	FALSE	High	[R].QEIVSLFNAFGR.[I]			FALSE	1	1	1	Q96HE7	Q96HE7 [438-449]	0	1380.73	High	High	2.02	R.QEIVSLFNAFGR.I	[438-449]
FALSE	Master Protein	Q9HB15	Potassium channel subfamily K member 12 OS=Homo sapiens OX=9606 GN=KCNK12 PE=2 SV=1	3	FALSE	1	1	1	1	430	46.9	9.77	2.23	1	High
	Checked	Confidence	Annotated Sequence	Modifications	Modifications in Master Proteins	Contaminant	# Protein Groups	# Proteins	# PSMs	Master Protein Accessions	Positions in Master Proteins	# Missed Cleavages	Theo. MH+ [Da]	Found in Sample: [S2] F2: Sample	Confidence (by Search Engine): Sequest HT	XCorr (by Search Engine): Sequest HT	Sequence in Protein	Positions in Protein	Peptide Group Modifications in Protein
	FALSE	High	[R].RNAITPGSRLR.[R]			FALSE	1	1	1	Q9HB15	Q9HB15 [332-342]	2	1240.72	High	High	2.23	R.RNAITPGSRLR.R	[332-342]
FALSE	Master Protein	Q92785	Zinc finger protein ubi-d4 OS=Homo sapiens OX=9606 GN=DPF2 PE=1 SV=2	3	FALSE	1	1	1	1	391	44.1	6.33	2.13	1	High
	Checked	Confidence	Annotated Sequence	Modifications	Modifications in Master Proteins	Contaminant	# Protein Groups	# Proteins	# PSMs	Master Protein Accessions	Positions in Master Proteins	# Missed Cleavages	Theo. MH+ [Da]	Found in Sample: [S2] F2: Sample	Confidence (by Search Engine): Sequest HT	XCorr (by Search Engine): Sequest HT	Sequence in Protein	Positions in Protein	Peptide Group Modifications in Protein
	FALSE	High	[K].KLDASILEDR.[D]			FALSE	1	1	1	Q92785	Q92785 [196-205]	1	1159.63	High	High	2.13	K.KLDASILEDR.D	[196-205]
FALSE	Master Protein	Q14807	Kinesin-like protein KIF22 OS=Homo sapiens OX=9606 GN=KIF22 PE=1 SV=5	3	FALSE	1	1	1	1	665	73.2	9.45	2.3	1	High
	Checked	Confidence	Annotated Sequence	Modifications	Modifications in Master Proteins	Contaminant	# Protein Groups	# Proteins	# PSMs	Master Protein Accessions	Positions in Master Proteins	# Missed Cleavages	Theo. MH+ [Da]	Found in Sample: [S2] F2: Sample	Confidence (by Search Engine): Sequest HT	XCorr (by Search Engine): Sequest HT	Sequence in Protein	Positions in Protein	Peptide Group Modifications in Protein
	FALSE	High	[R].LLASQGSQGAPLLSTPK.[R]			FALSE	1	1	1	Q14807	Q14807 [449-465]	0	1667.93	High	High	2.3	R.LLASQGSQGAPLLSTPK.R	[449-465]
FALSE	Master Protein	Q53T59	HCLS1-binding protein 3 OS=Homo sapiens OX=9606 GN=HS1BP3 PE=1 SV=1	3	FALSE	1	1	1	1	392	42.8	5.01	2	1	High
	Checked	Confidence	Annotated Sequence	Modifications	Modifications in Master Proteins	Contaminant	# Protein Groups	# Proteins	# PSMs	Master Protein Accessions	Positions in Master Proteins	# Missed Cleavages	Theo. MH+ [Da]	Found in Sample: [S2] F2: Sample	Confidence (by Search Engine): Sequest HT	XCorr (by Search Engine): Sequest HT	Sequence in Protein	Positions in Protein	Peptide Group Modifications in Protein
	FALSE	High	[R].SPGAAGLTSR.[D]			FALSE	1	1	1	Q53T59	Q53T59 [139-148]	0	916.485	High	High	2	R.SPGAAGLTSR.D	[139-148]
FALSE	Master Protein	Q9BWV3	Cytidine and dCMP deaminase domain-containing protein 1 OS=Homo sapiens OX=9606 GN=CDADC1 PE=1 SV=1	3	FALSE	1	1	1	1	514	58.4	8.06	2.04	1	High
	Checked	Confidence	Annotated Sequence	Modifications	Modifications in Master Proteins	Contaminant	# Protein Groups	# Proteins	# PSMs	Master Protein Accessions	Positions in Master Proteins	# Missed Cleavages	Theo. MH+ [Da]	Found in Sample: [S2] F2: Sample	Confidence (by Search Engine): Sequest HT	XCorr (by Search Engine): Sequest HT	Sequence in Protein	Positions in Protein	Peptide Group Modifications in Protein
	FALSE	High	[K].QIYAGDVDVGKKK.[A]			FALSE	1	1	1	Q9BWV3	Q9BWV3 [440-452]	2	1420.78	High	High	2.04	K.QIYAGDVDVGKKK.A	[440-452]
FALSE	Master Protein	Q15365	Poly(rC)-binding protein 1 OS=Homo sapiens OX=9606 GN=PCBP1 PE=1 SV=2	3	FALSE	1	1	1	1	356	37.5	7.09	2.08	1	High
	Checked	Confidence	Annotated Sequence	Modifications	Modifications in Master Proteins	Contaminant	# Protein Groups	# Proteins	# PSMs	Master Protein Accessions	Positions in Master Proteins	# Missed Cleavages	Theo. MH+ [Da]	Found in Sample: [S2] F2: Sample	Confidence (by Search Engine): Sequest HT	XCorr (by Search Engine): Sequest HT	Sequence in Protein	Positions in Protein	Peptide Group Modifications in Protein
	FALSE	High	[R].QGANINEIR.[Q]			FALSE	1	1	1	Q15365	Q15365 [298-306]	0	1014.53	High	High	2.08	R.QGANINEIR.Q	[298-306]
FALSE	Master Protein	Q9H5Q4	Dimethyladenosine transferase 2, mitochondrial OS=Homo sapiens OX=9606 GN=TFB2M PE=1 SV=1	3	FALSE	1	1	1	1	396	45.3	9.19	2.1	1	High
	Checked	Confidence	Annotated Sequence	Modifications	Modifications in Master Proteins	Contaminant	# Protein Groups	# Proteins	# PSMs	Master Protein Accessions	Positions in Master Proteins	# Missed Cleavages	Theo. MH+ [Da]	Found in Sample: [S2] F2: Sample	Confidence (by Search Engine): Sequest HT	XCorr (by Search Engine): Sequest HT	Sequence in Protein	Positions in Protein	Peptide Group Modifications in Protein
	FALSE	High	[R].IEVNMFIGEK.[E]			FALSE	1	1	1	Q9H5Q4	Q9H5Q4 [223-232]	0	1179.61	High	High	2.1	R.IEVNMFIGEK.E	[223-232]
FALSE	Master Protein	Q9UBR4	LIM/homeobox protein Lhx3 OS=Homo sapiens OX=9606 GN=LHX3 PE=1 SV=2	3	FALSE	1	1	1	1	397	43.3	8.13	2.08	1	High
	Checked	Confidence	Annotated Sequence	Modifications	Modifications in Master Proteins	Contaminant	# Protein Groups	# Proteins	# PSMs	Master Protein Accessions	Positions in Master Proteins	# Missed Cleavages	Theo. MH+ [Da]	Found in Sample: [S2] F2: Sample	Confidence (by Search Engine): Sequest HT	XCorr (by Search Engine): Sequest HT	Sequence in Protein	Positions in Protein	Peptide Group Modifications in Protein
	FALSE	High	[R].EAEATAKRPR.[T]			FALSE	1	1	1	Q9UBR4	Q9UBR4 [152-161]	1	1128.61	High	High	2.08	R.EAEATAKRPR.T	[152-161]
FALSE	Master Protein	Q16670	Zinc finger and SCAN domain-containing protein 26 OS=Homo sapiens OX=9606 GN=ZSCAN26 PE=1 SV=2	3	FALSE	1	1	1	1	478	55.2	8.06	2.04	1	High
	Checked	Confidence	Annotated Sequence	Modifications	Modifications in Master Proteins	Contaminant	# Protein Groups	# Proteins	# PSMs	Master Protein Accessions	Positions in Master Proteins	# Missed Cleavages	Theo. MH+ [Da]	Found in Sample: [S2] F2: Sample	Confidence (by Search Engine): Sequest HT	XCorr (by Search Engine): Sequest HT	Sequence in Protein	Positions in Protein	Peptide Group Modifications in Protein
	FALSE	High	[K].QKILVEEMAPLK.[G]	1xOxidation [M8]		FALSE	1	1	1	Q16670	Q16670 [147-158]	1	1414.8	High	High	2.04	K.QKILVEEMAPLK.G	[147-158]
FALSE	Master Protein	Q06265	Exosome complex component RRP45 OS=Homo sapiens OX=9606 GN=EXOSC9 PE=1 SV=3	3	FALSE	1	1	1	1	439	48.9	5.29	3.02	1	High
	Checked	Confidence	Annotated Sequence	Modifications	Modifications in Master Proteins	Contaminant	# Protein Groups	# Proteins	# PSMs	Master Protein Accessions	Positions in Master Proteins	# Missed Cleavages	Theo. MH+ [Da]	Found in Sample: [S2] F2: Sample	Confidence (by Search Engine): Sequest HT	XCorr (by Search Engine): Sequest HT	Sequence in Protein	Positions in Protein	Peptide Group Modifications in Protein
	FALSE	High	[K].FGFAESIANQR.[I]			FALSE	1	1	1	Q06265	Q06265 [282-292]	0	1239.61	High	High	3.02	K.FGFAESIANQR.I	[282-292]
FALSE	Master Protein	Q9NVH1	DnaJ homolog subfamily C member 11 OS=Homo sapiens OX=9606 GN=DNAJC11 PE=1 SV=2	3	FALSE	1	1	1	1	559	63.2	8.4	2.04	1	High
	Checked	Confidence	Annotated Sequence	Modifications	Modifications in Master Proteins	Contaminant	# Protein Groups	# Proteins	# PSMs	Master Protein Accessions	Positions in Master Proteins	# Missed Cleavages	Theo. MH+ [Da]	Found in Sample: [S2] F2: Sample	Confidence (by Search Engine): Sequest HT	XCorr (by Search Engine): Sequest HT	Sequence in Protein	Positions in Protein	Peptide Group Modifications in Protein
	FALSE	High	[K].AGFFGTVVEYGAER.[K]			FALSE	1	1	1	Q9NVH1	Q9NVH1 [328-341]	0	1502.73	High	High	2.04	K.AGFFGTVVEYGAER.K	[328-341]
FALSE	Master Protein	Q8TBB5	Kelch domain-containing protein 4 OS=Homo sapiens OX=9606 GN=KLHDC4 PE=1 SV=1	3	FALSE	1	1	1	1	520	57.9	5.72	2.13	1	High
	Checked	Confidence	Annotated Sequence	Modifications	Modifications in Master Proteins	Contaminant	# Protein Groups	# Proteins	# PSMs	Master Protein Accessions	Positions in Master Proteins	# Missed Cleavages	Theo. MH+ [Da]	Found in Sample: [S2] F2: Sample	Confidence (by Search Engine): Sequest HT	XCorr (by Search Engine): Sequest HT	Sequence in Protein	Positions in Protein	Peptide Group Modifications in Protein
	FALSE	High	[K].QVLTAPGSAGQPR.[S]			FALSE	1	1	1	Q8TBB5	Q8TBB5 [400-412]	0	1281.69	High	High	2.13	K.QVLTAPGSAGQPR.S	[400-412]
FALSE	Master Protein	P46782	40S ribosomal protein S5 OS=Homo sapiens OX=9606 GN=RPS5 PE=1 SV=4	4	FALSE	1	1	1	1	204	22.9	9.72	2.18	1	High
	Checked	Confidence	Annotated Sequence	Modifications	Modifications in Master Proteins	Contaminant	# Protein Groups	# Proteins	# PSMs	Master Protein Accessions	Positions in Master Proteins	# Missed Cleavages	Theo. MH+ [Da]	Found in Sample: [S2] F2: Sample	Confidence (by Search Engine): Sequest HT	XCorr (by Search Engine): Sequest HT	Sequence in Protein	Positions in Protein	Peptide Group Modifications in Protein
	FALSE	High	[R].QAVDVSPLR.[R]			FALSE	1	1	1	P46782	P46782 [137-145]	0	984.547	High	High	2.18	R.QAVDVSPLR.R	[137-145]
FALSE	Master Protein	Q3YBR2	Transforming growth factor beta regulator 1 OS=Homo sapiens OX=9606 GN=TBRG1 PE=1 SV=1	4	FALSE	1	1	1	1	411	44.9	8.48	2.57	1	High
	Checked	Confidence	Annotated Sequence	Modifications	Modifications in Master Proteins	Contaminant	# Protein Groups	# Proteins	# PSMs	Master Protein Accessions	Positions in Master Proteins	# Missed Cleavages	Theo. MH+ [Da]	Found in Sample: [S2] F2: Sample	Confidence (by Search Engine): Sequest HT	XCorr (by Search Engine): Sequest HT	Sequence in Protein	Positions in Protein	Peptide Group Modifications in Protein
	FALSE	High	[K].AAKATVFENAAICDEIAR.[L]	1xCarbamidomethyl [C13]		FALSE	1	1	1	Q3YBR2	Q3YBR2 [44-61]	1	1949.97	High	High	2.57	K.AAKATVFENAAICDEIAR.L	[44-61]
FALSE	Master Protein	P09486	SPARC OS=Homo sapiens OX=9606 GN=SPARC PE=1 SV=1	4	FALSE	1	1	1	1	303	34.6	4.84	2.09	1	High
	Checked	Confidence	Annotated Sequence	Modifications	Modifications in Master Proteins	Contaminant	# Protein Groups	# Proteins	# PSMs	Master Protein Accessions	Positions in Master Proteins	# Missed Cleavages	Theo. MH+ [Da]	Found in Sample: [S2] F2: Sample	Confidence (by Search Engine): Sequest HT	XCorr (by Search Engine): Sequest HT	Sequence in Protein	Positions in Protein	Peptide Group Modifications in Protein
	FALSE	High	[R].LEAGDHPVELLAR.[D]			FALSE	1	1	1	P09486	P09486 [206-218]	0	1419.76	High	High	2.09	R.LEAGDHPVELLAR.D	[206-218]
FALSE	Master Protein	P62917	60S ribosomal protein L8 OS=Homo sapiens OX=9606 GN=RPL8 PE=1 SV=2	4	FALSE	1	1	1	1	257	28	11.03	2.55	1	High
	Checked	Confidence	Annotated Sequence	Modifications	Modifications in Master Proteins	Contaminant	# Protein Groups	# Proteins	# PSMs	Master Protein Accessions	Positions in Master Proteins	# Missed Cleavages	Theo. MH+ [Da]	Found in Sample: [S2] F2: Sample	Confidence (by Search Engine): Sequest HT	XCorr (by Search Engine): Sequest HT	Sequence in Protein	Positions in Protein	Peptide Group Modifications in Protein
	FALSE	High	[R].AVVGVVAGGGR.[I]			FALSE	1	1	1	P62917	P62917 [164-174]	0	941.553	High	High	2.55	R.AVVGVVAGGGR.I	[164-174]
FALSE	Master Protein	Q92733	Proline-rich protein PRCC OS=Homo sapiens OX=9606 GN=PRCC PE=1 SV=1	4	FALSE	1	1	1	1	491	52.4	5.1	2.33	1	High
	Checked	Confidence	Annotated Sequence	Modifications	Modifications in Master Proteins	Contaminant	# Protein Groups	# Proteins	# PSMs	Master Protein Accessions	Positions in Master Proteins	# Missed Cleavages	Theo. MH+ [Da]	Found in Sample: [S2] F2: Sample	Confidence (by Search Engine): Sequest HT	XCorr (by Search Engine): Sequest HT	Sequence in Protein	Positions in Protein	Peptide Group Modifications in Protein
	FALSE	High	[K].TSSLAPVVGTTTTTPSPSAIK.[A]			FALSE	1	1	1	Q92733	Q92733 [226-246]	0	2016.09	High	High	2.33	K.TSSLAPVVGTTTTTPSPSAIK.A	[226-246]
FALSE	Master Protein	P35030	Trypsin-3 OS=Homo sapiens OX=9606 GN=PRSS3 PE=1 SV=2	4	FALSE	1	1	1	1	304	32.5	7.49	2.2	1	High
	Checked	Confidence	Annotated Sequence	Modifications	Modifications in Master Proteins	Contaminant	# Protein Groups	# Proteins	# PSMs	Master Protein Accessions	Positions in Master Proteins	# Missed Cleavages	Theo. MH+ [Da]	Found in Sample: [S2] F2: Sample	Confidence (by Search Engine): Sequest HT	XCorr (by Search Engine): Sequest HT	Sequence in Protein	Positions in Protein	Peptide Group Modifications in Protein
	FALSE	High	[K].VLEGNEQFINAAK.[I]			FALSE	1	1	1	P35030	P35030 [137-149]	0	1432.74	High	High	2.2	K.VLEGNEQFINAAK.I	[137-149]
FALSE	Master Protein	Q5TA31	E3 ubiquitin-protein ligase RNF187 OS=Homo sapiens OX=9606 GN=RNF187 PE=1 SV=2	4	FALSE	1	1	1	1	235	26.2	5.95	2.01	1	High
	Checked	Confidence	Annotated Sequence	Modifications	Modifications in Master Proteins	Contaminant	# Protein Groups	# Proteins	# PSMs	Master Protein Accessions	Positions in Master Proteins	# Missed Cleavages	Theo. MH+ [Da]	Found in Sample: [S2] F2: Sample	Confidence (by Search Engine): Sequest HT	XCorr (by Search Engine): Sequest HT	Sequence in Protein	Positions in Protein	Peptide Group Modifications in Protein
	FALSE	High	[K].ENKGSVEIMR.[K]			FALSE	1	1	1	Q5TA31	Q5TA31 [131-140]	1	1162.59	High	High	2.01	K.ENKGSVEIMR.K	[131-140]
FALSE	Master Protein	Q9NTX5	Ethylmalonyl-CoA decarboxylase OS=Homo sapiens OX=9606 GN=ECHDC1 PE=1 SV=2	4	FALSE	1	1	1	1	307	33.7	8.21	2.18	1	High
	Checked	Confidence	Annotated Sequence	Modifications	Modifications in Master Proteins	Contaminant	# Protein Groups	# Proteins	# PSMs	Master Protein Accessions	Positions in Master Proteins	# Missed Cleavages	Theo. MH+ [Da]	Found in Sample: [S2] F2: Sample	Confidence (by Search Engine): Sequest HT	XCorr (by Search Engine): Sequest HT	Sequence in Protein	Positions in Protein	Peptide Group Modifications in Protein
	FALSE	High	[K].EMGIIPSWGGTTR.[L]			FALSE	1	1	1	Q9NTX5	Q9NTX5 [186-198]	0	1404.69	High	High	2.18	K.EMGIIPSWGGTTR.L	[186-198]
FALSE	Master Protein	P59773	Major intrinsically disordered NOTCH2-binding receptor 1-like OS=Homo sapiens OX=9606 GN=MINAR2 PE=1 SV=2	4	FALSE	1	1	1	1	190	21.6	8.13	2	1	High
	Checked	Confidence	Annotated Sequence	Modifications	Modifications in Master Proteins	Contaminant	# Protein Groups	# Proteins	# PSMs	Master Protein Accessions	Positions in Master Proteins	# Missed Cleavages	Theo. MH+ [Da]	Found in Sample: [S2] F2: Sample	Confidence (by Search Engine): Sequest HT	XCorr (by Search Engine): Sequest HT	Sequence in Protein	Positions in Protein	Peptide Group Modifications in Protein
	FALSE	High	[K].NIAAQRIR.[G]			FALSE	1	1	1	P59773	P59773 [60-67]	1	941.564	High	High	2	K.NIAAQRIR.G	[60-67]
FALSE	Master Protein	P27635	60S ribosomal protein L10 OS=Homo sapiens OX=9606 GN=RPL10 PE=1 SV=5	4	FALSE	1	1	1	1	214	24.6	10.08	2.09	1	High
	Checked	Confidence	Annotated Sequence	Modifications	Modifications in Master Proteins	Contaminant	# Protein Groups	# Proteins	# PSMs	Master Protein Accessions	Positions in Master Proteins	# Missed Cleavages	Theo. MH+ [Da]	Found in Sample: [S2] F2: Sample	Confidence (by Search Engine): Sequest HT	XCorr (by Search Engine): Sequest HT	Sequence in Protein	Positions in Protein	Peptide Group Modifications in Protein
	FALSE	High	[K].EHVIEALRR.[A]			FALSE	1	1	1	P27635	P27635 [146-154]	1	1122.64	High	High	2.09	K.EHVIEALRR.A	[146-154]
FALSE	Master Protein	Q96Q45	Transmembrane protein 237 OS=Homo sapiens OX=9606 GN=TMEM237 PE=1 SV=2	4	FALSE	1	1	1	1	408	45.5	6.47	2	1	High
	Checked	Confidence	Annotated Sequence	Modifications	Modifications in Master Proteins	Contaminant	# Protein Groups	# Proteins	# PSMs	Master Protein Accessions	Positions in Master Proteins	# Missed Cleavages	Theo. MH+ [Da]	Found in Sample: [S2] F2: Sample	Confidence (by Search Engine): Sequest HT	XCorr (by Search Engine): Sequest HT	Sequence in Protein	Positions in Protein	Peptide Group Modifications in Protein
	FALSE	High	[K].NTPASASLEGLAQTAGR.[R]			FALSE	1	1	1	Q96Q45	Q96Q45 [43-59]	0	1643.83	High	High	2	K.NTPASASLEGLAQTAGR.R	[43-59]
FALSE	Master Protein	P10412	Histone H1.4 OS=Homo sapiens OX=9606 GN=H1-4 PE=1 SV=2	4	FALSE	1	1	1	1	219	21.9	11.03	2.03	1	High
	Checked	Confidence	Annotated Sequence	Modifications	Modifications in Master Proteins	Contaminant	# Protein Groups	# Proteins	# PSMs	Master Protein Accessions	Positions in Master Proteins	# Missed Cleavages	Theo. MH+ [Da]	Found in Sample: [S2] F2: Sample	Confidence (by Search Engine): Sequest HT	XCorr (by Search Engine): Sequest HT	Sequence in Protein	Positions in Protein	Peptide Group Modifications in Protein
	FALSE	High	[K].KATGAATPK.[K]			FALSE	1	1	1	P10412	P10412 [140-148]	1	844.489	High	High	2.03	K.KATGAATPK.K	[140-148]
FALSE	Master Protein	Q9NVA1	Ubiquinol-cytochrome-c reductase complex assembly factor 1 OS=Homo sapiens OX=9606 GN=UQCC1 PE=1 SV=3	4	FALSE	1	1	1	1	299	34.6	8.91	2.22	1	High
	Checked	Confidence	Annotated Sequence	Modifications	Modifications in Master Proteins	Contaminant	# Protein Groups	# Proteins	# PSMs	Master Protein Accessions	Positions in Master Proteins	# Missed Cleavages	Theo. MH+ [Da]	Found in Sample: [S2] F2: Sample	Confidence (by Search Engine): Sequest HT	XCorr (by Search Engine): Sequest HT	Sequence in Protein	Positions in Protein	Peptide Group Modifications in Protein
	FALSE	High	[K].IIEAMGFTGPLK.[Y]			FALSE	1	1	1	Q9NVA1	Q9NVA1 [96-107]	0	1276.7	High	High	2.22	K.IIEAMGFTGPLK.Y	[96-107]
FALSE	Master Protein	P35243	Recoverin OS=Homo sapiens OX=9606 GN=RCVRN PE=1 SV=2	4	FALSE	1	1	1	1	200	23.1	5.16	2.16	1	High
	Checked	Confidence	Annotated Sequence	Modifications	Modifications in Master Proteins	Contaminant	# Protein Groups	# Proteins	# PSMs	Master Protein Accessions	Positions in Master Proteins	# Missed Cleavages	Theo. MH+ [Da]	Found in Sample: [S2] F2: Sample	Confidence (by Search Engine): Sequest HT	XCorr (by Search Engine): Sequest HT	Sequence in Protein	Positions in Protein	Peptide Group Modifications in Protein
	FALSE	High	[R].LIQFEPQK.[V]			FALSE	1	1	1	P35243	P35243 [185-192]	0	1002.56	High	High	2.16	R.LIQFEPQK.V	[185-192]
FALSE	Master Protein	P24534	Elongation factor 1-beta OS=Homo sapiens OX=9606 GN=EEF1B2 PE=1 SV=3	4	FALSE	1	1	1	1	225	24.7	4.67	2.16	1	High
	Checked	Confidence	Annotated Sequence	Modifications	Modifications in Master Proteins	Contaminant	# Protein Groups	# Proteins	# PSMs	Master Protein Accessions	Positions in Master Proteins	# Missed Cleavages	Theo. MH+ [Da]	Found in Sample: [S2] F2: Sample	Confidence (by Search Engine): Sequest HT	XCorr (by Search Engine): Sequest HT	Sequence in Protein	Positions in Protein	Peptide Group Modifications in Protein
	FALSE	High	[K].LVPVGYGIK.[K]			FALSE	1	1	1	P24534	P24534 [177-185]	0	945.577	High	High	2.16	K.LVPVGYGIK.K	[177-185]
FALSE	Master Protein	Q15717	ELAV-like protein 1 OS=Homo sapiens OX=9606 GN=ELAVL1 PE=1 SV=2	4	FALSE	1	1	1	1	326	36.1	9.17	2.07	1	High
	Checked	Confidence	Annotated Sequence	Modifications	Modifications in Master Proteins	Contaminant	# Protein Groups	# Proteins	# PSMs	Master Protein Accessions	Positions in Master Proteins	# Missed Cleavages	Theo. MH+ [Da]	Found in Sample: [S2] F2: Sample	Confidence (by Search Engine): Sequest HT	XCorr (by Search Engine): Sequest HT	Sequence in Protein	Positions in Protein	Peptide Group Modifications in Protein
	FALSE	High	[R].SLFSSIGEVESAK.[L]			FALSE	1	1	1	Q15717	Q15717 [38-50]	0	1353.69	High	High	2.07	R.SLFSSIGEVESAK.L	[38-50]
FALSE	Master Protein	P0C866	Putative uncharacterized protein encoded by LINC00869 OS=Homo sapiens OX=9606 GN=LINC00869 PE=5 SV=1	4	FALSE	1	1	1	1	280	30.8	5.85	2.01	1	High
	Checked	Confidence	Annotated Sequence	Modifications	Modifications in Master Proteins	Contaminant	# Protein Groups	# Proteins	# PSMs	Master Protein Accessions	Positions in Master Proteins	# Missed Cleavages	Theo. MH+ [Da]	Found in Sample: [S2] F2: Sample	Confidence (by Search Engine): Sequest HT	XCorr (by Search Engine): Sequest HT	Sequence in Protein	Positions in Protein	Peptide Group Modifications in Protein
	FALSE	High	[-].MLLSWGGGESR.[R]	1xOxidation [M1]		FALSE	1	1	1	P0C866	P0C866 [1-11]	0	1208.57	High	High	2.01	-.MLLSWGGGESR.R	[1-11]
FALSE	Master Protein	Q96IZ2	Androgen-dependent TFPI-regulating protein OS=Homo sapiens OX=9606 GN=ADTRP PE=1 SV=1	4	FALSE	1	1	1	1	230	26.8	9.73	2.06	1	High
	Checked	Confidence	Annotated Sequence	Modifications	Modifications in Master Proteins	Contaminant	# Protein Groups	# Proteins	# PSMs	Master Protein Accessions	Positions in Master Proteins	# Missed Cleavages	Theo. MH+ [Da]	Found in Sample: [S2] F2: Sample	Confidence (by Search Engine): Sequest HT	XCorr (by Search Engine): Sequest HT	Sequence in Protein	Positions in Protein	Peptide Group Modifications in Protein
	FALSE	High	[K].WGDMRQPRK.[K]	1xOxidation [M4]		FALSE	1	1	1	Q96IZ2	Q96IZ2 [219-227]	2	1189.59	High	High	2.06	K.WGDMRQPRK.K	[219-227]
FALSE	Master Protein	O43474	Krueppel-like factor 4 OS=Homo sapiens OX=9606 GN=KLF4 PE=1 SV=3	4	FALSE	1	1	1	1	513	54.6	8.37	2.19	1	High
	Checked	Confidence	Annotated Sequence	Modifications	Modifications in Master Proteins	Contaminant	# Protein Groups	# Proteins	# PSMs	Master Protein Accessions	Positions in Master Proteins	# Missed Cleavages	Theo. MH+ [Da]	Found in Sample: [S2] F2: Sample	Confidence (by Search Engine): Sequest HT	XCorr (by Search Engine): Sequest HT	Sequence in Protein	Positions in Protein	Peptide Group Modifications in Protein
	FALSE	High	[R].AGNDPGVAPGGTGGGLLYGR.[E]			FALSE	1	1	1	O43474	O43474 [156-175]	0	1785.89	High	High	2.19	R.AGNDPGVAPGGTGGGLLYGR.E	[156-175]
FALSE	Master Protein	Q9H0F5	E3 ubiquitin-protein ligase RNF38 OS=Homo sapiens OX=9606 GN=RNF38 PE=1 SV=4	4	FALSE	1	1	1	1	515	57.6	7.74	2.55	1	High
[truncated: 4,125 more rows]

## Sheet: CTRL
Checked	Master	Accession	Description	Coverage [%]	Contaminant	# Peptides	# PSMs	# Unique Peptides	# Protein Groups	# AAs	MW [kDa]	calc. pI	Score Sequest HT: Sequest HT	# Peptides (by Search Engine): Sequest HT	Found in Sample: [S3] F3: Sample	Modifications
[truncated: 4,406 more rows]
