# Supplementary material for: Targeting the MDK/c‐Myc complex to overcome temozolomide resistance in glioma
Source: Clin Transl Med. 2025 Jun 4;15(6):e70359. doi: 10.1002/ctm2.70359 (PMC12137620; doi:10.1002/ctm2.70359)
Supplement: Supplementary file 9 — Supporting Information [file CTM2-15-e70359-s001.xlsx]

## Sheet: sheet1
Protein IDs	Duplicate sample Ctrl-1	Duplicate sample Ctrl-2	Duplicate sample Ctrl-3	Duplicate sample siMDK-1	Duplicate sample siMDK-2	Duplicate sample siMDK-3
P0DPI2	45439000	29120000	38558000	0	58506000	0
A0A1B0GTU1	0	0	0	0	0	8060200
A0AVT1	17011000	25289000	19398000	20541000	17834000	23282000
A0FGR8	29731000	31348000	36335000	23929000	34393000	32149000
A1L0T0	74063000	82273000	66163000	67834000	93778000	69840000
A1X283	13012000	0	13940000	0	0	0
A5YKK6	11441000	16016000	0	0	0	0
Q9GZQ8	26769000	0	32926000	67803000	48642000	28344000
A6NCM1	0	0	0	0	7568100	0
A6NDG6	31601000	33827000	30540000	36004000	38288000	36473000
P30046	0	0	0	0	31881000	0
A6NHL2	0	0	0	0	0	41706000
A6NHR9	0	0	0	0	0	0
A6NIH7	4264800	0	0	0	0	0
Q99613	252460000	267880000	264230000	255390000	248820000	222090000
Q13765	547000000	592140000	655090000	639710000	614850000	447240000
O00116	31320000	39096000	28908000	30345000	31244000	39068000
O00139	0	0	0	0	0	0
O00148	34482000	0	0	0	49628000	0
O00151	199420000	259330000	233890000	196780000	244850000	293510000
O00154	177910000	218280000	194940000	274990000	216010000	256080000
O00159	193830000	174740000	162170000	176480000	173910000	200430000
O00161	6927700	0	0	0	0	0
O00170	52635000	49875000	42004000	42292000	37194000	60130000
O00178	0	39294000	0	0	0	0
O00180	0	0	0	0	0	0
O00186	31141000	31964000	33451000	29369000	21221000	30116000
O00193	20349000	23419000	18833000	25302000	28135000	31015000
O00194	53762000	33651000	55441000	57713000	53167000	54726000
O00203	90664000	85663000	87005000	78937000	79599000	61996000
O00217	15600000	21476000	38105000	29452000	30587000	17558000
O00231	945230000	946020000	974000000	965180000	1027000000	1109200000
O00232	288950000	232180000	271040000	280110000	268760000	257640000
O00233	27191000	32123000	27519000	36138000	46669000	32103000
O00264	19680000	26835000	24046000	34486000	25965000	24104000
O00267	22920000	16889000	15492000	19666000	19230000	23075000
O00273	34902000	38357000	31430000	0	0	0
O00291	61734000	59986000	41317000	49951000	60466000	51746000
O00299	3408000000	3509100000	3100800000	3264800000	3250300000	3408900000
O00303	396170000	364770000	395180000	398620000	411880000	357770000
O00330	0	0	0	0	12530000	0
O00391	0	0	0	0	6701500	0
O00401	0	0	0	0	11255000	0
O00410	453000000	459490000	423160000	371420000	407230000	450720000
O00422	0	0	0	0	0	17836000
O00423	0	0	14359000	0	0	0
O00425	382620000	341550000	333910000	299140000	315090000	370630000
O00429	150810000	123040000	143380000	120570000	138180000	139230000
O00442	77951000	53187000	74083000	0	31677000	32396000
O00461	30809000	36808000	37965000	24609000	31179000	0
O00469	427730000	468950000	438210000	419850000	416940000	433340000
O00471	0	4856100	0	0	0	0
O00478	0	0	0	0	3993300	0
O00487	468690000	476240000	369910000	305650000	386570000	340160000
O00499	69695000	74308000	70978000	49479000	44523000	66153000
O00505	74902000	93787000	67758000	0	0	0
O00541	18218000	0	25095000	0	0	0
O00560	449650000	424060000	396300000	502140000	420130000	470360000
O00567	70649000	88709000	74793000	0	0	0
O00571	343660000	399560000	359650000	419170000	397130000	298550000
O00622	0	0	5754500	0	0	0
O00625	0	0	7898500	0	0	0
O00629	424050000	383430000	325240000	357360000	254360000	389620000
O00743	48709000	47517000	53687000	31984000	29362000	0
O00754	59241000	45011000	37081000	0	51292000	70464000
O00764	121450000	152720000	108770000	120930000	67580000	107720000
O14497	0	0	0	0	2482800	0
O14530	0	0	0	0	0	18904000
O14545	0	0	0	7767300	0	0
O14558	34037000	23029000	44299000	33835000	0	0
O14562	0	44424000	34588000	0	35416000	37394000
O14576	0	0	36732000	0	0	0
O14579	650960000	670600000	552090000	636360000	591890000	633530000
P47813	35062000	26648000	23987000	28944000	34643000	41073000
O14617	76432000	80629000	67750000	51138000	20985000	44098000
O14641	0	0	53104000	0	0	0
O14653	0	0	0	0	36182000	0
O14656	0	21131000	34095000	32260000	0	0
O14657	0	0	0	0	30089000	60423000
O14662	32906000	0	0	0	0	0
O14672	0	0	0	10157000	0	16691000
O14734	0	0	13878000	0	0	0
O14737	0	13148000	19314000	33958000	42628000	20413000
O14744	33723000	24540000	43176000	42072000	41593000	34298000
O14745	0	0	0	0	9670200	13105000
O14773	761680000	722960000	785410000	656510000	560080000	707250000
O14776	15650000	15458000	0	0	15589000	11558000
O14782	1975700	0	0	0	0	0
O14786	52173000	61079000	46600000	51973000	55120000	55977000
O14818	485380000	491360000	491650000	534820000	557360000	635630000
O14828	56442000	43069000	52440000	53377000	40473000	54819000
O14874	0	0	0	0	0	11013000
O14880	269870000	275410000	188570000	294870000	360830000	360730000
O14907	0	0	0	13490000	21578000	17552000
O14908	0	0	0	25475000	40227000	49383000
O14925	29288000	17507000	19368000	0	0	0
O14929	62257000	57775000	42101000	87965000	64173000	53753000
O14933	55654000	39033000	47034000	0	49916000	48046000
P19105	322000000	294500000	277970000	416560000	460830000	535380000
O14964	0	0	33154000	26221000	32499000	41201000
O14967	0	0	0	0	0	9878800
O14974	37917000	41066000	29217000	41877000	79342000	36947000
O14979	30740000	29681000	41462000	0	0	0
O14980	489650000	500530000	513040000	574980000	531730000	584890000
O15027	0	0	0	0	0	0
O15031	9932500	0	0	13325000	0	0
O15042	15557000	0	0	0	0	0
O15067	29137000	34167000	33387000	0	0	0
O15084	0	0	0	0	7001800	0
O15116	0	0	0	0	17009000	0
O15118	110200000	117680000	109820000	147280000	118780000	134160000
O15121	0	0	0	0	11180000	0
O15126	44237000	49518000	35023000	65448000	49307000	58557000
O15127	50902000	64883000	64694000	35316000	40677000	40994000
O15143	124260000	128270000	103800000	90567000	77669000	80792000
O15144	306200000	313750000	345430000	284050000	278440000	274340000
O15145	114980000	131320000	91968000	154630000	172130000	196590000
O15160	18374000	0	19460000	0	0	0
O15162	0	20132000	0	0	0	0
O15173	54377000	51953000	52788000	61663000	60348000	95251000
O15258	0	0	0	0	15049000	39550000
O15260	37376000	28945000	37616000	0	0	0
O15269	18416000	17790000	12614000	11361000	64052000	9670200
O15294	0	0	0	11359000	0	0
O15355	72466000	77717000	66718000	73432000	85474000	83045000
O15357	12738000	0	9974300	0	0	0
O15371	427860000	405890000	447470000	356470000	403300000	401800000
O15372	198370000	182240000	194370000	123730000	147860000	158980000
O15382	49679000	36251000	53136000	28539000	42324000	34008000
O15397	0	9653200	0	0	0	0
O15400	40255000	49809000	44020000	29689000	0	0
O94900	0	8240800	0	0	0	0
O15427	0	47082000	0	37580000	46470000	0
O15446	0	6554000	0	0	0	0
O15460	272730000	276080000	231900000	238650000	305830000	295860000
O15498	50975000	59776000	51178000	62672000	70836000	85122000
O15511	39673000	50704000	36636000	52820000	39798000	0
O15533	32308000	31304000	59451000	40717000	39439000	50396000
O43143	137810000	136510000	143750000	132260000	148360000	137060000
O43148	52884000	42669000	57416000	49828000	61959000	55313000
O43150	0	8625600	0	0	0	0
O43156	0	0	0	0	0	1935800
O43159	0	0	0	11565000	13874000	0
O43164	0	0	0	0	7044300	0
O43166	0	2310700	0	0	0	0
O43169	101660000	205540000	124850000	135150000	111600000	106600000
O43172	26890000	14846000	29019000	18805000	0	0
O43175	952400000	1077800000	1027100000	839900000	883810000	890260000
O43181	0	0	0	0	0	2827500
O43237	135090000	139460000	116890000	155900000	134160000	131750000
O43242	461470000	461150000	414890000	462320000	426260000	417600000
O43251	17470000	0	0	0	0	0
O43252	21492000	23729000	21327000	19907000	0	0
O43264	0	0	0	0	0	13081000
O43290	19132000	20624000	17452000	19981000	20213000	0
O43294	41573000	22381000	0	11651000	0	0
O43324	65685000	53876000	70813000	67252000	58887000	58412000
O43353	0	0	3266900	0	0	0
O43390	67041000	65472000	73590000	77254000	58655000	48330000
O43396	207060000	191030000	228650000	186610000	189010000	178110000
O43399	301680000	255680000	236360000	253670000	313810000	320340000
O43414	0	0	0	12273000	9755500	0
O43427	0	0	4313700	0	0	0
O43432	0	5516800	0	0	0	0
O43447	28382000	0	0	0	40357000	0
O43464	110300000	106930000	92794000	0	57616000	86165000
O43488	93771000	99463000	99450000	108960000	69724000	89280000
O43491	0	0	1684300	0	0	0
O43493	11597000	8520500	0	23648000	35339000	43349000
O43505	0	17830000	13082000	0	18639000	0
O43570	0	0	16898000	0	0	0
O43583	49245000	42292000	84292000	75347000	107990000	112440000
O43592	84499000	84843000	85222000	78127000	87641000	79680000
O43615	45143000	43782000	45579000	41100000	43339000	0
O43617	0	0	0	19099000	9978300	0
O43633	21973000	25674000	32389000	37547000	18207000	22791000
O43660	29162000	0	38954000	0	0	0
O43670	52365000	66974000	54912000	53636000	45653000	49877000
O43674	0	0	0	0	4902400	0
O43681	362700000	356310000	343640000	439360000	282800000	374780000
O43684	141870000	155280000	124810000	118200000	135650000	149420000
O43707	939360000	964140000	1069100000	986690000	1073800000	994880000
O43708	20368000	0	0	0	0	0
O43709	0	0	0	0	0	4388300
O43747	46143000	28728000	54837000	55688000	41253000	48692000
O43752	0	0	0	0	8460300	0
O43765	121910000	117660000	128850000	113960000	115060000	120130000
O43776	700760000	677520000	663390000	608560000	673260000	652120000
O43795	40404000	31167000	34591000	20585000	36760000	34765000
O43809	141450000	174700000	141880000	162470000	164800000	159930000
O43813	105130000	99396000	106980000	62725000	69270000	77264000
O43815	4827900	0	0	0	0	0
O43818	84228000	0	0	0	0	0
O43819	0	0	0	0	0	7398800
O43823	0	0	5913700	0	0	0
O43837	0	0	0	16943000	0	0
O43847	38971000	21771000	49734000	37710000	36179000	0
O43852	1532600000	1608100000	1401700000	1582900000	1588200000	1453400000
O43865	24175000	32089000	22568000	24302000	33778000	36427000
O43913	0	0	19639000	0	0	0
O60231	0	0	0	0	11086000	0
O60232	0	0	10847000	0	0	0
O60256	0	20285000	23042000	11248000	18607000	15586000
O60264	0	0	0	0	9868900	0
O60271	34044000	38640000	28016000	22837000	0	14599000
O60306	0	3381700	0	0	0	0
O60313	94706000	90927000	110520000	69036000	48773000	77600000
O60331	7734900	0	0	0	0	0
O60333	0	0	0	0	11973000	0
O60341	0	0	10711000	0	0	0
O60443	127010000	137730000	136250000	111750000	114190000	142930000
O60488	54287000	53514000	55136000	43837000	51212000	52134000
O60493	59687000	76621000	67899000	138800000	131660000	70338000
O60499	0	0	9757100	0	7865600	0
O60502	108210000	68427000	58012000	40159000	61489000	66198000
O60506	698820000	695540000	817190000	772980000	845810000	698810000
O60524	0	0	15205000	0	0	0
O60547	0	0	0	0	5529700	0
O60568	234120000	208550000	222140000	233370000	195730000	240680000
O60573	0	0	0	0	37052000	29653000
O60610	32449000	30781000	27971000	21798000	28391000	38460000
O60645	5198000	0	0	0	0	0
O60664	1964000000	1813600000	1870900000	1336200000	1625600000	1517200000
O60678	0	0	8367000	0	5558600	0
O60684	126470000	114030000	99452000	102700000	122250000	120530000
O60701	717690000	753540000	674550000	652280000	567150000	645990000
O60711	70102000	79251000	88865000	69298000	50489000	77024000
O60716	129080000	134000000	123730000	125390000	137360000	138130000
O60725	0	0	0	0	0	0
O60732	0	0	9694300	0	0	0
O60749	72463000	84229000	80484000	70522000	86256000	90149000
O60756	0	0	0	35549000	0	0
O60762	0	0	0	0	0	17313000
O60763	165780000	182750000	165360000	147620000	158420000	175240000
O60784	83072000	0	87731000	44677000	0	91247000
Q99880	158780000	152600000	130950000	174830000	180010000	174030000
O60826	0	0	0	0	0	4488000
O60828	0	0	31844000	0	0	0
O60831	0	0	0	0	16856000	0
O60832	0	9943300	0	0	0	0
O60841	176990000	157580000	166820000	157710000	200650000	185550000
O60869	39692000	40352000	26336000	36624000	42519000	57808000
O60884	70027000	76621000	73609000	62943000	79046000	69495000
O60885	0	0	0	0	0	4709000
O60888	97646000	80424000	60871000	115410000	64622000	104420000
O60934	0	2994500	0	0	0	0
O60936	7427900	0	0	0	0	0
O75044	0	0	0	0	0	8681200
O75083	644090000	654590000	622950000	618930000	655450000	667200000
O75116	0	0	763530000	554410000	599010000	623190000
O75122	0	11821000	0	0	0	0
O75131	292330000	321880000	363260000	251040000	246900000	280690000
O75146	0	0	0	0	646760	0
O75153	0	0	7697000	0	0	0
O75165	31039000	31492000	29149000	28116000	35967000	47974000
O75175	0	4455800	0	0	0	0
Q8IWZ3	0	0	0	11170000	0	0
O75182	0	0	0	0	0	527300
O75191	0	0	0	0	0	5637000
O75223	26613000	0	19574000	17474000	0	0
O75251	11741000	0	11676000	18188000	16862000	0
O75306	0	44824000	81025000	0	0	0
O75312	53450000	35839000	45788000	43120000	30355000	0
O75330	0	0	0	0	0	5843200
O75340	63798000	73190000	83151000	71487000	81497000	61476000
O75347	48182000	34532000	21443000	34979000	57055000	26909000
O75348	0	0	0	44678000	0	0
O75351	38539000	39985000	67341000	66804000	0	39900000
O75352	3069600	0	0	0	0	0
O75368	23520000	0	27536000	34064000	33776000	38700000
O75369	868910000	917360000	841140000	874270000	974390000	1031900000
O75381	0	0	0	0	9274100	0
O75382	0	4672300	0	0	0	0
O75390	953590000	1067000000	1062800000	952900000	749660000	682750000
O75396	772110000	756940000	730070000	948860000	886740000	927830000
O75400	36007000	32828000	46003000	31324000	22580000	0
O75410	0	0	0	0	0	4719800
O75431	71099000	133780000	80854000	72545000	0	95690000
O75436	85917000	79955000	66146000	89723000	83317000	100320000
O75439	0	24578000	23003000	20581000	20024000	24302000
O75475	12625000	0	15925000	0	0	0
O75477	51655000	0	0	0	0	0
O75489	38709000	51984000	37129000	54261000	57585000	57928000
O75494	0	0	12776000	0	0	0
O75521	63067000	38575000	57996000	58126000	34279000	39938000
O75533	90596000	105290000	118110000	58866000	80356000	69391000
O75534	207810000	214370000	183650000	165180000	190160000	220990000
O75569	0	0	0	0	0	7624600
O75586	0	0	0	0	3717500	0
O75607	0	0	0	0	0	24097000
O75608	0	0	24366000	0	14891000	36081000
O75643	60813000	63372000	49258000	56965000	44847000	59133000
O75663	54029000	67015000	54540000	0	30522000	0
O75688	0	0	4496200	0	0	0
O75694	58723000	61093000	58299000	48231000	71009000	66735000
O75717	0	0	0	0	0	0
O75718	78511000	78399000	85660000	75273000	78471000	90909000
O75746	109230000	91494000	93209000	80844000	97685000	113600000
O75751	0	0	0	0	20285000	0
O75787	0	0	0	0	7726600	0
O75821	214560000	250030000	234020000	267190000	250930000	336230000
O75822	0	56452000	0	0	36115000	0
O75828	49079000	54980000	59996000	56882000	41992000	24879000
O75832	40421000	37434000	32203000	31539000	27892000	51869000
O75844	0	0	0	0	8256100	0
O75874	656360000	563570000	662180000	685090000	635010000	634270000
O75884	13317000	12565000	15381000	11628000	0	13786000
O75886	32784000	0	0	0	0	0
O75909	16137000	15530000	0	20096000	0	0
O75915	120160000	99759000	106340000	104050000	129170000	43978000
O75934	43804000	26458000	16887000	0	0	9538600
O75935	0	0	0	12612000	0	0
O75937	92330000	106110000	108800000	79544000	83188000	89823000
O75940	0	13304000	11442000	0	0	0
O75947	44574000	0	0	46404000	47811000	0
O75955	40615000	0	34048000	0	0	0
O75976	0	0	17668000	0	0	0
O76003	381710000	479840000	376810000	231480000	243860000	404750000
O76021	0	0	0	0	8172400	0
O76031	16237000	10218000	0	16776000	0	0
O76054	0	0	0	0	19547000	17485000
O76062	0	0	0	0	0	1975400
O76071	0	13551000	0	0	14341000	0
O76094	92533000	101810000	89789000	85952000	104950000	112160000
O94766	0	0	0	0	0	11678000
O94776	52596000	65311000	45740000	37025000	55610000	63438000
O94804	0	0	0	0	0	4011000
O94808	0	0	174100000	120050000	0	0
O94826	149830000	167440000	165840000	156690000	159030000	164450000
O94855	89520000	98966000	96715000	74791000	76984000	86657000
O94874	34792000	27234000	33502000	41353000	35249000	48144000
O94888	0	0	0	50378000	49980000	0
O94903	47628000	0	30404000	0	0	0
O94905	108770000	109810000	105670000	103920000	94904000	106500000
O94906	57859000	55439000	47582000	44498000	41776000	59460000
O94925	254650000	255110000	269270000	257380000	244960000	284910000
O94973	163850000	115060000	105930000	132690000	114650000	112750000
O94979	216050000	199420000	243420000	249130000	250930000	203970000
O94992	0	0	0	0	0	5936200
O95070	20884000	0	0	19516000	30640000	18723000
O95084	0	0	0	0	0	10230000
O95104	0	2218800	0	0	0	0
O95140	0	0	7624400	0	0	0
O95155	0	0	0	0	5346100	0
O95163	0	0	0	0	31021000	0
O95197	54596000	68168000	53044000	62314000	58148000	0
O95202	45328000	48365000	32321000	54161000	55047000	71692000
O95218	23479000	25116000	0	0	0	0
O95219	4073700	0	0	0	0	0
O95232	71491000	79838000	58472000	82842000	85777000	75590000
O95249	0	0	0	0	0	9554700
O95292	79599000	91128000	76647000	90978000	93873000	109340000
O95297	0	0	0	0	0	3573400
O95299	0	0	0	23260000	0	11668000
O95302	38684000	31543000	36474000	40683000	41724000	35898000
O95336	1180300000	1155100000	1151600000	1324800000	1196000000	1496200000
O95340	0	0	0	0	0	4430200
O95347	0	0	0	33385000	31464000	37876000
O95352	29897000	21434000	0	29219000	26582000	25833000
O95372	169570000	0	0	0	42810000	0
O95373	572610000	561180000	529230000	505010000	540640000	524120000
O95394	74569000	71038000	67062000	54731000	55467000	87059000
O95400	47286000	53600000	36248000	18024000	42027000	30224000
O95425	24647000	0	24009000	21699000	23499000	20293000
O95433	196230000	259820000	180130000	161750000	162780000	188960000
O95453	0	0	0	25082000	0	0
O95456	52352000	39570000	52668000	60181000	59953000	44626000
O95470	0	0	8814100	0	0	16593000
O95486	16703000	28910000	16414000	0	0	0
O95487	0	0	0	0	0	16452000
O95571	26146000	23021000	28604000	27683000	20715000	31056000
O95573	176390000	183440000	176870000	163540000	164530000	180210000
O95630	27946000	0	0	0	0	0
O95674	0	0	0	0	0	5032500
O95721	22933000	0	29410000	24642000	28175000	26231000
O95747	141630000	93617000	103890000	117470000	123360000	153240000
O95757	26112000	19698000	0	0	0	0
O95758	7409800	0	0	0	0	0
O95782	235210000	247730000	223950000	230310000	275930000	255600000
O95793	89112000	84099000	69853000	66078000	74126000	92253000
O95801	0	0	13080000	0	0	0
O95816	0	0	0	0	12770000	0
O95817	73323000	82269000	85360000	26863000	77118000	125960000
O95819	17773000	22473000	0	17972000	0	25085000
O95822	2297000	0	0	0	0	0
O95825	0	0	0	26552000	18736000	0
O95831	142630000	125260000	143320000	147740000	123150000	172360000
O95861	0	26809000	26776000	0	31639000	20962000
O95865	101600000	57436000	69810000	80195000	108410000	118970000
O95881	32660000	0	40354000	43512000	37408000	0
O95926	0	0	0	0	0	11239000
O96000	48974000	56485000	47219000	56592000	50134000	67481000
O96005	16563000	0	31833000	0	0	0
O96007	10535000	0	0	0	0	0
O96008	180950000	127630000	183590000	78645000	156020000	178360000
O96013	13602000	0	0	0	0	0
O96019	173930000	168460000	170480000	153960000	149640000	171310000
P00338	23284000000	24530000000	25754000000	24589000000	21397000000	25157000000
P00367	356920000	361320000	342940000	341240000	333150000	349120000
P00374	0	0	0	0	0	8505800
P00387	1502800000	1314400000	1596900000	1584200000	1461000000	1564100000
P00390	98481000	126020000	119110000	94061000	83579000	147360000
P00395	0	17897000	0	0	0	0
P00403	224680000	184300000	214550000	211660000	278290000	234950000
P00441	525650000	577660000	414230000	709820000	504950000	557040000
P00491	140360000	177260000	199570000	190480000	242330000	258770000
P00492	103110000	82011000	114750000	119640000	98952000	119730000
P00505	459090000	481680000	548940000	503650000	436970000	387440000
P00533	92122000	84968000	80728000	78662000	81941000	62012000
P00558	7488200000	7973500000	8146100000	7877900000	6955700000	7002400000
P00568	133050000	113690000	130210000	160790000	117320000	166460000
P00749	0	0	20224000	0	0	0
P00846	0	0	0	0	3428300	0
P00966	93415000	81129000	82097000	79141000	70944000	0
P01024	45976000	0	0	0	16795000	0
P01033	34380000	0	22555000	0	44288000	0
P01111	35996000	31504000	33223000	45567000	32707000	32129000
P01112	0	0	0	14252000	0	0
P01130	0	0	3051000	0	0	0
P01569	0	8302400	0	0	0	0
P01889	43132000	50648000	39223000	30100000	0	42393000
P01893	13489000	0	0	0	0	0
P02545	3217000000	3569000000	3126800000	3416100000	3392400000	3642200000
P02751	528510000	520010000	465420000	522350000	476510000	561480000
P02786	752900000	768270000	708870000	768250000	687350000	763000000
P02792	104920000	111910000	64157000	103340000	92815000	122630000
P02794	562550000	669230000	569740000	706670000	684650000	810580000
P02795	0	0	0	0	819490000	0
P04040	52946000	76022000	87536000	56175000	74674000	67260000
P04062	201220000	281160000	215510000	229580000	203940000	185400000
P04066	0	0	4582800	0	0	0
P04075	15260000000	15616000000	16646000000	14150000000	14068000000	14627000000
P04080	100430000	120670000	74473000	184210000	151060000	136580000
P04083	12187000000	11543000000	14104000000	10754000000	10746000000	10536000000
P04150	10976000	15815000	10039000	0	0	0
P04156	0	0	0	0	0	9651300
P04179	1519900000	1849900000	1313300000	1753000000	2085400000	2231400000
P04181	234360000	246090000	268600000	254370000	269370000	240560000
P04183	0	0	0	2516700	0	0
P04216	47610000	47807000	59888000	0	0	40206000
P04264	1967800000	2161100000	2136300000	2346400000	2222000000	2233500000
P04350	44684000	50278000	97276000	0	54222000	0
P04406	41320000000	45256000000	46929000000	39694000000	40866000000	39587000000
P04424	29253000	38993000	23763000	36825000	33947000	36585000
P04439	444960000	548550000	433760000	367370000	479190000	483370000
P04632	643300000	699850000	582510000	536020000	1035600000	672490000
P04792	4149300000	4229600000	3852200000	3922300000	4003400000	4334800000
P04818	18263000	15984000	15805000	0	30630000	23816000
P04843	1422400000	1280500000	1177900000	1249900000	1354600000	1375400000
P04844	443840000	520850000	425820000	438460000	499210000	592900000
P04899	514140000	485340000	429010000	467430000	413860000	444300000
Q99878	64944000	69222000	86596000	140980000	80076000	30714000
P05023	515250000	564070000	483260000	486310000	481750000	598490000
P05120	5617000000	5318500000	5297700000	4899600000	4990300000	4335400000
P05121	107300000	94164000	87014000	90365000	118010000	124850000
P05129	0	0	0	0	0	6222600
P05141	707340000	806050000	888430000	860590000	816650000	728870000
P05166	0	0	0	0	0	4023900
P05198	565010000	652200000	562710000	515780000	493780000	541240000
P05204	0	0	15365000	11432000	0	0
P05386	571430000	624840000	606890000	587630000	433640000	848750000
P05387	599310000	605100000	539010000	659320000	850020000	682110000
P05388	2190100000	2107800000	2148700000	1723700000	1820100000	2006200000
P05412	0	15290000	0	0	0	0
P05413	0	0	0	0	8148400	0
P05455	490420000	408560000	407140000	393540000	467100000	417970000
P05496	0	0	0	0	0	1478900
P05556	780600000	870290000	774670000	669770000	675140000	692010000
P05976	27054000	35653000	0	57990000	0	0
P06132	162350000	143770000	158190000	102450000	0	208350000
P06396	910900000	982880000	815930000	808710000	881530000	831880000
P06400	0	6299800	0	0	0	0
P06454	81517000	104120000	82829000	124650000	198160000	219760000
P06493	26266000	0	26900000	30219000	27624000	0
P06576	3078300000	3166100000	3041100000	3060000000	2498000000	2138700000
P06703	123870000	91794000	102600000	0	39563000	74381000
P06730	42568000	57910000	50603000	61597000	63931000	0
P06733	30331000000	29479000000	29630000000	27810000000	26213000000	28433000000
P06737	56141000	61644000	55988000	57430000	50179000	55430000
P06744	1435900000	1436000000	1497900000	1081300000	1358800000	1159600000
P06748	3077800000	3313200000	3111200000	3097800000	3459500000	2969900000
P06753	125650000	165120000	176240000	151300000	156860000	168520000
P06756	53602000	41135000	41205000	31397000	29306000	37203000
P06865	55086000	52969000	58126000	61780000	50645000	36889000
P07093	78888000	63608000	80569000	75689000	77852000	88591000
P07099	100880000	104520000	153900000	110360000	73656000	79613000
P07195	3577700000	4032100000	3955100000	3382200000	3454000000	2878300000
P07199	10115000	0	9642800	0	0	0
P07203	0	0	0	0	9233600	0
P07237	3256000000	3291600000	3020100000	2986600000	2935600000	2633200000
P07339	4515500000	4709000000	4768900000	4202300000	3785600000	3442900000
P07355	15859000000	14081000000	15269000000	15134000000	14244000000	13832000000
P07384	167060000	176180000	175960000	211580000	141700000	121440000
P07437	12100000000	12689000000	9703700000	11557000000	10670000000	9145900000
P07602	0	0	79008000	70003000	0	47120000
P07686	214570000	225450000	190300000	192000000	222840000	243050000
P07711	94327000	96670000	103680000	66539000	107370000	120800000
P07737	1325000000	1174200000	1241300000	2158600000	2072400000	2251700000
P07738	0	0	1360800	0	0	0
P07741	295820000	252290000	311270000	440220000	317980000	449440000
P07814	629160000	808700000	696550000	690750000	745370000	774630000
P07858	785210000	806340000	735200000	896920000	727860000	894590000
P07900	3730900000	3600000000	3524100000	3388500000	3263400000	3251400000
P07910	82343000	77643000	78018000	104050000	88824000	88042000
P07942	0	0	0	0	0	5719500
P07947	33788000	22387000	0	0	22110000	0
P07951	117100000	114440000	105580000	70715000	0	0
P07954	448640000	443660000	361520000	405050000	338620000	444590000
P07996	125210000	140470000	116930000	115590000	123550000	140270000
P08123	18798000	20821000	14915000	14953000	0	25721000
P08133	306750000	293930000	284870000	401440000	353730000	327250000
P08134	0	0	0	0	0	60058000
P08195	815290000	788320000	803490000	692830000	640210000	603220000
P08237	77042000	65304000	64460000	62775000	59609000	76170000
P08238	11116000000	12157000000	11348000000	10792000000	10469000000	11486000000
P08240	48430000	60329000	54508000	62095000	56700000	72311000
P08243	31959000	31772000	54477000	32545000	45148000	37978000
P08253	13933000	14853000	0	0	0	0
P08397	0	5869700	0	0	0	0
P08473	16468000	15687000	18060000	16915000	0	0
P08559	33617000	29322000	36417000	0	18662000	0
P08574	195410000	193900000	180040000	204130000	230310000	204720000
P08579	0	0	0	0	0	4588500
P08621	149930000	159340000	156410000	106990000	121180000	145080000
P08648	322080000	336870000	337920000	268380000	315320000	355610000
P08651	104620000	93037000	76737000	0	0	126780000
P08670	27029000000	27570000000	27472000000	24304000000	26621000000	28942000000
P08708	711310000	826350000	611680000	799650000	982600000	861860000
P08754	86411000	70578000	71252000	69900000	76981000	95020000
P08758	10695000000	9293600000	10110000000	10161000000	8231000000	6534000000
P08865	2557600000	1921600000	2357400000	2422600000	2835300000	2024300000
P08962	0	217400000	131680000	159470000	157770000	220050000
P09012	140470000	137650000	170860000	125930000	85842000	161640000
P09104	277150000	314920000	336630000	195030000	223130000	211260000
P09110	56843000	65559000	44956000	44732000	0	74062000
P09132	0	0	0	0	42645000	31000000
P09211	1794000000	1663400000	1696100000	2086000000	2428100000	2030800000
P09234	0	0	0	18285000	16319000	0
P09382	1253600000	1173800000	1134400000	1810400000	1966400000	2443800000
P09417	0	0	0	0	0	33897000
P09429	562860000	569610000	510680000	562290000	547770000	589630000
P09486	34334000	41093000	27753000	0	32206000	0
P09488	0	42601000	0	0	0	0
P09493	0	0	0	0	3894500	0
P09496	40917000	59132000	52366000	69862000	45653000	35645000
P09497	0	0	0	0	0	9837900
P09525	327010000	341730000	324310000	403670000	316620000	376830000
P09543	26853000	29644000	40842000	0	27888000	16655000
P09601	0	0	0	19604000	0	0
P09622	250370000	270590000	256540000	228190000	254090000	263600000
P09651	2773200000	2564800000	2315400000	2603800000	2232400000	2755000000
P09661	54998000	52233000	51059000	57816000	53554000	91871000
P09874	145340000	155970000	153900000	132350000	126900000	127060000
P09960	368960000	355400000	333360000	357250000	374270000	383780000
P09972	512080000	499540000	424170000	408750000	497450000	605400000
Q71UI9	0	0	0	0	0	19738000
P0CAP2	0	0	0	0	60984000	0
P0CW20	26148000	27616000	32373000	0	30547000	29674000
P0DMV9	2207000000	1972000000	2116700000	1999700000	2089800000	2270800000
Q01081	152890000	271650000	134640000	114700000	190840000	168750000
P0DP25	270130000	269760000	275730000	449990000	439110000	576900000
P0DPH8	0	0	0	0	9523100	0
P10155	79058000	84937000	65559000	79159000	47629000	81754000
P10301	68651000	58828000	62098000	61560000	138030000	94977000
P10321	121000000	130130000	114940000	107270000	124890000	134760000
P10412	1370400000	1743100000	1419000000	1378300000	1328200000	1398500000
P10515	76659000	65086000	55385000	54108000	64078000	72382000
P10589	0	0	2591000	0	0	0
P10599	168420000	179020000	149030000	358960000	186560000	152120000
P10606	0	0	0	0	20342000	18571000
P10619	197110000	198700000	213840000	198480000	250930000	223930000
P10620	119550000	134550000	131100000	178370000	216710000	231970000
P10644	85566000	90598000	93106000	84499000	93759000	100960000
P10768	369540000	404110000	362870000	283690000	257240000	399910000
P10809	5491800000	5520000000	5550100000	5206500000	5471900000	5857100000
P11021	9274300000	9697500000	9499000000	7675000000	9031400000	9370400000
P11047	40841000	49609000	41842000	44904000	46871000	60118000
P11117	0	0	0	0	0	3046500
P11142	8291200000	9446300000	10422000000	10136000000	9658000000	8724900000
P11166	0	14768000	23084000	0	0	0
P11172	72190000	48164000	67551000	51112000	54528000	0
P11177	117260000	135840000	129580000	124020000	130010000	161430000
P11182	15164000	0	14439000	4681200	10041000	0
P11216	918420000	974170000	1009100000	897190000	957150000	989550000
P11233	74656000	76247000	79653000	76112000	89002000	97116000
P11234	0	0	0	14930000	0	0
P11279	264700000	278710000	332870000	295860000	233840000	356680000
P11310	140070000	147210000	133380000	149720000	142510000	154190000
P11387	78663000	78554000	76661000	77500000	78279000	74812000
P11413	825520000	721160000	858630000	814440000	736530000	683800000
P11498	0	0	6588400	0	0	0
P11586	502360000	491880000	469080000	471810000	481730000	527770000
P11717	29961000	31520000	34776000	33848000	36893000	48385000
P11766	185940000	178860000	166090000	251210000	201690000	181490000
P11802	12428000	0	11253000	0	0	0
P11940	1168700000	1229400000	1221300000	994070000	1048100000	1152900000
P12004	718880000	893240000	743330000	834380000	871450000	693260000
P12081	171460000	174800000	171130000	159010000	141850000	194630000
P12109	185430000	163760000	161960000	127080000	152520000	148780000
P12110	40221000	50120000	40614000	33964000	0	0
P12111	14237000	0	16695000	0	0	0
P12236	140710000	148550000	145520000	181820000	108900000	128600000
P12268	1123300000	1148400000	1139700000	1165000000	1119300000	1076700000
P12270	41144000	55739000	80866000	65729000	46043000	46200000
P12277	218690000	169660000	196460000	182280000	199340000	171390000
P12814	2794300000	2806000000	2939800000	2708800000	2769200000	3140700000
P12955	122400000	119720000	83426000	73130000	103800000	110020000
P12956	1729300000	1729900000	1688700000	1836300000	1789200000	1479100000
P13010	1809200000	1884900000	1954700000	1822800000	1701400000	1715000000
P13073	21213000	29871000	0	40599000	35317000	29300000
P13164	0	0	0	9717100	0	0
P13284	0	0	12544000	0	0	0
P13473	75162000	51683000	66308000	84339000	0	33563000
P13489	2634000000	2662800000	2411000000	2178800000	2072600000	2181800000
P13639	9047700000	9824400000	9748200000	9192200000	8669400000	7999000000
P13667	610680000	637620000	569750000	649170000	677760000	609420000
P13674	318180000	337820000	319180000	324250000	335870000	363810000
P13693	315860000	335890000	352710000	531830000	467250000	454040000
P13716	10092000	0	0	0	0	0
P13796	239350000	293800000	220690000	251320000	252080000	303340000
P13797	468410000	449020000	557660000	455460000	516700000	559920000
P13798	122870000	94960000	95803000	125370000	96415000	113810000
P13804	333100000	317260000	312960000	334040000	300330000	438300000
P13807	0	0	73046000	0	0	0
P13861	145630000	154290000	140990000	143780000	155100000	173530000
P13929	18629000	27126000	0	0	0	0
P13984	20690000	19054000	0	0	0	0
P13987	59926000	85087000	71933000	75179000	80255000	88894000
P14174	0	0	0	0	0	69619000
P14314	696290000	647910000	646960000	726130000	602530000	815060000
P14324	24048000	29530000	27382000	0	0	27753000
P14550	390470000	381680000	385110000	337600000	388770000	344660000
P14618	36441000000	36638000000	34313000000	36322000000	33493000000	36720000000
P14625	2498700000	2708000000	2906600000	2671000000	2469300000	1976400000
P14678	68030000	98343000	84998000	123280000	91124000	101670000
P14735	0	0	12813000	0	0	0
P14866	606270000	566190000	533890000	527090000	481450000	575810000
P14868	531250000	576950000	550870000	511160000	504450000	436150000
P14921	0	0	0	0	0	0
P14923	4202100	0	0	0	0	0
P15121	4123700000	4412400000	3965100000	2931600000	3172000000	3478500000
P15144	104490000	99022000	89308000	93421000	87345000	125510000
P15151	0	7086100	19110000	30348000	30318000	44769000
P15170	126290000	161790000	168760000	163790000	121780000	131550000
P15291	0	11784000	0	0	0	0
P15311	277390000	352440000	321940000	379710000	358600000	382490000
P15374	50229000	65383000	73871000	63929000	77320000	79623000
P15531	144530000	112220000	141840000	158600000	224550000	122400000
P15559	702380000	781580000	715540000	730520000	729640000	746730000
P15586	136580000	147230000	165060000	139230000	134540000	146360000
P15880	1041100000	1081000000	1105400000	1167700000	890910000	919830000
P15927	36588000	0	0	0	0	0
P16070	393460000	460660000	434980000	473200000	465420000	401130000
P16152	1454800000	1277100000	1333200000	1542800000	1342700000	1372100000
P16157	1771600	0	0	0	0	0
P16220	0	0	0	10028000	0	0
P16278	61701000	0	39707000	0	0	0
P16333	0	0	12237000	0	0	0
P16401	768170000	932760000	782160000	791490000	679240000	701810000
P16403	293270000	376410000	366870000	194030000	251390000	274320000
P16435	108550000	108230000	106390000	77375000	99709000	99810000
P16615	163690000	201580000	163410000	226170000	210960000	196240000
P16930	46705000	67909000	68492000	38047000	65248000	53872000
P16949	136640000	126570000	156140000	228400000	192440000	204910000
P16989	84048000	115400000	91233000	90456000	93251000	133470000
P17050	0	0	0	0	7567600	16192000
P17066	0	0	0	0	0	904550000
P17096	68642000	105040000	85593000	128340000	89272000	122670000
P17174	166610000	185100000	156790000	169040000	112490000	114900000
P17252	28026000	30822000	24641000	24621000	22885000	32230000
P17275	0	0	2892100	0	0	0
P17301	81068000	102510000	79434000	74225000	76375000	107980000
P17302	0	0	0	0	6765000	0
P17405	43032000	33378000	34051000	38165000	0	0
P17480	0	0	29258000	0	0	0
P17535	0	0	0	0	0	3773100
P17612	55300000	55679000	50764000	0	27258000	43948000
P17655	672550000	719550000	743960000	709650000	735290000	706540000
P17676	9692600	0	0	0	0	0
P17812	89707000	101910000	102000000	94960000	95801000	72445000
P17813	0	75218000	62583000	0	79720000	0
P17844	482570000	493620000	471110000	515850000	488510000	467320000
P17858	252140000	185260000	173280000	143290000	125460000	149200000
P17931	418780000	525210000	572610000	484320000	465980000	457190000
P17980	549080000	575270000	609260000	440930000	436820000	486710000
P17987	1364300000	1533200000	1415500000	1270200000	1368400000	1296400000
P18031	96745000	106340000	108290000	113790000	90222000	115770000
P18077	9881400	0	15658000	0	27196000	0
P18084	28873000	29813000	25840000	20838000	0	0
P18085	759930000	792790000	741700000	1240100000	1162900000	1161700000
P18124	1209400000	1320300000	1314400000	1439800000	1309000000	1307300000
P18206	1652200000	1671300000	1735900000	1684800000	1906900000	1983000000
P18510	0	0	0	17270000	0	0
P18564	0	0	0	0	0	14376000
P18583	0	0	0	0	2186500	0
P18615	14571000	18327000	13391000	0	0	0
P18621	446400000	422710000	405230000	512080000	426070000	535320000
P18669	2732200000	3014800000	2627500000	3001000000	3361600000	3194700000
P18754	74491000	83033000	98297000	58674000	75006000	79278000
P19022	39569000	41088000	30518000	39368000	0	38264000
P19174	0	0	0	15213000	0	28936000
P19338	2024600000	2059500000	1870500000	1873100000	1905200000	1686700000
P19367	1153600000	1132300000	1147500000	1082400000	900380000	1029300000
P19387	0	0	9698800	0	0	0
P19388	0	0	0	78570000	0	0
P19404	0	0	0	0	42226000	0
P19525	23494000	26241000	34340000	28115000	0	11576000
P19623	225760000	209210000	198060000	208240000	245580000	233500000
P19784	46530000	34118000	51006000	37524000	42169000	48604000
P20020	0	0	0	0	14195000	17829000
P20042	145360000	157780000	140750000	119880000	142420000	162140000
P20073	379370000	388050000	354520000	399590000	388060000	356740000
P20290	428820000	442530000	281830000	456540000	525080000	651370000
P20337	0	0	0	0	0	7820400
P20339	82372000	0	50162000	58332000	73837000	53883000
P20340	253410000	187020000	194610000	252420000	334500000	271230000
P20618	372470000	360310000	374430000	428490000	314580000	257080000
P20645	86858000	81327000	86141000	79922000	67972000	92339000
P20674	0	0	0	0	15078000	0
P20700	20228000	29570000	39822000	30332000	33796000	19102000
P20810	160430000	178570000	159290000	135420000	195590000	164900000
P20839	0	19379000	0	0	0	0
P20936	0	12414000	0	0	0	0
P20962	0	0	0	0	16058000	0
Q9UQ88	0	0	0	0	0	3138000
P21281	294760000	279910000	288870000	309470000	357470000	292030000
P21283	72372000	69571000	89430000	52553000	45808000	39977000
P21291	111310000	118570000	126390000	148690000	131970000	149870000
P21333	10846000000	11759000000	10173000000	10160000000	10570000000	11311000000
P21399	1743600000	1659300000	1584100000	1340800000	1367800000	1402300000
P21589	438870000	281900000	330390000	412240000	361290000	430280000
P21796	1508200000	1356500000	1258100000	1378400000	1424700000	1603600000
P21912	56616000	47924000	70255000	104540000	83009000	63235000
P21926	70013000	64465000	49133000	0	0	0
P21964	377280000	435690000	336500000	328890000	315370000	302060000
P21980	76303000	74384000	74136000	81812000	70771000	84951000
P22033	14454000	0	17152000	16850000	17840000	15164000
P22059	29567000	28590000	31267000	26325000	25267000	35354000
P22061	256840000	218490000	192450000	189160000	263040000	227920000
P22087	33320000	40854000	37433000	45197000	35490000	45808000
P22102	470140000	441180000	411590000	371650000	344660000	296790000
P22234	635050000	642500000	590230000	534450000	531690000	538600000
P22307	0	15326000	11828000	17220000	15406000	0
P22314	2142600000	2146400000	2187400000	1999700000	1927300000	2266300000
P22392	1042900000	1130400000	1257800000	1467600000	1688800000	1491800000
P22612	36789000	0	0	0	0	0
P22626	1429000000	1412300000	1341500000	1395000000	1536700000	1321500000
P22692	0	0	0	6146900	0	0
P22694	0	0	0	0	0	13375000
P22695	576340000	578590000	628600000	538680000	553010000	668120000
P22830	0	13536000	0	0	0	0
P23193	91909000	96772000	89428000	78485000	74912000	84637000
P23229	0	0	0	0	19991000	0
P23246	911800000	959660000	889460000	890250000	896670000	897460000
P23258	54434000	54116000	32600000	47682000	49066000	52898000
P23284	820370000	913350000	906740000	1156100000	1072200000	980070000
P23368	91920000	85955000	78419000	65634000	34791000	59061000
P23381	972730000	802800000	867910000	824990000	879060000	918060000
P23396	1246600000	1215600000	1303600000	1491200000	1378300000	1414000000
P23526	226060000	202900000	246290000	178140000	171920000	166210000
P23528	4684900000	5004800000	4745900000	5576300000	6564500000	6641200000
P23588	254410000	305300000	254380000	279350000	262720000	219910000
P23634	81605000	93246000	73126000	79771000	118660000	114210000
P23786	17558000	0	0	0	0	0
P23919	95737000	99598000	98568000	130320000	123420000	113910000
P23921	30803000	33096000	31190000	19443000	38472000	32513000
P24385	0	0	0	0	0	8295600
P24534	823660000	852130000	799140000	823520000	828200000	1041600000
P24539	119210000	153400000	148850000	112940000	157200000	157140000
P24666	68175000	77451000	76528000	109760000	98965000	126310000
P24752	484930000	499920000	432880000	427560000	439910000	550010000
P24821	0	0	15213000	0	0	0
P24844	0	0	0	0	8440500	0
P24928	0	0	0	0	3254300	0
P24941	0	0	0	0	0	11282000
P25205	98459000	112280000	132730000	150230000	148190000	112980000
P25325	53971000	68110000	0	0	0	0
P25398	206710000	214370000	189480000	366420000	330790000	465440000
P25440	0	0	0	0	0	10456000
P25490	0	0	0	0	2560500	0
P25685	122900000	135280000	126180000	128690000	113950000	117020000
P25686	0	3992200	0	0	0	0
P25705	2071600000	1898100000	2011200000	1778200000	1506200000	1876600000
P25786	230760000	312140000	253100000	258100000	271070000	309730000
P25787	537520000	499980000	470710000	477420000	579050000	566400000
P25788	170140000	183770000	182710000	204060000	205020000	204930000
P25789	473290000	490760000	445740000	443110000	340070000	408480000
P26006	225330000	242230000	275220000	228490000	256870000	211710000
P26022	34561000	45138000	36742000	38327000	26785000	50997000
P26038	2367300000	2369300000	2766400000	3191100000	2941300000	2595700000
P26196	390380000	394640000	440170000	376640000	384970000	291970000
P26232	46040000	51860000	38099000	0	0	0
P26358	0	0	0	22446000	27654000	39362000
P26368	368490000	339200000	283280000	408310000	310120000	443330000
P26373	712050000	859700000	930330000	917880000	833160000	738950000
P26440	23406000	0	17315000	0	0	0
P26583	241690000	301680000	291450000	285240000	307550000	287640000
P26599	2749500000	2769800000	2641400000	2479900000	2435800000	2609000000
P26639	594950000	561340000	568000000	560410000	616080000	535830000
P26640	418620000	376340000	442220000	312060000	398080000	339880000
P26641	3689400000	3390600000	3613100000	3169400000	3289400000	3349200000
P26885	0	0	0	0	0	16250000
P27105	25221000	29956000	0	29324000	29410000	0
P27144	38986000	0	31874000	45679000	23655000	0
P27348	2420800000	2649500000	2761100000	2530700000	2448700000	3379600000
P27361	86018000	83415000	75390000	54424000	46522000	75501000
P27449	0	0	0	0	0	16537000
P27635	449380000	418050000	694610000	1013000000	1029000000	815430000
P27694	94624000	88322000	96922000	80626000	83171000	100090000
P27695	490890000	603750000	551560000	460990000	382670000	381170000
P27708	103940000	121120000	100580000	103170000	105120000	133320000
P27797	2930900000	3320900000	2969100000	2828600000	2580100000	2603000000
P27816	1171000000	1148000000	1038900000	1142800000	1252800000	1296500000
P27824	992180000	955220000	1002400000	719750000	740330000	843110000
P28062	50074000	48962000	61009000	72943000	90220000	106440000
P28065	67905000	53524000	57087000	62573000	100420000	82743000
P28066	347820000	356710000	344710000	476740000	389080000	466220000
P28070	226230000	255060000	220160000	284150000	306950000	328330000
P28072	107910000	117700000	122870000	151130000	144270000	130150000
P28074	186740000	194290000	182760000	205330000	227520000	272420000
P28288	0	19899000	15527000	23033000	0	0
P28290	0	2878400	0	0	0	0
P28300	71388000	100310000	72310000	57420000	71336000	64271000
P28331	128040000	106620000	156860000	137610000	137850000	123850000
P28340	0	0	3127200	0	0	0
P28482	550580000	576510000	649770000	462900000	437490000	445820000
P28562	0	0	8080900	0	0	0
P28702	4262600	0	0	0	0	0
P28838	114050000	115250000	119840000	97167000	99103000	114150000
P29083	0	0	12257000	0	0	0
P29144	14062000	0	0	0	0	0
P29218	55416000	47155000	42693000	55174000	52269000	49195000
P29317	0	0	0	0	0	5163300
P29353	14902000	15848000	16476000	0	0	16083000
P29372	34614000	0	0	0	32083000	42171000
P29401	3948800000	4204600000	4136000000	3622300000	3653500000	4479400000
P29466	0	0	0	0	9056200	0
P29558	0	0	28514000	0	0	0
P29590	99340000	124850000	100270000	65560000	110130000	98496000
P29692	1423100000	1599600000	1550000000	1114700000	1320900000	1148300000
P29966	368180000	447910000	419460000	399820000	425370000	553570000
P29992	52478000	52219000	61315000	39140000	45578000	62465000
P30038	0	0	0	0	0	14633000
P30040	190050000	148890000	212220000	312890000	250790000	238720000
P30041	751530000	629290000	737610000	851620000	716200000	724070000
P30043	216230000	221940000	161760000	276810000	183240000	283580000
P30044	338200000	310240000	376010000	507900000	458680000	403190000
P30048	293210000	260850000	257020000	297530000	266370000	368870000
P30049	0	0	0	0	0	13613000
P30050	577660000	592530000	547590000	721810000	653160000	797830000
P30084	235230000	197690000	173650000	230950000	237400000	238080000
P30085	177810000	183100000	190810000	248580000	198030000	254130000
P30086	785550000	887120000	709460000	1229100000	1025000000	1042000000
P30101	4276700000	4153900000	4053000000	3777000000	3701500000	3924500000
P30153	1560400000	1658200000	1649000000	1364000000	1383900000	1375400000
P30154	26352000	0	18137000	0	0	16879000
P30260	0	7471700	0	0	0	0
P30405	23590000	23690000	0	0	37525000	0
P30419	173260000	182220000	156580000	146770000	155850000	127470000
P30519	30812000	67286000	32220000	0	40579000	0
P30520	41601000	46343000	45310000	35133000	54317000	58934000
P30533	13710000	16435000	13742000	0	0	13589000
P30536	74518000	0	71371000	134730000	164480000	202890000
P30566	191330000	215310000	194060000	142210000	153270000	152160000
P30622	33085000	36718000	32378000	0	25734000	35027000
P30626	0	0	0	18751000	12678000	0
P30711	0	0	4917200	0	0	0
P30740	99252000	90167000	103230000	115230000	100640000	81142000
P30837	86486000	75062000	71432000	63951000	52527000	72136000
P30838	0	0	72366000	0	0	0
P30876	6085200	0	0	0	0	0
P31040	380190000	384720000	381810000	343450000	367900000	379700000
P31150	303300000	298160000	241460000	277100000	293640000	397440000
P31153	94532000	106850000	121960000	85365000	88672000	81688000
P31350	0	0	15395000	0	0	0
P31483	67234000	51796000	76783000	58042000	74113000	0
P31689	122630000	117900000	113680000	128520000	107050000	131360000
P31749	15435000	0	0	0	0	0
P31930	542610000	596600000	547870000	495550000	510410000	547380000
P31937	97900000	98123000	93771000	96900000	89969000	143970000
P31939	511660000	497320000	526250000	456730000	472340000	499560000
P31942	101050000	104800000	109260000	105470000	111160000	101780000
P31943	1410300000	1613600000	1301600000	1350200000	1333000000	1595800000
P31946	2146600000	2409400000	1865200000	2495500000	2240200000	2780600000
P31947	0	0	0	0	0	743460000
P31948	1399400000	1486900000	1436600000	1306500000	1249000000	1311600000
P32119	132880000	147220000	167720000	202390000	171170000	123070000
P32321	16214000	14818000	18671000	18957000	22929000	13653000
P32322	70379000	78141000	66515000	82403000	84599000	91874000
P32455	45354000	62392000	66925000	39749000	54115000	71089000
P32780	0	0	15844000	11186000	0	0
P32969	644370000	650400000	649680000	760480000	825840000	800210000
P32970	0	0	0	0	0	5615200
P33121	0	0	0	0	4198000	0
P33176	230830000	256370000	186140000	183940000	215490000	252880000
P33240	0	0	0	0	26018000	25824000
P33316	61335000	63107000	57783000	94227000	81015000	118420000
P33527	46044000	29256000	0	0	0	0
P33908	0	0	0	0	2335400	0
P33991	186660000	184620000	157280000	177250000	160670000	149440000
P33992	60549000	52155000	57241000	74570000	74920000	55690000
P33993	194160000	181560000	200420000	172620000	152290000	139240000
P34810	0	0	47660000	0	0	0
P34896	0	0	0	1790900	0	0
P34897	1045400000	908720000	1073500000	1028700000	831380000	642020000
P34931	0	0	0	0	0	0
P34932	817810000	826660000	813850000	772690000	853680000	921270000
P34949	0	20532000	19461000	0	17143000	0
P35080	0	0	0	52560000	0	0
P35221	155480000	168530000	153550000	163780000	178380000	228810000
P35222	95713000	122150000	92403000	141630000	121470000	130810000
P35232	802450000	831160000	755790000	911270000	894820000	845410000
P35237	572670000	632650000	643820000	571440000	565690000	612420000
P35240	0	1840400	0	0	0	0
P35241	47696000	55899000	60148000	64652000	106190000	90557000
P35244	0	0	0	8017800	0	0
P35249	0	0	0	41948000	0	0
P35250	41308000	43353000	39380000	35763000	37278000	51836000
P35251	0	0	0	0	0	6407900
P35268	278530000	274980000	307540000	439640000	439310000	535410000
P35269	49110000	0	48183000	44088000	48580000	53152000
P35270	59014000	74880000	37042000	49851000	45808000	46284000
P35354	5311800	0	0	0	0	0
P35573	0	6819800	0	0	0	0
P35579	7045800000	7454700000	6744100000	6967500000	6731800000	7743800000
P35580	0	0	0	0	0	63957000
P35606	293510000	305590000	263990000	265630000	280420000	258070000
P35610	0	0	0	4186800	0	0
P35611	26255000	29669000	25998000	0	0	0
P35613	321330000	325150000	298710000	299490000	311830000	343740000
P35637	347540000	343910000	379240000	299190000	336360000	444220000
P35658	20795000	25785000	17448000	0	19573000	26299000
P35659	110990000	93685000	102110000	98760000	89909000	84594000
P35813	0	19857000	0	0	0	21600000
P35908	946120000	1012400000	968060000	1107000000	1270700000	1202400000
P35914	45585000	50872000	46669000	59436000	46090000	56906000
P35998	552470000	549680000	557680000	490080000	528120000	543610000
P36404	0	0	0	33059000	24211000	0
P36405	51758000	49860000	41926000	0	0	0
P36406	0	0	0	0	9954100	0
P36507	301510000	372430000	335180000	305130000	300920000	300670000
P36542	84810000	79854000	84163000	97610000	102530000	65089000
P36543	118350000	137640000	99824000	140830000	123610000	142230000
P36551	147280000	125860000	153110000	118640000	109120000	137950000
P36578	1926300000	2097400000	1814100000	1725000000	1549800000	1448700000
P36639	22156000	17688000	16337000	27781000	34202000	32498000
P36776	170960000	197660000	197770000	140550000	176090000	166870000
P36871	407690000	453740000	386270000	383820000	431440000	422480000
P36873	52825000	64701000	35715000	55982000	56985000	63116000
P36915	55333000	75169000	56891000	41546000	54041000	59287000
P36957	108280000	79326000	112500000	107230000	81485000	93570000
P37108	75369000	80186000	72302000	130840000	0	97547000
P37235	81699000	63269000	41917000	115260000	119490000	85577000
P37802	635360000	624710000	638220000	640560000	680580000	714060000
P37837	886650000	993690000	840360000	772040000	699850000	596550000
P38117	93030000	125090000	93197000	105140000	88005000	82750000
P38159	32996000	0	29851000	37310000	38418000	54964000
P38571	38234000	0	23859000	25061000	0	0
P38606	206860000	179540000	210500000	184120000	232240000	296860000
P38646	2038700000	1933500000	1885900000	2130900000	2304900000	2317800000
P38919	145170000	143620000	119380000	0	141330000	197170000
P38935	1789900	0	0	0	0	0
P38936	0	0	0	0	7949500	0
P39019	191730000	213640000	220460000	318390000	240990000	261100000
P39023	1020400000	1044300000	1011300000	946590000	895990000	1141600000
P39656	574610000	546580000	535300000	501390000	595990000	447020000
P39687	389140000	349040000	390870000	328610000	261950000	297330000
P39748	168620000	165790000	140740000	181160000	131990000	131460000
P40121	354660000	406880000	321080000	319500000	326360000	377330000
P40123	0	0	0	26761000	33599000	25702000
P40222	109550000	144490000	125380000	87953000	89892000	105010000
P40227	1541900000	1494000000	1479200000	1257300000	1248700000	1420900000
P40261	30902000	0	0	26968000	25204000	41133000
P40429	331680000	419580000	459580000	375910000	435950000	463030000
P40616	48701000	0	41438000	70764000	40153000	29734000
P40692	0	0	0	0	3884500	0
P40763	120580000	88441000	120840000	80992000	95066000	102500000
P40855	0	0	3815000	0	0	0
P40925	881130000	946770000	944340000	847230000	782930000	850520000
P40926	2975300000	2898200000	2945500000	2484100000	2393300000	2470300000
P40937	57441000	45680000	40027000	46666000	31281000	37683000
P40938	23337000	27128000	25174000	23324000	0	0
P40939	689700000	739310000	665950000	700840000	762360000	767580000
P41091	625580000	646270000	613670000	500580000	510150000	613470000
P41208	0	0	0	0	6019100	0
P41223	0	0	0	0	0	8468200
P41226	0	0	3163200	0	0	0
P41227	0	32007000	22714000	0	0	0
Q6NXS1	0	0	7972200	7985600	31153000	15823000
P41240	25464000	24456000	29005000	29158000	35403000	28271000
P41250	1385600000	1442000000	1202700000	1245900000	1282400000	1439000000
P41252	418410000	362230000	386180000	372050000	415440000	343140000
P41567	69828000	47063000	0	0	0	0
P42025	49178000	0	0	46093000	55806000	54355000
P42126	58540000	52866000	46362000	69121000	52572000	62512000
P42166	236390000	234940000	223530000	240900000	233480000	241200000
P42167	26810000	40509000	26544000	28916000	28810000	34326000
P42224	277680000	253010000	236590000	223900000	272550000	276500000
P42285	0	10881000	0	0	0	0
P42330	0	45994000	0	0	0	0
P42345	5519700	0	0	0	0	0
P42566	0	4117700	0	0	0	0
P42574	16318000	0	17368000	0	0	11274000
P42677	24024000	0	0	46118000	47072000	0
P42704	451560000	525890000	436980000	387980000	415740000	454580000
P42765	189790000	176500000	160510000	146820000	169750000	201190000
P42766	126020000	147370000	164500000	239600000	203780000	197230000
P42785	56450000	51539000	48171000	51072000	38526000	62730000
P42892	110070000	111090000	103320000	45111000	69119000	99776000
P43034	88349000	111550000	101850000	63555000	89021000	106640000
P43155	0	27557000	28427000	22967000	27038000	20404000
P43243	566220000	570280000	582200000	504270000	564710000	637650000
P43246	28655000	0	35591000	0	24931000	0
P43304	0	0	0	0	9343200	7064300
P43307	68207000	82018000	100690000	84241000	115570000	96863000
P43487	343260000	305900000	268020000	375770000	464910000	434530000
P43490	927390000	1041300000	891160000	847810000	784700000	670640000
P43686	646590000	629780000	749760000	585230000	586190000	530700000
P43897	25632000	26675000	28000000	0	0	0
P45880	579880000	648400000	555530000	501300000	635110000	471960000
P45954	14243000	12473000	0	0	0	16352000
P45973	0	0	0	0	5116800	0
P45974	333720000	370080000	358910000	367680000	368260000	328000000
P46013	3286900	0	0	0	0	0
P46060	579980000	550460000	514510000	556500000	586890000	564830000
P46063	311750000	338270000	338350000	269610000	313640000	335140000
P46087	22454000	24579000	25080000	16616000	0	0
P46108	75430000	73148000	78881000	80809000	91029000	93755000
P46109	62551000	66141000	52613000	60518000	45383000	44440000
P46379	141370000	139710000	128690000	119560000	134990000	138260000
P46459	89487000	88882000	97765000	97505000	88365000	102580000
P46734	12074000	0	9819600	0	0	0
P46736	0	0	6621300	0	0	0
P46776	371110000	462520000	364590000	531980000	376750000	403270000
P46777	729490000	841110000	765300000	834030000	795360000	832110000
P46778	354590000	345580000	288770000	327660000	481970000	537120000
P46779	214500000	263900000	415390000	571790000	554950000	406520000
P46781	453800000	438470000	581680000	679460000	515450000	377730000
P46782	840290000	1087100000	860660000	964480000	1124200000	1353100000
P46783	214120000	141490000	215120000	322730000	309780000	199860000
P46821	270060000	285260000	278400000	291580000	295900000	366800000
P46926	188960000	145420000	169850000	186140000	198580000	162450000
P46934	0	13884000	0	0	0	0
P46937	25580000	29278000	0	33018000	34040000	29259000
P46939	0	0	0	9631900	0	0
P46940	4080800000	4014300000	4148900000	4143300000	4138700000	4665000000
P46976	48855000	52796000	50970000	0	0	0
P46977	25631000	0	0	32792000	27745000	36369000
P47712	62775000	49789000	46144000	54886000	62055000	63681000
P47755	224730000	232280000	206430000	240650000	241050000	184460000
P47756	548070000	622420000	525060000	662860000	621060000	699540000
P47897	290950000	371320000	302260000	374090000	406580000	382450000
P47914	105780000	0	219230000	301890000	196490000	362290000
P47974	9557800	0	0	0	0	0
P47985	0	0	0	118810000	0	116130000
P48047	159050000	130980000	155860000	207260000	183770000	151620000
P48059	65581000	80772000	63738000	60798000	61205000	65521000
P48060	22346000	0	0	14141000	23412000	19531000
P48147	39756000	35249000	38953000	28228000	35161000	45785000
P48163	18437000	16468000	0	0	0	0
P48307	41113000	41991000	38288000	49880000	48127000	66544000
P48444	599000000	545680000	674020000	654910000	619250000	550810000
P48449	29046000	29592000	31338000	40812000	30284000	43819000
P48507	22671000	24623000	23180000	28955000	29707000	32335000
P48509	26373000	29457000	38434000	44047000	0	47127000
P48556	202590000	183100000	231660000	247290000	271390000	156460000
P48634	0	0	0	0	13146000	0
P48637	254660000	233280000	229240000	234080000	233950000	251910000
P48643	1564300000	1654600000	1604800000	1640900000	1508200000	1290200000
P48723	17661000	0	0	21955000	0	13496000
P48729	0	12957000	20618000	20366000	24879000	17684000
P48735	225870000	191610000	227300000	191170000	210780000	229320000
P48739	227160000	260410000	228400000	240230000	229440000	207560000
P48960	41806000	45083000	27835000	45102000	34128000	69555000
P49005	0	0	0	4924900	0	0
P49023	46508000	56619000	44981000	42565000	60965000	49154000
P49189	85098000	97379000	110350000	101800000	84176000	116650000
P49207	146790000	171570000	122790000	271020000	153270000	133020000
P49257	695610000	817230000	763860000	506480000	565080000	667150000
P49321	344240000	348300000	328300000	335970000	255660000	282420000
P49327	546620000	632270000	539810000	496170000	577590000	483230000
P49354	0	0	17445000	23650000	0	26308000
P49356	4332200	0	0	0	0	0
P49366	33092000	0	0	27733000	20764000	34660000
P49368	1556000000	1416200000	1543400000	1396400000	1417000000	1329500000
P49406	0	0	9621300	0	0	0
P49411	1065900000	1185800000	1111400000	1123200000	1229100000	1005700000
P49418	0	0	0	0	6496100	0
P49419	52893000	58279000	31451000	0	38903000	0
P49427	0	0	0	4348000	0	0
P49441	0	0	0	0	3776800	0
P49454	0	0	80635000	0	0	0
P49585	68749000	68154000	71672000	65041000	57642000	36923000
P49588	433490000	489100000	432740000	411310000	459830000	467530000
P49589	241460000	220070000	238190000	230560000	230350000	233940000
P49591	538810000	417020000	468910000	469010000	491120000	436780000
P49593	66964000	62346000	53888000	37842000	0	0
P49643	0	0	0	0	1333100	0
P49674	0	3202400	0	0	0	0
P49720	169140000	161610000	205150000	221280000	279100000	245600000
P49721	140710000	167560000	175500000	220970000	199020000	154300000
P49736	143930000	113010000	116030000	117490000	108260000	154850000
P49748	604040000	605740000	592770000	568480000	518880000	542180000
P49750	17596000	24992000	22284000	0	17673000	21899000
P49753	0	0	0	14549000	0	0
P49755	110050000	125400000	162390000	224000000	157500000	182010000
P49756	43837000	41572000	39437000	27294000	32791000	40800000
P49757	0	0	0	0	0	14862000
P49760	0	0	13010000	0	0	0
P49770	51031000	46226000	47561000	42410000	42021000	0
P49773	42942000	47343000	43845000	73443000	60593000	46667000
P49790	88994000	94736000	72588000	81205000	79529000	90619000
P49792	16196000	21313000	15066000	17322000	18076000	28241000
P49821	43595000	47057000	35691000	45280000	94308000	0
P49840	8338800	0	0	0	10497000	14007000
P49841	23816000	24523000	22225000	19766000	24796000	25159000
P49902	0	11038000	0	0	0	0
P49903	20711000	0	25077000	0	0	0
P49915	459860000	467300000	440840000	399340000	410200000	412860000
P49916	0	3931900	0	0	0	0
P49959	26118000	21495000	29181000	27788000	0	0
P50213	101820000	135460000	129250000	93218000	105360000	71382000
P50281	144190000	161190000	153440000	144770000	154920000	180210000
P50336	8173400	0	0	0	0	0
P50395	1029900000	1170800000	1085700000	1005900000	1070800000	1180700000
P50402	61984000	70986000	51945000	73549000	72482000	94739000
P50416	86711000	92568000	89701000	113840000	123070000	141310000
P50452	52576000	49810000	48005000	35688000	54615000	35507000
P50454	2346700000	2492700000	2469100000	2467500000	2334200000	2679300000
P50479	0	0	0	10013000	7515700	0
P50502	521820000	516950000	580580000	606030000	548910000	506000000
P50542	0	5870700	0	0	0	0
P50552	124750000	184860000	146900000	159490000	150710000	156620000
P50570	140880000	143960000	188530000	174160000	146230000	174090000
P50579	43681000	34808000	30697000	29905000	32764000	0
P50583	0	0	25878000	0	0	0
P50750	0	0	0	0	0	617210
P50897	77504000	78123000	81439000	64923000	91475000	100780000
P50914	482550000	510880000	606060000	567580000	556460000	528900000
P50990	1873400000	1821400000	1690700000	1707000000	1783900000	1621600000
P50991	1580200000	1519400000	1471800000	1567900000	1272500000	1413900000
P50995	259560000	277290000	300870000	269610000	247090000	242030000
P51114	146250000	158250000	166190000	161330000	135690000	119680000
P51116	0	0	0	0	13096000	0
P51148	255860000	261190000	269970000	324890000	353430000	314640000
P51149	717200000	715230000	656900000	804320000	777900000	685440000
P51153	35746000	41004000	54298000	57721000	66168000	51190000
P51159	0	11326000	0	0	12212000	0
P51178	0	9879300	0	0	0	0
P51398	14962000	0	22340000	14651000	18205000	0
P51452	23812000	23030000	24819000	34755000	21796000	14839000
P51532	0	0	0	0	0	13449000
P51553	0	12859000	0	0	0	0
P51570	73556000	93816000	41277000	0	0	0
P51571	71326000	80036000	74441000	128430000	142160000	161400000
P51572	105480000	124780000	104140000	139680000	126180000	125450000
P51580	34978000	47960000	60764000	49959000	45789000	58076000
P51610	57793000	69026000	59343000	35130000	70154000	53767000
P51648	99045000	77557000	109650000	78909000	79665000	95855000
P51659	150360000	143950000	136120000	121010000	160850000	192660000
P51665	272990000	224580000	290820000	204640000	282260000	214380000
P51688	0	22711000	0	55293000	0	0
P51809	0	0	0	11636000	0	0
P51812	0	12634000	0	0	0	0
P51857	0	0	0	0	0	12193000
P51858	86328000	75360000	88427000	109580000	88162000	85030000
P51884	16479000	0	0	0	0	0
P51946	0	0	0	0	0	7508200
P51948	0	0	4438400	0	0	0
P51970	0	13967000	12201000	0	0	0
P51991	232440000	282990000	250850000	275620000	300410000	294440000
P52209	1169800000	1223000000	1121000000	1050000000	1020400000	1000700000
P52272	1305800000	1406100000	1471100000	1636700000	1528000000	1486400000
P52292	152920000	146780000	130650000	161040000	131070000	157790000
P52294	116850000	113550000	79782000	79686000	84402000	115940000
P52298	0	0	0	0	8400500	0
P52306	17344000	19661000	15879000	0	18368000	0
P52434	0	33241000	39987000	32877000	25760000	41012000
P52565	1149700000	1044100000	1039900000	924030000	1276900000	1236100000
P52594	59704000	72420000	76919000	46528000	61175000	54756000
P52597	154770000	179460000	189260000	186510000	220220000	245670000
P52630	0	0	9266000	0	0	0
P52701	19080000	19418000	20616000	14926000	20416000	20764000
P52788	219930000	223560000	178100000	134350000	142360000	189860000
P52789	104060000	124460000	101720000	103870000	98154000	125050000
P52815	0	0	0	15552000	0	22443000
P52888	42677000	70583000	48972000	57490000	72891000	97325000
P52907	707950000	706440000	669830000	597300000	649550000	828550000
P52926	42143000	40938000	39993000	56488000	61666000	78637000
P52943	243420000	283140000	244390000	362120000	364060000	432460000
P52948	0	0	51600000	29077000	0	36872000
P53004	155750000	184720000	196790000	154350000	126290000	169290000
P53007	134170000	142830000	294770000	214890000	156890000	298520000
P53041	35029000	30494000	0	0	0	36500000
P53365	0	0	14557000	10252000	17886000	0
P53367	30192000	32153000	27469000	18468000	25479000	27928000
P53384	12421000	12353000	0	0	0	0
P53396	369240000	370560000	402440000	461370000	513650000	687840000
P53597	92796000	105410000	91093000	95240000	106910000	111370000
P53602	0	0	10754000	0	0	0
P53611	0	0	4777900	0	0	0
P53618	744300000	708940000	722240000	619390000	597260000	515850000
P53621	461190000	473830000	423660000	397680000	382550000	364960000
P53680	0	0	0	0	0	7838900
P53701	0	0	0	0	0	6105200
P53801	0	0	20426000	0	0	0
P53814	0	0	0	0	20482000	0
P53985	15702000	14076000	0	0	0	0
P53990	29439000	42268000	30102000	0	29289000	23005000
P53992	69861000	68074000	70367000	70876000	73430000	78596000
P53999	93734000	58877000	107750000	93177000	100840000	81817000
P54105	35578000	0	0	0	0	0
P54136	390770000	436470000	436430000	453760000	484270000	486260000
P54252	0	0	0	0	0	0
P54577	702560000	784640000	695710000	663750000	612340000	756500000
P54578	440410000	421960000	402420000	402420000	417850000	478470000
P54619	0	0	21462000	0	15828000	0
P54687	118800000	131090000	115200000	120830000	109310000	103900000
P54709	181980000	205820000	226700000	215770000	166220000	194420000
P54725	17950000	25897000	22195000	23105000	24631000	27722000
P54727	369190000	551930000	426410000	411480000	404000000	403040000
P54802	0	9334500	0	0	0	0
P54819	274670000	253240000	256540000	274620000	288250000	299770000
P54821	0	0	4408100	0	0	0
P54852	0	8746600	0	0	0	0
P54886	80559000	62679000	78368000	115660000	81948000	55176000
P54920	369440000	314390000	336740000	284540000	292320000	402640000
P55010	144900000	129620000	127750000	110680000	116720000	121590000
P55036	185210000	188020000	193100000	173840000	213360000	196030000
P55039	8226500	0	8518400	0	0	0
P55060	755090000	691320000	707530000	703200000	643330000	709230000
P55072	1840400000	1787600000	1828200000	1513200000	1654400000	1780000000
P55084	787040000	798980000	707040000	700930000	651390000	709510000
P55145	27373000	29250000	33142000	55772000	48375000	45419000
P55209	1056700000	935950000	985420000	824930000	686160000	888720000
P55263	50129000	43067000	52612000	44940000	47093000	66510000
P55265	44166000	67775000	46957000	46937000	48948000	55939000
P55268	13058000	13012000	14066000	18983000	0	12598000
P55273	0	0	0	0	0	61791000
P55290	19833000	0	18550000	0	0	0
P55735	301060000	312190000	290480000	279380000	276660000	344440000
P55769	0	0	0	0	8196300	0
P55786	282280000	247390000	286680000	276410000	265050000	224150000
P55789	0	0	0	160130000	0	0
P55795	121580000	91493000	74245000	73863000	83677000	81950000
P55809	290390000	289780000	272550000	315160000	298860000	350030000
P55884	464390000	480350000	459940000	386840000	335170000	384600000
P55957	0	0	17648000	0	0	0
P56134	0	12121000	0	20898000	18896000	22383000
P56192	406810000	422890000	446760000	400190000	411120000	447850000
P56377	0	0	0	0	8586400	0
P56537	765230000	1025200000	670390000	839410000	1087600000	869090000
P56545	0	0	0	0	5158700	0
P56559	0	0	0	0	0	15781000
P56945	0	2403600	0	0	0	0
P57076	1811800	0	0	0	0	0
P57081	0	0	4135200	0	0	0
P57088	0	0	0	0	0	11046000
P57721	0	0	0	0	0	20223000
P57740	13517000	18604000	0	0	0	0
P58546	0	0	0	0	0	13126000
P59998	148460000	119410000	172090000	289460000	271990000	180660000
P60033	54894000	52426000	37233000	0	61784000	48272000
P60174	9399400000	8888000000	9520600000	10246000000	10489000000	10758000000
P60228	308650000	331380000	346870000	292930000	291560000	268540000
P60468	0	0	0	0	0	17303000
P60510	33639000	0	0	0	0	0
P60660	410410000	446160000	407510000	540220000	557180000	586970000
P60709	0	0	0	0	0	1211400000
P60842	3992300000	4434600000	4031300000	3513800000	3557800000	4028300000
P60866	158400000	187460000	183990000	299960000	232030000	224460000
P60891	256540000	236520000	246560000	239360000	237060000	220430000
P60900	323820000	307790000	306450000	348480000	365890000	322210000
P60903	0	0	0	16337000	0	0
P60953	488820000	325800000	260410000	344260000	332910000	311430000
P60981	518970000	483660000	421400000	561720000	661100000	703290000
P60983	26692000	0	0	27071000	26758000	31398000
P61006	69490000	86472000	84948000	102410000	130850000	135370000
P61009	18243000	20042000	0	0	0	0
P61011	121060000	115290000	101480000	122090000	91416000	94104000
P61019	226450000	222190000	200540000	291160000	266110000	292680000
P61020	41146000	44313000	41699000	46798000	41447000	0
P61026	100090000	122960000	145310000	172600000	164680000	109190000
P61077	0	0	0	0	31552000	0
P61081	59906000	48064000	71573000	118340000	92905000	99932000
P61086	0	0	21028000	31443000	0	26851000
P61088	159470000	127360000	135050000	272600000	273690000	156160000
P61106	332070000	289890000	283820000	289650000	377920000	399080000
P61158	864550000	889480000	963410000	840190000	827450000	829430000
P61160	466800000	452890000	426580000	388180000	389240000	475060000
P61163	618150000	622240000	557340000	419050000	511530000	555030000
P61201	90234000	62851000	84109000	79364000	74087000	63372000
P61221	48578000	59404000	81172000	69009000	87970000	109930000
P61224	43158000	42094000	39754000	47009000	0	0
P61225	0	0	15070000	0	0	0
P61247	1434900000	1454100000	1760500000	1294500000	1305800000	1308400000
P61254	89526000	97783000	235610000	404390000	291390000	275070000
P61289	67549000	73774000	77193000	93693000	118280000	86922000
P61313	423970000	463140000	442080000	524830000	635480000	563560000
P61353	234890000	292940000	299210000	423120000	284310000	291570000
P61421	0	0	0	0	17280000	0
P61513	18421000	17486000	13246000	35912000	30869000	32761000
P61586	399160000	425650000	392840000	485940000	403810000	399250000
P61587	0	15647000	10318000	0	0	0
P61604	22523000	0	23055000	0	34197000	42692000
P61619	123220000	177650000	138630000	148700000	110310000	130750000
P61758	22900000	0	23989000	0	0	0
P61764	69763000	67378000	94538000	82909000	51574000	51713000
P61769	0	0	0	32932000	0	0
P61803	0	14234000	16246000	0	14389000	0
P61916	45815000	55343000	0	43958000	81323000	88142000
P61923	219940000	179320000	233780000	228400000	175620000	266720000
P61956	53070000	72935000	0	76904000	79346000	101660000
P61960	0	0	0	0	0	16854000
P61964	0	0	0	0	18251000	15571000
P61966	0	0	0	0	0	6420900
P61970	0	0	0	0	0	19584000
P61978	3045100000	3349600000	3219100000	3006400000	3020600000	2993300000
P61981	1202500000	1471900000	1283300000	1181900000	1343900000	1274300000
P62070	23294000	27458000	29571000	31933000	19499000	0
P62081	991690000	1137800000	1179300000	1429400000	1335200000	1261200000
P62136	488460000	524310000	551040000	474970000	521680000	577970000
P62140	111710000	106580000	115250000	94766000	124950000	133850000
P62191	479790000	498840000	530180000	454410000	474580000	492500000
P62195	571020000	663630000	591070000	591540000	565930000	629240000
P62241	1151100000	1201100000	1256700000	1131400000	1157900000	1402100000
P62244	101890000	100700000	113360000	229180000	165740000	149140000
P62249	316060000	330760000	371980000	581470000	443340000	441630000
P62253	0	0	0	0	6627300	0
P62256	0	0	6648400	0	0	0
P62258	2537000000	2794800000	2432600000	3178400000	2787000000	3317900000
P62263	291820000	332920000	293130000	475960000	587100000	505060000
P62266	148320000	90673000	100480000	134580000	87295000	137860000
P62269	362540000	385910000	353070000	617220000	496780000	547650000
P62277	394930000	379670000	408020000	525010000	452350000	375720000
P62280	297230000	351600000	333770000	437450000	341320000	372360000
P62310	0	0	0	0	0	18576000
P62314	30160000	0	29181000	50512000	30614000	74954000
P62316	41774000	49063000	40868000	66718000	61947000	0
P62318	83312000	56815000	80296000	148660000	129070000	94119000
P62328	0	0	0	0	0	7675600
P62330	76501000	58390000	74120000	118460000	110220000	45207000
P62333	453160000	426790000	449310000	394180000	419210000	451350000
P62424	1213100000	1327900000	1472200000	1188300000	1349000000	1442900000
P62491	0	0	0	0	0	4666200
P62495	168670000	181420000	172780000	189980000	199650000	183000000
P62633	168680000	146230000	158940000	255160000	227290000	319940000
P62701	967860000	1183000000	1322700000	1268600000	969310000	533700000
P62714	511420000	503340000	446100000	373690000	475120000	470660000
P63267	0	2783500	0	0	0	0
P62750	305450000	278540000	332060000	453750000	480260000	492350000
P62753	509440000	510210000	475630000	348500000	380400000	352120000
P62820	146220000	160020000	156420000	179940000	233760000	201230000
P62826	1265900000	1355200000	1419000000	1251200000	1141000000	1508800000
P62829	257220000	247250000	200670000	506140000	570600000	522350000
P62834	214640000	228420000	196530000	215570000	190150000	295540000
P62841	285870000	370980000	225490000	369920000	343980000	427360000
P62847	259620000	249240000	218280000	471640000	330100000	294690000
P62851	248390000	217270000	276740000	384210000	302050000	289840000
P62854	93468000	125570000	104680000	216020000	195160000	211140000
P62873	858670000	984820000	843010000	699250000	815240000	810800000
P62877	11328000	16064000	11712000	18874000	23022000	26261000
P62879	439470000	456270000	393170000	365800000	304840000	394060000
P62888	198120000	315210000	247150000	337610000	451020000	397170000
P62899	156100000	198720000	171580000	398130000	355900000	330610000
P62906	575960000	610300000	536030000	462020000	585410000	558710000
P62910	289630000	361250000	334130000	359260000	413540000	382120000
P62913	404330000	354320000	477300000	562580000	438990000	573080000
P62917	1016600000	987500000	788070000	889420000	869600000	981130000
P62937	4723900000	4250900000	4212700000	7230800000	6440700000	4556100000
P62942	0	0	0	73911000	66504000	86107000
P62979	1314800000	1596000000	1439100000	1923100000	1804300000	1999900000
P62993	0	20396000	21304000	0	0	23010000
P62995	31978000	0	0	32754000	39719000	46311000
P63000	277070000	302180000	253660000	319750000	316120000	310570000
P63010	452250000	445550000	499370000	441680000	418790000	500670000
P63092	41294000	0	70492000	42481000	37717000	56974000
P63096	0	25640000	25240000	0	0	0
P63104	7208900000	8163500000	7401800000	8307400000	8991900000	8725100000
P63151	124130000	91705000	85680000	99441000	91269000	103480000
P63165	0	0	21205000	17523000	0	0
Q96FJ2	0	0	0	8274200	0	0
P63172	14116000	0	0	0	32540000	0
P63208	34021000	48446000	30479000	45622000	45430000	71268000
P63220	0	0	0	17050000	0	0
P63241	1038300000	924560000	829470000	1016700000	1175400000	1311900000
P63244	2414300000	2337100000	2243300000	2019100000	1684100000	1764900000
P63261	40259000000	40930000000	40621000000	44468000000	42472000000	42639000000
P63279	82458000	69461000	77662000	105110000	86638000	103670000
P63313	0	0	0	0	0	17285000
P67775	0	0	0	0	0	21759000
P67809	968840000	1104100000	1092900000	971910000	1000900000	1249100000
P67812	20941000	0	0	24129000	10887000	0
P67870	116330000	85463000	95702000	136320000	124950000	152720000
P67936	1979200000	2136900000	2120100000	2169900000	2379600000	2150000000
P68032	2972400000	2329500000	4745400000	4102200000	1544900000	1071600000
P68036	252600000	252600000	255380000	412800000	420910000	280760000
P68104	22179000000	24526000000	23886000000	21467000000	20492000000	18499000000
P68363	31474000000	29177000000	29107000000	28965000000	25411000000	23540000000
P68366	250270000	253290000	268980000	265740000	189090000	263780000
P68371	28754000000	27628000000	28524000000	24868000000	23019000000	23277000000
P68400	315070000	285810000	274970000	304570000	257040000	291540000
P68402	197320000	99346000	192220000	154700000	173570000	111510000
P69905	0	0	6533700	0	0	0
P78318	0	0	0	0	3840500	0
P78344	274340000	290100000	274040000	248890000	280250000	322750000
P78346	0	0	0	0	0	4885200
P78347	60420000	61360000	63907000	36821000	50924000	66970000
P78356	0	0	3669500	0	0	0
P78357	0	0	12182000	0	0	0
P78371	2467600000	2439500000	2379900000	2305700000	2544200000	2255500000
P78406	0	57391000	47282000	39631000	47585000	0
P78417	732280000	752230000	635190000	677840000	561260000	693670000
P78527	201760000	197780000	222820000	198080000	182560000	228900000
P78549	6182000	0	0	0	0	0
P78559	41347000	0	0	25954000	38592000	62430000
P80217	42425000	66145000	36385000	27455000	34172000	33095000
P80294	0	0	0	0	139190000	129140000
P80303	77791000	37644000	88680000	60070000	56500000	38217000
P80723	482000000	565310000	544020000	321280000	340110000	519890000
P82094	0	0	2837200	0	0	0
P82650	31851000	23329000	24978000	16706000	33357000	0
P82663	0	0	0	0	0	4964100
P82664	0	0	0	0	0	9125900
P82673	0	0	25589000	20926000	0	0
P82675	0	30570000	19935000	0	10041000	0
P82912	0	0	0	0	12882000	0
P82930	0	21917000	0	0	0	47010000
P82933	13915000	10326000	15162000	16111000	0	12200000
P82979	50095000	48769000	52865000	58131000	60561000	60483000
P83111	25662000	0	0	0	0	52910000
P83436	0	0	0	3806400	0	0
P83731	220770000	152350000	255770000	288700000	232760000	193780000
P84022	0	17359000	15193000	0	19955000	16631000
P84077	282990000	245240000	266450000	423690000	409640000	395620000
P84085	68955000	48714000	66565000	62390000	82903000	79673000
P84090	0	0	0	0	0	5670700
P84095	40134000	46337000	62641000	51317000	59421000	78477000
P84098	262330000	364350000	345430000	430990000	417910000	464310000
P84103	145590000	137190000	134320000	152520000	131840000	133400000
P85037	0	44334000	0	0	0	0
P98082	11452000	7649700	0	0	0	0
P98175	11777000	12655000	9788500	11779000	0	0
P98179	136970000	76039000	89842000	197980000	158770000	148390000
P99999	111170000	118650000	149000000	241840000	196830000	192770000
Q00169	40677000	48103000	34077000	40027000	29141000	25508000
Q00325	189410000	211920000	240540000	241000000	197130000	222750000
Q00341	524040000	548290000	578910000	509520000	504180000	490090000
Q00403	0	6268300	0	0	0	0
Q00535	39328000	32714000	42261000	36485000	37826000	0
Q00577	70941000	46747000	53372000	41810000	39636000	48953000
Q00610	3148400000	3230900000	3001700000	2815600000	2724700000	2962700000
Q00613	0	0	0	0	3428700	0
Q00653	13032000	0	0	0	0	0
Q00688	112570000	129740000	110150000	102520000	111380000	111160000
Q00765	0	0	58284000	86812000	105550000	81079000
Q00796	82682000	112300000	77095000	58387000	61421000	83113000
Q00839	1453600000	1346300000	1589500000	1478900000	1332500000	1226700000
Q01082	341220000	373370000	386630000	334260000	294480000	329500000
Q01085	0	0	23615000	0	0	0
Q01105	1257400000	1203000000	1221600000	1222400000	1112100000	1615900000
Q01130	139490000	164530000	157860000	184240000	178260000	118360000
Q01433	0	0	26403000	25845000	24828000	0
Q01518	2839200000	3301000000	2927000000	2844100000	2879000000	3062500000
Q01650	94986000	109950000	76870000	65739000	70059000	0
Q01780	10331000	10981000	11414000	0	0	0
Q01813	592520000	622570000	638120000	732470000	600700000	621540000
Q01844	102500000	117300000	99161000	84047000	92998000	108270000
Q01970	9816900	0	10547000	7339600	0	0
Q06413	0	2040000	0	0	0	0
Q02218	255610000	211250000	232680000	178110000	179170000	188430000
Q02252	80398000	104180000	83352000	35444000	27963000	0
Q02543	321470000	322370000	387260000	415920000	390920000	428760000
Q02750	173320000	120630000	126060000	0	0	97540000
Q02790	599130000	708880000	616700000	534570000	511530000	573130000
Q02809	460400000	452070000	475680000	412910000	404990000	512400000
Q02818	0	32779000	0	27409000	40875000	40577000
Q02878	1309700000	1497900000	1407400000	1303800000	1330900000	1222200000
Q02978	151460000	135200000	154980000	143990000	148830000	128430000
Q03013	75389000	77459000	84432000	94432000	107750000	103160000
Q03135	137550000	176130000	151750000	201340000	212080000	210220000
Q03154	0	25208000	19319000	0	0	0
Q03252	115070000	76061000	104380000	101010000	148380000	152170000
Q03426	0	0	0	0	10263000	0
Q03518	39320000	44726000	0	0	0	0
Q04206	21788000	20750000	24455000	21292000	19512000	21657000
Q04323	102950000	82535000	138320000	60993000	61437000	77241000
Q04446	733720000	781340000	727120000	789620000	715860000	745030000
Q04637	664010000	714250000	712780000	586370000	601360000	682200000
Q04721	10049000	12840000	0	0	0	0
Q04724	0	0	0	0	0	0
Q04760	204520000	162260000	217030000	217730000	265510000	206470000
Q04828	426990000	445260000	340530000	455320000	352260000	440570000
Q04837	93003000	95996000	103700000	161870000	153000000	168010000
Q04917	438590000	507770000	503470000	677640000	689260000	630250000
Q04941	0	0	0	0	0	35794000
Q05048	44513000	37105000	32969000	42094000	64858000	0
Q05086	11598000	0	0	0	0	0
Q05209	35363000	33026000	21487000	29821000	26914000	25389000
Q05397	0	19527000	17071000	0	0	0
Q05519	41803000	34990000	36262000	32913000	32549000	38773000
Q05639	4586500	0	0	0	0	0
Q05682	338770000	385220000	385710000	339600000	421780000	441600000
Q06124	0	0	64138000	0	0	0
Q06136	15734000	0	0	0	0	0
Q06203	0	0	0	0	22177000	20291000
Q06210	212940000	227860000	226380000	236770000	231780000	297850000
Q06265	0	8426700	0	0	0	0
Q06323	428940000	281370000	406900000	388700000	237020000	258700000
Q06330	0	0	8176100	0	0	0
Q06546	0	0	1697800	0	0	0
Q06587	0	14508000	14497000	0	0	22468000
Q06787	0	0	0	0	12108000	0
Q06830	2254200000	2414000000	2274200000	2763400000	2731900000	2283500000
Q07020	475370000	589800000	496120000	750650000	458210000	468520000
Q07021	380260000	366290000	315310000	355350000	372120000	555020000
Q07065	2113800000	2158200000	1980700000	1753700000	1945800000	1850300000
Q07157	47809000	52551000	67788000	41664000	46953000	73228000
Q07666	138880000	177600000	213450000	178510000	154270000	153670000
Q07812	34410000	41177000	38010000	54938000	54361000	55837000
Q07866	45419000	36301000	51291000	67117000	25602000	0
Q07954	28858000	21472000	0	33731000	33149000	26501000
Q07955	194750000	174080000	194220000	211990000	207510000	210910000
Q07960	588080000	514760000	540430000	510990000	442980000	523140000
Q08170	0	0	0	0	3874800	0
Q08209	21841000	25447000	0	0	0	0
Q08211	421310000	423780000	525420000	377050000	377110000	263290000
Q08378	22832000	23253000	18050000	0	15981000	38558000
Q08379	18969000	21945000	18527000	20094000	0	26925000
Q08380	14708000	14252000	14030000	13549000	16016000	16921000
Q08431	0	0	0	0	0	0
Q08722	54530000	47280000	67925000	60719000	57711000	0
Q08752	0	0	21026000	18610000	20045000	0
Q08945	177480000	158170000	162650000	190910000	142690000	153880000
Q08AF3	0	0	21084000	0	0	0
Q08AM6	16897000	19730000	17625000	17762000	0	0
Q08J23	20831000	26443000	24862000	0	0	0
Q09028	105590000	155040000	125590000	124120000	178820000	141080000
Q09161	31074000	0	46982000	42393000	44310000	55253000
Q09328	0	0	0	0	0	6442000
Q09666	709730000	738180000	649030000	666310000	745780000	754860000
Q0VDF9	0	0	0	0	11949000	0
Q0VDG4	0	0	0	0	0	3025100
Q10471	39198000	27237000	35056000	33412000	29893000	39484000
Q10567	132960000	134630000	133340000	156640000	135600000	93851000
Q10713	114660000	101360000	84062000	96788000	0	115280000
Q12765	147970000	178720000	173220000	160770000	153980000	225590000
Q12768	37291000	27844000	35113000	31237000	0	25204000
Q12769	15928000	14994000	0	0	0	0
Q12788	0	0	3334900	0	0	0
Q12792	154300000	147180000	120730000	113320000	140040000	119440000
Q12797	160620000	200080000	158830000	132510000	161120000	176920000
Q12800	0	0	0	0	0	2734400
Q12824	0	0	0	0	0	0
Q12841	0	6057100	0	0	0	0
Q12846	26362000	19541000	19380000	0	0	25443000
Q12849	0	0	0	55113000	0	59910000
Q12874	66252000	58515000	70003000	0	59235000	66952000
Q12882	28962000	33162000	23422000	26566000	0	35060000
Q12884	0	0	0	0	0	4189800
Q12904	234040000	253740000	248480000	221640000	221790000	197460000
Q12905	351910000	343410000	419190000	389750000	354250000	359820000
Q12906	224690000	215720000	240330000	257810000	285560000	226560000
Q12907	159840000	136840000	153400000	91076000	73270000	67025000
Q12929	36716000	45211000	35986000	34994000	47380000	45028000
Q12931	193050000	170280000	192070000	166570000	172520000	178090000
Q12959	0	0	28280000	0	0	0
Q12962	0	0	0	0	0	3340600
Q12965	24041000	0	18800000	22889000	17511000	26948000
Q12972	0	0	0	0	0	23401000
Q12974	0	0	0	12685000	0	0
Q12979	0	0	0	0	6703300	0
Q12996	20106000	28857000	19120000	23184000	25609000	22378000
Q13011	0	0	17274000	0	15248000	0
Q13042	0	0	5708500	0	0	0
Q13045	59218000	54298000	52799000	55206000	63158000	48844000
Q13049	0	0	0	10018000	0	0
Q13057	67939000	69289000	64536000	49177000	50140000	55346000
Q13098	88001000	99452000	98995000	90817000	95172000	62492000
Q13123	0	0	0	0	4980100	0
Q13131	53943000	54691000	67352000	41672000	41297000	41737000
Q13136	0	7658600	0	0	0	0
Q13144	24751000	24552000	20500000	26949000	32286000	0
Q13148	238040000	263480000	235250000	187550000	220980000	261140000
Q13151	109060000	122140000	102380000	122260000	162470000	170350000
Q13155	119480000	132810000	108430000	99425000	95135000	161120000
Q13158	0	112770000	55813000	0	0	0
Q13162	209450000	216030000	201610000	231290000	209450000	278570000
Q13177	330810000	307000000	277300000	245040000	258890000	267580000
Q13185	115710000	114600000	87213000	174020000	165220000	178890000
Q13190	74298000	0	0	0	0	0
Q13200	1072600000	1196400000	1181600000	1066100000	1113100000	1205000000
Q13217	0	62933000	26019000	13146000	17063000	0
Q13247	124410000	143610000	132090000	117040000	96038000	95178000
Q13257	0	0	0	0	0	4950000
Q13263	595130000	625380000	641410000	575110000	610120000	632930000
Q13283	429820000	386070000	415460000	439010000	476040000	431920000
Q13287	15124000	0	0	0	0	0
Q13310	102100000	68859000	64480000	86653000	72336000	60639000
Q13325	0	0	0	0	0	4399600
Q13347	407000000	426750000	436710000	399400000	451870000	371830000
Q13362	0	0	0	0	28683000	0
Q13363	0	19087000	35301000	21414000	0	0
Q13404	52978000	54671000	50918000	89948000	76207000	54054000
Q13405	10609000	0	0	17754000	16596000	15586000
Q13409	96621000	111310000	87176000	73020000	78942000	100100000
Q13416	0	3946600	0	0	0	0
Q13418	144980000	127400000	166880000	140570000	163340000	119980000
Q13423	14005000	0	0	0	0	0
Q13425	0	0	16759000	0	0	0
Q13428	0	0	4950500	0	0	0
Q13435	125570000	139900000	145730000	110990000	119370000	121410000
Q13439	0	0	0	0	26674000	0
Q13442	51593000	55965000	50157000	70929000	65830000	72247000
Q13443	0	0	0	0	14477000	0
Q13454	0	0	0	9103600	0	0
Q13459	0	0	0	3934600	0	0
Q13464	0	0	0	0	23140000	0
Q13492	285140000	289500000	317290000	241760000	354650000	220050000
Q13501	79810000	81861000	69496000	70422000	72894000	77837000
Q13505	0	19238000	0	0	0	0
Q13509	806930000	876860000	1007200000	787260000	914670000	595110000
Q13510	72322000	59382000	85180000	0	69841000	0
Q13526	19875000	19846000	18095000	24460000	0	0
Q13541	0	0	0	0	0	11379000
Q13547	51935000	48991000	37714000	58714000	34691000	61182000
Q13557	159080000	164750000	135170000	142780000	138080000	150300000
Q13561	388680000	388180000	345390000	300370000	294420000	438560000
Q13564	62596000	69413000	47457000	63629000	85571000	56487000
Q13573	0	0	0	0	0	15554000
Q13576	0	7047100	0	0	0	0
Q13586	0	0	0	0	0	10917000
Q13596	27549000	30045000	22680000	25413000	25991000	28708000
Q13616	32438000	21379000	24336000	26902000	27887000	24969000
Q13618	15100000	16419000	20931000	16035000	21017000	18082000
Q13619	11799000	0	14095000	0	0	0
Q13620	48812000	48594000	52557000	60278000	45400000	58924000
Q13625	0	0	0	0	25435000	0
Q13630	9433800	13943000	0	0	0	0
Q13636	42939000	32728000	35677000	0	67132000	31621000
Q13642	58656000	64492000	59421000	54084000	66978000	81435000
Q13671	30525000	24723000	34819000	23114000	0	0
Q13685	0	30468000	0	0	0	0
Q13724	140390000	129600000	132400000	143800000	119030000	157960000
Q13740	160560000	189090000	143030000	123400000	151520000	186570000
Q13813	382510000	444570000	384540000	392630000	422280000	477490000
Q13838	274570000	254640000	285820000	294900000	239150000	202620000
Q13867	39339000	40803000	48285000	60898000	59683000	31171000
Q13868	43023000	38585000	34351000	56360000	38093000	38772000
Q13884	0	0	0	0	6912000	0
Q13885	170610000	151050000	165360000	202220000	209220000	222880000
Q13895	0	0	1284900	0	0	0
Q13907	0	0	0	0	4614600	0
Q13951	0	0	13879000	0	16365000	15560000
Q14004	0	0	0	0	1534700	0
Q14008	129220000	114700000	111650000	135760000	126730000	113840000
Q14011	69880000	70187000	62864000	38135000	40578000	115230000
Q14019	186370000	246190000	213870000	373020000	378520000	368210000
Q14103	406320000	383110000	377630000	369400000	325930000	362120000
Q14108	194620000	217200000	202050000	226830000	178810000	191290000
Q14119	0	0	0	0	0	0
Q14137	0	8107200	7231200	0	0	0
Q14139	0	0	3910500	0	0	0
Q14152	554700000	613760000	637680000	597490000	574200000	597010000
Q14157	114830000	130480000	130760000	88908000	117850000	125850000
Q14160	0	15145000	0	0	0	0
Q14165	86804000	76953000	83741000	75872000	83007000	97622000
Q14166	158830000	134980000	106320000	123880000	161990000	142410000
Q14192	27697000	24972000	19305000	24367000	22595000	40757000
Q14195	431710000	497690000	382760000	465220000	528320000	477060000
Q14203	201090000	203980000	170470000	179670000	218070000	233460000
Q14204	229420000	214370000	180130000	192220000	223510000	143340000
Q14232	35162000	25688000	23952000	27299000	37308000	43142000
Q14240	305390000	291940000	257380000	232870000	252930000	301590000
Q14247	445170000	497640000	473380000	538380000	550920000	690420000
Q14257	0	0	21990000	40210000	34873000	0
Q14258	69591000	76081000	61704000	64715000	71465000	69780000
Q14315	17667000	0	20384000	0	18370000	0
Q14318	115700000	109310000	105140000	102600000	97755000	161410000
Q14320	29555000	31552000	27425000	0	28588000	0
Q14344	0	0	0	0	0	12879000
Q14353	0	0	53110000	55522000	57652000	65392000
Q14376	173900000	186140000	138560000	77202000	101750000	106510000
Q14444	206880000	176620000	185170000	193140000	245680000	275520000
Q14498	114020000	98529000	113650000	102030000	103790000	122350000
Q14558	50165000	0	26067000	30851000	24638000	30408000
Q14566	95776000	89983000	91275000	94778000	97340000	103600000
Q14573	45378000	57639000	45566000	49421000	65824000	71959000
Q14669	60362000	61680000	61864000	53203000	48057000	60949000
Q14671	0	0	15567000	11503000	0	24882000
Q14677	45198000	40299000	43789000	51948000	40085000	0
Q14683	0	18598000	0	0	0	0
Q14691	0	0	0	0	0	4101000
Q14693	8574700	0	0	0	0	0
Q14694	38139000	45925000	43322000	38221000	42761000	39223000
Q14696	0	18861000	0	0	28095000	0
Q14697	2549200000	2259300000	2681500000	2708600000	2368600000	2568500000
Q14699	60346000	79073000	46187000	43573000	78517000	37110000
Q14738	38270000	46628000	57037000	54341000	50892000	52721000
Q14739	0	0	0	0	0	4114100
Q14764	3257400000	3319200000	3236600000	3146800000	3384800000	3143200000
Q147X3	0	0	7411100	0	0	0
Q14839	49937000	40808000	36480000	37930000	32942000	59401000
Q14847	285690000	422530000	357020000	382730000	343770000	406640000
Q14914	132550000	146530000	123420000	90159000	106300000	130390000
Q14919	0	0	0	0	12107000	0
Q14938	95787000	100560000	104140000	73148000	75586000	98762000
Q14956	91902000	149550000	242090000	100830000	69923000	109580000
Q14966	0	21833000	25831000	0	0	0
Q14974	1097200000	1099700000	1083700000	1242400000	1285600000	1430100000
Q14980	242510000	273350000	238190000	214260000	259890000	271640000
Q14997	5748700	0	0	0	0	0
Q14C86	35582000	0	40412000	0	36194000	35078000
Q14CX7	5360500	0	0	0	0	0
Q15003	0	0	0	0	0	5834800
Q15005	42773000	32393000	37052000	54875000	55746000	53208000
Q15006	40149000	35783000	40762000	37785000	27243000	47233000
Q15007	0	0	12211000	0	0	16257000
Q15008	270490000	246210000	293640000	233940000	218430000	257190000
Q15018	0	0	7477500	0	0	0
Q15019	946030000	984070000	839230000	892130000	889250000	922920000
Q15020	55653000	59686000	44524000	39673000	32171000	38443000
Q15021	41006000	46420000	48417000	28199000	39002000	35191000
Q15029	177880000	213880000	169660000	191230000	170100000	201750000
Q15031	0	0	0	4947700	0	0
Q15036	23919000	24040000	0	16956000	0	0
Q15041	0	64498000	0	0	0	0
Q15042	0	0	0	0	4853100	0
Q15043	0	0	6015500	0	0	0
Q15046	224540000	254770000	284430000	270440000	228880000	215300000
Q15050	0	0	0	2358900	0	0
Q15056	481180000	476030000	499270000	504210000	599020000	616300000
Q15057	0	0	20221000	0	0	0
Q15067	0	0	0	4179700	0	0
Q15070	0	12530000	0	0	0	0
Q15075	173400000	174140000	181760000	182870000	185460000	225450000
Q15084	1569800000	1500100000	1708900000	1397900000	1442100000	1511700000
Q15102	36742000	44247000	38022000	44392000	34155000	41538000
Q15113	0	0	0	0	4416600	0
Q15121	0	161980000	0	0	0	0
Q15125	20153000	0	23529000	0	25567000	0
Q15126	0	0	17030000	0	0	0
Q15149	598980000	674820000	619940000	667770000	644990000	639750000
Q15154	0	0	0	0	4322700	0
Q15155	48854000	66986000	51693000	59917000	71596000	61156000
Q15165	0	0	12454000	9103400	0	10561000
Q15181	200720000	171710000	149750000	110980000	98027000	140080000
Q15185	240600000	319830000	265360000	319210000	296000000	253820000
Q15208	0	0	1852600	0	0	0
Q15233	1248800000	1353900000	1383300000	1310300000	1280500000	1227600000
Q15257	74839000	50239000	79642000	88130000	45781000	0
Q15276	0	0	12993000	0	0	0
Q15286	24268000	18510000	0	0	22195000	0
Q15287	0	0	0	23495000	0	0
Q15293	194190000	227980000	263030000	200930000	168150000	199290000
Q15345	3683400	0	0	0	0	0
Q15363	65732000	72709000	80798000	92133000	67905000	129600000
Q15365	1252900000	1439200000	1108800000	1067900000	1113500000	1100600000
Q15366	1638800000	1550100000	1300200000	1492600000	1505300000	1486100000
Q15369	0	0	0	21184000	0	24630000
Q15370	56539000	64720000	70781000	96435000	73930000	75728000
Q15382	0	0	0	18663000	17700000	0
Q15386	20099000	16559000	19236000	17805000	16935000	27764000
Q15393	182230000	179140000	139460000	186140000	147200000	152750000
Q15404	98035000	136900000	89837000	109530000	146660000	122260000
Q15417	506330000	519250000	525150000	433330000	405740000	394430000
Q15424	18876000	24502000	31508000	0	0	0
Q15427	86169000	79199000	83248000	60103000	118400000	153880000
Q15428	35905000	35179000	45142000	25531000	0	24325000
Q15435	78533000	91280000	78035000	111920000	81540000	62445000
Q15436	264990000	354530000	275370000	268980000	318580000	324770000
Q15437	72627000	85862000	93771000	88523000	64219000	115010000
Q15459	269310000	254630000	282450000	235690000	227250000	245060000
Q15555	0	0	0	7797400	0	0
Q15582	0	15479000	0	0	30607000	26382000
Q15631	114380000	92927000	94377000	145290000	185420000	197070000
Q15637	95829000	113310000	116720000	116820000	118140000	143540000
Q15642	29737000	30825000	26121000	36277000	22443000	32917000
Q15643	0	0	0	0	0	6433000
Q15645	28442000	29292000	24881000	41592000	26613000	29739000
Q15648	0	0	0	0	0	4620500
Q15650	0	0	14420000	0	0	0
Q15654	174380000	254150000	203400000	199530000	244860000	214330000
Q15678	0	1883500	0	0	0	0
Q15691	478920000	627570000	451160000	488040000	452800000	480040000
Q15717	229740000	255110000	227630000	230830000	238580000	200320000
Q15738	63117000	37391000	51356000	50909000	49299000	0
Q15746	0	0	0	0	7231800	0
Q15750	2785700	0	0	0	0	0
Q15758	82176000	78727000	98826000	100440000	94014000	93244000
Q15785	108130000	131540000	115810000	104630000	143940000	167680000
Q15796	0	0	0	0	3284700	0
Q15813	0	0	17128000	0	0	0
Q15819	0	0	0	0	0	17696000
Q15836	61076000	52603000	0	80950000	76729000	119630000
Q15843	0	15166000	0	0	0	0
Q15904	13756000	0	0	0	0	0
Q15907	272550000	286850000	259050000	336570000	341980000	337490000
Q15942	318020000	326120000	370980000	280820000	338710000	339080000
Q16134	0	0	4310200	0	0	0
Q16181	583910000	612850000	542580000	554660000	499200000	661350000
Q16186	143210000	132560000	158430000	175450000	226870000	219520000
Q16204	0	0	0	0	11189000	0
Q16222	175780000	144820000	130000000	136300000	132600000	164140000
Q16270	0	7368000	10296000	0	0	0
Q16401	76562000	67794000	53736000	0	67693000	73545000
Q16512	0	0	0	0	0	5798400
Q16527	0	10205000	0	0	0	0
Q16531	326480000	306000000	337820000	284710000	267860000	224760000
Q16537	35088000	37082000	43244000	36322000	36502000	0
Q16539	34368000	33291000	44490000	0	0	0
Q16540	0	0	0	0	12041000	0
Q16543	390830000	392250000	349390000	270910000	386970000	330090000
Q16555	3682300000	3880500000	3407300000	3081600000	3164400000	3252300000
Q16563	75343000	98299000	70323000	54857000	97180000	96856000
Q16576	201710000	131360000	258160000	203810000	158630000	117060000
Q16629	88607000	95654000	102060000	104510000	94316000	70327000
Q16630	185570000	192550000	135660000	159960000	124360000	144350000
Q16643	11976000	12908000	10060000	0	15854000	14816000
Q16644	0	23871000	0	0	27283000	0
Q16658	2331700000	2515200000	2346800000	1961300000	2094800000	2363500000
Q16666	34209000	28201000	43875000	27321000	10472000	26189000
Q16698	252710000	279510000	208690000	261420000	189290000	295850000
Q16706	3827400	0	0	0	0	0
Q16719	0	60320000	0	0	0	0
Q16740	35835000	0	36493000	38795000	50921000	41827000
Q16762	7501900	0	0	0	0	0
Q16763	0	0	0	8240900	0	0
Q16774	12644000	0	14754000	12462000	13679000	0
Q16775	0	0	15708000	15931000	13745000	0
Q16777	0	3393900	0	0	0	0
Q16795	75277000	47184000	56758000	66214000	105980000	52778000
Q16822	0	26365000	0	0	0	0
Q16831	43510000	33522000	33562000	24777000	24351000	30704000
Q16832	0	0	2803900	0	0	0
Q16836	193070000	180860000	227430000	248610000	209060000	171150000
Q16850	0	21834000	0	0	0	0
Q16851	180840000	208410000	231630000	181660000	210220000	160470000
Q16878	0	0	0	92906000	0	0
Q16881	786360000	800420000	740830000	728660000	674320000	881970000
Q16891	293510000	285000000	260100000	290750000	271740000	334160000
Q1KMD3	104050000	105780000	129310000	112600000	101620000	130090000
Q1L5Z9	0	0	0	0	0	26817000
Q27J81	15135000	0	0	0	13947000	19283000
Q29RF7	30765000	32291000	0	0	19681000	0
Q2M2I8	15928000	16970000	0	0	0	0
Q2M389	8457100	0	0	0	0	0
Q2NL82	7242400	0	0	0	0	0
Q2TAA2	0	0	0	6373600	0	0
Q2TAL8	0	0	0	0	0	9304400
Q2TAY7	0	0	15511000	0	0	0
Q30201	0	1353800	0	0	0	0
Q32MZ4	58010000	58741000	53611000	64936000	62555000	62240000
Q32P28	100440000	43624000	122730000	91515000	83265000	78180000
Q32P41	0	0	0	15942000	0	0
Q3KQU3	39771000	31781000	29675000	36723000	44927000	33681000
Q3LXA3	78066000	73643000	64006000	64801000	58572000	56134000
Q3MHD2	0	0	0	0	34900000	0
Q3V6T2	3152100	0	0	0	0	0
Q3YEC7	0	9278800	0	6072600	0	0
Q3ZCM7	2122200000	5006300000	2120500000	4751000000	3790500000	1400700000
Q3ZCQ8	43637000	36509000	41969000	42457000	46864000	50498000
Q49A26	0	0	20834000	0	0	0
Q49AR2	0	2504300	0	0	0	0
Q4G0F5	7691200	0	0	0	7067600	0
Q4G0J3	19201000	0	15925000	0	0	0
Q4G0N4	0	0	0	0	0	9229400
Q4KMP7	15516000	21655000	0	0	14405000	0
Q4V328	0	0	0	0	0	17775000
Q4VC31	0	0	0	0	11860000	15927000
Q52LJ0	186800000	208860000	181480000	195840000	169290000	173740000
Q53EL6	0	13313000	0	0	0	0
Q53EP0	0	19528000	16120000	16271000	0	0
Q53FA7	24512000	0	18277000	0	0	0
Q9P0S3	0	0	0	5365300	0	0
Q53GA4	0	6217900	0	0	0	0
Q53GQ0	89221000	78185000	76427000	83636000	82854000	102580000
Q53GS9	62613000	71645000	43444000	25565000	30205000	37656000
Q53H12	63443000	85729000	49121000	64556000	61224000	0
Q53HV7	2883900	0	0	0	0	0
Q53S08	25901000	0	0	21286000	24408000	53534000
Q53T59	0	0	0	0	0	12915000
Q562R1	0	0	0	0	0	0
Q567U6	0	0	0	8284800	0	0
Q58FF6	16778000	0	0	0	0	0
Q58FF8	550820000	293060000	379780000	306440000	299930000	175280000
Q5BJD5	26486000	19586000	0	37794000	0	43961000
Q5BJH7	0	0	0	0	0	45963000
Q5EB52	32200000	34944000	74890000	42061000	113800000	28997000
Q5EBL4	0	0	0	0	2323900	0
Q5GLZ8	28016000	31711000	39466000	0	36495000	36609000
Q5JRA6	446160000	0	0	0	0	0
Q5JRX3	13734000	0	10752000	10336000	0	0
Q5JSH3	0	2536200	0	0	0	0
Q5JSZ5	0	0	0	0	3324000	0
Q5JTD0	0	0	0	0	641270	0
Q5JTH9	0	7125400	0	0	0	0
Q5JTV8	29302000	25933000	35240000	40210000	39099000	27424000
Q5JTZ9	8824500	0	0	0	0	0
Q5JVF3	0	0	0	6031700	0	0
Q5K651	0	0	7842800	0	0	0
Q5KU26	29154000	24930000	25980000	24867000	18136000	0
Q5MIZ7	0	9282400	0	0	0	0
Q5MNZ9	0	2388500	0	0	0	0
Q5PRF9	0	13178000	0	0	0	0
Q5RI15	0	0	0	34161000	0	0
Q5RKV6	0	0	12430000	0	0	0
Q5SRE5	0	0	6748800	0	0	0
Q5SSJ5	75957000	86864000	93341000	105940000	85265000	94304000
Q5SW79	0	0	0	0	0	11432000
Q5SW96	0	0	0	0	0	0
Q5T0D9	0	25244000	24400000	21088000	0	35548000
Q5T0F9	0	0	0	32569000	0	0
Q5T160	9691000	0	13496000	0	14342000	0
Q9Y6H1	21646000	30139000	22382000	21444000	19640000	31448000
Q5T1M5	25626000	31763000	30923000	37796000	0	0
Q5T447	0	10773000	0	0	0	0
Q5T5P2	10551000	0	0	0	0	0
Q5T653	0	0	0	0	29804000	0
Q5T6F2	0	0	0	0	0	7995200
Q5T8P6	44633000	0	54861000	0	0	0
Q5T9A4	19433000	0	0	0	0	0
Q5TFE4	0	0	0	0	0	32376000
Q5UCC4	0	10357000	0	0	0	0
Q5VIR6	0	0	0	0	0	4278300
Q9ULQ0	0	3324100	0	0	0	0
Q5VW32	0	0	0	0	0	40210000
Q5VWZ2	0	0	0	6027800	0	0
Q5VYK3	103180000	96925000	97459000	103190000	122040000	108170000
Q5VYS4	0	0	0	0	86957000	0
Q5VYS8	0	0	10170000	0	0	0
Q5W111	0	0	0	0	0	3643200
Q5ZPR3	35179000	34027000	29193000	24745000	0	0
Q63ZY3	53019000	62501000	42341000	38702000	44448000	47616000
Q9Y4E1	35860000	35960000	19810000	24808000	0	0
Q658P3	36122000	40213000	38007000	0	45703000	41874000
Q658Y4	10383000	0	0	0	0	0
Q66K74	29663000	0	0	0	0	0
Q66PJ3	0	0	0	0	2468700	0
Q68CQ7	0	0	7297000	0	7862400	0
Q68CZ2	89725000	156780000	0	0	0	0
Q68E01	0	0	0	0	0	5632000
Q68EM7	14151000	25446000	12918000	24919000	0	21685000
Q69YN2	18083000	0	0	0	0	0
Q6AI08	2371800	0	0	0	0	0
Q6DD88	659650000	719600000	611910000	618430000	632340000	783050000
Q6DKI1	0	0	0	0	5693500	0
Q6EMK4	34209000	34430000	26309000	28268000	0	29158000
Q6GMV2	0	0	3364300	0	0	0
Q6GTS8	0	17227000	0	0	0	0
Q6IA86	6200800	0	0	0	0	0
Q6IAA8	0	0	0	0	0	9216500
Q6IBS0	380990000	341650000	348650000	300730000	333460000	295450000
Q6ICB0	0	0	0	8306400	0	0
Q6IQ23	24836000	0	0	0	0	0
Q6L8Q7	0	21312000	0	0	0	0
Q6NUK1	130370000	124120000	108610000	84524000	103890000	117560000
Q6NUM9	43639000	58473000	47097000	40120000	43513000	53684000
Q6NUQ4	72814000	66888000	72733000	82858000	95680000	84782000
Q6NVY1	0	0	0	0	10792000	15327000
Q6NXE6	0	16350000	0	0	0	0
Q6NYC1	0	0	0	0	0	6049500
Q6NYC8	78413000	104940000	90268000	75899000	62574000	86761000
Q6NZI2	304560000	346780000	311890000	332370000	255090000	283740000
Q6P1J9	0	0	6930300	3696300	0	0
Q6P1L8	0	0	0	0	0	6142300
Q6P1N0	0	15443000	16878000	0	14416000	10232000
Q6P2E9	0	0	43457000	0	0	0
Q6P2Q9	181840000	98265000	148610000	141890000	113020000	170930000
Q6P3W7	0	26894000	0	0	0	0
Q6P587	156520000	153430000	183290000	201710000	199850000	0
Q6P996	26333000	29934000	27489000	0	22996000	28241000
Q6P9B6	86718000	83676000	87708000	68764000	63120000	76706000
Q6PI48	0	0	0	17383000	0	0
Q6PIU2	277230000	295410000	298700000	268190000	195270000	166610000
Q6PJG2	0	0	0	0	2537600	0
Q6PJG6	0	0	0	0	4009400	0
Q6PJT7	28005000	0	0	0	28442000	0
Q6PKG0	36413000	38543000	39165000	34999000	33714000	55188000
Q6RW13	0	0	0	0	0	9769900
Q6SPF0	0	0	2227800	0	0	0
Q6SZW1	0	2870100	0	0	0	0
Q6UB35	12597000	0	16044000	17243000	0	0
Q6UN15	38741000	36443000	52459000	35478000	29761000	46792000
Q6UW02	0	0	0	20262000	0	19682000
Q6UWE0	0	0	0	0	0	20865000
Q6UX04	0	19085000	0	0	0	0
Q6UXN9	51095000	40985000	39990000	0	0	0
Q6UXV4	21266000	0	0	0	0	0
Q6WCQ1	0	0	0	0	0	0
Q6Y7W6	0	55129000	0	39557000	38380000	38423000
Q6YHK3	51301000	59898000	40636000	50885000	60311000	53082000
Q6YN16	96722000	116560000	125620000	80257000	108910000	0
Q6YP21	0	7803700	0	0	0	0
Q6ZMG9	0	2684100	0	0	0	0
Q6ZRP7	18701000	0	0	0	0	0
Q6ZSR9	0	0	0	0	0	5646200
Q6ZUT6	0	0	0	0	68246000	0
Q6ZVM7	0	0	0	0	7817000	0
[truncated: 1,178 more rows]
