# Supplementary material for: Targeting the MDK/c‐Myc complex to overcome temozolomide resistance in glioma
Source: Clin Transl Med. 2025 Jun 4;15(6):e70359. doi: 10.1002/ctm2.70359 (PMC12137620; doi:10.1002/ctm2.70359)
Supplement: Supplementary file 10 — Supporting Information [file CTM2-15-e70359-s005.xlsx]

## Sheet: Sheet1
GeneID	Pvalue	Log2FC	significant
IPYR	0.0403573	-0.580961	no
API5	0.033865	-0.575252	no
LANC1	0.00205195	-0.57397	no
ENOG	0.00652457	-0.56119	no
PLBL2	0.0086263	-0.544351	no
SART3	0.0315579	-0.535573	no
H12	0.0409466	-0.526242	no
ARC1B	0.0136909	-0.516906	no
OAS3	0.0274463	-0.515121	no
AAPK1	0.017143	-0.49693	no
UBA3	0.0131937	-0.474117	no
RS6	0.00081824	-0.468022	no
APEX1	0.0285791	-0.426558	no
PUR8	0.00364024	-0.424306	no
TXLNA	0.0482574	-0.423733	no
EIF3H	0.0137679	-0.417264	no
CND1	0.044657	-0.407837	no
TBA1A	0.0486897	-0.406445	no
MK01	0.00939896	-0.400427	no
TALDO	0.0333211	-0.395435	no
TBL1R	0.00249411	-0.390999	no
LMAN1	0.0377896	-0.388927	no
SAHH	0.0151426	-0.387296	no
PUR2	0.0202223	-0.384938	no
ALDR	0.00905563	-0.383653	no
COASY	0.00274167	-0.383541	no
DNPEP	0.0417891	-0.379734	no
SRSF6	0.0278755	-0.376268	no
ODO1	0.0178643	-0.358272	no
CALX	0.00613577	-0.356984	no
RACK1	0.0105963	-0.355223	no
EF1D	0.0163365	-0.351516	no
AN32A	0.0271607	-0.346657	no
PRS6A	0.00649921	-0.345449	no
EIF3B	0.00522237	-0.344095	no
PLIN3	0.0148694	-0.334691	no
CNN3	0.00117833	-0.33019	no
COPB	0.0111814	-0.328478	no
CPNE3	0.0458424	-0.328114	no
SERC	0.0086458	-0.325926	no
FUBP2	0.0150153	-0.320434	no
DDB1	0.0330605	-0.319904	no
ESYT1	0.0125712	-0.315492	no
4F2	0.00444561	-0.314023	no
MCM7	0.028895	-0.311828	no
NP1L1	0.0497625	-0.311457	no
MEAK7	0.0160925	-0.307271	no
RL4	0.032254	-0.305569	no
CATD	0.0213164	-0.29182	no
DNJC8	0.0370084	-0.282768	no
G6PI	0.0393615	-0.279691	no
ACOC	0.00409536	-0.278718	no
TMX3	0.035962	-0.269584	no
MDHM	0.000169614	-0.263322	no
RINI	0.00823805	-0.260783	no
SC24D	0.0280483	-0.258401	no
OFUT1	0.0466512	-0.257972	no
TBB4B	0.00242775	-0.254719	no
CCAR2	0.0321478	-0.252674	no
ITB1	0.0149367	-0.251929	no
COPA	0.0161158	-0.246619	no
PAK2	0.0465304	-0.24626	no
2AAA	0.00144036	-0.239411	no
PARP1	0.00347456	-0.236773	no
MBNL1	0.00321964	-0.227771	no
SERA	0.0204468	-0.226016	no
SF3B2	0.0432631	-0.225208	no
TCEA1	0.0200207	-0.224483	no
EF1A1	0.0392859	-0.223551	no
PUR6	0.00596101	-0.218985	no
RLA0	0.0256943	-0.216051	no
EIF3E	0.0306768	-0.210307	no
DPYL2	0.0281666	-0.207835	no
ARPC2	0.0255447	-0.206162	no
IF5	0.0474815	-0.204978	no
TWF2	0.0497358	-0.204605	no
TCPZ	0.029494	-0.201367	no
AIMP1	0.0335933	-0.200139	no
6PGD	0.0107783	-0.194277	no
PAI2	0.0433262	-0.190488	no
CNDP2	0.0107592	-0.1904	no
SF3A1	0.0263499	-0.187728	no
PABP1	0.0483772	-0.179903	no
CKAP4	0.0382017	-0.172044	no
GUAA	0.00548986	-0.162352	no
STIP1	0.00931829	-0.160747	no
MDHC	0.0341773	-0.160317	no
ALDOA	0.0258289	-0.149469	no
ACADV	0.0179617	-0.145575	no
GCN1	0.0492651	-0.145106	no
CLH1	0.0385997	-0.14177	no
VIGLN	0.0437527	-0.134947	no
HS90A	0.01315	-0.132378	no
PDIA3	0.0173429	-0.130621	no
ERO1A	0.0246044	-0.125929	no
EF1G	0.0470952	-0.124649	no
ENOA	0.0307057	-0.117296	no
PTBP1	0.0317557	-0.117059	no
ACTG	0.0178975	0.0891994	no
PHB	0.0417503	0.15016	no
LRRF1	0.023609	0.155352	no
SRSF1	0.0317576	0.163027	no
XPO1	0.0236975	0.170332	no
SYRC	0.0444227	0.172623	no
TPIS	0.00729164	0.179531	no
PSME2	0.0108284	0.180863	no
RS3	0.0148901	0.185834	no
1433Z	0.0373222	0.192465	no
PSA3	0.00418347	0.194361	no
GRP75	0.016618	0.205224	no
PGP	0.0144398	0.206877	no
CLIC4	0.0195011	0.219798	no
CRK	0.0410975	0.223611	no
PSA7	0.0476123	0.234709	no
SARNP	0.00319618	0.239872	no
HS105	0.018624	0.252304	no
H2B1L	0.0289019	0.25779	no
VAPA	0.0468128	0.258288	no
RL18A	0.0494201	0.261028	no
P5CR1	0.0305643	0.26769	no
IMB1	0.0166217	0.270848	no
CSRP1	0.0267659	0.273143	no
PPIB	0.0326381	0.281051	no
FKB10	0.0479467	0.282887	no
RS7	0.0331499	0.282972	no
PSB6	0.0274989	0.288253	no
ANXA6	0.0440462	0.289615	no
SC22B	0.0015748	0.290699	no
K22E	0.0132119	0.290784	no
RL9	0.00152178	0.295552	no
UBQL1	0.0204048	0.304101	no
TM214	0.0188892	0.309796	no
RB11B	0.00130292	0.311991	no
KTHY	0.00737601	0.322993	no
PDC10	0.00765806	0.325104	no
RAB5C	0.00507275	0.335335	no
RL12	0.0257908	0.33901	no
PSA5	0.0277152	0.344293	no
GSTP1	0.0236009	0.344819	no
UBC9	0.0356471	0.363754	no
GSTM4	0.00892008	0.363836	no
GSH0	0.0043968	0.368728	no
RL15	0.0185941	0.375104	no
COF1	0.0153196	0.37972	no
TBB2A	0.00431669	0.38123	no
RAB2A	0.00472529	0.388759	no
PSB4	0.0121271	0.390399	no
XPO5	0.0398768	0.394605	no
RS27A	0.00984634	0.396873	no
RAB1B	0.00174984	0.397652	no
HAP28	0.00285954	0.406224	no
NDUS3	0.0449564	0.409479	no
SPNXB	0.0411444	0.409498	no
RAB1A	0.0349848	0.41047	no
MYL6	0.00162048	0.414121	no
PARVB	0.00318189	0.41698	no
PRDX5	0.0322831	0.419084	no
CAV1	0.0108978	0.422149	no
PSB7	0.036268	0.423991	no
SMAP	0.0268162	0.431946	no
RL19	0.0293667	0.433906	no
DEST	0.0299784	0.435711	no
NDKB	0.0123997	0.438001	no
1433F	0.00315839	0.462059	no
PEBP1	0.0215532	0.468508	no
RANG	0.0246798	0.475458	no
CSK2B	0.0329374	0.47673	no
PSB3	0.031084	0.477173	no
VPS29	0.0293921	0.485135	no
CPT1A	0.0115481	0.491727	no
CSN7A	0.0265096	0.497325	no
NPL4	0.0202083	0.50472	no
RS20	0.0424014	0.513661	no
ADRM1	0.0242541	0.518184	no
RS16	0.0388181	0.525447	no
TCTP	0.00471415	0.532734	no
BAX	0.00101189	0.53973	no
ERP29	0.0470726	0.54185	no
SPCS2	0.00511408	0.545887	no
RL35	0.0172606	0.548878	no
STMN1	0.00729072	0.577432	no
MED15	0.0119319	#NUM!	yes
GALK1	0.0104477	#NUM!	yes
S29A1	0.00770207	#NUM!	yes
SC24A	0.00738125	#NUM!	yes
ABI1	0.00494892	#NUM!	yes
A16A1	0.00437016	#NUM!	yes
TIM23	0.00380866	#NUM!	yes
SNX8	0.00298079	#NUM!	yes
SAFB1	0.00240098	#NUM!	yes
GCR	0.00236492	#NUM!	yes
EXOS5	0.00162241	#NUM!	yes
DBLOH	0.0011793	#NUM!	yes
HNRDL	0.000834839	#NUM!	yes
RRAGC	0.000734742	#NUM!	yes
CD9	0.000607299	#NUM!	yes
GRWD1	0.00060725	#NUM!	yes
IMA4	0.000530367	#NUM!	yes
NELFE	0.000488515	#NUM!	yes
MK14	0.000468588	#NUM!	yes
ARFG3	0.000396621	#NUM!	yes
FYCO1	0.000358524	#NUM!	yes
CTNA2	0.000341586	#NUM!	yes
TGT	0.000325114	#NUM!	yes
NEP1	0.000297502	#NUM!	yes
SURF4	0.000263204	#NUM!	yes
WDR82	0.000242398	#NUM!	yes
NOP56	0.000139314	#NUM!	yes
NSUN2	0.000135452	#NUM!	yes
SE1L1	0.000124527	#NUM!	yes
RRFM	9.77959e-05	#NUM!	yes
ARL3	9.16877e-05	#NUM!	yes
TBCD	8.93471e-05	#NUM!	yes
ZC3H4	8.52234e-05	#NUM!	yes
DFFA	6.33001e-05	#NUM!	yes
PUR4	3.26676e-05	#NUM!	yes
MOV10	2.41722e-05	#NUM!	yes
ADDA	2.08831e-05	#NUM!	yes
ANKY2	1.86827e-05	#NUM!	yes
XPO7	1.21929e-05	#NUM!	yes
DCBD2	6.88859e-06	#NUM!	yes
EXOSX	4.13387e-06	#NUM!	yes
CELF1	2.732e-06	#NUM!	yes
STK24	2.65372e-06	#NUM!	yes
EFTS	2.56442e-06	#NUM!	yes
GLYG	1.50089e-06	#NUM!	yes
HECD1	7.72013e-07	#NUM!	yes
SPF27	0.0382026	-3.19163	yes
PATL1	0.0327569	-2.59548	yes
TIPRL	0.0118189	-2.52424	yes
FAKD4	0.0230561	-2.49933	yes
ODPA	0.0148031	-2.4125	yes
PPM1F	0.0212869	-2.27534	yes
TPM2	0.0203526	-2.25317	yes
NUP37	0.0204313	-2.25068	yes
STX7	0.0276476	-2.17514	yes
NOP2	0.0297865	-2.11769	yes
MP2K1	0.0424054	-2.10636	yes
MMSA	0.00654765	-2.07914	yes
ITB5	0.0394798	-2.02018	yes
CD276	0.0438718	-1.99151	yes
RTCA	0.0232793	-1.67939	yes
OFUT2	0.021897	-1.6684	yes
PLGT3	0.0419295	-1.52454	yes
S10A6	0.0439904	-1.4819	yes
DCPS	0.0423593	-1.43072	yes
JIP4	0.0455395	-1.42757	yes
PPP6	0.0472548	-1.28908	yes
MBB1A	0.000645989	-1.12575	yes
LMAN2	0.00184104	-0.959973	yes
AP3D1	0.0214083	-0.951842	yes
SNUT2	0.0358321	-0.927564	yes
DDX23	0.0108686	-0.807901	yes
GALE	0.013679	-0.804584	yes
VATC1	0.0125221	-0.742023	yes
AMPB	0.00797047	-0.707247	yes
MAOM	0.0336633	-0.68437	yes
PLPL6	0.0101403	-0.643873	yes
UBE2Z	0.0463309	-0.627293	yes
SCAM2	0.01318	-0.625483	yes
NUDC3	0.0121342	-0.623617	yes
OPA1	0.0324175	-0.599846	yes
SF3B1	0.0252658	-0.589917	yes
CRIP2	0.0082601	0.587723	yes
HEBP1	0.0193003	0.591533	yes
PPAC	0.011366	0.592752	yes
RS18	0.00673888	0.593121	yes
RAB8A	0.0217205	0.613679	yes
ARF1	0.000441468	0.62898	yes
ARPC3	0.0208751	0.629609	yes
ARF4	0.000145023	0.635651	yes
RL23A	0.00089638	0.63884	yes
RL30	0.0397302	0.640878	yes
ML12A	0.00949716	0.659422	yes
CYTB	0.0389988	0.674814	yes
HMGA2	0.0216246	0.677138	yes
ABCF1	0.0223648	0.688077	yes
DUT	0.0283682	0.688436	yes
MGST1	0.00825963	0.702973	yes
FAM3C	0.00128387	0.705931	yes
CBX3	0.00274077	0.706453	yes
RL22	0.00536622	0.71598	yes
SSBP	0.000300653	0.722247	yes
MANF	0.00477681	0.736557	yes
CYC	0.0125074	0.737133	yes
RBM3	0.0474092	0.738075	yes
8ODP	0.00802569	0.749942	yes
PSB8	0.0246932	0.752359	yes
SMD3	0.0487301	0.754442	yes
CNBP	0.0177959	0.759873	yes
RS14	0.00379611	0.772674	yes
HPCL1	0.0470472	0.777395	yes
RS15A	0.0370809	0.784069	yes
COTL1	0.000845973	0.792611	yes
PROF1	0.000174115	0.793364	yes
UBC12	0.0125303	0.793406	yes
RBX1	0.0209638	0.801546	yes
LEG1	0.0102242	0.804447	yes
TSN	0.0117247	0.806898	yes
CALM3	0.00806125	0.845916	yes
RL10	0.0177856	0.871287	yes
RS12	0.0108697	0.929212	yes
SSRD	0.0022573	0.935933	yes
RS26	0.000923084	0.942919	yes
PTMA	0.0370782	1.01507	yes
RL37A	0.00149439	1.01803	yes
RL31	0.00133324	1.04298	yes
RL23	0.000333174	1.18127	yes
RL26	0.0430113	1.19887	yes
TSPO	0.0192612	1.7831	yes
PVR	0.0230532	2.00893	yes
REEP5	0.0260452	2.23006	yes
RM49	0.0217688	2.23479	yes
IFT25	0.0272187	2.29274	yes
TGON2	0.0148919	2.34679	yes
ATPK	0.0160453	2.35887	yes
CNPY2	0.0180502	2.44714	yes
RL36	0.0101403	3.30108	yes
SDSL	0.00829055	#DIV/0!	yes
SAR1B	0.00532026	#DIV/0!	yes
GIPC1	0.00529932	#DIV/0!	yes
DNMT1	0.00397444	#DIV/0!	yes
LUZP1	0.00311855	#DIV/0!	yes
TX1B3	0.00168037	#DIV/0!	yes
DDX46	0.000555401	#DIV/0!	yes
CAP2	0.000316444	#DIV/0!	yes
YTHD3	0.000198567	#DIV/0!	yes
FKB1A	0.000189595	#DIV/0!	yes
PFD5	0.000113357	#DIV/0!	yes
SMC2	5.57176e-05	#DIV/0!	yes
SMC4	5.44447e-05	#DIV/0!	yes
EPDR1	8.12884e-07	#DIV/0!	yes
SMHD1	#DIV/0!	#DIV/0!	no
KIF2A	#DIV/0!	#DIV/0!	no
KCNK1	#DIV/0!	#DIV/0!	no
SC16A	#DIV/0!	#DIV/0!	no
ICMT	#DIV/0!	#DIV/0!	no
WDHD1	#DIV/0!	#DIV/0!	no
ETS1	#DIV/0!	#DIV/0!	no
HS71L	#DIV/0!	#DIV/0!	no
ATX3	#DIV/0!	#DIV/0!	no
TLE1	#DIV/0!	#DIV/0!	no
MFGM	#DIV/0!	#DIV/0!	no
SNF5	#DIV/0!	#DIV/0!	no
VEZF1	#DIV/0!	#DIV/0!	no
ACTBL	#DIV/0!	#DIV/0!	no
ARH	#DIV/0!	#DIV/0!	no
MPRIP	#DIV/0!	#DIV/0!	no
GP142	#DIV/0!	#DIV/0!	no
NOP9	#DIV/0!	#DIV/0!	no
GOLM1	#DIV/0!	#DIV/0!	no
RAB2B	#DIV/0!	#DIV/0!	no
PTPM1	#DIV/0!	#DIV/0!	no
CNRP1	#DIV/0!	#DIV/0!	no
MBOA7	#DIV/0!	#DIV/0!	no
DOK1	#DIV/0!	#DIV/0!	no
GORS1	#DIV/0!	#DIV/0!	no
TIM29	#DIV/0!	#DIV/0!	no
KLF16	#DIV/0!	#DIV/0!	no
PLS3	#DIV/0!	#DIV/0!	no
UQCC1	#DIV/0!	#DIV/0!	no
SPAST	#DIV/0!	#DIV/0!	no
VPS4A	#DIV/0!	#DIV/0!	no
EXO1	#DIV/0!	#DIV/0!	no
WASC3	#DIV/0!	#DIV/0!	no
CCDC9	#DIV/0!	#DIV/0!	no
CATL1	0.999517	0.000156659	no
RAI14	0.998789	0.00167397	no
NDRG1	0.998638	-0.000432242	no
THIL	0.998576	-0.000254425	no
SRP14	0.996631	0.00335184	no
UBA6	0.996489	-0.000959029	no
VAT1	0.993197	-0.00131252	no
RUVB2	0.992988	-0.000254319	no
HS2ST	0.992107	0.0214741	no
ZC3HE	0.991789	0.0223385	no
PTX3	0.989221	-0.00411933	no
DUS3	0.988436	-0.00546617	no
PCBP2	0.987443	-0.00163996	no
EMC3	0.984579	0.0419619	no
ADT2	0.98353	0.00257457	no
SNX1	0.983051	-0.00291443	no
EFTU	0.982625	-0.00218945	no
UBP5	0.982043	0.00166884	no
CNN2	0.981822	0.00361723	no
ORN	0.981663	-0.00411105	no
CTBL1	0.981622	-0.0500136	no
DHX15	0.981491	-0.00134646	no
BPNT1	0.980916	-0.026739	no
KAD4	0.978598	-0.0314085	no
SRSF3	0.977883	0.00228105	no
AT1A1	0.977863	0.00366076	no
HLAC	0.976837	0.003346	no
RB6I2	0.976711	-0.0230914	no
PRP8	0.975633	-0.00970742	no
U5S1	0.974796	0.00425945	no
CK054	0.973747	0.0714724	no
CLCA	0.97264	-0.0119285	no
HIP1	0.970064	-0.00775473	no
CIAO1	0.96998	0.0817463	no
CAZA1	0.969007	-0.00611815	no
ICAL	0.967779	-0.0069073	no
COPD	0.967459	0.00496516	no
PA2G4	0.967126	-0.00240211	no
CAZA2	0.966522	0.00590273	no
CH60	0.965209	-0.00230152	no
SMD2	0.964903	-0.0336905	no
SEC13	0.964726	-0.00519758	no
SH3L3	0.964566	0.0775905	no
RL13	0.963381	-0.00698797	no
DECR	0.962429	0.0109599	no
NPM	0.961915	0.0037907	no
GL8D1	0.960491	0.107666	no
PSD10	0.9604	0.0161896	no
RFC2	0.960219	0.00969072	no
RB27A	0.960127	0.108661	no
P4K2A	0.96002	-0.0231569	no
CEP41	0.959862	0.0568074	no
RL35A	0.959233	0.0906698	no
CMC1	0.959082	-0.00888176	no
RM37	0.958645	0.112715	no
HSPB1	0.956939	0.00346366	no
RRAGA	0.956738	0.0191782	no
PPM1A	0.955478	0.121384	no
VP26B	0.955257	-0.121988	no
OCAD1	0.954979	0.0134656	no
EPCR	0.954832	0.123153	no
VDAC3	0.954524	-0.00889757	no
NAA15	0.954327	-0.0634466	no
K2013	0.953041	0.12806	no
PEF1	0.951911	-0.0462568	no
FLII	0.951213	0.00772558	no
WDR12	0.950819	0.134151	no
CD151	0.95067	-0.0480844	no
KGUA	0.95056	-0.0677563	no
FUS	0.94951	0.0121832	no
COR1C	0.948832	0.0114754	no
DPP9	0.948389	0.0109502	no
MYL1	0.946731	-0.112822	no
RTF2	0.945481	-0.116085	no
MD1L1	0.945046	0.149999	no
RTCB	0.943988	-0.00800383	no
AIMP2	0.943943	-0.0202996	no
CHM2A	0.943445	-0.0271296	no
COPZ2	0.942093	0.15812	no
RBM39	0.940451	0.008691	no
MAVS	0.939592	-0.0135362	no
SGT1	0.939234	0.0147911	no
LAMP1	0.938656	0.0165334	no
OGFR	0.934371	-0.0114389	no
STOM	0.934238	0.0901289	no
ECH1	0.934159	-0.179982	no
GAPD1	0.932361	-0.0925501	no
CLAP1	0.932012	-0.0167738	no
STAT1	0.931654	0.0106219	no
M4K4	0.930727	0.0974024	no
GSHB	0.930348	0.00554142	no
KPRB	0.930332	0.0687282	no
PA1B3	0.930039	0.012961	no
TMED7	0.929876	-0.0177634	no
MAPK3	0.92954	0.192743	no
SYFB	0.927873	0.0108317	no
GALT2	0.92784	0.0183341	no
HXK2	0.927608	-0.0138978	no
NQO1	0.926614	0.00483912	no
DDX3X	0.926449	0.0155869	no
ARMX3	0.925981	0.202596	no
SYPL1	0.925408	0.0288515	no
COPE	0.924817	-0.00916888	no
ASNS	0.924424	-0.0313005	no
GLGB	0.924206	0.00534987	no
ROA1	0.92394	-0.0117728	no
NDUS8	0.923933	0.0456328	no
TRI25	0.92363	-0.00988476	no
ATD3A	0.923195	-0.0381946	no
PP1A	0.92265	0.00993847	no
MATR3	0.922516	-0.0101674	no
RL7A	0.922026	-0.0119121	no
PLOD3	0.921359	0.0107452	no
BCCIP	0.921083	0.07501	no
AT5F1	0.920366	0.0197861	no
TSP1	0.920356	-0.0121169	no
ADAS	0.919656	0.0192332	no
MY18A	0.916517	0.228884	no
ITA2	0.916299	-0.0245179	no
CHD4	0.915876	0.0341559	no
TSNAX	0.914978	-0.147509	no
UBFD1	0.914756	-0.117935	no
SRR	0.91388	0.236233	no
CIRBP	0.911838	-0.0653566	no
CDK1	0.91112	0.121638	no
CHCH2	0.910784	-0.0321598	no
TFR1	0.909828	-0.00742001	no
BZW1	0.909225	0.0336555	no
LAP2B	0.908963	-0.0281075	no
HNRH1	0.907119	-0.0155932	no
SYWC	0.905725	-0.0116884	no
BAG3	0.904854	-0.067482	no
XRCC6	0.90442	-0.0121861	no
CRTAP	0.902821	0.0123358	no
APMAP	0.901583	-0.0157986	no
CSTF1	0.901436	-0.0994799	no
UN45A	0.900874	0.0168395	no
NUMA1	0.900645	-0.0158907	no
RBGPR	0.900382	0.0168304	no
SUMO1	0.899985	-0.275155	no
PGM1	0.899534	-0.0115628	no
ILF2	0.899084	-0.0139046	no
SEC62	0.8986	-0.279054	no
ILEU	0.89754	0.0213499	no
PAIRB	0.896419	-0.0452562	no
RT35	0.894638	-0.290227	no
DPP3	0.893384	0.0334376	no
TXD12	0.892952	0.148323	no
GET4	0.892913	0.146646	no
ADPPT	0.892872	-0.223775	no
PIMT	0.891737	0.0264164	no
RAB34	0.89061	0.301621	no
MCM2	0.890314	0.029216	no
NIF3L	0.889803	0.155243	no
GDIB	0.889691	-0.0127872	no
HNRL2	0.889305	0.0218271	no
GSK3B	0.887725	-0.0173391	no
STX10	0.88734	-0.310896	no
IPO4	0.887148	0.0285186	no
MTNA	0.886163	-0.31424	no
CCAR1	0.885236	0.316877	no
GEPH	0.884985	0.31759	no
SYTC	0.884881	-0.0100501	no
45176	0.884048	-0.0201548	no
CUL1	0.883098	0.029328	no
TYSY	0.882722	0.121398	no
NDUV1	0.879967	0.143829	no
TOM70	0.879642	-0.00880645	no
HSP7C	0.879602	0.0182966	no
GMPR2	0.878861	0.335055	no
ETHE1	0.878598	0.0308876	no
SMAD3	0.87831	0.168546	no
NCLN	0.877876	0.0312055	no
TBB8	0.875551	0.104268	no
THIM	0.874403	-0.0249718	no
DIAP1	0.873608	-0.0409453	no
NDUS1	0.873251	0.0284232	no
NDUB9	0.87295	-0.352	no
RT29	0.871777	-0.183096	no
PCP	0.871174	-0.0358438	no
SC23A	0.87003	0.0278454	no
MYO6	0.869073	0.36316	no
TPRGL	0.868727	0.1901	no
QCR2	0.867248	-0.0193158	no
PP1R7	0.866986	0.0461527	no
MYH9	0.866263	0.0134173	no
SCAM3	0.865117	-0.0315023	no
RLA1	0.864119	0.0525263	no
ZO1	0.863582	-0.0551188	no
ACTN1	0.863417	0.0132173	no
IMA7	0.862781	0.0232711	no
CSK22	0.860817	-0.0372639	no
PCNA	0.859219	0.0264846	no
TCRG1	0.859162	-0.196493	no
YBOX1	0.858126	0.0253279	no
SWP70	0.857852	-0.0526774	no
P3H1	0.856216	-0.0768169	no
VASP	0.855836	0.0322199	no
NXP20	0.854805	0.057096	no
2ABA	0.85429	-0.0354816	no
CHM4B	0.853381	0.0309365	no
TBCB	0.852273	0.215502	no
FL2D	0.851973	0.41288	no
TPM3	0.851686	0.0295677	no
IF4G2	0.849245	0.0228908	no
PLXB2	0.84822	0.423907	no
IKIP	0.848007	-0.0273181	no
HS71B	0.847614	0.014728	no
HMGN2	0.847315	-0.42657	no
WDR61	0.84407	-0.0617904	no
EIF3F	0.843807	0.0150826	no
AAKG1	0.843004	-0.439306	no
BASI	0.842807	0.014987	no
ZNT7	0.842039	-0.442162	no
AIP	0.841393	-0.049745	no
RAB31	0.841124	-0.173127	no
GLSK	0.840262	0.015143	no
RRBP1	0.839951	0.0204045	no
SP16H	0.839409	0.0909565	no
SYAC	0.839195	-0.0178438	no
RL8	0.838241	-0.0271319	no
DJB11	0.837199	0.0315558	no
TRXR1	0.836851	-0.0266868	no
PPIF	0.836678	-0.333378	no
KPRA	0.83641	0.172211	no
NU153	0.835726	-0.0282199	no
APOL2	0.834116	0.0300435	no
RHG17	0.833441	-0.172276	no
RT23	0.833219	0.468437	no
GARS	0.833132	-0.0227297	no
CAN2	0.833043	0.0103773	no
KPYM	0.831674	-0.011559	no
SSRP1	0.829531	-0.0316715	no
EMC1	0.829473	0.0295801	no
ATLA3	0.827742	0.0305828	no
NUP98	0.827263	0.35398	no
EHD1	0.826389	-0.0147154	no
PAXI	0.8261	0.0438993	no
ADT3	0.825509	-0.0522339	no
PDCD6	0.825401	-0.0377062	no
CLIC1	0.825243	-0.0135865	no
TIMP1	0.82517	-0.3624	no
EP15R	0.824413	-0.165218	no
COMD9	0.824122	0.17576	no
SYSC	0.822125	-0.0284596	no
TF2H1	0.822007	-0.502242	no
SYCC	0.821854	-0.0100762	no
GSLG1	0.821578	0.248255	no
PPIH	0.820164	0.507843	no
SYCM	0.819506	0.509848	no
NRP1	0.818933	0.0287546	no
RING1	0.818912	-0.36843	no
KINH	0.818464	-0.0457774	no
ACON	0.818161	0.0232257	no
EMC2	0.817069	-0.0558736	no
GET3	0.815095	0.0458181	no
DX39A	0.814446	0.525311	no
OSBP1	0.814397	-0.0405424	no
RAE1L	0.812812	-0.263225	no
TPSN	0.812371	0.0852275	no
SCP2	0.811618	0.264857	no
EIF3M	0.811566	0.0290042	no
KAD3	0.810976	-0.116916	no
GFPT2	0.810878	-0.536281	no
AK1C1	0.808706	0.0414735	no
MTA2	0.807634	-0.0683662	no
LA	0.806304	-0.0307112	no
SMC3	0.805847	0.0359213	no
PSD12	0.803363	0.0258824	no
SF3B3	0.802353	-0.0430975	no
AP1B1	0.80197	-0.0544094	no
EHD4	0.801239	0.0448697	no
ODP2	0.800647	-0.0488415	no
CT027	0.800207	-0.406237	no
NOP58	0.800032	-0.413135	no
CHRD1	0.798735	0.059232	no
PRKDC	0.798679	-0.0300284	no
MESD	0.798453	0.574907	no
RIR1	0.797437	-0.0725089	no
DREB	0.79724	-0.188217	no
AL9A1	0.797054	0.0474874	no
RS23	0.793726	0.0836377	no
ANM3	0.793662	-0.589989	no
IDHP	0.792868	-0.0305498	no
NUP50	0.792418	-0.0244706	no
GOGA3	0.791325	-0.233824	no
SRSF2	0.790959	0.0580988	no
RAPH1	0.790356	0.298875	no
RABL6	0.786851	-0.611624	no
GBP1	0.786548	-0.0825851	no
GSHR	0.786395	-0.0803365	no
NIBA1	0.786	0.0359069	no
CYFP1	0.782974	0.0499266	no
LMNB1	0.781764	-0.106717	no
MA2B1	0.781617	-0.215105	no
PSMF1	0.78112	0.0486263	no
DSRAD	0.781056	-0.0657011	no
MGN2	0.78047	0.251343	no
SRRT	0.779913	-0.0449839	no
TOM1	0.77942	-0.329533	no
RS8	0.778491	0.0326089	no
PPCE	0.778125	-0.0618729	no
C1TC	0.777549	0.0176283	no
ILK	0.777485	-0.0513852	no
EIF3J	0.776664	-0.644427	no
HNRH3	0.776131	0.0150301	no
LRC59	0.774285	0.0424846	no
GT251	0.772934	-0.0405505	no
SAM50	0.772696	0.0495809	no
SYMC	0.7709	-0.0196867	no
TNPO3	0.770423	-0.052635	no
HACL2	0.770132	0.0569142	no
LIMA1	0.769846	0.0489613	no
PTN1	0.769796	0.0384356	no
H2A1J	0.766849	0.189615	no
CSTF3	0.766831	0.0639949	no
GGH	0.766181	0.0491109	no
ARFG1	0.763549	-0.0214304	no
CDV3	0.762263	-0.0522564	no
SC23B	0.761779	0.0859859	no
MPCP	0.761659	0.0421072	no
GANAB	0.760457	0.0296829	no
SNAA	0.757209	-0.0592577	no
RUVB1	0.756997	0.024188	no
TCP4	0.756705	0.0832869	no
TRIP6	0.756237	0.0599006	no
RS9	0.754746	0.0935009	no
BABA2	0.754377	0.347885	no
MCA3	0.75381	-0.0448169	no
OLA1	0.752248	-0.039967	no
ROA2	0.749555	0.0240797	no
DDX17	0.749317	-0.0331336	no
NU205	0.748322	-0.0835603	no
EFGM	0.748204	0.357513	no
ERGI1	0.748063	0.0656093	no
ANM1	0.74645	-0.0531954	no
HCDH	0.745837	0.0644182	no
UAP1	0.744548	-0.057347	no
EI2BE	0.74454	-0.236839	no
MTCH2	0.741621	-0.0660536	no
AMPN	0.740709	0.0648182	no
RBM14	0.740245	-0.0641646	no
SCRB2	0.739572	-0.0403714	no
PDP1	0.737463	-0.529641	no
SEC63	0.737185	-0.532109	no
ELOV1	0.736432	-0.532322	no
STAU1	0.732727	-0.0643724	no
UBQL2	0.73262	-0.268732	no
CALU	0.73261	0.0258426	no
ARHG1	0.73175	0.252187	no
SNX6	0.731404	-0.0709106	no
MYG1	0.731101	-0.577757	no
KPCA	0.730109	-0.0663549	no
RDH14	0.72967	-0.388643	no
C2D1A	0.729443	-0.391001	no
NU155	0.728795	0.0622997	no
TTC9C	0.728531	-0.553661	no
TM165	0.727459	-0.264772	no
PABP4	0.726789	-0.100291	no
CIP4	0.726592	0.0801811	no
GRHPR	0.725713	-0.0989487	no
RL18	0.723863	0.103471	no
SAP	0.72331	0.567954	no
CLCC1	0.722937	0.26511	no
UFD1	0.722523	-0.0336141	no
MEPCE	0.721515	-0.79924	no
TBG1	0.721126	0.0843246	no
WDR1	0.719581	0.0149006	no
PRS8	0.718511	-0.03116	no
MOB1A	0.718094	-0.569991	no
OAT	0.716604	0.029077	no
NXF1	0.716302	-0.852121	no
F10A1	0.71577	0.0365851	no
DYN2	0.715569	0.0629439	no
IF4A3	0.715148	-0.270014	no
PSMD2	0.715024	-0.0280324	no
CUL3	0.714993	0.0719995	no
RAN	0.713672	-0.050547	no
IF4E	0.710891	-0.267313	no
GNAS2	0.710852	0.295247	no
CSN5	0.710297	0.0608818	no
ALDOC	0.709443	0.0742317	no
AP2B1	0.706557	-0.0376921	no
COPZ1	0.706444	0.083457	no
RL3	0.706009	-0.0437209	no
CSK21	0.704386	-0.0378844	no
TPMT	0.704245	0.0982005	no
RPN1	0.703692	0.0363781	no
TMX1	0.703161	0.273541	no
CDC73	0.701635	-0.906836	no
SGPL1	0.700097	0.91269	no
TBCA	0.699161	0.191511	no
CDC42	0.696056	-0.120918	no
PLST	0.695489	0.0546887	no
ABCD3	0.694086	-0.621106	no
EPN1	0.69394	0.441435	no
PFKAM	0.693928	-0.0587466	no
FBX22	0.693502	0.0431454	no
ADNP	0.692795	0.9408	no
MLEC	0.691516	0.0515476	no
SDF2	0.689827	-0.294135	no
PDLI1	0.688773	0.0859133	no
FLNA	0.688576	-0.0328087	no
AP2A2	0.68758	-0.0959012	no
CHP1	0.686179	-0.326347	no
DBNL	0.68337	0.0506024	no
SYEP	0.682727	0.0506986	no
CLPX	0.682568	-0.657142	no
OSGEP	0.682143	-0.0940964	no
UBP14	0.68211	0.0382148	no
ECSIT	0.681406	-0.985748	no
PA1B2	0.67915	-0.152716	no
FAHD1	0.674635	-0.296674	no
CCNK	0.674578	-0.656072	no
NACA	0.674348	-0.0763033	no
PON2	0.674043	0.658977	no
NSF1C	0.674007	0.0303391	no
SYIC	0.67344	-0.0454551	no
VPS28	0.673086	-1.0195	no
RL14	0.672144	0.0474224	no
PYR1	0.671021	0.0690723	no
CD166	0.670355	-0.0943515	no
ANXA7	0.669518	0.0285833	no
ERF3B	0.669009	0.676445	no
ATPG	0.668476	0.0920955	no
LACTB	0.667194	1.04391	no
ODO2	0.666871	-0.0883197	no
CK068	0.666199	-0.0587801	no
LARP1	0.6658	0.118624	no
MRT4	0.66553	0.319052	no
PDLI7	0.665003	0.304915	no
RL13A	0.664768	0.0743645	no
HARS1	0.663942	-0.0623962	no
SNX2	0.663525	0.0581266	no
SYRM	0.661433	-0.69307	no
AGM1	0.66123	-0.108533	no
SC11A	0.659301	0.741684	no
TEBP	0.658408	0.073631	no
OTUB1	0.658233	0.0567047	no
MEST	0.656444	0.380181	no
GCP60	0.65627	-0.119029	no
PSMD4	0.654467	0.042422	no
KIFC1	0.654289	1.09892	no
EIF3A	0.654231	-0.0302204	no
RT34	0.65383	1.10092	no
45171	0.65289	-0.0342818	no
HIG1A	0.650553	0.411756	no
ACDSB	0.650081	-0.708237	no
IF2B	0.649651	-0.0646416	no
FINC	0.649361	0.0435524	no
CARF	0.648772	1.12314	no
F1142	0.648647	1.12369	no
CHSP1	0.648289	-0.718648	no
BUB3	0.647498	-0.0653602	no
TXTP	0.646815	0.229372	no
RSSA	0.646602	0.0910953	no
TPR	0.646487	-0.170173	no
AKTS1	0.646255	-0.554319	no
PSA1	0.645635	0.0757304	no
B4GA1	0.643517	-0.729843	no
TTL12	0.643005	0.0980855	no
GNAI3	0.64276	0.0838588	no
C1TM	0.640713	-0.732071	no
CACP	0.640464	0.330745	no
PSMD3	0.639841	-0.034196	no
HEXB	0.638676	0.0617619	no
GOGA2	0.63822	-0.338215	no
FKBP8	0.63729	0.131931	no
PYGB	0.637142	-0.0290277	no
LAMB2	0.636669	-0.34584	no
PSMD8	0.636539	0.129098	no
I2BPL	0.636234	0.103357	no
TBCD5	0.634164	-0.36831	no
MSH6	0.63376	-0.0753448	no
MOGS	0.63141	0.064506	no
DYLT1	0.630881	1.20488	no
LASP1	0.63074	0.0891476	no
PDLI5	0.630487	-0.0936856	no
SERPH	0.629372	0.0336558	no
FUMH	0.629348	-0.0774797	no
TOR1A	0.62869	-0.775601	no
DNJA1	0.628219	0.0508999	no
YBOX3	0.627338	0.125851	no
DDX5	0.62729	0.0241	no
CSDE1	0.625875	-0.0720179	no
SRSF7	0.625835	-0.089207	no
MTCH1	0.625128	-0.760659	no
CATA	0.622228	-0.128099	no
MGLL	0.620908	-0.138077	no
MYO1C	0.62046	0.0535757	no
EBP	0.619937	-0.772756	no
RDH11	0.619	-0.144037	no
PHB2	0.618931	-0.0341009	no
STRAP	0.618918	0.0525101	no
CAN1	0.618002	-0.129214	no
MCCB	0.615422	-0.791607	no
CHIP	0.615372	0.050211	no
FEN1	0.615277	-0.0958426	no
VIME	0.615012	-0.039273	no
SPHM	0.614671	1.28371	no
SCRN1	0.614448	0.112199	no
LPP	0.613493	0.186098	no
PLOD1	0.613375	-0.0614118	no
EGLN	0.612669	-0.789573	no
RFTN1	0.611585	-0.221403	no
NDUS7	0.610884	0.581858	no
MVP	0.610852	-0.0204918	no
GLTP	0.610317	-0.617024	no
PP1B	0.610307	0.0841198	no
GNL3	0.608663	-0.150741	no
GUAD	0.607959	-0.100341	no
EIF3L	0.606908	0.0325838	no
HDAC1	0.605484	0.157075	no
1433T	0.60528	0.0940601	no
CD44	0.604566	0.0555996	no
IMA1	0.603852	0.0640939	no
P5CS	0.602027	0.189908	no
RO60	0.601723	-0.138496	no
1433G	0.600774	-0.0586249	no
ACTN4	0.599892	0.0396218	no
ADK	0.598411	0.120804	no
PTN12	0.595138	-0.130132	no
GDIR1	0.593736	0.0879766	no
DNJA2	0.593504	-0.0586394	no
MOT4	0.59212	0.836072	no
SET	0.591816	0.101509	no
U2AF1	0.591228	-0.237543	no
SYFA	0.591046	-0.0861113	no
PICAL	0.589264	-0.127548	no
CD81	0.587994	-0.393361	no
ACPH	0.587922	0.0976439	no
PPP5	0.586996	-0.844105	no
LDHA	0.586981	-0.0483566	no
IMPA3	0.584888	-0.846981	no
SMRC2	0.584618	0.156324	no
EFL1	0.583931	0.634779	no
CO3	0.583161	-1.45285	no
HPBP1	0.582258	-0.215314	no
CAP1	0.582024	-0.0455163	no
MELPH	0.581599	0.158404	no
THUM1	0.580972	0.0846098	no
GRB2	0.579805	-0.857786	no
DCTN2	0.579624	-0.119065	no
EHD2	0.579583	-0.171039	no
CO1A2	0.578777	-0.423049	no
MMP14	0.57821	0.0648055	no
UGGG1	0.577582	-0.0635282	no
VPS4B	0.577364	-0.451019	no
HNRPQ	0.577177	0.0675737	no
AHNK	0.577133	0.0473803	no
UBE3C	0.576989	0.161255	no
ZFR	0.576786	-0.147451	no
STEA3	0.576312	-0.384731	no
AP1G1	0.576166	0.16707	no
VATH	0.574727	0.171875	no
IMA5	0.573658	-0.147544	no
TKT	0.573503	-0.0641154	no
HLAA	0.571478	-0.101908	no
PPID	0.570808	0.878481	no
ESYT2	0.570582	-0.106674	no
PPT1	0.5688	0.117478	no
RAP1A	0.567853	0.132802	no
PARK7	0.567182	0.18978	no
RENT1	0.566282	-0.0542334	no
DNM1L	0.566073	-0.068147	no
DTD1	0.56539	0.127882	no
CYBP	0.565305	-0.102314	no
KHDR1	0.563354	-0.12351	no
PLD3	0.563218	-0.895797	no
PRAF3	0.563181	-0.235101	no
EIF3I	0.562711	-0.0548086	no
KAP0	0.562273	0.0523384	no
PLSL	0.561442	0.0978454	no
DCNL1	0.561219	-0.900659	no
IMDH2	0.561055	-0.0214734	no
SHLB1	0.560859	-0.116952	no
ARFP2	0.558343	0.950807	no
CAPG	0.556552	-0.0814529	no
PELO	0.555811	1.01941	no
GLO2	0.554668	0.917797	no
DHX29	0.554274	-0.916905	no
ACAD9	0.554075	-0.432709	no
PRDX2	0.553503	0.149252	no
MPRD	0.552108	-0.0822446	no
NPTN	0.551939	0.101508	no
KCRB	0.551935	-0.0806624	no
ACOT9	0.549942	-0.925462	no
TCPB	0.549513	-0.0364091	no
HINT2	0.548581	0.183962	no
RETST	0.548541	-0.119824	no
EPS8	0.547165	0.111665	no
AT1B3	0.546723	-0.0923176	no
SAE1	0.546209	0.147815	no
RAB35	0.545789	-0.946634	no
RL27A	0.545048	0.130875	no
RALY	0.544482	0.99179	no
CD109	0.543628	0.113635	no
AMPD2	0.543558	0.940515	no
NUDC	0.542215	-0.101341	no
IDHC	0.541161	0.0543527	no
EXOC4	0.540996	-0.435665	no
DCTD	0.540866	0.160168	no
LYPA1	0.539927	1.06484	no
KLC1	0.539364	-0.520609	no
U520	0.53927	-0.107894	no
RPAB3	0.538853	0.44446	no
SPTC1	0.537519	0.801402	no
TIF1B	0.536619	-0.0343119	no
PURA2	0.534414	0.155157	no
AN32E	0.53365	0.966547	no
HSP13	0.532495	1.00526	no
SYK	0.531889	-0.0959053	no
SRPRB	0.53187	0.0350863	no
NUP93	0.530514	0.0576458	no
MIC19	0.530247	0.222944	no
ERP44	0.529841	-0.437906	no
SVIL	0.529647	0.428679	no
HERC4	0.529352	-0.440288	no
HSP74	0.527835	0.0514887	no
CH10	0.527424	0.75444	no
AIFM1	0.525786	0.108245	no
CPNS1	0.525696	0.22079	no
TBA4A	0.525646	-0.104401	no
DHB4	0.525047	0.14069	no
ARPC5	0.524265	-0.455612	no
45177	0.523803	-0.170264	no
CAB45	0.523726	0.144501	no
RL24	0.521376	0.18562	no
RANB3	0.520287	-0.105633	no
RASN	0.51973	0.132386	no
SPART	0.519619	0.132802	no
PSB1	0.519236	-0.146712	no
SH24A	0.518363	-0.773709	no
IF4B	0.517848	-0.0954352	no
CSN2	0.515847	-0.12955	no
NB5R3	0.515847	0.0624284	no
MPPB	0.513064	0.447988	no
ARK72	0.512722	-0.127305	no
RAB5A	0.510397	0.489343	no
THIK	0.508908	-0.494476	no
ERF3A	0.508897	-0.131226	no
TLN1	0.508872	0.043787	no
LYPA2	0.508704	-1.98586	no
DPYD	0.506117	-0.473161	no
FRIL	0.50587	0.18208	no
RT09	0.505746	-0.476943	no
SRP72	0.504794	0.0930516	no
NU214	0.50396	-0.481089	no
FIP1	0.502744	-0.188216	no
NEUL	0.501754	1.0525	no
ZYX	0.499778	-0.0826344	no
FLNC	0.4997	-1.05058	no
ITA5	0.497117	-0.085804	no
HNRL1	0.497054	-0.131895	no
PURB	0.496767	-0.90591	no
TOM40	0.496216	-0.252928	no
TM41B	0.495161	0.827417	no
SC31A	0.493971	0.0955993	no
SQSTM	0.49062	-0.0638906	no
PEPD	0.490589	-0.182062	no
TRMB	0.488468	-2.18618	no
NUFP2	0.487983	-0.0920253	no
HEXA	0.487088	-0.154406	no
DAD1	0.486871	-1.0829	no
ATP5H	0.486753	1.07975	no
HMGB2	0.486053	0.0767431	no
3MG	0.484455	1.10111	no
BLMH	0.484367	0.240767	no
PSMD5	0.482697	-0.488042	no
ITA3	0.482542	-0.0916314	no
DNJC7	0.478234	-0.12015	no
NT5D2	0.477826	-0.513146	no
PUM1	0.477579	1.22485	no
M2OM	0.476397	-0.0681942	no
DYHC1	0.475957	-0.158332	no
SUN2	0.475902	-0.22252	no
P4HA2	0.4759	0.106186	no
PFKAP	0.475666	0.0769282	no
CSN4	0.475646	0.103192	no
EPN4	0.475431	-0.490343	no
CBR1	0.475113	0.0667496	no
LEG3	0.474998	-0.107716	no
INF2	0.474446	1.1346	no
SAE2	0.471598	0.0798246	no
RHOA	0.47099	0.0821528	no
TCPH	0.470917	-0.0677933	no
NEUR1	0.470667	1.12184	no
RD23B	0.470664	-0.145187	no
MPPA	0.470263	-0.50083	no
FND3B	0.470102	-1.13152	no
GLU2B	0.469652	0.106507	no
PRP6	0.46862	-0.142647	no
ULA1	0.467319	0.19674	no
CYB5B	0.46723	-0.2901	no
FERM2	0.466695	-0.209417	no
3HIDH	0.466594	0.191102	no
RFA1	0.466553	-0.0848263	no
BAG6	0.464937	-0.0609827	no
PLEC	0.463487	0.0440917	no
CUTA	0.463426	0.251531	no
FAAA	0.4627	-0.220381	no
NSF	0.461922	0.0629527	no
MYO1B	0.46185	-0.204838	no
MARE1	0.459745	-0.132586	no
FHL1	0.458703	0.149459	no
NRDC	0.455381	-0.580301	no
HNRPR	0.455086	-0.161787	no
PARP4	0.454706	-1.18115	no
CD47	0.454372	-0.51925	no
CKAP5	0.454172	0.0818647	no
SYIM	0.4539	-0.20418	no
GNA11	0.45367	-0.173676	no
OST48	0.453658	-0.101083	no
SUCB2	0.453496	-0.528052	no
NUBP2	0.453481	-1.18437	no
G3BP2	0.45347	0.186508	no
DHX30	0.451962	-1.17281	no
NDRG3	0.451584	0.120131	no
FHL2	0.450828	0.285414	no
CADH2	0.449625	-0.518109	no
SPTN1	0.44922	0.0931154	no
RBBP7	0.448921	-0.302189	no
SNUT1	0.448812	-0.509237	no
PSA	0.44864	-0.0925781	no
DDX1	0.447886	-0.0642197	no
MCES	0.447357	0.127472	no
HCFC1	0.446315	-0.227069	no
S61A1	0.445889	-0.173277	no
HMGB1	0.44563	0.0488075	no
PGAM5	0.445419	-0.509889	no
PDIP3	0.445339	-0.516518	no
LIMS4	0.445321	-0.516366	no
DCUP	0.444682	-0.579102	no
IF6	0.444233	0.184277	no
NDUA9	0.443987	0.328022	no
ODPB	0.442097	0.118571	no
PEBB	0.441886	1.20178	no
RL34	0.440585	0.337211	no
UB2L6	0.439904	-0.532759	no
F120A	0.439178	-0.211659	no
SPT5H	0.437911	0.164288	no
PFD2	0.437622	0.245771	no
ARL1	0.437395	0.641896	no
ODB2	0.435302	-1.00775	no
MPI	0.434857	-1.22213	no
DLDH	0.434794	-0.0598991	no
PPIL1	0.434281	1.2478	no
ETFA	0.434206	0.155119	no
SPTC3	0.433832	-1.2346	no
GNPI1	0.433698	0.117907	no
P5CR2	0.433426	-0.579182	no
PREP	0.432484	-1.24428	no
RPN2	0.43246	0.138455	no
ASPH	0.432161	-0.142859	no
PTPA	0.431798	-0.612378	no
PP1G	0.431048	0.200453	no
TBC23	0.430964	-0.541831	no
SPRE	0.430937	-0.268145	no
RAB5B	0.430872	-0.527036	no
CPSF5	0.430565	0.089072	no
ECI2	0.429668	-0.270522	no
IMA3	0.429343	-0.177859	no
S39A7	0.42879	0.925684	no
ADPRS	0.42807	0.113182	no
SFXN1	0.427696	-0.0835522	no
CTBP1	0.427222	-1.34473	no
SRP54	0.426759	-0.135195	no
LICH	0.425664	-1.30899	no
TOP1	0.425118	-0.02042	no
EXOS2	0.424768	0.20025	no
PIPNB	0.424029	-0.0802533	no
RBBP4	0.423285	0.201202	no
CALD1	0.423193	0.116443	no
RTN3	0.422727	-0.545423	no
UBP10	0.420784	-0.0837098	no
RL10A	0.420697	-0.10073	no
TIA1	0.420446	-0.567246	no
EIF2A	0.419588	-0.144545	no
IF4A2	0.418678	-0.118357	no
MARCS	0.418514	0.158218	no
TBB5	0.418045	-0.136772	no
ARF6	0.415896	0.390002	no
UBA1	0.415807	-0.0644838	no
GAL3A	0.415647	-0.951159	no
SBDS	0.414883	-0.317625	no
CSN3	0.41247	-0.157648	no
YES	0.410293	-1.34523	no
RBP2	0.409894	0.275534	no
MIC60	0.409387	0.0965449	no
DX39B	0.408821	-0.145835	no
IMPA1	0.408215	0.108757	no
CTND1	0.408123	0.0515453	no
IF2B3	0.407934	-0.103458	no
PSMD7	0.407794	-0.168919	no
RS2	0.407635	-0.11586	no
GORS2	0.406772	-0.142756	no
ANM5	0.406191	0.217722	no
MYOF	0.405638	0.0816026	no
EI2BG	0.402904	-0.226341	no
ACTC	0.402675	-0.580554	no
ETFB	0.402505	-0.174265	no
DDX21	0.400978	0.223302	no
NSDHL	0.399735	-0.599782	no
CD63	0.398624	0.622143	no
TB10B	0.398468	-1.36761	no
NEK9	0.39797	-0.571931	no
VDAC1	0.397694	0.0960742	no
NDUAC	0.397267	1.3423	no
GDN	0.397178	0.11833	no
GLCM	0.396489	-0.173247	no
KCC2D	0.394554	-0.0902708	no
VP33A	0.393567	4.51034	no
MSH2	0.392994	-1.36567	no
2AAB	0.39224	-1.39822	no
TOLIP	0.390892	1.37602	no
DCTN1	0.389834	0.133181	no
RIC8A	0.388931	-0.229658	no
DCTN4	0.388618	0.193117	no
2A5D	0.388079	0.154274	no
AGRE5	0.387914	0.375062	no
TADBP	0.387587	-0.137764	no
AL3A2	0.387113	-0.170023	no
GGCT	0.386874	-1.40228	no
NUCB2	0.386452	-0.399098	no
SPS2L	0.385855	1.40287	no
TRM61	0.385674	-1.51664	no
TGM2	0.385617	0.0793444	no
ELAV1	0.385494	-0.0892699	no
SSU72	0.38539	1.37903	no
ATX2L	0.385082	-0.141796	no
CPSF7	0.384943	-1.43415	no
DC1L2	0.382648	0.107802	no
GDIA	0.382055	0.19988	no
SYYC	0.381039	-0.102933	no
T2FA	0.380531	0.583781	no
LAMP2	0.380174	-0.712156	no
RSU1	0.379997	0.220675	no
RS4X	0.379417	-0.325691	no
PRDX6	0.378706	0.113542	no
EF1B	0.378249	0.121998	no
SNP29	0.377674	0.594732	no
CUL4B	0.377509	0.134375	no
CHMP6	0.376375	-0.589543	no
LIS1	0.3746	-0.219194	no
OXSR1	0.374143	0.216584	no
ZC11B	0.373901	#DIV/0!	no
IQCAL	0.373901	#DIV/0!	no
DOPD	0.373901	#DIV/0!	no
TBAL3	0.373901	#DIV/0!	no
U119B	0.373901	#NUM!	no
SNP23	0.373901	#NUM!	no
GTPB1	0.373901	#NUM!	no
ODPX	0.373901	#DIV/0!	no
QSOX1	0.373901	#DIV/0!	no
WASL	0.373901	#DIV/0!	no
SAP18	0.373901	#DIV/0!	no
EMAL1	0.373901	#NUM!	no
EXOC5	0.373901	#NUM!	no
BT3A3	0.373901	#DIV/0!	no
CCN1	0.373901	#NUM!	no
PIR	0.373901	#NUM!	no
ARI1A	0.373901	#DIV/0!	no
TXND9	0.373901	#DIV/0!	no
TRAD1	0.373901	#DIV/0!	no
DC1I1	0.373901	#NUM!	no
DVL2	0.373901	#NUM!	no
GOSR2	0.373901	#DIV/0!	no
STX16	0.373901	#NUM!	no
ACOT8	0.373901	#NUM!	no
KIF3C	0.373901	#NUM!	no
BCKD	0.373901	#DIV/0!	no
CLGN	0.373901	#DIV/0!	no
SR140	0.373901	#NUM!	no
ANR28	0.373901	#DIV/0!	no
LSM1	0.373901	#DIV/0!	no
DEGS1	0.373901	#DIV/0!	no
PLS1	0.373901	#NUM!	no
OGT1	0.373901	#DIV/0!	no
IPO8	0.373901	#NUM!	no
TOX	0.373901	#NUM!	no
RPA34	0.373901	#NUM!	no
ASAP2	0.373901	#NUM!	no
TTI1	0.373901	#DIV/0!	no
PJA2	0.373901	#DIV/0!	no
SI1L1	0.373901	#NUM!	no
NDUS4	0.373901	#DIV/0!	no
RFOX2	0.373901	#NUM!	no
ZW10	0.373901	#DIV/0!	no
RIPK2	0.373901	#NUM!	no
FIBP	0.373901	#NUM!	no
IF4G3	0.373901	#NUM!	no
E41L2	0.373901	#NUM!	no
CAH12	0.373901	#NUM!	no
NDUB5	0.373901	#DIV/0!	no
MAAI	0.373901	#NUM!	no
BUD23	0.373901	#DIV/0!	no
STX6	0.373901	#DIV/0!	no
STRN	0.373901	#NUM!	no
U3IP2	0.373901	#NUM!	no
SCO2	0.373901	#DIV/0!	no
AKAP8	0.373901	#NUM!	no
IDH3B	0.373901	#DIV/0!	no
ORC5	0.373901	#NUM!	no
DHX16	0.373901	#DIV/0!	no
ZNRD2	0.373901	#NUM!	no
SMCA5	0.373901	#DIV/0!	no
AQR	0.373901	#NUM!	no
PI51C	0.373901	#NUM!	no
KIF1B	0.373901	#DIV/0!	no
KDM1A	0.373901	#NUM!	no
NEMF	0.373901	#NUM!	no
GMDS	0.373901	#DIV/0!	no
EXOC3	0.373901	#NUM!	no
MAGC1	0.373901	#NUM!	no
BCE1	0.373901	#DIV/0!	no
DPM1	0.373901	#DIV/0!	no
CCD22	0.373901	#DIV/0!	no
PQBP1	0.373901	#NUM!	no
PRAF2	0.373901	#DIV/0!	no
DKC1	0.373901	#NUM!	no
BRD4	0.373901	#DIV/0!	no
NBN	0.373901	#NUM!	no
NOL3	0.373901	#NUM!	no
SRGP2	0.373901	#DIV/0!	no
CLAP2	0.373901	#NUM!	no
HIP1R	0.373901	#DIV/0!	no
CLU	0.373901	#NUM!	no
CNOT3	0.373901	#NUM!	no
ANKH1	0.373901	#DIV/0!	no
SIN3B	0.373901	#DIV/0!	no
XYLB	0.373901	#DIV/0!	no
HMMR	0.373901	#DIV/0!	no
VATG1	0.373901	#DIV/0!	no
MPU1	0.373901	#NUM!	no
PEX14	0.373901	#DIV/0!	no
TRIM3	0.373901	#NUM!	no
TACC1	0.373901	#DIV/0!	no
ERLN1	0.373901	#NUM!	no
SRS10	0.373901	#NUM!	no
PRKRA	0.373901	#DIV/0!	no
MED6	0.373901	#DIV/0!	no
NPM3	0.373901	#DIV/0!	no
PPM1B	0.373901	#NUM!	no
S22A3	0.373901	#DIV/0!	no
RENR	0.373901	#DIV/0!	no
FACE1	0.373901	#DIV/0!	no
STAM2	0.373901	#NUM!	no
DCTN3	0.373901	#DIV/0!	no
CBPD	0.373901	#NUM!	no
RL1D1	0.373901	#DIV/0!	no
ERG24	0.373901	#DIV/0!	no
B3GA3	0.373901	#DIV/0!	no
STK10	0.373901	#DIV/0!	no
HEXI1	0.373901	#DIV/0!	no
PRS23	0.373901	#DIV/0!	no
SCAF4	0.373901	#NUM!	no
MFN2	0.373901	#NUM!	no
UBE4B	0.373901	#DIV/0!	no
ELP1	0.373901	#DIV/0!	no
SNX4	0.373901	#NUM!	no
GOSR1	0.373901	#DIV/0!	no
MPZL1	0.373901	#DIV/0!	no
PAPS2	0.373901	#DIV/0!	no
PARN	0.373901	#DIV/0!	no
SC24B	0.373901	#DIV/0!	no
STABP	0.373901	#NUM!	no
CDS2	0.373901	#DIV/0!	no
PTBP3	0.373901	#NUM!	no
TTC4	0.373901	#NUM!	no
BAG2	0.373901	#DIV/0!	no
DCMC	0.373901	#NUM!	no
SYF2	0.373901	#DIV/0!	no
MOC2B	0.373901	#NUM!	no
PAK4	0.373901	#NUM!	no
DYR	0.373901	#DIV/0!	no
COX1	0.373901	#NUM!	no
UROK	0.373901	#NUM!	no
ATP6	0.373901	#DIV/0!	no
RASH	0.373901	#DIV/0!	no
LDLR	0.373901	#NUM!	no
IFNA5	0.373901	#NUM!	no
HLAH	0.373901	#NUM!	no
MT2	0.373901	#DIV/0!	no
FUCO	0.373901	#NUM!	no
PRIO	0.373901	#DIV/0!	no
KITH	0.373901	#DIV/0!	no
KPCG	0.373901	#DIV/0!	no
PCCB	0.373901	#DIV/0!	no
JUN	0.373901	#NUM!	no
FABPH	0.373901	#DIV/0!	no
AT5G1	0.373901	#DIV/0!	no
RB	0.373901	#NUM!	no
GPX1	0.373901	#DIV/0!	no
PMGE	0.373901	#NUM!	no
LAMB1	0.373901	#DIV/0!	no
RHOC	0.373901	#DIV/0!	no
HEM3	0.373901	#NUM!	no
RU2B	0.373901	#DIV/0!	no
DHPR	0.373901	#DIV/0!	no
GSTM1	0.373901	#NUM!	no
TPM1	0.373901	#DIV/0!	no
CLCB	0.373901	#DIV/0!	no
HMOX1	0.373901	#DIV/0!	no
H2AV	0.373901	#DIV/0!	no
GRL1A	0.373901	#DIV/0!	no
TBA3D	0.373901	#DIV/0!	no
COT1	0.373901	#NUM!	no
PPAL	0.373901	#DIV/0!	no
RALB	0.373901	#DIV/0!	no
PYC	0.373901	#NUM!	no
IFM1	0.373901	#DIV/0!	no
GILT	0.373901	#NUM!	no
HEM2	0.373901	#NUM!	no
GYS1	0.373901	#NUM!	no
MIF	0.373901	#DIV/0!	no
IDE	0.373901	#NUM!	no
PLAK	0.373901	#NUM!	no
B4GT1	0.373901	#NUM!	no
RFA2	0.373901	#NUM!	no
ANK1	0.373901	#NUM!	no
CREB1	0.373901	#DIV/0!	no
NCK1	0.373901	#NUM!	no
HSP76	0.373901	#DIV/0!	no
JUNB	0.373901	#NUM!	no
CXA1	0.373901	#DIV/0!	no
UBF1	0.373901	#NUM!	no
JUND	0.373901	#DIV/0!	no
CEBPB	0.373901	#NUM!	no
IL1RA	0.373901	#DIV/0!	no
ITB6	0.373901	#DIV/0!	no
SON	0.373901	#DIV/0!	no
RPB3	0.373901	#NUM!	no
RPAB1	0.373901	#DIV/0!	no
NDUV2	0.373901	#DIV/0!	no
RAB3B	0.373901	#DIV/0!	no
COX5A	0.373901	#DIV/0!	no
IMDH1	0.373901	#NUM!	no
RASA1	0.373901	#NUM!	no
PTMS	0.373901	#DIV/0!	no
CD11A	0.373901	#DIV/0!	no
KAPCG	0.373901	#NUM!	no
IBP4	0.373901	#DIV/0!	no
KAPCB	0.373901	#DIV/0!	no
HEMH	0.373901	#NUM!	no
ITA6	0.373901	#DIV/0!	no
CPT2	0.373901	#NUM!	no
CCND1	0.373901	#DIV/0!	no
TENA	0.373901	#NUM!	no
MYL9	0.373901	#DIV/0!	no
RPB1	0.373901	#DIV/0!	no
CDK2	0.373901	#DIV/0!	no
BRD2	0.373901	#DIV/0!	no
TYY1	0.373901	#DIV/0!	no
DNJB2	0.373901	#NUM!	no
FKBP2	0.373901	#DIV/0!	no
VATL	0.373901	#DIV/0!	no
ITPI2	0.373901	#NUM!	no
DPOD1	0.373901	#NUM!	no
DUS1	0.373901	#NUM!	no
RXRB	0.373901	#NUM!	no
T2EA	0.373901	#NUM!	no
TPP2	0.373901	#NUM!	no
EPHA2	0.373901	#DIV/0!	no
CASP1	0.373901	#DIV/0!	no
RBMS1	0.373901	#NUM!	no
AL4A1	0.373901	#DIV/0!	no
ATPD	0.373901	#DIV/0!	no
CDC27	0.373901	#NUM!	no
GSTT1	0.373901	#NUM!	no
AL3A1	0.373901	#NUM!	no
RPB2	0.373901	#NUM!	no
RIR2	0.373901	#NUM!	no
AKT1	0.373901	#NUM!	no
1433S	0.373901	#DIV/0!	no
CD70	0.373901	#DIV/0!	no
ACSL1	0.373901	#DIV/0!	no
MA1A1	0.373901	#DIV/0!	no
CD68	0.373901	#NUM!	no
GLYC	0.373901	#DIV/0!	no
PROF2	0.373901	#DIV/0!	no
MERL	0.373901	#NUM!	no
RFA3	0.373901	#DIV/0!	no
RFC4	0.373901	#DIV/0!	no
RFC1	0.373901	#DIV/0!	no
PGH2	0.373901	#NUM!	no
GDE	0.373901	#NUM!	no
MYH10	0.373901	#DIV/0!	no
SOAT1	0.373901	#DIV/0!	no
TRI23	0.373901	#DIV/0!	no
SMBP2	0.373901	#NUM!	no
CDN1A	0.373901	#DIV/0!	no
MLH1	0.373901	#DIV/0!	no
PEX19	0.373901	#NUM!	no
CETN2	0.373901	#DIV/0!	no
BUD31	0.373901	#DIV/0!	no
UBA7	0.373901	#NUM!	no
MTREX	0.373901	#NUM!	no
AK1C3	0.373901	#NUM!	no
MTOR	0.373901	#NUM!	no
EPS15	0.373901	#NUM!	no
CBX5	0.373901	#DIV/0!	no
KI67	0.373901	#NUM!	no
BRCC3	0.373901	#NUM!	no
NEDD4	0.373901	#NUM!	no
UTRN	0.373901	#DIV/0!	no
TISD	0.373901	#NUM!	no
PRC2A	0.373901	#DIV/0!	no
DPOD2	0.373901	#DIV/0!	no
FNTB	0.373901	#NUM!	no
RM19	0.373901	#NUM!	no
AMPH	0.373901	#DIV/0!	no
UB2R1	0.373901	#DIV/0!	no
INPP	0.373901	#DIV/0!	no
CENPF	0.373901	#NUM!	no
PRI2	0.373901	#DIV/0!	no
KC1E	0.373901	#NUM!	no
ACOT2	0.373901	#DIV/0!	no
NUMB	0.373901	#DIV/0!	no
CLK2	0.373901	#NUM!	no
5NTC	0.373901	#NUM!	no
DNLI3	0.373901	#NUM!	no
PPOX	0.373901	#NUM!	no
PEX5	0.373901	#NUM!	no
AP4A	0.373901	#NUM!	no
CDK9	0.373901	#DIV/0!	no
FXR2	0.373901	#DIV/0!	no
PLCD1	0.373901	#NUM!	no
SMCA4	0.373901	#DIV/0!	no
IDH3G	0.373901	#NUM!	no
VAMP7	0.373901	#DIV/0!	no
KS6A3	0.373901	#NUM!	no
AK1D1	0.373901	#DIV/0!	no
LUM	0.373901	#NUM!	no
CCNH	0.373901	#DIV/0!	no
MAT1	0.373901	#NUM!	no
NCBP2	0.373901	#DIV/0!	no
STAT2	0.373901	#NUM!	no
MVD1	0.373901	#NUM!	no
PGTB2	0.373901	#NUM!	no
AP2S1	0.373901	#DIV/0!	no
CCHL	0.373901	#DIV/0!	no
PTTG	0.373901	#NUM!	no
SMTN	0.373901	#DIV/0!	no
ICLN	0.373901	#NUM!	no
ANAG	0.373901	#NUM!	no
PRRX1	0.373901	#NUM!	no
EMP3	0.373901	#NUM!	no
CDN2D	0.373901	#DIV/0!	no
NH2L1	0.373901	#DIV/0!	no
ALR	0.373901	#DIV/0!	no
BID	0.373901	#NUM!	no
AP1S2	0.373901	#DIV/0!	no
CTBP2	0.373901	#DIV/0!	no
ARL4C	0.373901	#DIV/0!	no
BCAR1	0.373901	#NUM!	no
CF298	0.373901	#NUM!	no
WDR4	0.373901	#NUM!	no
TMM33	0.373901	#DIV/0!	no
PCBP3	0.373901	#DIV/0!	no
MTPN	0.373901	#DIV/0!	no
SC61B	0.373901	#DIV/0!	no
PP4C	0.373901	#NUM!	no
ACTB	0.373901	#DIV/0!	no
S10AA	0.373901	#DIV/0!	no
UB2D3	0.373901	#DIV/0!	no
RAP2B	0.373901	#NUM!	no
VA0D1	0.373901	#DIV/0!	no
B2MG	0.373901	#DIV/0!	no
UFM1	0.373901	#DIV/0!	no
AP1S1	0.373901	#DIV/0!	no
NTF2	0.373901	#DIV/0!	no
UB2G1	0.373901	#DIV/0!	no
UBE2H	0.373901	#NUM!	no
LSM3	0.373901	#DIV/0!	no
TYB4	0.373901	#DIV/0!	no
RB11A	0.373901	#DIV/0!	no
ACTH	0.373901	#NUM!	no
DYL2	0.373901	#DIV/0!	no
RS21	0.373901	#DIV/0!	no
TYB10	0.373901	#DIV/0!	no
PP2AA	0.373901	#DIV/0!	no
HBA	0.373901	#NUM!	no
IGBP1	0.373901	#DIV/0!	no
RPP30	0.373901	#DIV/0!	no
PI42B	0.373901	#NUM!	no
CNTP1	0.373901	#NUM!	no
NTH	0.373901	#NUM!	no
TMF1	0.373901	#NUM!	no
RT25	0.373901	#DIV/0!	no
RT10	0.373901	#DIV/0!	no
RT11	0.373901	#DIV/0!	no
COG7	0.373901	#DIV/0!	no
ERH	0.373901	#DIV/0!	no
FOXK1	0.373901	#NUM!	no
TF2B	0.373901	#NUM!	no
HSF1	0.373901	#DIV/0!	no
NFKB2	0.373901	#NUM!	no
TIAR	0.373901	#NUM!	no
MEF2C	0.373901	#NUM!	no
KIME	0.373901	#DIV/0!	no
PLP2	0.373901	#DIV/0!	no
UBE3A	0.373901	#NUM!	no
EF1A2	0.373901	#NUM!	no
PTN11	0.373901	#NUM!	no
KDSR	0.373901	#NUM!	no
EXOS9	0.373901	#NUM!	no
SUH	0.373901	#NUM!	no
GABPA	0.373901	#NUM!	no
FMR1	0.373901	#DIV/0!	no
SRSF4	0.373901	#DIV/0!	no
SLFN5	0.373901	#NUM!	no
MGT5A	0.373901	#DIV/0!	no
HSP7E	0.373901	#DIV/0!	no
SCRN3	0.373901	#DIV/0!	no
TBL3	0.373901	#NUM!	no
TFCP2	0.373901	#DIV/0!	no
FSTL1	0.373901	#NUM!	no
SEPR	0.373901	#DIV/0!	no
DLG1	0.373901	#NUM!	no
TAF10	0.373901	#DIV/0!	no
PP1R8	0.373901	#DIV/0!	no
TP4A2	0.373901	#DIV/0!	no
ABR	0.373901	#DIV/0!	no
CDC16	0.373901	#NUM!	no
TRI32	0.373901	#DIV/0!	no
RED	0.373901	#DIV/0!	no
LIPA1	0.373901	#NUM!	no
STX5	0.373901	#NUM!	no
MD2L1	0.373901	#DIV/0!	no
NMI	0.373901	#NUM!	no
IFIT5	0.373901	#DIV/0!	no
2A5G	0.373901	#DIV/0!	no
ORC2	0.373901	#NUM!	no
NNTM	0.373901	#NUM!	no
SNTB2	0.373901	#NUM!	no
TCOF	0.373901	#NUM!	no
GOGA4	0.373901	#DIV/0!	no
ADAM9	0.373901	#DIV/0!	no
TUSC3	0.373901	#DIV/0!	no
MYO9B	0.373901	#DIV/0!	no
ROCK1	0.373901	#DIV/0!	no
MTX1	0.373901	#NUM!	no
4EBP1	0.373901	#DIV/0!	no
SNW1	0.373901	#DIV/0!	no
IQGA2	0.373901	#NUM!	no
STIM1	0.373901	#DIV/0!	no
ASPP2	0.373901	#DIV/0!	no
AAMP	0.373901	#NUM!	no
SNTB1	0.373901	#DIV/0!	no
BYST	0.373901	#NUM!	no
IDI1	0.373901	#DIV/0!	no
CDK13	0.373901	#DIV/0!	no
UBE4A	0.373901	#NUM!	no
SCRIB	0.373901	#NUM!	no
GNA13	0.373901	#DIV/0!	no
SMC1A	0.373901	#NUM!	no
PSF1	0.373901	#DIV/0!	no
LPIN1	0.373901	#NUM!	no
LBR	0.373901	#DIV/0!	no
NAA30	0.373901	#NUM!	no
NC2A	0.373901	#DIV/0!	no
PSME4	0.373901	#NUM!	no
NAA25	0.373901	#NUM!	no
CND2	0.373901	#DIV/0!	no
ABRX2	0.373901	#NUM!	no
SYLM	0.373901	#DIV/0!	no
AR6P1	0.373901	#NUM!	no
RB3GP	0.373901	#DIV/0!	no
S39AE	0.373901	#NUM!	no
RRS1	0.373901	#DIV/0!	no
ACAP2	0.373901	#NUM!	no
ACOX1	0.373901	#DIV/0!	no
OXA1L	0.373901	#NUM!	no
PCOC1	0.373901	#DIV/0!	no
PEA15	0.373901	#NUM!	no
PMVK	0.373901	#NUM!	no
PCM1	0.373901	#DIV/0!	no
STK38	0.373901	#NUM!	no
RABE1	0.373901	#NUM!	no
RNPS1	0.373901	#DIV/0!	no
LRC41	0.373901	#NUM!	no
MARE2	0.373901	#DIV/0!	no
TRIPB	0.373901	#DIV/0!	no
MED1	0.373901	#DIV/0!	no
TRIP4	0.373901	#NUM!	no
PTN14	0.373901	#NUM!	no
MYLK	0.373901	#DIV/0!	no
TAB1	0.373901	#NUM!	no
SMAD2	0.373901	#DIV/0!	no
TBCE	0.373901	#NUM!	no
UB2V2	0.373901	#DIV/0!	no
NEDD8	0.373901	#NUM!	no
VAS1	0.373901	#NUM!	no
ETFD	0.373901	#NUM!	no
CCDC6	0.373901	#DIV/0!	no
PKN1	0.373901	#DIV/0!	no
CSRP2	0.373901	#NUM!	no
RM23	0.373901	#DIV/0!	no
MA2A1	0.373901	#NUM!	no
KYNU	0.373901	#NUM!	no
THTR	0.373901	#NUM!	no
UBE2S	0.373901	#DIV/0!	no
H2A2C	0.373901	#NUM!	no
PCKGM	0.373901	#NUM!	no
DDR2	0.373901	#NUM!	no
CP51A	0.373901	#NUM!	no
CDO1	0.373901	#DIV/0!	no
LONF2	0.373901	#DIV/0!	no
WASC4	0.373901	#NUM!	no
TSR1	0.373901	#NUM!	no
IAH1	0.373901	#DIV/0!	no
QRIC1	0.373901	#DIV/0!	no
SMU1	0.373901	#NUM!	no
HFE	0.373901	#NUM!	no
TRM5	0.373901	#DIV/0!	no
LSM12	0.373901	#DIV/0!	no
GRDN	0.373901	#NUM!	no
GLYR1	0.373901	#NUM!	no
CE022	0.373901	#NUM!	no
NAKD2	0.373901	#DIV/0!	no
GRAP1	0.373901	#DIV/0!	no
PDCD4	0.373901	#NUM!	no
ORML1	0.373901	#DIV/0!	no
PHLA2	0.373901	#NUM!	no
SMUG1	0.373901	#NUM!	no
H1BP3	0.373901	#DIV/0!	no
CCD93	0.373901	#DIV/0!	no
H90B4	0.373901	#NUM!	no
YIF1B	0.373901	#DIV/0!	no
RIPL1	0.373901	#DIV/0!	no
TGO1	0.373901	#NUM!	no
WDR44	0.373901	#NUM!	no
PRC2B	0.373901	#DIV/0!	no
TJAP1	0.373901	#DIV/0!	no
RRP12	0.373901	#NUM!	no
SYAM	0.373901	#NUM!	no
PCID2	0.373901	#DIV/0!	no
SAMD9	0.373901	#NUM!	no
P4R3B	0.373901	#NUM!	no
WIPI1	0.373901	#NUM!	no
SMAG2	0.373901	#NUM!	no
COX20	0.373901	#DIV/0!	no
EXOS6	0.373901	#NUM!	no
NU188	0.373901	#NUM!	no
CE170	0.373901	#DIV/0!	no
C2D1B	0.373901	#DIV/0!	no
HECD3	0.373901	#NUM!	no
SKT	0.373901	#NUM!	no
RM02	0.373901	#DIV/0!	no
UBAP2	0.373901	#DIV/0!	no
ATD3B	0.373901	#NUM!	no
NT5D1	0.373901	#DIV/0!	no
EMC10	0.373901	#NUM!	no
VPS53	0.373901	#DIV/0!	no
STRP2	0.373901	#NUM!	no
BROX	0.373901	#DIV/0!	no
LYPL1	0.373901	#DIV/0!	no
MEDAG	0.373901	#DIV/0!	no
TUT7	0.373901	#NUM!	no
SPRY7	0.373901	#DIV/0!	no
F91A1	0.373901	#NUM!	no
MAP1S	0.373901	#NUM!	no
AR6P4	0.373901	#DIV/0!	no
INT3	0.373901	#DIV/0!	no
C19L1	0.373901	#NUM!	no
HEAT6	0.373901	#NUM!	no
RL7L	0.373901	#DIV/0!	no
SMYD5	0.373901	#NUM!	no
P20D1	0.373901	#NUM!	no
ELP2	0.373901	#NUM!	no
LTOR1	0.373901	#DIV/0!	no
DESI1	0.373901	#DIV/0!	no
PKHA7	0.373901	#NUM!	no
PDE12	0.373901	#NUM!	no
ARMC6	0.373901	#NUM!	no
JMJD6	0.373901	#DIV/0!	no
RM14	0.373901	#DIV/0!	no
EDC4	0.373901	#NUM!	no
SCYL2	0.373901	#NUM!	no
SYDM	0.373901	#DIV/0!	no
MDEAS	0.373901	#DIV/0!	no
BRAT1	0.373901	#DIV/0!	no
ATRAP	0.373901	#DIV/0!	no
SAMD1	0.373901	#NUM!	no
SARM1	0.373901	#NUM!	no
LRSM1	0.373901	#DIV/0!	no
CWC27	0.373901	#NUM!	no
MIC27	0.373901	#NUM!	no
KAT3	0.373901	#NUM!	no
CERS6	0.373901	#NUM!	no
QSOX2	0.373901	#NUM!	no
YJ005	0.373901	#DIV/0!	no
CCD9B	0.373901	#DIV/0!	no
TM1L2	0.373901	#DIV/0!	no
MARK2	0.373901	#NUM!	no
ARMX2	0.373901	#DIV/0!	no
RSRC2	0.373901	#DIV/0!	no
TAOK1	0.373901	#DIV/0!	no
PHF5A	0.373901	#DIV/0!	no
TRM1L	0.373901	#NUM!	no
RM21	0.373901	#NUM!	no
NUP54	0.373901	#NUM!	no
ARMC9	0.373901	#DIV/0!	no
MON2	0.373901	#NUM!	no
MYH14	0.373901	#DIV/0!	no
LRP10	0.373901	#DIV/0!	no
DCXR	0.373901	#DIV/0!	no
MUC19	0.373901	#DIV/0!	no
RABEK	0.373901	#NUM!	no
HUWE1	0.373901	#DIV/0!	no
TMED4	0.373901	#DIV/0!	no
ZN598	0.373901	#NUM!	no
ZCH18	0.373901	#NUM!	no
HOOK3	0.373901	#NUM!	no
THOC6	0.373901	#NUM!	no
NIPA	0.373901	#NUM!	no
NIT1	0.373901	#NUM!	no
CTSR3	0.373901	#DIV/0!	no
SPAS2	0.373901	#DIV/0!	no
DAAF5	0.373901	#NUM!	no
KI18B	0.373901	#DIV/0!	no
P66A	0.373901	#DIV/0!	no
I2BP1	0.373901	#DIV/0!	no
TPPC5	0.373901	#DIV/0!	no
ARMC8	0.373901	#NUM!	no
P3H2	0.373901	#DIV/0!	no
CCD50	0.373901	#DIV/0!	no
MFN1	0.373901	#DIV/0!	no
WDFY1	0.373901	#DIV/0!	no
PHF6	0.373901	#NUM!	no
ARCH	0.373901	#DIV/0!	no
SUGP2	0.373901	#DIV/0!	no
UEVLD	0.373901	#NUM!	no
NELFD	0.373901	#NUM!	no
MIRO2	0.373901	#NUM!	no
MIRO1	0.373901	#DIV/0!	no
YAF2	0.373901	#DIV/0!	no
SPB1	0.373901	#NUM!	no
SMAP1	0.373901	#NUM!	no
CA174	0.373901	#DIV/0!	no
KATL2	0.373901	#NUM!	no
MICU2	0.373901	#DIV/0!	no
XRN1	0.373901	#DIV/0!	no
ORML3	0.373901	#DIV/0!	no
NDUF2	0.373901	#DIV/0!	no
CMTR1	0.373901	#DIV/0!	no
ARM10	0.373901	#NUM!	no
ABD12	0.373901	#NUM!	no
MILK1	0.373901	#NUM!	no
MINK1	0.373901	#DIV/0!	no
PP4P2	0.373901	#DIV/0!	no
ZGPAT	0.373901	#DIV/0!	no
COMD1	0.373901	#NUM!	no
KTAP2	0.373901	#DIV/0!	no
FITM2	0.373901	#NUM!	no
PAF1	0.373901	#DIV/0!	no
ZN713	0.373901	#DIV/0!	no
EIF1A	0.373901	#DIV/0!	no
GALD1	0.373901	#DIV/0!	no
SUMF1	0.373901	#DIV/0!	no
PGLT1	0.373901	#NUM!	no
SPC24	0.373901	#NUM!	no
NNRE	0.373901	#DIV/0!	no
SMG8	0.373901	#DIV/0!	no
PAPD5	0.373901	#DIV/0!	no
EHBP1	0.373901	#NUM!	no
DEN6B	0.373901	#NUM!	no
VP37A	0.373901	#DIV/0!	no
SYNE1	0.373901	#DIV/0!	no
FAD1	0.373901	#DIV/0!	no
NUP35	0.373901	#DIV/0!	no
TOIP2	0.373901	#NUM!	no
ABHDB	0.373901	#NUM!	no
ATLA2	0.373901	#NUM!	no
NEDD1	0.373901	#DIV/0!	no
THOC2	0.373901	#NUM!	no
MPLKI	0.373901	#DIV/0!	no
S35B2	0.373901	#DIV/0!	no
PI42C	0.373901	#DIV/0!	no
PNPT1	0.373901	#NUM!	no
HM13	0.373901	#DIV/0!	no
URGCP	0.373901	#NUM!	no
C99L2	0.373901	#NUM!	no
ALAT2	0.373901	#DIV/0!	no
PKHO2	0.373901	#NUM!	no
DYH3	0.373901	#NUM!	no
DDX54	0.373901	#DIV/0!	no
GNPI2	0.373901	#NUM!	no
GPX8	0.373901	#NUM!	no
GEMI5	0.373901	#NUM!	no
ARH40	0.373901	#DIV/0!	no
PP4R1	0.373901	#DIV/0!	no
LRC15	0.373901	#NUM!	no
HASP	0.373901	#NUM!	no
SETD7	0.373901	#NUM!	no
NOC3L	0.373901	#DIV/0!	no
SMAP2	0.373901	#DIV/0!	no
PPIL4	0.373901	#NUM!	no
TB22A	0.373901	#NUM!	no
IASPP	0.373901	#NUM!	no
NU133	0.373901	#NUM!	no
THEM6	0.373901	#NUM!	no
NAT14	0.373901	#NUM!	no
PHLA1	0.373901	#DIV/0!	no
SNX33	0.373901	#DIV/0!	no
CTF18	0.373901	#DIV/0!	no
LEO1	0.373901	#NUM!	no
NUDC2	0.373901	#DIV/0!	no
HNRLL	0.373901	#NUM!	no
SEN15	0.373901	#NUM!	no
GLMP	0.373901	#DIV/0!	no
LMO7	0.373901	#NUM!	no
PALLD	0.373901	#DIV/0!	no
SREK1	0.373901	#NUM!	no
SYNE2	0.373901	#DIV/0!	no
P66B	0.373901	#DIV/0!	no
BRI3B	0.373901	#DIV/0!	no
ELYS	0.373901	#NUM!	no
OVCA2	0.373901	#DIV/0!	no
LZIC	0.373901	#NUM!	no
IRGQ	0.373901	#DIV/0!	no
RTF1	0.373901	#DIV/0!	no
RT27	0.373901	#NUM!	no
AP3S1	0.373901	#NUM!	no
CNOT9	0.373901	#NUM!	no
PRP16	0.373901	#NUM!	no
PXDN	0.373901	#NUM!	no
GPI8	0.373901	#DIV/0!	no
RT31	0.373901	#NUM!	no
NECT2	0.373901	#DIV/0!	no
PRCC	0.373901	#DIV/0!	no
HTRA1	0.373901	#DIV/0!	no
TF2H4	0.373901	#NUM!	no
SYMPK	0.373901	#NUM!	no
RBP56	0.373901	#DIV/0!	no
GOGA1	0.373901	#NUM!	no
EVPL	0.373901	#NUM!	no
PMM1	0.373901	#DIV/0!	no
RAD50	0.373901	#NUM!	no
RAB8B	0.373901	#DIV/0!	no
GCDH	0.373901	#NUM!	no
UBP13	0.373901	#NUM!	no
STMN2	0.373901	#DIV/0!	no
RBPMS	0.373901	#DIV/0!	no
PIGT	0.373901	#NUM!	no
RL36L	0.373901	#DIV/0!	no
SNX21	0.373901	#NUM!	no
RM24	0.373901	#NUM!	no
ISOC2	0.373901	#NUM!	no
NTAN1	0.373901	#DIV/0!	no
PLPL2	0.373901	#DIV/0!	no
VTI1A	0.373901	#DIV/0!	no
PBIP1	0.373901	#NUM!	no
RPE	0.373901	#DIV/0!	no
EXOS8	0.373901	#DIV/0!	no
AIDA	0.373901	#DIV/0!	no
TAM41	0.373901	#DIV/0!	no
PP14B	0.373901	#DIV/0!	no
ACSF2	0.373901	#NUM!	no
GCC1	0.373901	#NUM!	no
OPTN	0.373901	#DIV/0!	no
TIM14	0.373901	#DIV/0!	no
NUD16	0.373901	#DIV/0!	no
ESS2	0.373901	#DIV/0!	no
SNR40	0.373901	#NUM!	no
RM38	0.373901	#NUM!	no
ERLEC	0.373901	#NUM!	no
SEH1	0.373901	#NUM!	no
KBP	0.373901	#DIV/0!	no
F120B	0.373901	#NUM!	no
KTI12	0.373901	#NUM!	no
SAAL1	0.373901	#NUM!	no
DNJA3	0.373901	#NUM!	no
MMAB	0.373901	#DIV/0!	no
EDC3	0.373901	#DIV/0!	no
SCRN2	0.373901	#NUM!	no
PLPP	0.373901	#NUM!	no
SMRD1	0.373901	#DIV/0!	no
TOE1	0.373901	#NUM!	no
RUSF1	0.373901	#NUM!	no
MYO19	0.373901	#DIV/0!	no
ZCCHL	0.373901	#NUM!	no
NAF1	0.373901	#DIV/0!	no
TM41A	0.373901	#DIV/0!	no
ABHEB	0.373901	#DIV/0!	no
NGLY1	0.373901	#NUM!	no
PAWR	0.373901	#DIV/0!	no
ITCH	0.373901	#DIV/0!	no
LRIG1	0.373901	#DIV/0!	no
DYH8	0.373901	#DIV/0!	no
CK5P3	0.373901	#NUM!	no
VCIP1	0.373901	#DIV/0!	no
ELMO2	0.373901	#DIV/0!	no
ZFP91	0.373901	#NUM!	no
BT3L4	0.373901	#DIV/0!	no
S35E1	0.373901	#DIV/0!	no
UBP47	0.373901	#DIV/0!	no
SCYL1	0.373901	#NUM!	no
EXOC2	0.373901	#NUM!	no
F210B	0.373901	#NUM!	no
TRI47	0.373901	#NUM!	no
FXL18	0.373901	#DIV/0!	no
NSE3	0.373901	#DIV/0!	no
CFA57	0.373901	#DIV/0!	no
F210A	0.373901	#DIV/0!	no
SAM11	0.373901	#DIV/0!	no
AGAP1	0.373901	#DIV/0!	no
PUS7	0.373901	#DIV/0!	no
PLIN4	0.373901	#DIV/0!	no
TRNT1	0.373901	#NUM!	no
TM237	0.373901	#DIV/0!	no
PP1RA	0.373901	#NUM!	no
S38A2	0.373901	#DIV/0!	no
XPO6	0.373901	#NUM!	no
PANX1	0.373901	#NUM!	no
SNX18	0.373901	#DIV/0!	no
UIMC1	0.373901	#DIV/0!	no
NUDC1	0.373901	#NUM!	no
ERBIN	0.373901	#DIV/0!	no
PRPK	0.373901	#DIV/0!	no
PIGS	0.373901	#NUM!	no
WRIP1	0.373901	#DIV/0!	no
RANB9	0.373901	#NUM!	no
NEB2	0.373901	#NUM!	no
IWS1	0.373901	#DIV/0!	no
SIN3A	0.373901	#NUM!	no
OSBL9	0.373901	#DIV/0!	no
RSF1	0.373901	#DIV/0!	no
PNKP	0.373901	#NUM!	no
RMD3	0.373901	#NUM!	no
PCY2	0.373901	#DIV/0!	no
LGMN	0.373901	#DIV/0!	no
NUP88	0.373901	#NUM!	no
[truncated: 1,178 more rows]
