# Supplementary material for: Targeting the MDK/c‐Myc complex to overcome temozolomide resistance in glioma
Source: Clin Transl Med. 2025 Jun 4;15(6):e70359. doi: 10.1002/ctm2.70359 (PMC12137620; doi:10.1002/ctm2.70359)
Supplement: Supplementary file 11 — Supporting Information [file CTM2-15-e70359-s006.xlsx]

## Sheet: Sheet1
Genes	CTRL-1	CTRL-2	CTRL-3	siMDK-1	siMDK-2	siMDK-3
EXOS5	37718000	30656000	23697000	0	0	0
DBLOH	41385000	27742000	31510000	0	0	0
SE1L1	57147000	68328000	72050000	0	0	0
XPO7	41269000	40635000	45752000	0	0	0
HECD1	49255000	48572000	46248000	0	0	0
ZC3H4	17340000	15854000	13982000	0	0	0
SNX8	22119000	31492000	38581000	0	0	0
STK24	33411000	30704000	31301000	0	0	0
SPF27	43804000	26458000	16887000	0	0	9538600
PATL1	57458000	42281000	27836000	0	0	21108000
TIPRL	54029000	67015000	54540000	0	30522000	0
FAKD4	65855000	40806000	66420000	30611000	0	0
ODPA	33617000	29322000	36417000	0	18662000	0
PPM1F	66964000	62346000	53888000	37842000	0	0
TPM2	117100000	114440000	105580000	70715000	0	0
NUP37	37027000	40058000	36452000	23857000	0	0
STX7	40255000	49809000	44020000	29689000	0	0
NOP2	22454000	24579000	25080000	16616000	0	0
MP2K1	173320000	120630000	126060000	0	0	97540000
MMSA	80398000	104180000	83352000	35444000	27963000	0
ITB5	28873000	29813000	25840000	20838000	0	0
CD276	35179000	34027000	29193000	24745000	0	0
RTCA	77951000	53187000	74083000	0	31677000	32396000
OFUT2	47393000	37496000	36633000	15035000	23196000	0
PLGT3	60858000	73474000	64925000	0	20289000	48971000
S10A6	123870000	91794000	102600000	0	39563000	74381000
DCPS	35099000	36244000	35193000	13235000	0	26284000
JIP4	34044000	38640000	28016000	22837000	0	14599000
PPP6	48709000	47517000	53687000	31984000	29362000	0
MBB1A	74717000	85179000	71964000	38538000	34635000	33080000
LMAN2	159840000	136840000	153400000	91076000	73270000	67025000
AP3D1	76432000	80629000	67750000	51138000	20985000	44098000
SNUT2	62613000	71645000	43444000	25565000	30205000	37656000
DDX23	49040000	44512000	45188000	33388000	26929000	18933000
GALE	173900000	186140000	138560000	77202000	101750000	106510000
VATC1	72372000	69571000	89430000	52553000	45808000	39977000
AMPB	57414000	59892000	65847000	30661000	44857000	36661000
MAOM	91920000	85955000	78419000	65634000	34791000	59061000
PLPL6	56091000	59973000	46541000	37208000	32095000	34763000
UBE2Z	57606000	66610000	68419000	33477000	35297000	55936000
SCAM2	50902000	64883000	64694000	35316000	40677000	40994000
NUDC3	59081000	75376000	60854000	40508000	43808000	42449000
OPA1	94706000	90927000	110520000	69036000	48773000	77600000
SF3B1	90596000	105290000	118110000	58866000	80356000	69391000
IPYR	200720000	171710000	149750000	110980000	98027000	140080000
API5	218270000	217780000	253940000	186650000	115950000	160500000
LANC1	105130000	99396000	106980000	62725000	69270000	77264000
ENOG	277150000	314920000	336630000	195030000	223130000	211260000
PLBL2	79191000	72253000	82307000	51742000	47245000	61296000
SART3	55653000	59686000	44524000	39673000	32171000	38443000
H12	293270000	376410000	366870000	194030000	251390000	274320000
ARC1B	124260000	128270000	103800000	90567000	77669000	80792000
OAS3	33705000	45551000	38110000	27012000	27618000	27495000
RAB8A	69490000	86472000	84948000	102410000	130850000	135370000
ARF1	282990000	245240000	266450000	423690000	409640000	395620000
ARPC3	114980000	131320000	91968000	154630000	172130000	196590000
ARF4	759930000	792790000	741700000	1240100000	1162900000	1161700000
RL23A	305450000	278540000	332060000	453750000	480260000	492350000
RL30	198120000	315210000	247150000	337610000	451020000	397170000
ML12A	322000000	294500000	277970000	416560000	460830000	535380000
CYTB	100430000	120670000	74473000	184210000	151060000	136580000
HMGA2	42143000	40938000	39993000	56488000	61666000	78637000
ABCF1	125540000	148260000	154240000	248870000	185150000	255610000
DUT	61335000	63107000	57783000	94227000	81015000	118420000
MGST1	119550000	134550000	131100000	178370000	216710000	231970000
FAM3C	46130000	46571000	46113000	74511000	82172000	69750000
CBX3	115710000	114600000	87213000	174020000	165220000	178890000
RL22	278530000	274980000	307540000	439640000	439310000	535410000
SSBP	93003000	95996000	103700000	161870000	153000000	168010000
MANF	27373000	29250000	33142000	55772000	48375000	45419000
CYC	111170000	118650000	149000000	241840000	196830000	192770000
RBM3	136970000	76039000	89842000	197980000	158770000	148390000
8ODP	22156000	17688000	16337000	27781000	34202000	32498000
PSB8	50074000	48962000	61009000	72943000	90220000	106440000
SMD3	83312000	56815000	80296000	148660000	129070000	94119000
CNBP	168680000	146230000	158940000	255160000	227290000	319940000
RS14	291820000	332920000	293130000	475960000	587100000	505060000
HPCL1	81699000	63269000	41917000	115260000	119490000	85577000
RS15A	101890000	100700000	113360000	229180000	165740000	149140000
COTL1	186370000	246190000	213870000	373020000	378520000	368210000
PROF1	1325000000	1174200000	1241300000	2158600000	2072400000	2251700000
UBC12	59906000	48064000	71573000	118340000	92905000	99932000
RBX1	11328000	16064000	11712000	18874000	23022000	26261000
LEG1	1253600000	1173800000	1134400000	1810400000	1966400000	2443800000
TSN	114380000	92927000	94377000	145290000	185420000	197070000
CALM3	270130000	269760000	275730000	449990000	439110000	576900000
RL10	449380000	418050000	694610000	1013000000	1029000000	815430000
RS12	206710000	214370000	189480000	366420000	330790000	465440000
SSRD	71326000	80036000	74441000	128430000	142160000	161400000
RS26	93468000	125570000	104680000	216020000	195160000	211140000
PTMA	81517000	104120000	82829000	124650000	198160000	219760000
RL37A	18421000	17486000	13246000	35912000	30869000	32761000
RL31	156100000	198720000	171580000	398130000	355900000	330610000
RL23	257220000	247250000	200670000	506140000	570600000	522350000
RL26	89526000	97783000	235610000	404390000	291390000	275070000
TSPO	74518000	0	71371000	134730000	164480000	202890000
PVR	0	7086100	19110000	30348000	30318000	44769000
REEP5	0	0	58284000	86812000	105550000	81079000
RM49	10609000	0	0	17754000	16596000	15586000
IFT25	0	18356000	14449000	31636000	60471000	68633000
TGON2	11597000	8520500	0	23648000	35339000	43349000
ATPK	0	12121000	0	20898000	18896000	22383000
CNPY2	0	37040000	0	58189000	62588000	81215000
RL36	0	0	25972000	67539000	74825000	113630000
