# Supplementary material for: Targeting the MDK/c‐Myc complex to overcome temozolomide resistance in glioma
Source: Clin Transl Med. 2025 Jun 4;15(6):e70359. doi: 10.1002/ctm2.70359 (PMC12137620; doi:10.1002/ctm2.70359)
Supplement: Supplementary file 12 — Supporting Information [file CTM2-15-e70359-s008.xlsx]

## Sheet: Sheet1
SampleGroup	GeneRatio	Count	Qvalue	Description
BP	1/522	1	0.679298	Wnt signaling pathway
MF	1/1416	1	0.95246	Transcription factor activity
BP	5/3653	5	0.916244	Regulation of cell communication
BP	1/948	1	0.876466	Protein ubiquitination
BP	1/698	1	0.783136	Ubiquitin-dependent protein catabolic process
BP	3/1534	3	0.650424	Cell migration
MF	1/435	1	0.59751	Ubiquitin-protein transferase activity
CC	1/118	1	0.215298	Actin filament
MF	1/34	1	0.0679354	Ubiquitin conjugating enzyme activity
